# Supplementary material for: Integrative Genome-Wide DNA Methylome and Transcriptome Analysis of Ovaries from Hu Sheep with High and Low Prolific
Source: Front Cell Dev Biol. 2022 Feb 3;10:820558. doi: 10.3389/fcell.2022.820558 (PMC8850840; doi:10.3389/fcell.2022.820558)
Supplement: Supplementary file 2 [file DataSheet1.ZIP]

Archive with 18 entries (17 files):
- Revised Supplemental Table S1-S17/
- Revised Supplemental Table S1-S17/Table S1.xls
- Revised Supplemental Table S1-S17/Table S10.xls
- Revised Supplemental Table S1-S17/Table S11.xls
- Revised Supplemental Table S1-S17/Table S12.xls
- Revised Supplemental Table S1-S17/Table S13.xls
- Revised Supplemental Table S1-S17/Table S14.xls
- Revised Supplemental Table S1-S17/Table S15.xls
- Revised Supplemental Table S1-S17/Table S16.xls
- Revised Supplemental Table S1-S17/Table S17.xls
- Revised Supplemental Table S1-S17/Table S2.xls
- Revised Supplemental Table S1-S17/Table S3.xls
- Revised Supplemental Table S1-S17/Table S4.xls
- Revised Supplemental Table S1-S17/Table S5.xls
- Revised Supplemental Table S1-S17/Table S6.xls
- Revised Supplemental Table S1-S17/Table S7.xls
- Revised Supplemental Table S1-S17/Table S8.xls
- Revised Supplemental Table S1-S17/Table S9.xls
