# Supplementary material for: Integrative Genome-Wide DNA Methylome and Transcriptome Analysis of Ovaries from Hu Sheep with High and Low Prolific
Source: Front Cell Dev Biol. 2022 Feb 3;10:820558. doi: 10.3389/fcell.2022.820558 (PMC8850840; doi:10.3389/fcell.2022.820558)
Supplement: Supplementary file 2 [file DataSheet1.ZIP › Revised Supplemental Table S1-S17/Table S1.xls]

## Sheet: Sheet1
Table S1 Primer information for bisulfite sequencing
Region	Sequence (5′-3′)	Product Length (bp)	Associate Gene
1512307-1512503	F:TTYGAGAAAAGTTAGAAAGGATTATG	254	MXRA5
	R:TTCTCTCTCRTATTTTCTTAATTATCAAC
33088118-33088230	F:GTGGTGTTTTTATAGATTTATTTGG	169	LAT2
	R:AAAAACTACACCATACCCTATAACC
78904708-78904789	F: TTTAGTTTTTGGAGAGGAAATTAAG	158	LAPTM4B
	R:TTTTTATAACTCCTATAAAACCCAAC
262725444-262725596	F:TTTGGGATTTTAAAAGGTGATG	232	ITGB2
	R:AACRTAACAAAAATAAATAAACACCATC
