# Supplementary material for: Integrative Genome-Wide DNA Methylome and Transcriptome Analysis of Ovaries from Hu Sheep with High and Low Prolific
Source: Front Cell Dev Biol. 2022 Feb 3;10:820558. doi: 10.3389/fcell.2022.820558 (PMC8850840; doi:10.3389/fcell.2022.820558)
Supplement: Supplementary file 2 [file DataSheet1.ZIP › Revised Supplemental Table S1-S17/Table S10.xls]

## Sheet: Sheet1
Table S10 Methylated CG of differentially methylated genes associated with female reproduction in LPB+ vs. HPBB group
Gene_name	Seqnames	Start	End	Meth_direction	MethDif	P	Annotation	GO_annotation	KEGG_annotation
ADAMTS1	NC_019458.2	127626502	127626552	strongHyper	0.495	5.32e-08	Distal Intergenic	Biological Process: ovulation from ovarian follicle (GO:0001542);; Biological Process: kidney development (GO:0001822);; Molecular Function: metalloendopeptidase activity (GO:0004222);; Cellular Component: basement membrane (GO:0005604);; Biological Process: proteolysis (GO:0006508);; Molecular Function: heparin binding (GO:0008201);; Molecular Function: zinc ion binding (GO:0008270);; Cellular C…	--
NRIP1	NC_019458.2	140279563	140279800	strongHyper	0.365	1.62e-05	Distal Intergenic	Cellular Component: histone deacetylase complex (GO:0000118);; Biological Process: negative regulation of transcription from RNA polymerase II promoter (GO:0000122);; Biological Process: ovarian follicle rupture (GO:0001543);; Molecular Function: transcription corepressor activity (GO:0003714);; Biological Process: lipid storage (GO:0019915);; Molecular Function: estrogen receptor binding (GO:003…	--
HES1	NC_019458.2	191369732	191370064	strongHyper	0.331	2.11e-13	Distal Intergenic	Biological Process: negative regulation of transcription from RNA polymerase II promoter (GO:0000122);; Molecular Function: RNA polymerase II core promoter proximal region sequence-specific DNA binding transcription factor activity involved in negative regulation of transcription (GO:0001078);; Biological Process: liver development (GO:0001889);; Biological Process: embryonic heart tube morphogen…	Fanconi anemia pathway (ko03460);; Notch signaling pathway (ko04330);; Maturity onset diabetes of the young (ko04950)
HES1	NC_019458.2	191384827	191384946	strongHyper	0.348	4.49e-10	Distal Intergenic	Biological Process: negative regulation of transcription from RNA polymerase II promoter (GO:0000122);; Molecular Function: RNA polymerase II core promoter proximal region sequence-specific DNA binding transcription factor activity involved in negative regulation of transcription (GO:0001078);; Biological Process: liver development (GO:0001889);; Biological Process: embryonic heart tube morphogen…	Fanconi anemia pathway (ko03460);; Notch signaling pathway (ko04330);; Maturity onset diabetes of the young (ko04950)
GNRH1	NC_019459.2	40081869	40081884	strongHypo	-0.427	2.16e-09	Intron (rna6028/gene3198, intron 11 of 50)	Molecular Function: gonadotropin hormone-releasing hormone activity (GO:0005183);; Cellular Component: extracellular region (GO:0005576);; Biological Process: regulation of gene expression (GO:0010468);; Biological Process: response to ethanol (GO:0045471);; Biological Process: response to steroid hormone (GO:0048545);; Biological Process: regulation of ovarian follicle development (GO:2000354);;	GnRH signaling pathway (ko04912)
COL3A1	NC_019459.2	119174984	119175426	strongHypo	-0.41	2.43e-06	Intron (rna7249/gene3842, intron 25 of 53)	Biological Process: blood vessel development (GO:0001568);; Molecular Function: extracellular matrix structural constituent (GO:0005201);; Cellular Component: collagen type III trimer (GO:0005586);; Biological Process: cell-matrix adhesion (GO:0007160);; Biological Process: transforming growth factor beta receptor signaling pathway (GO:0007179);; Biological Process: integrin-mediated signaling pa…	PI3K-Akt signaling pathway (ko04151);; Focal adhesion (ko04510);; ECM-receptor interaction (ko04512);; Platelet activation (ko04611);; Protein digestion and absorption (ko04974);; Amoebiasis (ko05146)
COL3A1	NC_019459.2	119451469	119451591	strongHypo	-0.402	1.01e-07	Distal Intergenic	Biological Process: blood vessel development (GO:0001568);; Molecular Function: extracellular matrix structural constituent (GO:0005201);; Cellular Component: collagen type III trimer (GO:0005586);; Biological Process: cell-matrix adhesion (GO:0007160);; Biological Process: transforming growth factor beta receptor signaling pathway (GO:0007179);; Biological Process: integrin-mediated signaling pa…	PI3K-Akt signaling pathway (ko04151);; Focal adhesion (ko04510);; ECM-receptor interaction (ko04512);; Platelet activation (ko04611);; Protein digestion and absorption (ko04974);; Amoebiasis (ko05146)
COL3A1	NC_019459.2	119477347	119477576	strongHypo	-0.337	1.07e-09	Distal Intergenic	Biological Process: blood vessel development (GO:0001568);; Molecular Function: extracellular matrix structural constituent (GO:0005201);; Cellular Component: collagen type III trimer (GO:0005586);; Biological Process: cell-matrix adhesion (GO:0007160);; Biological Process: transforming growth factor beta receptor signaling pathway (GO:0007179);; Biological Process: integrin-mediated signaling pa…	PI3K-Akt signaling pathway (ko04151);; Focal adhesion (ko04510);; ECM-receptor interaction (ko04512);; Platelet activation (ko04611);; Protein digestion and absorption (ko04974);; Amoebiasis (ko05146)
COL3A1	NC_019459.2	119486177	119486182	strongHypo	-0.768	5.13e-14	Distal Intergenic	Biological Process: blood vessel development (GO:0001568);; Molecular Function: extracellular matrix structural constituent (GO:0005201);; Cellular Component: collagen type III trimer (GO:0005586);; Biological Process: cell-matrix adhesion (GO:0007160);; Biological Process: transforming growth factor beta receptor signaling pathway (GO:0007179);; Biological Process: integrin-mediated signaling pa…	PI3K-Akt signaling pathway (ko04151);; Focal adhesion (ko04510);; ECM-receptor interaction (ko04512);; Platelet activation (ko04611);; Protein digestion and absorption (ko04974);; Amoebiasis (ko05146)
COL3A1	NC_019459.2	119503740	119503842	strongHypo	-0.308	1.87e-15	Distal Intergenic	Biological Process: blood vessel development (GO:0001568);; Molecular Function: extracellular matrix structural constituent (GO:0005201);; Cellular Component: collagen type III trimer (GO:0005586);; Biological Process: cell-matrix adhesion (GO:0007160);; Biological Process: transforming growth factor beta receptor signaling pathway (GO:0007179);; Biological Process: integrin-mediated signaling pa…	PI3K-Akt signaling pathway (ko04151);; Focal adhesion (ko04510);; ECM-receptor interaction (ko04512);; Platelet activation (ko04611);; Protein digestion and absorption (ko04974);; Amoebiasis (ko05146)
ACVR1	NC_019459.2	150672201	150672235	strongHyper	0.34	4.55e-05	Distal Intergenic	Biological Process: G1/S transition of mitotic cell cycle (GO:0000082);; Biological Process: patterning of blood vessels (GO:0001569);; Biological Process: urogenital system development (GO:0001655);; Biological Process: in utero embryonic development (GO:0001701);; Biological Process: gastrulation with mouth forming second (GO:0001702);; Biological Process: mesoderm formation (GO:0001707);; Biol…	Cytokine-cytokine receptor interaction (ko04060);; TGF-beta signaling pathway (ko04350);; Signaling pathways regulating pluripotency of stem cells (ko04550)
ACVR1	NC_019459.2	150870962	150870980	strongHypo	-0.425	1.34e-07	Distal Intergenic	Biological Process: G1/S transition of mitotic cell cycle (GO:0000082);; Biological Process: patterning of blood vessels (GO:0001569);; Biological Process: urogenital system development (GO:0001655);; Biological Process: in utero embryonic development (GO:0001701);; Biological Process: gastrulation with mouth forming second (GO:0001702);; Biological Process: mesoderm formation (GO:0001707);; Biol…	Cytokine-cytokine receptor interaction (ko04060);; TGF-beta signaling pathway (ko04350);; Signaling pathways regulating pluripotency of stem cells (ko04550)
BMPR2	NC_019459.2	203613343	203613507	strongHypo	-0.399	7.65e-08	Intron (rna8368/gene4356, intron 1 of 12)	Biological Process: mesoderm formation (GO:0001707);; Biological Process: positive regulation of endothelial cell proliferation (GO:0001938);; Biological Process: lymphangiogenesis (GO:0001946);; Biological Process: blood vessel remodeling (GO:0001974);; Biological Process: negative regulation of systemic arterial blood pressure (GO:0003085);; Molecular Function: transforming growth factor beta-a…	Cytokine-cytokine receptor interaction (ko04060);; TGF-beta signaling pathway (ko04350);; Hippo signaling pathway (ko04390);; Signaling pathways regulating pluripotency of stem cells (ko04550);; MicroRNAs in cancer (ko05206)
VWC2L	NC_019459.2	215369906	215369961	strongHyper	0.364	3.93e-07	Intron (rna8640/gene4439, intron 2 of 3)	Cellular Component: extracellular space (GO:0005615);; Biological Process: negative regulation of BMP signaling pathway (GO:0030514);; Cellular Component: alpha-amino-3-hydroxy-5-methyl-4-isoxazolepropionic acid selective glutamate receptor complex (GO:0032281);; Biological Process: positive regulation of neuron differentiation (GO:0045666);;	--
VWC2L	NC_019459.2	215533724	215533887	strongHyper	0.361	3.31e-06	Intron (rna8640/gene4439, intron 3 of 3)	Cellular Component: extracellular space (GO:0005615);; Biological Process: negative regulation of BMP signaling pathway (GO:0030514);; Cellular Component: alpha-amino-3-hydroxy-5-methyl-4-isoxazolepropionic acid selective glutamate receptor complex (GO:0032281);; Biological Process: positive regulation of neuron differentiation (GO:0045666);;	--
VWC2L	NC_019459.2	215551257	215551375	strongHypo	-0.339	4.55e-05	3' UTR	Cellular Component: extracellular space (GO:0005615);; Biological Process: negative regulation of BMP signaling pathway (GO:0030514);; Cellular Component: alpha-amino-3-hydroxy-5-methyl-4-isoxazolepropionic acid selective glutamate receptor complex (GO:0032281);; Biological Process: positive regulation of neuron differentiation (GO:0045666);;	--
VWC2L	NC_019459.2	215562848	215562968	strongHyper	0.432	2.36e-06	Distal Intergenic	Cellular Component: extracellular space (GO:0005615);; Biological Process: negative regulation of BMP signaling pathway (GO:0030514);; Cellular Component: alpha-amino-3-hydroxy-5-methyl-4-isoxazolepropionic acid selective glutamate receptor complex (GO:0032281);; Biological Process: positive regulation of neuron differentiation (GO:0045666);;	--
NR5A1	NC_019460.2	11220962	11221036	strongHypo	-0.352	3.74e-08	Distal Intergenic	Biological Process: luteinization (GO:0001553);; Molecular Function: chromatin binding (GO:0003682);; Molecular Function: RNA polymerase II distal enhancer sequence-specific DNA binding transcription factor activity (GO:0003705);; Molecular Function: steroid hormone receptor activity (GO:0003707);; Molecular Function: phospholipid binding (GO:0005543);; Cellular Component: nucleus (GO:0005634);; …	--
SOX11	NC_019460.2	15725347	15725637	strongHypo	-0.464	5.42e-09	Distal Intergenic	Biological Process: negative regulation of transcription from RNA polymerase II promoter (GO:0000122);; Molecular Function: RNA polymerase II core promoter sequence-specific DNA binding (GO:0000979);; Molecular Function: RNA polymerase II core promoter proximal region sequence-specific DNA binding transcription factor activity involved in positive regulation of transcription (GO:0001077);; Molecu…	--
FSHR	NC_019460.2	74181859	74182007	strongHypo	-0.527	3.03e-07	Intron (rna11005/gene5772, intron 21 of 22)	Biological Process: primary ovarian follicle growth (GO:0001545);; Biological Process: regulation of protein phosphorylation (GO:0001932);; Biological Process: regulation of systemic arterial blood pressure (GO:0003073);; Molecular Function: follicle-stimulating hormone receptor activity (GO:0004963);; Cellular Component: plasma membrane (GO:0005886);; Biological Process: adenylate cyclase-inhibi…	cAMP signaling pathway (ko04024);; Neuroactive ligand-receptor interaction (ko04080);; Ovarian steroidogenesis (ko04913)
FSHR	NC_019460.2	74407823	74407844	strongHypo	-0.389	1.89e-11	Distal Intergenic	Biological Process: primary ovarian follicle growth (GO:0001545);; Biological Process: regulation of protein phosphorylation (GO:0001932);; Biological Process: regulation of systemic arterial blood pressure (GO:0003073);; Molecular Function: follicle-stimulating hormone receptor activity (GO:0004963);; Cellular Component: plasma membrane (GO:0005886);; Biological Process: adenylate cyclase-inhibi…	cAMP signaling pathway (ko04024);; Neuroactive ligand-receptor interaction (ko04080);; Ovarian steroidogenesis (ko04913)
FSHR	NC_019460.2	75166849	75166860	strongHyper	0.519	1.52e-09	Intron (rna11011/gene5782, intron 1 of 9)	Biological Process: primary ovarian follicle growth (GO:0001545);; Biological Process: regulation of protein phosphorylation (GO:0001932);; Biological Process: regulation of systemic arterial blood pressure (GO:0003073);; Molecular Function: follicle-stimulating hormone receptor activity (GO:0004963);; Cellular Component: plasma membrane (GO:0005886);; Biological Process: adenylate cyclase-inhibi…	cAMP signaling pathway (ko04024);; Neuroactive ligand-receptor interaction (ko04080);; Ovarian steroidogenesis (ko04913)
FSHR	NC_019460.2	75230765	75230834	strongHypo	-0.326	3.42e-08	Intron (rna11011/gene5782, intron 2 of 9)	Biological Process: primary ovarian follicle growth (GO:0001545);; Biological Process: regulation of protein phosphorylation (GO:0001932);; Biological Process: regulation of systemic arterial blood pressure (GO:0003073);; Molecular Function: follicle-stimulating hormone receptor activity (GO:0004963);; Cellular Component: plasma membrane (GO:0005886);; Biological Process: adenylate cyclase-inhibi…	cAMP signaling pathway (ko04024);; Neuroactive ligand-receptor interaction (ko04080);; Ovarian steroidogenesis (ko04913)
VWC2	NC_019461.2	6100332	6100584	strongHypo	-0.333	3.39e-06	Distal Intergenic	Cellular Component: basement membrane (GO:0005604);; Cellular Component: interstitial matrix (GO:0005614);; Cellular Component: extracellular space (GO:0005615);; Biological Process: positive regulation of cell-substrate adhesion (GO:0010811);; Biological Process: negative regulation of BMP signaling pathway (GO:0030514);; Cellular Component: alpha-amino-3-hydroxy-5-methyl-4-isoxazolepropionic ac…	--
VWC2	NC_019461.2	6242476	6242714	strongHyper	0.4	2.97e-08	Distal Intergenic	Cellular Component: basement membrane (GO:0005604);; Cellular Component: interstitial matrix (GO:0005614);; Cellular Component: extracellular space (GO:0005615);; Biological Process: positive regulation of cell-substrate adhesion (GO:0010811);; Biological Process: negative regulation of BMP signaling pathway (GO:0030514);; Cellular Component: alpha-amino-3-hydroxy-5-methyl-4-isoxazolepropionic ac…	--
VWC2	NC_019461.2	6290131	6290218	strongHypo	-0.366	3.67e-07	Distal Intergenic	Cellular Component: basement membrane (GO:0005604);; Cellular Component: interstitial matrix (GO:0005614);; Cellular Component: extracellular space (GO:0005615);; Biological Process: positive regulation of cell-substrate adhesion (GO:0010811);; Biological Process: negative regulation of BMP signaling pathway (GO:0030514);; Cellular Component: alpha-amino-3-hydroxy-5-methyl-4-isoxazolepropionic ac…	--
FZD1	NC_019461.2	8596357	8596529	strongHyper	0.491	3.33e-15	3' UTR	Biological Process: positive regulation of protein phosphorylation (GO:0001934);; Biological Process: vasculature development (GO:0001944);; Biological Process: membranous septum morphogenesis (GO:0003149);; Biological Process: muscular septum morphogenesis (GO:0003150);; Biological Process: outflow tract morphogenesis (GO:0003151);; Molecular Function: G-protein coupled receptor activity (GO:000…	Wnt signaling pathway (ko04310);; Hippo signaling pathway (ko04390);; Signaling pathways regulating pluripotency of stem cells (ko04550);; Melanogenesis (ko04916);; HTLV-I infection (ko05166);; Pathways in cancer (ko05200);; Proteoglycans in cancer (ko05205);; Basal cell carcinoma (ko05217)
IMMP2L	NC_019461.2	56886162	56886441	strongHypo	-0.342	2.1e-06	Intron (rna15298/gene8036, intron 3 of 5)	Biological Process: ovarian follicle development (GO:0001541);; Cellular Component: nucleus (GO:0005634);; Biological Process: proteolysis (GO:0006508);; Biological Process: protein processing involved in protein targeting to mitochondrion (GO:0006627);; Biological Process: spermatogenesis (GO:0007283);; Molecular Function: serine-type peptidase activity (GO:0008236);; Cellular Component: integra…	Protein export (ko03060)
BMPER	NC_019461.2	62972685	62972895	strongHypo	-0.371	9.11e-06	Distal Intergenic	Biological Process: ureteric bud development (GO:0001657);; Biological Process: blood vessel endothelial cell proliferation involved in sprouting angiogenesis (GO:0002043);; Cellular Component: extracellular space (GO:0005615);; Biological Process: regulation of endothelial cell migration (GO:0010594);; Biological Process: negative regulation of BMP signaling pathway (GO:0030514);; Biological Pro…	--
INHBA	NC_019461.2	79260629	79260881	strongHyper	0.402	1.68e-05	Distal Intergenic	Biological Process: G1/S transition of mitotic cell cycle (GO:0000082);; Biological Process: ovarian follicle development (GO:0001541);; Biological Process: hair follicle development (GO:0001942);; Biological Process: hematopoietic progenitor cell differentiation (GO:0002244);; Molecular Function: cytokine activity (GO:0005125);; Molecular Function: hormone activity (GO:0005179);; Biological Proc…	TGF-beta signaling pathway (ko04350);; Signaling pathways regulating pluripotency of stem cells (ko04550)
INHBA	NC_019461.2	79337325	79337389	strongHypo	-0.508	2.08e-08	Distal Intergenic	Biological Process: G1/S transition of mitotic cell cycle (GO:0000082);; Biological Process: ovarian follicle development (GO:0001541);; Biological Process: hair follicle development (GO:0001942);; Biological Process: hematopoietic progenitor cell differentiation (GO:0002244);; Molecular Function: cytokine activity (GO:0005125);; Molecular Function: hormone activity (GO:0005179);; Biological Proc…	TGF-beta signaling pathway (ko04350);; Signaling pathways regulating pluripotency of stem cells (ko04550)
INHBA	NC_019461.2	79542570	79542824	strongHyper	0.655	3.22e-18	Distal Intergenic	Biological Process: G1/S transition of mitotic cell cycle (GO:0000082);; Biological Process: ovarian follicle development (GO:0001541);; Biological Process: hair follicle development (GO:0001942);; Biological Process: hematopoietic progenitor cell differentiation (GO:0002244);; Molecular Function: cytokine activity (GO:0005125);; Molecular Function: hormone activity (GO:0005179);; Biological Proc…	TGF-beta signaling pathway (ko04350);; Signaling pathways regulating pluripotency of stem cells (ko04550)
INHBA	NC_019461.2	79863144	79863294	strongHyper	0.313	4.48e-09	Distal Intergenic	Biological Process: G1/S transition of mitotic cell cycle (GO:0000082);; Biological Process: ovarian follicle development (GO:0001541);; Biological Process: hair follicle development (GO:0001942);; Biological Process: hematopoietic progenitor cell differentiation (GO:0002244);; Molecular Function: cytokine activity (GO:0005125);; Molecular Function: hormone activity (GO:0005179);; Biological Proc…	TGF-beta signaling pathway (ko04350);; Signaling pathways regulating pluripotency of stem cells (ko04550)
INHBA	NC_019461.2	79864312	79864614	strongHyper	0.354	8.1e-07	Distal Intergenic	Biological Process: G1/S transition of mitotic cell cycle (GO:0000082);; Biological Process: ovarian follicle development (GO:0001541);; Biological Process: hair follicle development (GO:0001942);; Biological Process: hematopoietic progenitor cell differentiation (GO:0002244);; Molecular Function: cytokine activity (GO:0005125);; Molecular Function: hormone activity (GO:0005179);; Biological Proc…	TGF-beta signaling pathway (ko04350);; Signaling pathways regulating pluripotency of stem cells (ko04550)
SMAD5	NC_019462.2	44876945	44877204	strongHyper	0.303	1.14e-08	Intron (rna17923/gene9772, intron 2 of 6)	Molecular Function: RNA polymerase II core promoter sequence-specific DNA binding (GO:0000979);; Biological Process: ureteric bud development (GO:0001657);; Biological Process: osteoblast fate commitment (GO:0002051);; Molecular Function: sequence-specific DNA binding transcription factor activity (GO:0003700);; Cellular Component: nucleus (GO:0005634);; Cellular Component: transcription factor c…	TGF-beta signaling pathway (ko04350);; Signaling pathways regulating pluripotency of stem cells (ko04550)
RGMB	NC_019462.2	95233176	95233254	strongHypo	-0.319	4.87e-06	Intron (rna18752/gene10235, intron 1 of 2)	Cellular Component: endoplasmic reticulum-Golgi intermediate compartment (GO:0005793);; Biological Process: cell adhesion (GO:0007155);; Biological Process: BMP signaling pathway (GO:0030509);; Molecular Function: identical protein binding (GO:0042802);; Biological Process: positive regulation of transcription, DNA-templated (GO:0045893);; Cellular Component: anchored component of plasma membrane…	--
RGMB	NC_019462.2	95238389	95238433	strongHyper	0.351	6.15e-09	Intron (rna18752/gene10235, intron 1 of 2)	Cellular Component: endoplasmic reticulum-Golgi intermediate compartment (GO:0005793);; Biological Process: cell adhesion (GO:0007155);; Biological Process: BMP signaling pathway (GO:0030509);; Molecular Function: identical protein binding (GO:0042802);; Biological Process: positive regulation of transcription, DNA-templated (GO:0045893);; Cellular Component: anchored component of plasma membrane…	--
BMPR1B	NC_019463.2	29721488	29721633	strongHypo	-0.409	8.3e-09	Distal Intergenic	Biological Process: cartilage condensation (GO:0001502);; Biological Process: ovarian cumulus expansion (GO:0001550);; Molecular Function: receptor signaling protein serine/threonine kinase activity (GO:0004702);; Molecular Function: transforming growth factor beta receptor activity, type I (GO:0005025);; Molecular Function: ATP binding (GO:0005524);; Biological Process: protein phosphorylation (…	Cytokine-cytokine receptor interaction (ko04060);; TGF-beta signaling pathway (ko04350);; Hippo signaling pathway (ko04390);; Signaling pathways regulating pluripotency of stem cells (ko04550)
BMPR1B	NC_019463.2	29728490	29728539	strongHypo	-0.55	2.53e-14	Distal Intergenic	Biological Process: cartilage condensation (GO:0001502);; Biological Process: ovarian cumulus expansion (GO:0001550);; Molecular Function: receptor signaling protein serine/threonine kinase activity (GO:0004702);; Molecular Function: transforming growth factor beta receptor activity, type I (GO:0005025);; Molecular Function: ATP binding (GO:0005524);; Biological Process: protein phosphorylation (…	Cytokine-cytokine receptor interaction (ko04060);; TGF-beta signaling pathway (ko04350);; Hippo signaling pathway (ko04390);; Signaling pathways regulating pluripotency of stem cells (ko04550)
SMAD6	NC_019464.2	13285007	13285226	strongHyper	0.341	2.53e-07	Distal Intergenic	Biological Process: ureteric bud development (GO:0001657);; Molecular Function: chromatin binding (GO:0003682);; Molecular Function: sequence-specific DNA binding transcription factor activity (GO:0003700);; Cellular Component: nucleus (GO:0005634);; Cellular Component: transcription factor complex (GO:0005667);; Biological Process: immune response (GO:0006955);; Biological Process: zygotic speci…	Endocytosis (ko04144);; TGF-beta signaling pathway (ko04350)
SMAD6	NC_019464.2	13506447	13506683	strongHypo	-0.398	3.5e-07	Distal Intergenic	Biological Process: ureteric bud development (GO:0001657);; Molecular Function: chromatin binding (GO:0003682);; Molecular Function: sequence-specific DNA binding transcription factor activity (GO:0003700);; Cellular Component: nucleus (GO:0005634);; Cellular Component: transcription factor complex (GO:0005667);; Biological Process: immune response (GO:0006955);; Biological Process: zygotic speci…	Endocytosis (ko04144);; TGF-beta signaling pathway (ko04350)
LOC101114959	NC_019464.2	23577146	23577170	strongHypo	-0.379	2.4e-05	Intron (rna21065/gene11464, intron 1 of 1)	Biological Process: ovarian follicle development (GO:0001541);; Biological Process: response to hypoxia (GO:0001666);; Biological Process: positive regulation of endothelial cell proliferation (GO:0001938);; Molecular Function: DNA binding (GO:0003677);; Molecular Function: actin binding (GO:0003779);; Molecular Function: pancreatic ribonuclease activity (GO:0004522);; Molecular Function: copper …	--
BMP4	NC_019464.2	63463070	63463201	strongHyper	0.33	0.00111	Intron (rna22019/gene11949, intron 3 of 3)	Biological Process: negative regulation of transcription from RNA polymerase II promoter (GO:0000122);; Biological Process: activation of MAPKK activity (GO:0000186);; Biological Process: mesonephros development (GO:0001823);; Biological Process: neural tube closure (GO:0001843);; Biological Process: positive regulation of endothelial cell proliferation (GO:0001938);; Biological Process: endochon…	Hedgehog signaling pathway (ko04340);; TGF-beta signaling pathway (ko04350);; Hippo signaling pathway (ko04390);; Signaling pathways regulating pluripotency of stem cells (ko04550);; Pathways in cancer (ko05200);; Basal cell carcinoma (ko05217)
FUT8	NC_019464.2	74897500	74897546	strongHypo	-0.398	4.09e-06	Distal Intergenic	Biological Process: transforming growth factor beta receptor signaling pathway (GO:0007179);; Biological Process: integrin-mediated signaling pathway (GO:0007229);; Biological Process: respiratory gaseous exchange (GO:0007585);; Molecular Function: glycoprotein 6-alpha-L-fucosyltransferase activity (GO:0008424);; Cellular Component: integral component of membrane (GO:0016021);; Biological Process…	N-Glycan biosynthesis (ko00510);; Glycosaminoglycan biosynthesis - keratan sulfate (ko00533);; Transcriptional misregulation in cancer (ko05202)
FOXO3	NC_019465.2	28552954	28553161	strongHyper	0.443	1.89e-07	Distal Intergenic	Biological Process: negative regulation of transcription from RNA polymerase II promoter (GO:0000122);; Biological Process: ovulation from ovarian follicle (GO:0001542);; Biological Process: initiation of primordial ovarian follicle growth (GO:0001544);; Biological Process: antral ovarian follicle growth (GO:0001547);; Biological Process: oocyte maturation (GO:0001556);; Molecular Function: seque…	Chemokine signaling pathway (ko04062);; FoxO signaling pathway (ko04068);; PI3K-Akt signaling pathway (ko04151);; AMPK signaling pathway (ko04152);; Neurotrophin signaling pathway (ko04722);; Prolactin signaling pathway (ko04917);; Endometrial cancer (ko05213);; Non-small cell lung cancer (ko05223)
FOXO3	NC_019465.2	28596906	28596984	strongHypo	-0.347	1.48e-05	Intron (rna23155/gene12496, intron 1 of 3)	Biological Process: negative regulation of transcription from RNA polymerase II promoter (GO:0000122);; Biological Process: ovulation from ovarian follicle (GO:0001542);; Biological Process: initiation of primordial ovarian follicle growth (GO:0001544);; Biological Process: antral ovarian follicle growth (GO:0001547);; Biological Process: oocyte maturation (GO:0001556);; Molecular Function: seque…	Chemokine signaling pathway (ko04062);; FoxO signaling pathway (ko04068);; PI3K-Akt signaling pathway (ko04151);; AMPK signaling pathway (ko04152);; Neurotrophin signaling pathway (ko04722);; Prolactin signaling pathway (ko04917);; Endometrial cancer (ko05213);; Non-small cell lung cancer (ko05223)
FOXO3	NC_019465.2	28706206	28706491	strongHypo	-0.381	7.11e-10	Distal Intergenic	Biological Process: negative regulation of transcription from RNA polymerase II promoter (GO:0000122);; Biological Process: ovulation from ovarian follicle (GO:0001542);; Biological Process: initiation of primordial ovarian follicle growth (GO:0001544);; Biological Process: antral ovarian follicle growth (GO:0001547);; Biological Process: oocyte maturation (GO:0001556);; Molecular Function: seque…	Chemokine signaling pathway (ko04062);; FoxO signaling pathway (ko04068);; PI3K-Akt signaling pathway (ko04151);; AMPK signaling pathway (ko04152);; Neurotrophin signaling pathway (ko04722);; Prolactin signaling pathway (ko04917);; Endometrial cancer (ko05213);; Non-small cell lung cancer (ko05223)
MAP3K7	NC_019465.2	46648294	46648312	strongHyper	0.37	2.95e-08	Distal Intergenic	Biological Process: activation of MAPKK activity (GO:0000186);; Biological Process: activation of MAPK activity (GO:0000187);; Molecular Function: magnesium ion binding (GO:0000287);; Biological Process: angiogenesis (GO:0001525);; Biological Process: neural tube formation (GO:0001841);; Biological Process: positive regulation of T cell cytokine production (GO:0002726);; Molecular Function: MAP k…	MAPK signaling pathway (ko04010);; NF-kappa B signaling pathway (ko04064);; AMPK signaling pathway (ko04152);; Wnt signaling pathway (ko04310);; Osteoclast differentiation (ko04380);; Adherens junction (ko04520);; Toll-like receptor signaling pathway (ko04620);; NOD-like receptor signaling pathway (ko04621);; RIG-I-like receptor signaling pathway (ko04622);; T cell receptor signaling pathway (ko0…
MAP3K7	NC_019465.2	46912832	46912905	strongHypo	-0.555	5.68e-09	Distal Intergenic	Biological Process: activation of MAPKK activity (GO:0000186);; Biological Process: activation of MAPK activity (GO:0000187);; Molecular Function: magnesium ion binding (GO:0000287);; Biological Process: angiogenesis (GO:0001525);; Biological Process: neural tube formation (GO:0001841);; Biological Process: positive regulation of T cell cytokine production (GO:0002726);; Molecular Function: MAP k…	MAPK signaling pathway (ko04010);; NF-kappa B signaling pathway (ko04064);; AMPK signaling pathway (ko04152);; Wnt signaling pathway (ko04310);; Osteoclast differentiation (ko04380);; Adherens junction (ko04520);; Toll-like receptor signaling pathway (ko04620);; NOD-like receptor signaling pathway (ko04621);; RIG-I-like receptor signaling pathway (ko04622);; T cell receptor signaling pathway (ko0…
ESR1	NC_019465.2	75257852	75257913	strongHyper	0.387	1.86e-07	Distal Intergenic	Molecular Function: core promoter sequence-specific DNA binding (GO:0001046);; Biological Process: antral ovarian follicle growth (GO:0001547);; Biological Process: epithelial cell development (GO:0002064);; Molecular Function: chromatin binding (GO:0003682);; Molecular Function: steroid binding (GO:0005496);; Cellular Component: nucleus (GO:0005634);; Cellular Component: Golgi apparatus (GO:0005…	Estrogen signaling pathway (ko04915);; Prolactin signaling pathway (ko04917);; Thyroid hormone signaling pathway (ko04919);; Endocrine and other factor-regulated calcium reabsorption (ko04961);; Proteoglycans in cancer (ko05205)
ESR1	NC_019465.2	75414453	75414467	strongHypo	-0.557	1.1e-13	Intron (rna23776/gene12822, intron 4 of 9)	Molecular Function: core promoter sequence-specific DNA binding (GO:0001046);; Biological Process: antral ovarian follicle growth (GO:0001547);; Biological Process: epithelial cell development (GO:0002064);; Molecular Function: chromatin binding (GO:0003682);; Molecular Function: steroid binding (GO:0005496);; Cellular Component: nucleus (GO:0005634);; Cellular Component: Golgi apparatus (GO:0005…	Estrogen signaling pathway (ko04915);; Prolactin signaling pathway (ko04917);; Thyroid hormone signaling pathway (ko04919);; Endocrine and other factor-regulated calcium reabsorption (ko04961);; Proteoglycans in cancer (ko05205)
ESR1	NC_019465.2	75415404	75415760	strongHypo	-0.304	4.58e-12	Intron (rna23776/gene12822, intron 4 of 9)	Molecular Function: core promoter sequence-specific DNA binding (GO:0001046);; Biological Process: antral ovarian follicle growth (GO:0001547);; Biological Process: epithelial cell development (GO:0002064);; Molecular Function: chromatin binding (GO:0003682);; Molecular Function: steroid binding (GO:0005496);; Cellular Component: nucleus (GO:0005634);; Cellular Component: Golgi apparatus (GO:0005…	Estrogen signaling pathway (ko04915);; Prolactin signaling pathway (ko04917);; Thyroid hormone signaling pathway (ko04919);; Endocrine and other factor-regulated calcium reabsorption (ko04961);; Proteoglycans in cancer (ko05205)
ZFPM2	NC_019466.2	71842944	71843137	strongHyper	0.473	1.24e-07	Distal Intergenic	Biological Process: negative regulation of transcription from RNA polymerase II promoter (GO:0000122);; Molecular Function: nucleic acid binding transcription factor activity (GO:0001071);; Biological Process: vasculogenesis (GO:0001570);; Biological Process: in utero embryonic development (GO:0001701);; Biological Process: outflow tract septum morphogenesis (GO:0003148);; Biological Process: rig…	MicroRNAs in cancer (ko05206)
ZFPM2	NC_019466.2	71845416	71845432	strongHyper	0.485	5.86e-11	Distal Intergenic	Biological Process: negative regulation of transcription from RNA polymerase II promoter (GO:0000122);; Molecular Function: nucleic acid binding transcription factor activity (GO:0001071);; Biological Process: vasculogenesis (GO:0001570);; Biological Process: in utero embryonic development (GO:0001701);; Biological Process: outflow tract septum morphogenesis (GO:0003148);; Biological Process: rig…	MicroRNAs in cancer (ko05206)
ZFPM2	NC_019466.2	71851194	71851350	strongHypo	-0.501	1.81e-10	Distal Intergenic	Biological Process: negative regulation of transcription from RNA polymerase II promoter (GO:0000122);; Molecular Function: nucleic acid binding transcription factor activity (GO:0001071);; Biological Process: vasculogenesis (GO:0001570);; Biological Process: in utero embryonic development (GO:0001701);; Biological Process: outflow tract septum morphogenesis (GO:0003148);; Biological Process: rig…	MicroRNAs in cancer (ko05206)
ZFPM2	NC_019466.2	72017598	72017701	strongHyper	0.587	2.02e-14	Distal Intergenic	Biological Process: negative regulation of transcription from RNA polymerase II promoter (GO:0000122);; Molecular Function: nucleic acid binding transcription factor activity (GO:0001071);; Biological Process: vasculogenesis (GO:0001570);; Biological Process: in utero embryonic development (GO:0001701);; Biological Process: outflow tract septum morphogenesis (GO:0003148);; Biological Process: rig…	MicroRNAs in cancer (ko05206)
GDF6	NC_019466.2	80734909	80735037	strongHypo	-0.325	9.26e-11	Distal Intergenic	Molecular Function: cytokine activity (GO:0005125);; Cellular Component: extracellular space (GO:0005615);; Molecular Function: growth factor activity (GO:0008083);; Biological Process: positive regulation of pathway-restricted SMAD protein phosphorylation (GO:0010862);; Biological Process: BMP signaling pathway (GO:0030509);; Biological Process: activin receptor signaling pathway (GO:0032924);; …	TGF-beta signaling pathway (ko04350);; Hippo signaling pathway (ko04390)
GDF6	NC_019466.2	80921108	80921196	strongHyper	0.333	9.24e-06	Distal Intergenic	Molecular Function: cytokine activity (GO:0005125);; Cellular Component: extracellular space (GO:0005615);; Molecular Function: growth factor activity (GO:0008083);; Biological Process: positive regulation of pathway-restricted SMAD protein phosphorylation (GO:0010862);; Biological Process: BMP signaling pathway (GO:0030509);; Biological Process: activin receptor signaling pathway (GO:0032924);; …	TGF-beta signaling pathway (ko04350);; Hippo signaling pathway (ko04390)
NLK	NC_019468.2	19298684	19298715	strongHyper	0.555	5.06e-10	Intron (rna26572/gene14391, intron 1 of 10)	Biological Process: MAPK cascade (GO:0000165);; Molecular Function: magnesium ion binding (GO:0000287);; Molecular Function: MAP kinase activity (GO:0004707);; Molecular Function: ATP binding (GO:0005524);; Cellular Component: nucleus (GO:0005634);; Cellular Component: cytoplasm (GO:0005737);; Biological Process: regulation of transcription, DNA-templated (GO:0006355);; Biological Process: transf…	MAPK signaling pathway (ko04010);; FoxO signaling pathway (ko04068);; Wnt signaling pathway (ko04310);; Adherens junction (ko04520)
STAT5B	NC_019468.2	41786050	41786115	strongHyper	0.458	1.03e-08	Intron (rna27755/gene15110, intron 18 of 18)	Biological Process: allantoin metabolic process (GO:0000255);; Molecular Function: RNA polymerase II core promoter sequence-specific DNA binding (GO:0000979);; Biological Process: luteinization (GO:0001553);; Molecular Function: sequence-specific DNA binding transcription factor activity (GO:0003700);; Molecular Function: signal transducer activity (GO:0004871);; Molecular Function: calcium ion b…	ErbB signaling pathway (ko04012);; Chemokine signaling pathway (ko04062);; Jak-STAT signaling pathway (ko04630);; Prolactin signaling pathway (ko04917);; Hepatitis B (ko05161);; Measles (ko05162);; HTLV-I infection (ko05166);; Pathways in cancer (ko05200);; Viral carcinogenesis (ko05203);; Chronic myeloid leukemia (ko05220);; Acute myeloid leukemia (ko05221)
STAT5B	NC_019468.2	41800749	41800960	strongHyper	0.533	1.54e-11	Intron (rna27753/gene15110, intron 18 of 18)	Biological Process: allantoin metabolic process (GO:0000255);; Molecular Function: RNA polymerase II core promoter sequence-specific DNA binding (GO:0000979);; Biological Process: luteinization (GO:0001553);; Molecular Function: sequence-specific DNA binding transcription factor activity (GO:0003700);; Molecular Function: signal transducer activity (GO:0004871);; Molecular Function: calcium ion b…	ErbB signaling pathway (ko04012);; Chemokine signaling pathway (ko04062);; Jak-STAT signaling pathway (ko04630);; Prolactin signaling pathway (ko04917);; Hepatitis B (ko05161);; Measles (ko05162);; HTLV-I infection (ko05166);; Pathways in cancer (ko05200);; Viral carcinogenesis (ko05203);; Chronic myeloid leukemia (ko05220);; Acute myeloid leukemia (ko05221)
BMP2	NC_019470.2	48061804	48061846	strongHypo	-0.309	4.31e-05	Distal Intergenic	Biological Process: negative regulation of transcription from RNA polymerase II promoter (GO:0000122);; Biological Process: activation of MAPK activity (GO:0000187);; Biological Process: branching involved in ureteric bud morphogenesis (GO:0001658);; Biological Process: response to hypoxia (GO:0001666);; Biological Process: in utero embryonic development (GO:0001701);; Biological Process: positiv…	Hedgehog signaling pathway (ko04340);; TGF-beta signaling pathway (ko04350);; Hippo signaling pathway (ko04390);; Signaling pathways regulating pluripotency of stem cells (ko04550);; Pathways in cancer (ko05200);; Basal cell carcinoma (ko05217)
BMP2	NC_019470.2	48303011	48303019	strongHypo	-0.335	3.53e-06	Distal Intergenic	Biological Process: negative regulation of transcription from RNA polymerase II promoter (GO:0000122);; Biological Process: activation of MAPK activity (GO:0000187);; Biological Process: branching involved in ureteric bud morphogenesis (GO:0001658);; Biological Process: response to hypoxia (GO:0001666);; Biological Process: in utero embryonic development (GO:0001701);; Biological Process: positiv…	Hedgehog signaling pathway (ko04340);; TGF-beta signaling pathway (ko04350);; Hippo signaling pathway (ko04390);; Signaling pathways regulating pluripotency of stem cells (ko04550);; Pathways in cancer (ko05200);; Basal cell carcinoma (ko05217)
BMP2	NC_019470.2	48465338	48465562	strongHyper	0.425	1.64e-09	Distal Intergenic	Biological Process: negative regulation of transcription from RNA polymerase II promoter (GO:0000122);; Biological Process: activation of MAPK activity (GO:0000187);; Biological Process: branching involved in ureteric bud morphogenesis (GO:0001658);; Biological Process: response to hypoxia (GO:0001666);; Biological Process: in utero embryonic development (GO:0001701);; Biological Process: positiv…	Hedgehog signaling pathway (ko04340);; TGF-beta signaling pathway (ko04350);; Hippo signaling pathway (ko04390);; Signaling pathways regulating pluripotency of stem cells (ko04550);; Pathways in cancer (ko05200);; Basal cell carcinoma (ko05217)
TAF4	NC_019470.2	54558719	54558804	strongHyper	0.536	1.66e-11	Intron (rna31240/gene17024, intron 14 of 15)	Biological Process: ovarian follicle development (GO:0001541);; Molecular Function: DNA binding (GO:0003677);; Molecular Function: sequence-specific DNA binding transcription factor activity (GO:0003700);; Cellular Component: transcription factor TFIID complex (GO:0005669);; Cellular Component: cytoplasm (GO:0005737);; Biological Process: regulation of transcription from RNA polymerase II promote…	Basal transcription factors (ko03022);; Huntington's disease (ko05016);; Herpes simplex infection (ko05168)
ZNF423	NC_019471.2	17567056	17567321	strongHypo	-0.451	2.25e-07	Distal Intergenic	Molecular Function: nucleic acid binding (GO:0003676);; Cellular Component: nucleus (GO:0005634);; Biological Process: Notch signaling pathway (GO:0007219);; Biological Process: positive regulation of BMP signaling pathway (GO:0030513);; Biological Process: negative regulation of transcription, DNA-templated (GO:0045892);; Biological Process: positive regulation of transcription, DNA-templated (G…	--
PGR	NC_019472.2	7459777	7459994	strongHyper	0.381	4.01e-07	Intron (rna34358/gene18958, intron 15 of 19)	Biological Process: ovulation from ovarian follicle (GO:0001542);; Biological Process: epithelial cell maturation (GO:0002070);; Molecular Function: steroid hormone receptor activity (GO:0003707);; Molecular Function: ligand-activated sequence-specific DNA binding RNA polymerase II transcription factor activity (GO:0004879);; Molecular Function: receptor binding (GO:0005102);; Molecular Function:…	Oocyte meiosis (ko04114);; Progesterone-mediated oocyte maturation (ko04914)
NKX2-5	NC_019473.2	4997771	4997865	strongHypo	-0.388	2.14e-06	Distal Intergenic	Biological Process: negative regulation of transcription from RNA polymerase II promoter (GO:0000122);; Molecular Function: RNA polymerase II transcription cofactor activity (GO:0001104);; Molecular Function: RNA polymerase II transcription factor binding transcription factor activity involved in positive regulation of transcription (GO:0001190);; Biological Process: vasculogenesis (GO:0001570);;…	--
MAP3K1	NC_019473.2	22556443	22556622	strongHyper	0.524	8.97e-12	Distal Intergenic	Molecular Function: protein serine/threonine kinase activity (GO:0004674);; Molecular Function: ATP binding (GO:0005524);; Biological Process: protein phosphorylation (GO:0006468);; Biological Process: transforming growth factor beta receptor signaling pathway (GO:0007179);; Molecular Function: zinc ion binding (GO:0008270);; Molecular Function: JUN kinase kinase activity (GO:0008545);; Biologica…	MAPK signaling pathway (ko04010);; Ubiquitin mediated proteolysis (ko04120);; RIG-I-like receptor signaling pathway (ko04622);; Neurotrophin signaling pathway (ko04722);; GnRH signaling pathway (ko04912);; Hepatitis B (ko05161);; HTLV-I infection (ko05166)
MAP3K1	NC_019473.2	22684385	22684591	strongHyper	0.37	6.12e-10	Distal Intergenic	Molecular Function: protein serine/threonine kinase activity (GO:0004674);; Molecular Function: ATP binding (GO:0005524);; Biological Process: protein phosphorylation (GO:0006468);; Biological Process: transforming growth factor beta receptor signaling pathway (GO:0007179);; Molecular Function: zinc ion binding (GO:0008270);; Molecular Function: JUN kinase kinase activity (GO:0008545);; Biologica…	MAPK signaling pathway (ko04010);; Ubiquitin mediated proteolysis (ko04120);; RIG-I-like receptor signaling pathway (ko04622);; Neurotrophin signaling pathway (ko04722);; GnRH signaling pathway (ko04912);; Hepatitis B (ko05161);; HTLV-I infection (ko05166)
FST	NC_019473.2	25703166	25703179	strongHypo	-0.345	7.55e-08	Distal Intergenic	Biological Process: negative regulation of transcription from RNA polymerase II promoter (GO:0000122);; Biological Process: hematopoietic progenitor cell differentiation (GO:0002244);; Cellular Component: extracellular region (GO:0005576);; Cellular Component: nucleus (GO:0005634);; Cellular Component: cytoplasm (GO:0005737);; Biological Process: gamete generation (GO:0007276);; Biological Proces…	TGF-beta signaling pathway (ko04350)
RGMA	NC_019475.2	13141340	13141374	strongHypo	-0.33	1.13e-05	Intron (rna38431/gene21367, intron 1 of 8)	Biological Process: neural tube closure (GO:0001843);; Cellular Component: cell surface (GO:0009986);; Molecular Function: coreceptor activity (GO:0015026);; Biological Process: regulation of BMP signaling pathway (GO:0030510);;	--
CHRNA7	NC_019475.2	28543050	28543226	strongHypo	-0.322	1.29e-07	Distal Intergenic	Biological Process: activation of MAPK activity (GO:0000187);; Molecular Function: beta-amyloid binding (GO:0001540);; Biological Process: response to hypoxia (GO:0001666);; Biological Process: positive regulation of heart rate involved in baroreceptor response to decreased systemic arterial blood pressure (GO:0001988);; Molecular Function: acetylcholine-activated cation-selective channel activit…	Calcium signaling pathway (ko04020);; Neuroactive ligand-receptor interaction (ko04080);; Cholinergic synapse (ko04725);; Nicotine addiction (ko05033);; Chemical carcinogenesis (ko05204)
CHRNA7	NC_019475.2	28614147	28614313	strongHypo	-0.642	3.51e-28	Intron (rna38752/gene21559, intron 7 of 10)	Biological Process: activation of MAPK activity (GO:0000187);; Molecular Function: beta-amyloid binding (GO:0001540);; Biological Process: response to hypoxia (GO:0001666);; Biological Process: positive regulation of heart rate involved in baroreceptor response to decreased systemic arterial blood pressure (GO:0001988);; Molecular Function: acetylcholine-activated cation-selective channel activit…	Calcium signaling pathway (ko04020);; Neuroactive ligand-receptor interaction (ko04080);; Cholinergic synapse (ko04725);; Nicotine addiction (ko05033);; Chemical carcinogenesis (ko05204)
CHRNA7	NC_019475.2	28795927	28795975	strongHypo	-0.478	1.58e-05	Distal Intergenic	Biological Process: activation of MAPK activity (GO:0000187);; Molecular Function: beta-amyloid binding (GO:0001540);; Biological Process: response to hypoxia (GO:0001666);; Biological Process: positive regulation of heart rate involved in baroreceptor response to decreased systemic arterial blood pressure (GO:0001988);; Molecular Function: acetylcholine-activated cation-selective channel activit…	Calcium signaling pathway (ko04020);; Neuroactive ligand-receptor interaction (ko04080);; Cholinergic synapse (ko04725);; Nicotine addiction (ko05033);; Chemical carcinogenesis (ko05204)
CHRNA7	NC_019475.2	28850355	28850390	strongHypo	-0.472	6.44e-09	Distal Intergenic	Biological Process: activation of MAPK activity (GO:0000187);; Molecular Function: beta-amyloid binding (GO:0001540);; Biological Process: response to hypoxia (GO:0001666);; Biological Process: positive regulation of heart rate involved in baroreceptor response to decreased systemic arterial blood pressure (GO:0001988);; Molecular Function: acetylcholine-activated cation-selective channel activit…	Calcium signaling pathway (ko04020);; Neuroactive ligand-receptor interaction (ko04080);; Cholinergic synapse (ko04725);; Nicotine addiction (ko05033);; Chemical carcinogenesis (ko05204)
CHRNA7	NC_019475.2	28884060	28884322	strongHypo	-0.444	3.47e-05	Distal Intergenic	Biological Process: activation of MAPK activity (GO:0000187);; Molecular Function: beta-amyloid binding (GO:0001540);; Biological Process: response to hypoxia (GO:0001666);; Biological Process: positive regulation of heart rate involved in baroreceptor response to decreased systemic arterial blood pressure (GO:0001988);; Molecular Function: acetylcholine-activated cation-selective channel activit…	Calcium signaling pathway (ko04020);; Neuroactive ligand-receptor interaction (ko04080);; Cholinergic synapse (ko04725);; Nicotine addiction (ko05033);; Chemical carcinogenesis (ko05204)
TGFBR2	NC_019476.2	4783178	4783299	strongHyper	0.312	1.51e-05	Distal Intergenic	Biological Process: patterning of blood vessels (GO:0001569);; Biological Process: vasculogenesis (GO:0001570);; Biological Process: in utero embryonic development (GO:0001701);; Biological Process: positive regulation of mesenchymal cell proliferation (GO:0002053);; Biological Process: lens development in camera-type eye (GO:0002088);; Biological Process: positive regulation of tolerance inducti…	MAPK signaling pathway (ko04010);; Cytokine-cytokine receptor interaction (ko04060);; FoxO signaling pathway (ko04068);; Endocytosis (ko04144);; TGF-beta signaling pathway (ko04350);; Osteoclast differentiation (ko04380);; Hippo signaling pathway (ko04390);; Adherens junction (ko04520);; Chagas disease (American trypanosomiasis) (ko05142);; HTLV-I infection (ko05166);; Pathways in cancer (ko05200…
TGFBR2	NC_019476.2	4805525	4805841	strongHyper	0.354	3.79e-13	Distal Intergenic	Biological Process: patterning of blood vessels (GO:0001569);; Biological Process: vasculogenesis (GO:0001570);; Biological Process: in utero embryonic development (GO:0001701);; Biological Process: positive regulation of mesenchymal cell proliferation (GO:0002053);; Biological Process: lens development in camera-type eye (GO:0002088);; Biological Process: positive regulation of tolerance inducti…	MAPK signaling pathway (ko04010);; Cytokine-cytokine receptor interaction (ko04060);; FoxO signaling pathway (ko04068);; Endocytosis (ko04144);; TGF-beta signaling pathway (ko04350);; Osteoclast differentiation (ko04380);; Hippo signaling pathway (ko04390);; Adherens junction (ko04520);; Chagas disease (American trypanosomiasis) (ko05142);; HTLV-I infection (ko05166);; Pathways in cancer (ko05200…
TGFBR2	NC_019476.2	4807836	4807858	strongHyper	0.649	9.11e-13	Distal Intergenic	Biological Process: patterning of blood vessels (GO:0001569);; Biological Process: vasculogenesis (GO:0001570);; Biological Process: in utero embryonic development (GO:0001701);; Biological Process: positive regulation of mesenchymal cell proliferation (GO:0002053);; Biological Process: lens development in camera-type eye (GO:0002088);; Biological Process: positive regulation of tolerance inducti…	MAPK signaling pathway (ko04010);; Cytokine-cytokine receptor interaction (ko04060);; FoxO signaling pathway (ko04068);; Endocytosis (ko04144);; TGF-beta signaling pathway (ko04350);; Osteoclast differentiation (ko04380);; Hippo signaling pathway (ko04390);; Adherens junction (ko04520);; Chagas disease (American trypanosomiasis) (ko05142);; HTLV-I infection (ko05166);; Pathways in cancer (ko05200…
TGFBR2	NC_019476.2	4835754	4835978	strongHypo	-0.461	8.47e-08	Distal Intergenic	Biological Process: patterning of blood vessels (GO:0001569);; Biological Process: vasculogenesis (GO:0001570);; Biological Process: in utero embryonic development (GO:0001701);; Biological Process: positive regulation of mesenchymal cell proliferation (GO:0002053);; Biological Process: lens development in camera-type eye (GO:0002088);; Biological Process: positive regulation of tolerance inducti…	MAPK signaling pathway (ko04010);; Cytokine-cytokine receptor interaction (ko04060);; FoxO signaling pathway (ko04068);; Endocytosis (ko04144);; TGF-beta signaling pathway (ko04350);; Osteoclast differentiation (ko04380);; Hippo signaling pathway (ko04390);; Adherens junction (ko04520);; Chagas disease (American trypanosomiasis) (ko05142);; HTLV-I infection (ko05166);; Pathways in cancer (ko05200…
TGFBR2	NC_019476.2	4942925	4943247	strongHypo	-0.476	4.73e-15	Distal Intergenic	Biological Process: patterning of blood vessels (GO:0001569);; Biological Process: vasculogenesis (GO:0001570);; Biological Process: in utero embryonic development (GO:0001701);; Biological Process: positive regulation of mesenchymal cell proliferation (GO:0002053);; Biological Process: lens development in camera-type eye (GO:0002088);; Biological Process: positive regulation of tolerance inducti…	MAPK signaling pathway (ko04010);; Cytokine-cytokine receptor interaction (ko04060);; FoxO signaling pathway (ko04068);; Endocytosis (ko04144);; TGF-beta signaling pathway (ko04350);; Osteoclast differentiation (ko04380);; Hippo signaling pathway (ko04390);; Adherens junction (ko04520);; Chagas disease (American trypanosomiasis) (ko05142);; HTLV-I infection (ko05166);; Pathways in cancer (ko05200…
TGFBR2	NC_019476.2	5005666	5005679	strongHypo	-0.478	1.66e-11	Distal Intergenic	Biological Process: patterning of blood vessels (GO:0001569);; Biological Process: vasculogenesis (GO:0001570);; Biological Process: in utero embryonic development (GO:0001701);; Biological Process: positive regulation of mesenchymal cell proliferation (GO:0002053);; Biological Process: lens development in camera-type eye (GO:0002088);; Biological Process: positive regulation of tolerance inducti…	MAPK signaling pathway (ko04010);; Cytokine-cytokine receptor interaction (ko04060);; FoxO signaling pathway (ko04068);; Endocytosis (ko04144);; TGF-beta signaling pathway (ko04350);; Osteoclast differentiation (ko04380);; Hippo signaling pathway (ko04390);; Adherens junction (ko04520);; Chagas disease (American trypanosomiasis) (ko05142);; HTLV-I infection (ko05166);; Pathways in cancer (ko05200…
WNT5A	NC_019476.2	45482372	45482386	strongHypo	-0.374	3.1e-06	Intron (rna40492/gene22389, intron 19 of 19)	Biological Process: somitogenesis (GO:0001756);; Biological Process: epithelial to mesenchymal transition (GO:0001837);; Biological Process: positive regulation of endothelial cell proliferation (GO:0001938);; Biological Process: heart looping (GO:0001947);; Biological Process: positive regulation of mesenchymal cell proliferation (GO:0002053);; Biological Process: positive regulation of cytokine…	Wnt signaling pathway (ko04310);; Hedgehog signaling pathway (ko04340);; Hippo signaling pathway (ko04390);; Signaling pathways regulating pluripotency of stem cells (ko04550);; Melanogenesis (ko04916);; HTLV-I infection (ko05166);; Pathways in cancer (ko05200);; Proteoglycans in cancer (ko05205);; Basal cell carcinoma (ko05217)
TFAP2B	NC_019477.2	23364634	23364657	strongHyper	0.464	9.36e-17	Distal Intergenic	Biological Process: negative regulation of transcription from RNA polymerase II promoter (GO:0000122);; Molecular Function: RNA polymerase II core promoter sequence-specific DNA binding (GO:0000979);; Molecular Function: RNA polymerase II core promoter sequence-specific DNA binding transcription factor activity (GO:0000983);; Molecular Function: RNA polymerase II core promoter proximal region seq…	--
TFAP2B	NC_019477.2	23602982	23603044	strongHypo	-0.344	9.95e-13	Distal Intergenic	Biological Process: negative regulation of transcription from RNA polymerase II promoter (GO:0000122);; Molecular Function: RNA polymerase II core promoter sequence-specific DNA binding (GO:0000979);; Molecular Function: RNA polymerase II core promoter sequence-specific DNA binding transcription factor activity (GO:0000983);; Molecular Function: RNA polymerase II core promoter proximal region seq…	--
TFAP2B	NC_019477.2	23642587	23642668	strongHypo	-0.425	3.26e-08	Distal Intergenic	Biological Process: negative regulation of transcription from RNA polymerase II promoter (GO:0000122);; Molecular Function: RNA polymerase II core promoter sequence-specific DNA binding (GO:0000979);; Molecular Function: RNA polymerase II core promoter sequence-specific DNA binding transcription factor activity (GO:0000983);; Molecular Function: RNA polymerase II core promoter proximal region seq…	--
DKK1	NC_019479.2	6569793	6569919	strongHypo	-0.334	1.36e-05	Distal Intergenic	Biological Process: negative regulation of transcription from RNA polymerase II promoter (GO:0000122);; Biological Process: cell morphogenesis involved in differentiation (GO:0000904);; Biological Process: hair follicle development (GO:0001942);; Biological Process: regulation of receptor internalization (GO:0002090);; Cellular Component: extracellular space (GO:0005615);; Cellular Component: pla…	Wnt signaling pathway (ko04310)
TCF7L2	NC_019479.2	32359842	32359980	strongHypo	-0.521	1.56e-14	Distal Intergenic	Biological Process: negative regulation of transcription from RNA polymerase II promoter (GO:0000122);; Cellular Component: nuclear chromatin (GO:0000790);; Molecular Function: RNA polymerase II core promoter proximal region sequence-specific DNA binding (GO:0000978);; Molecular Function: RNA polymerase II repressing transcription factor binding (GO:0001103);; Biological Process: blood vessel dev…	Wnt signaling pathway (ko04310);; Hippo signaling pathway (ko04390);; Adherens junction (ko04520);; Melanogenesis (ko04916);; Pathways in cancer (ko05200);; Colorectal cancer (ko05210);; Endometrial cancer (ko05213);; Prostate cancer (ko05215);; Thyroid cancer (ko05216);; Basal cell carcinoma (ko05217);; Acute myeloid leukemia (ko05221);; Arrhythmogenic right ventricular cardiomyopathy (ARVC) (ko…
TCF7L2	NC_019479.2	32560842	32560868	strongHypo	-0.385	2.14e-05	Intron (rna44582/gene24879, intron 11 of 14)	Biological Process: negative regulation of transcription from RNA polymerase II promoter (GO:0000122);; Cellular Component: nuclear chromatin (GO:0000790);; Molecular Function: RNA polymerase II core promoter proximal region sequence-specific DNA binding (GO:0000978);; Molecular Function: RNA polymerase II repressing transcription factor binding (GO:0001103);; Biological Process: blood vessel dev…	Wnt signaling pathway (ko04310);; Hippo signaling pathway (ko04390);; Adherens junction (ko04520);; Melanogenesis (ko04916);; Pathways in cancer (ko05200);; Colorectal cancer (ko05210);; Endometrial cancer (ko05213);; Prostate cancer (ko05215);; Thyroid cancer (ko05216);; Basal cell carcinoma (ko05217);; Acute myeloid leukemia (ko05221);; Arrhythmogenic right ventricular cardiomyopathy (ARVC) (ko…
LOC106991721	NC_019479.2	43227815	43227894	strongHyper	0.338	5.5e-09	Intron (rna44839/gene24993, intron 4 of 8)	Biological Process: negative regulation of transcription from RNA polymerase II promoter (GO:0000122);; Molecular Function: enhancer sequence-specific DNA binding (GO:0001158);; Biological Process: mesodermal cell fate commitment (GO:0001710);; Biological Process: endodermal cell fate specification (GO:0001714);; Molecular Function: chromatin binding (GO:0003682);; Molecular Function: sequence-sp…	Signaling pathways regulating pluripotency of stem cells (ko04550);; Proteoglycans in cancer (ko05205)
SMAD2	NC_019480.2	47588410	47588535	strongHyper	0.389	1.23e-09	Distal Intergenic	Biological Process: ureteric bud development (GO:0001657);; Biological Process: in utero embryonic development (GO:0001701);; Biological Process: endoderm formation (GO:0001706);; Biological Process: mesoderm formation (GO:0001707);; Molecular Function: chromatin binding (GO:0003682);; Molecular Function: double-stranded DNA binding (GO:0003690);; Molecular Function: sequence-specific DNA binding…	FoxO signaling pathway (ko04068);; Cell cycle (ko04110);; Endocytosis (ko04144);; TGF-beta signaling pathway (ko04350);; Hippo signaling pathway (ko04390);; Adherens junction (ko04520);; Signaling pathways regulating pluripotency of stem cells (ko04550);; Chagas disease (American trypanosomiasis) (ko05142);; HTLV-I infection (ko05166);; Pathways in cancer (ko05200);; Colorectal cancer (ko05210);;…
SMAD7	NC_019480.2	48598090	48598129	strongHyper	0.426	1.99e-12	Intron (rna45528/gene25361, intron 9 of 11)	Biological Process: negative regulation of transcription from RNA polymerase II promoter (GO:0000122);; Biological Process: ureteric bud development (GO:0001657);; Molecular Function: sequence-specific DNA binding transcription factor activity (GO:0003700);; Molecular Function: collagen binding (GO:0005518);; Cellular Component: nucleus (GO:0005634);; Cellular Component: transcription factor comp…	Endocytosis (ko04144);; TGF-beta signaling pathway (ko04350)
BCL2	NC_019480.2	61511786	61511855	strongHypo	-0.355	8.74e-08	Distal Intergenic	Biological Process: G1/S transition of mitotic cell cycle (GO:0000082);; Biological Process: protein polyubiquitination (GO:0000209);; Biological Process: response to acid chemical (GO:0001101);; Biological Process: ovarian follicle development (GO:0001541);; Biological Process: metanephros development (GO:0001656);; Biological Process: branching involved in ureteric bud morphogenesis (GO:0001658…	NF-kappa B signaling pathway (ko04064);; HIF-1 signaling pathway (ko04066);; Sphingolipid signaling pathway (ko04071);; Protein processing in endoplasmic reticulum (ko04141);; PI3K-Akt signaling pathway (ko04151);; Apoptosis (ko04210);; Adrenergic signaling in cardiomyocytes (ko04261);; Focal adhesion (ko04510);; Neurotrophin signaling pathway (ko04722);; Cholinergic synapse (ko04725);; Amyotroph…
BCL2	NC_019480.2	61686793	61686908	strongHyper	0.422	1.09e-07	Intron (rna45755/gene25465, intron 1 of 4)	Biological Process: G1/S transition of mitotic cell cycle (GO:0000082);; Biological Process: protein polyubiquitination (GO:0000209);; Biological Process: response to acid chemical (GO:0001101);; Biological Process: ovarian follicle development (GO:0001541);; Biological Process: metanephros development (GO:0001656);; Biological Process: branching involved in ureteric bud morphogenesis (GO:0001658…	NF-kappa B signaling pathway (ko04064);; HIF-1 signaling pathway (ko04066);; Sphingolipid signaling pathway (ko04071);; Protein processing in endoplasmic reticulum (ko04141);; PI3K-Akt signaling pathway (ko04151);; Apoptosis (ko04210);; Adrenergic signaling in cardiomyocytes (ko04261);; Focal adhesion (ko04510);; Neurotrophin signaling pathway (ko04722);; Cholinergic synapse (ko04725);; Amyotroph…
RYR2	NC_019482.2	9672240	9672387	strongHypo	-0.43	1.79e-05	Distal Intergenic	Biological Process: response to hypoxia (GO:0001666);; Biological Process: embryonic heart tube morphogenesis (GO:0003143);; Biological Process: left ventricular cardiac muscle tissue morphogenesis (GO:0003220);; Biological Process: cardiac muscle hypertrophy (GO:0003300);; Molecular Function: ryanodine-sensitive calcium-release channel activity (GO:0005219);; Molecular Function: calcium ion bind…	Calcium signaling pathway (ko04020);; cAMP signaling pathway (ko04024);; Cardiac muscle contraction (ko04260);; Adrenergic signaling in cardiomyocytes (ko04261);; Circadian entrainment (ko04713);; Insulin secretion (ko04911);; Oxytocin signaling pathway (ko04921);; Pancreatic secretion (ko04972);; Hypertrophic cardiomyopathy (HCM) (ko05410);; Arrhythmogenic right ventricular cardiomyopathy (ARVC)…
RYR2	NC_019482.2	9896744	9896771	strongHypo	-0.389	1.33e-05	Intron (rna47292/gene26499, intron 1 of 105)	Biological Process: response to hypoxia (GO:0001666);; Biological Process: embryonic heart tube morphogenesis (GO:0003143);; Biological Process: left ventricular cardiac muscle tissue morphogenesis (GO:0003220);; Biological Process: cardiac muscle hypertrophy (GO:0003300);; Molecular Function: ryanodine-sensitive calcium-release channel activity (GO:0005219);; Molecular Function: calcium ion bind…	Calcium signaling pathway (ko04020);; cAMP signaling pathway (ko04024);; Cardiac muscle contraction (ko04260);; Adrenergic signaling in cardiomyocytes (ko04261);; Circadian entrainment (ko04713);; Insulin secretion (ko04911);; Oxytocin signaling pathway (ko04921);; Pancreatic secretion (ko04972);; Hypertrophic cardiomyopathy (HCM) (ko05410);; Arrhythmogenic right ventricular cardiomyopathy (ARVC)…
RYR2	NC_019482.2	9951615	9951711	strongHypo	-0.376	1.38e-05	Intron (rna47292/gene26499, intron 1 of 105)	Biological Process: response to hypoxia (GO:0001666);; Biological Process: embryonic heart tube morphogenesis (GO:0003143);; Biological Process: left ventricular cardiac muscle tissue morphogenesis (GO:0003220);; Biological Process: cardiac muscle hypertrophy (GO:0003300);; Molecular Function: ryanodine-sensitive calcium-release channel activity (GO:0005219);; Molecular Function: calcium ion bind…	Calcium signaling pathway (ko04020);; cAMP signaling pathway (ko04024);; Cardiac muscle contraction (ko04260);; Adrenergic signaling in cardiomyocytes (ko04261);; Circadian entrainment (ko04713);; Insulin secretion (ko04911);; Oxytocin signaling pathway (ko04921);; Pancreatic secretion (ko04972);; Hypertrophic cardiomyopathy (HCM) (ko05410);; Arrhythmogenic right ventricular cardiomyopathy (ARVC)…
RYR2	NC_019482.2	9969804	9969986	strongHypo	-0.304	1.86e-07	Intron (rna47292/gene26499, intron 2 of 105)	Biological Process: response to hypoxia (GO:0001666);; Biological Process: embryonic heart tube morphogenesis (GO:0003143);; Biological Process: left ventricular cardiac muscle tissue morphogenesis (GO:0003220);; Biological Process: cardiac muscle hypertrophy (GO:0003300);; Molecular Function: ryanodine-sensitive calcium-release channel activity (GO:0005219);; Molecular Function: calcium ion bind…	Calcium signaling pathway (ko04020);; cAMP signaling pathway (ko04024);; Cardiac muscle contraction (ko04260);; Adrenergic signaling in cardiomyocytes (ko04261);; Circadian entrainment (ko04713);; Insulin secretion (ko04911);; Oxytocin signaling pathway (ko04921);; Pancreatic secretion (ko04972);; Hypertrophic cardiomyopathy (HCM) (ko05410);; Arrhythmogenic right ventricular cardiomyopathy (ARVC)…
RYR2	NC_019482.2	10206862	10206890	strongHyper	0.572	3.83e-10	Intron (rna47292/gene26499, intron 31 of 105)	Biological Process: response to hypoxia (GO:0001666);; Biological Process: embryonic heart tube morphogenesis (GO:0003143);; Biological Process: left ventricular cardiac muscle tissue morphogenesis (GO:0003220);; Biological Process: cardiac muscle hypertrophy (GO:0003300);; Molecular Function: ryanodine-sensitive calcium-release channel activity (GO:0005219);; Molecular Function: calcium ion bind…	Calcium signaling pathway (ko04020);; cAMP signaling pathway (ko04024);; Cardiac muscle contraction (ko04260);; Adrenergic signaling in cardiomyocytes (ko04261);; Circadian entrainment (ko04713);; Insulin secretion (ko04911);; Oxytocin signaling pathway (ko04921);; Pancreatic secretion (ko04972);; Hypertrophic cardiomyopathy (HCM) (ko05410);; Arrhythmogenic right ventricular cardiomyopathy (ARVC)…
RYR2	NC_019482.2	10207395	10207451	strongHypo	-0.384	3.21e-06	Intron (rna47292/gene26499, intron 31 of 105)	Biological Process: response to hypoxia (GO:0001666);; Biological Process: embryonic heart tube morphogenesis (GO:0003143);; Biological Process: left ventricular cardiac muscle tissue morphogenesis (GO:0003220);; Biological Process: cardiac muscle hypertrophy (GO:0003300);; Molecular Function: ryanodine-sensitive calcium-release channel activity (GO:0005219);; Molecular Function: calcium ion bind…	Calcium signaling pathway (ko04020);; cAMP signaling pathway (ko04024);; Cardiac muscle contraction (ko04260);; Adrenergic signaling in cardiomyocytes (ko04261);; Circadian entrainment (ko04713);; Insulin secretion (ko04911);; Oxytocin signaling pathway (ko04921);; Pancreatic secretion (ko04972);; Hypertrophic cardiomyopathy (HCM) (ko05410);; Arrhythmogenic right ventricular cardiomyopathy (ARVC)…
ARID5B	NC_019482.2	17670564	17670578	strongHypo	-0.4	2.57e-07	Distal Intergenic	Biological Process: kidney development (GO:0001822);; Molecular Function: transcription coactivator activity (GO:0003713);; Cellular Component: nucleus (GO:0005634);; Biological Process: male gonad development (GO:0008584);; Biological Process: female gonad development (GO:0008585);; Biological Process: post-embryonic development (GO:0009791);; Biological Process: fibroblast migration (GO:0010761…	--
SGPL1	NC_019482.2	26705343	26705533	strongHypo	-0.319	1.31e-06	Intron (rna47550/gene26625, intron 2 of 14)	Biological Process: luteinization (GO:0001553);; Biological Process: vasculogenesis (GO:0001570);; Biological Process: kidney development (GO:0001822);; Cellular Component: endoplasmic reticulum (GO:0005783);; Biological Process: ceramide metabolic process (GO:0006672);; Biological Process: apoptotic process (GO:0006915);; Biological Process: spermatogenesis (GO:0007283);; Biological Process: and…	Sphingolipid metabolism (ko00600);; Sphingolipid signaling pathway (ko04071)
SGPL1	NC_019482.2	26711659	26711772	strongHypo	-0.457	3.78e-09	Intron (rna47550/gene26625, intron 2 of 14)	Biological Process: luteinization (GO:0001553);; Biological Process: vasculogenesis (GO:0001570);; Biological Process: kidney development (GO:0001822);; Cellular Component: endoplasmic reticulum (GO:0005783);; Biological Process: ceramide metabolic process (GO:0006672);; Biological Process: apoptotic process (GO:0006915);; Biological Process: spermatogenesis (GO:0007283);; Biological Process: and…	Sphingolipid metabolism (ko00600);; Sphingolipid signaling pathway (ko04071)
BMPR1A	NC_019482.2	40836025	40836235	strongHypo	-0.32	5.38e-06	Intron (rna47870/gene26755, intron 9 of 13)	Molecular Function: sequence-specific DNA binding RNA polymerase II transcription factor activity (GO:0000981);; Biological Process: in utero embryonic development (GO:0001701);; Biological Process: somitogenesis (GO:0001756);; Biological Process: Mullerian duct regression (GO:0001880);; Biological Process: positive regulation of mesenchymal cell proliferation (GO:0002053);; Biological Process: e…	Cytokine-cytokine receptor interaction (ko04060);; TGF-beta signaling pathway (ko04350);; Hippo signaling pathway (ko04390);; Signaling pathways regulating pluripotency of stem cells (ko04550)
ZFP42	NC_019483.2	15825653	15825663	strongHyper	0.512	2.59e-13	Distal Intergenic	Biological Process: in utero embryonic development (GO:0001701);; Molecular Function: nucleic acid binding (GO:0003676);; Cellular Component: cytoplasm (GO:0005737);; Biological Process: spermatid development (GO:0007286);; Biological Process: male gonad development (GO:0008584);; Biological Process: female gonad development (GO:0008585);; Molecular Function: metal ion binding (GO:0046872);; Biol…	--
ZFP42	NC_019483.2	15852116	15852206	strongHyper	0.506	3.03e-07	Distal Intergenic	Biological Process: in utero embryonic development (GO:0001701);; Molecular Function: nucleic acid binding (GO:0003676);; Cellular Component: cytoplasm (GO:0005737);; Biological Process: spermatid development (GO:0007286);; Biological Process: male gonad development (GO:0008584);; Biological Process: female gonad development (GO:0008585);; Molecular Function: metal ion binding (GO:0046872);; Biol…	--
ZFP42	NC_019483.2	16107023	16107089	strongHyper	0.382	5.51e-11	Distal Intergenic	Biological Process: in utero embryonic development (GO:0001701);; Molecular Function: nucleic acid binding (GO:0003676);; Cellular Component: cytoplasm (GO:0005737);; Biological Process: spermatid development (GO:0007286);; Biological Process: male gonad development (GO:0008584);; Biological Process: female gonad development (GO:0008585);; Molecular Function: metal ion binding (GO:0046872);; Biol…	--
ZFP42	NC_019483.2	16107917	16108197	strongHyper	0.318	9.06e-06	Distal Intergenic	Biological Process: in utero embryonic development (GO:0001701);; Molecular Function: nucleic acid binding (GO:0003676);; Cellular Component: cytoplasm (GO:0005737);; Biological Process: spermatid development (GO:0007286);; Biological Process: male gonad development (GO:0008584);; Biological Process: female gonad development (GO:0008585);; Molecular Function: metal ion binding (GO:0046872);; Biol…	--
RBPMS	NC_019483.2	25104386	25104448	strongHypo	-0.401	3.04e-09	Distal Intergenic	Molecular Function: nucleotide binding (GO:0000166);; Molecular Function: transcription coactivator activity (GO:0003713);; Molecular Function: poly(A) binding (GO:0008143);; Biological Process: positive regulation of pathway-restricted SMAD protein phosphorylation (GO:0010862);; Biological Process: positive regulation of SMAD protein import into nucleus (GO:0060391);;	--
SFRP1	NC_019483.2	34618813	34618897	strongHypo	-0.318	3.96e-06	Distal Intergenic	Biological Process: ureteric bud development (GO:0001657);; Biological Process: hematopoietic progenitor cell differentiation (GO:0002244);; Molecular Function: cysteine-type endopeptidase activity (GO:0004197);; Molecular Function: frizzled binding (GO:0005109);; Cellular Component: proteinaceous extracellular matrix (GO:0005578);; Cellular Component: extracellular space (GO:0005615);; Cellular …	Wnt signaling pathway (ko04310)
SFRP1	NC_019483.2	34628498	34628747	strongHypo	-0.31	2.11e-08	Distal Intergenic	Biological Process: ureteric bud development (GO:0001657);; Biological Process: hematopoietic progenitor cell differentiation (GO:0002244);; Molecular Function: cysteine-type endopeptidase activity (GO:0004197);; Molecular Function: frizzled binding (GO:0005109);; Cellular Component: proteinaceous extracellular matrix (GO:0005578);; Cellular Component: extracellular space (GO:0005615);; Cellular …	Wnt signaling pathway (ko04310)
USP9X	NC_019484.2	38241659	38241935	strongHyper	0.344	6.04e-09	Distal Intergenic	Molecular Function: ubiquitin thiolesterase activity (GO:0004221);; Cellular Component: cytoplasm (GO:0005737);; Biological Process: ubiquitin-dependent protein catabolic process (GO:0006511);; Biological Process: transforming growth factor beta receptor signaling pathway (GO:0007179);; Molecular Function: cysteine-type peptidase activity (GO:0008234);; Biological Process: protein deubiquitinatio…	--
USP9X	NC_019484.2	38294838	38294992	strongHypo	-0.432	1.54e-07	Intron (rna49084/gene27452, intron 1 of 44)	Molecular Function: ubiquitin thiolesterase activity (GO:0004221);; Cellular Component: cytoplasm (GO:0005737);; Biological Process: ubiquitin-dependent protein catabolic process (GO:0006511);; Biological Process: transforming growth factor beta receptor signaling pathway (GO:0007179);; Molecular Function: cysteine-type peptidase activity (GO:0008234);; Biological Process: protein deubiquitinatio…	--
BMP15	NC_019484.2	50973917	50973944	strongHypo	-0.304	2.2e-06	Distal Intergenic	Biological Process: ovarian follicle development (GO:0001541);; Molecular Function: cytokine activity (GO:0005125);; Cellular Component: extracellular space (GO:0005615);; Molecular Function: growth factor activity (GO:0008083);; Biological Process: granulosa cell development (GO:0060016);;	Ovarian steroidogenesis (ko04913)
GPC3	NC_019484.2	95615698	95615725	strongHypo	-0.382	3.23e-07	Distal Intergenic	Biological Process: branching involved in ureteric bud morphogenesis (GO:0001658);; Cellular Component: proteinaceous extracellular matrix (GO:0005578);; Cellular Component: lysosome (GO:0005764);; Biological Process: anterior/posterior axis specification (GO:0009948);; Biological Process: body morphogenesis (GO:0010171);; Biological Process: bone mineralization (GO:0030282);; Biological Process:…	Proteoglycans in cancer (ko05205)
GPC3	NC_019484.2	95624381	95624489	strongHypo	-0.31	8.45e-06	Intron (rna50082/gene28074, intron 1 of 7)	Biological Process: branching involved in ureteric bud morphogenesis (GO:0001658);; Cellular Component: proteinaceous extracellular matrix (GO:0005578);; Cellular Component: lysosome (GO:0005764);; Biological Process: anterior/posterior axis specification (GO:0009948);; Biological Process: body morphogenesis (GO:0010171);; Biological Process: bone mineralization (GO:0030282);; Biological Process:…	Proteoglycans in cancer (ko05205)
GPC3	NC_019484.2	95686728	95686743	strongHypo	-0.479	4.13e-07	Intron (rna50082/gene28074, intron 2 of 7)	Biological Process: branching involved in ureteric bud morphogenesis (GO:0001658);; Cellular Component: proteinaceous extracellular matrix (GO:0005578);; Cellular Component: lysosome (GO:0005764);; Biological Process: anterior/posterior axis specification (GO:0009948);; Biological Process: body morphogenesis (GO:0010171);; Biological Process: bone mineralization (GO:0030282);; Biological Process:…	Proteoglycans in cancer (ko05205)
