# Supplementary material for: Integrative Genome-Wide DNA Methylome and Transcriptome Analysis of Ovaries from Hu Sheep with High and Low Prolific
Source: Front Cell Dev Biol. 2022 Feb 3;10:820558. doi: 10.3389/fcell.2022.820558 (PMC8850840; doi:10.3389/fcell.2022.820558)
Supplement: Supplementary file 2 [file DataSheet1.ZIP › Revised Supplemental Table S1-S17/Table S11.xls]

## Sheet: Sheet1
Table S11 Methylated CG of differentially methylated genes associated with female reproduction in LPB+ vs. LPBB group
Gene_name	Seqnames	Start	End	Meth_direction	MethDif	P	Annotation	GO_annotation	KEGG_annotation
TGFBR3	NC_019458.2	68171207	68171541	strongHyper	0.337	1.25e-10	Intron (rna1461/gene752, intron 14 of 16)	Biological Process: blood vessel development (GO:0001568);; Biological Process: blastocyst development (GO:0001824);; Biological Process: liver development (GO:0001889);; Molecular Function: transforming growth factor beta-activated receptor activity (GO:0005024);; Molecular Function: type II transforming growth factor beta receptor binding (GO:0005114);; Molecular Function: glycosaminoglycan bin…	--
TGFBR3	NC_019458.2	68247155	68247284	strongHyper	0.324	4.52e-16	Intron (rna1461/gene752, intron 15 of 16)	Biological Process: blood vessel development (GO:0001568);; Biological Process: blastocyst development (GO:0001824);; Biological Process: liver development (GO:0001889);; Molecular Function: transforming growth factor beta-activated receptor activity (GO:0005024);; Molecular Function: type II transforming growth factor beta receptor binding (GO:0005114);; Molecular Function: glycosaminoglycan bin…	--
NHLH2	NC_019458.2	92203593	92203884	strongHypo	-0.451	8.33e-08	Distal Intergenic	Molecular Function: RNA polymerase II activating transcription factor binding (GO:0001102);; Biological Process: mating behavior (GO:0007617);; Biological Process: ovulation cycle (GO:0042698);; Molecular Function: protein dimerization activity (GO:0046983);;	--
NRIP1	NC_019458.2	140067157	140067278	strongHyper	0.359	1.29e-08	Distal Intergenic	Cellular Component: histone deacetylase complex (GO:0000118);; Biological Process: negative regulation of transcription from RNA polymerase II promoter (GO:0000122);; Biological Process: ovarian follicle rupture (GO:0001543);; Molecular Function: transcription corepressor activity (GO:0003714);; Biological Process: lipid storage (GO:0019915);; Molecular Function: estrogen receptor binding (GO:003…	--
NRIP1	NC_019458.2	140202838	140203166	strongHyper	0.371	1.58e-14	Distal Intergenic	Cellular Component: histone deacetylase complex (GO:0000118);; Biological Process: negative regulation of transcription from RNA polymerase II promoter (GO:0000122);; Biological Process: ovarian follicle rupture (GO:0001543);; Molecular Function: transcription corepressor activity (GO:0003714);; Biological Process: lipid storage (GO:0019915);; Molecular Function: estrogen receptor binding (GO:003…	--
NRIP1	NC_019458.2	140494350	140494362	strongHypo	-0.488	2.54e-05	Distal Intergenic	Cellular Component: histone deacetylase complex (GO:0000118);; Biological Process: negative regulation of transcription from RNA polymerase II promoter (GO:0000122);; Biological Process: ovarian follicle rupture (GO:0001543);; Molecular Function: transcription corepressor activity (GO:0003714);; Biological Process: lipid storage (GO:0019915);; Molecular Function: estrogen receptor binding (GO:003…	--
CHRD	NC_019458.2	200811341	200811533	strongHyper	0.397	1.22e-06	Distal Intergenic	Biological Process: skeletal system development (GO:0001501);; Biological Process: gastrulation with mouth forming second (GO:0001702);; Biological Process: mesoderm formation (GO:0001707);; Biological Process: positive regulation of mesenchymal cell proliferation (GO:0002053);; Cellular Component: extracellular space (GO:0005615);; Molecular Function: heparin binding (GO:0008201);; Biological Pr…	TGF-beta signaling pathway (ko04350)
IQCJ	NC_019458.2	226084490	226084669	strongHypo	-0.418	2.63e-06	Distal Intergenic	Biological Process: luteinization (GO:0001553);; Biological Process: kidney development (GO:0001822);; Cellular Component: cytoplasm (GO:0005737);; Biological Process: nitrogen compound metabolic process (GO:0006807);; Biological Process: estrogen metabolic process (GO:0008210);; Biological Process: post-embryonic development (GO:0009791);; Biological Process: fibroblast migration (GO:0010761);; …	--
FOXL2	NC_019458.2	248098166	248098495	strongHypo	-0.316	3.04e-15	Distal Intergenic	Biological Process: ovarian follicle development (GO:0001541);; Biological Process: extraocular skeletal muscle development (GO:0002074);; Molecular Function: double-stranded DNA binding (GO:0003690);; Molecular Function: RNA polymerase II distal enhancer sequence-specific DNA binding transcription factor activity (GO:0003705);; Cellular Component: nucleus (GO:0005634);; Cellular Component: trans…	--
FOXL2	NC_019458.2	248151126	248151426	strongHypo	-0.37	9.24e-07	Distal Intergenic	Biological Process: ovarian follicle development (GO:0001541);; Biological Process: extraocular skeletal muscle development (GO:0002074);; Molecular Function: double-stranded DNA binding (GO:0003690);; Molecular Function: RNA polymerase II distal enhancer sequence-specific DNA binding transcription factor activity (GO:0003705);; Cellular Component: nucleus (GO:0005634);; Cellular Component: trans…	--
GNRH1	NC_019459.2	40122093	40122107	strongHypo	-0.441	1.01e-06	Intron (rna6028/gene3198, intron 25 of 50)	Molecular Function: gonadotropin hormone-releasing hormone activity (GO:0005183);; Cellular Component: extracellular region (GO:0005576);; Biological Process: regulation of gene expression (GO:0010468);; Biological Process: response to ethanol (GO:0045471);; Biological Process: response to steroid hormone (GO:0048545);; Biological Process: regulation of ovarian follicle development (GO:2000354);;	GnRH signaling pathway (ko04912)
TGFBR1	NC_019459.2	48443208	48443254	strongHypo	-0.448	1.26e-12	Intron (rna6165/gene3277, intron 3 of 8)	Biological Process: activation of MAPKK activity (GO:0000186);; Biological Process: angiogenesis (GO:0001525);; Biological Process: kidney development (GO:0001822);; Biological Process: blastocyst development (GO:0001824);; Biological Process: epithelial to mesenchymal transition (GO:0001837);; Biological Process: negative regulation of endothelial cell proliferation (GO:0001937);; Biological Pro…	MAPK signaling pathway (ko04010);; Cytokine-cytokine receptor interaction (ko04060);; FoxO signaling pathway (ko04068);; Endocytosis (ko04144);; TGF-beta signaling pathway (ko04350);; Osteoclast differentiation (ko04380);; Hippo signaling pathway (ko04390);; Adherens junction (ko04520);; Chagas disease (American trypanosomiasis) (ko05142);; Hepatitis B (ko05161);; HTLV-I infection (ko05166);; Pat…
TGFBR1	NC_019459.2	48502435	48502526	strongHyper	0.328	4.17e-07	Distal Intergenic	Biological Process: activation of MAPKK activity (GO:0000186);; Biological Process: angiogenesis (GO:0001525);; Biological Process: kidney development (GO:0001822);; Biological Process: blastocyst development (GO:0001824);; Biological Process: epithelial to mesenchymal transition (GO:0001837);; Biological Process: negative regulation of endothelial cell proliferation (GO:0001937);; Biological Pro…	MAPK signaling pathway (ko04010);; Cytokine-cytokine receptor interaction (ko04060);; FoxO signaling pathway (ko04068);; Endocytosis (ko04144);; TGF-beta signaling pathway (ko04350);; Osteoclast differentiation (ko04380);; Hippo signaling pathway (ko04390);; Adherens junction (ko04520);; Chagas disease (American trypanosomiasis) (ko05142);; Hepatitis B (ko05161);; HTLV-I infection (ko05166);; Pat…
TGFBR1	NC_019459.2	48543360	48543644	strongHypo	-0.313	1.81e-06	Intron (rna6169/gene3279, intron 12 of 40)	Biological Process: activation of MAPKK activity (GO:0000186);; Biological Process: angiogenesis (GO:0001525);; Biological Process: kidney development (GO:0001822);; Biological Process: blastocyst development (GO:0001824);; Biological Process: epithelial to mesenchymal transition (GO:0001837);; Biological Process: negative regulation of endothelial cell proliferation (GO:0001937);; Biological Pro…	MAPK signaling pathway (ko04010);; Cytokine-cytokine receptor interaction (ko04060);; FoxO signaling pathway (ko04068);; Endocytosis (ko04144);; TGF-beta signaling pathway (ko04350);; Osteoclast differentiation (ko04380);; Hippo signaling pathway (ko04390);; Adherens junction (ko04520);; Chagas disease (American trypanosomiasis) (ko05142);; Hepatitis B (ko05161);; HTLV-I infection (ko05166);; Pat…
COL3A1	NC_019459.2	119301327	119301465	strongHyper	0.527	2.16e-16	Distal Intergenic	Biological Process: blood vessel development (GO:0001568);; Molecular Function: extracellular matrix structural constituent (GO:0005201);; Cellular Component: collagen type III trimer (GO:0005586);; Biological Process: cell-matrix adhesion (GO:0007160);; Biological Process: transforming growth factor beta receptor signaling pathway (GO:0007179);; Biological Process: integrin-mediated signaling pa…	PI3K-Akt signaling pathway (ko04151);; Focal adhesion (ko04510);; ECM-receptor interaction (ko04512);; Platelet activation (ko04611);; Protein digestion and absorption (ko04974);; Amoebiasis (ko05146)
COL3A1	NC_019459.2	119317296	119317474	strongHypo	-0.558	3.17e-11	Distal Intergenic	Biological Process: blood vessel development (GO:0001568);; Molecular Function: extracellular matrix structural constituent (GO:0005201);; Cellular Component: collagen type III trimer (GO:0005586);; Biological Process: cell-matrix adhesion (GO:0007160);; Biological Process: transforming growth factor beta receptor signaling pathway (GO:0007179);; Biological Process: integrin-mediated signaling pa…	PI3K-Akt signaling pathway (ko04151);; Focal adhesion (ko04510);; ECM-receptor interaction (ko04512);; Platelet activation (ko04611);; Protein digestion and absorption (ko04974);; Amoebiasis (ko05146)
COL3A1	NC_019459.2	119339951	119340126	strongHypo	-0.705	3.56e-14	Distal Intergenic	Biological Process: blood vessel development (GO:0001568);; Molecular Function: extracellular matrix structural constituent (GO:0005201);; Cellular Component: collagen type III trimer (GO:0005586);; Biological Process: cell-matrix adhesion (GO:0007160);; Biological Process: transforming growth factor beta receptor signaling pathway (GO:0007179);; Biological Process: integrin-mediated signaling pa…	PI3K-Akt signaling pathway (ko04151);; Focal adhesion (ko04510);; ECM-receptor interaction (ko04512);; Platelet activation (ko04611);; Protein digestion and absorption (ko04974);; Amoebiasis (ko05146)
INHBB	NC_019459.2	184788887	184789119	strongHyper	0.424	2.96e-08	Distal Intergenic	Molecular Function: hormone activity (GO:0005179);; Cellular Component: extracellular region (GO:0005576);; Molecular Function: growth factor activity (GO:0008083);; Biological Process: cellular response to starvation (GO:0009267);; Biological Process: cellular response to insulin stimulus (GO:0032869);; Biological Process: activin receptor signaling pathway (GO:0032924);; Biological Process: gro…	TGF-beta signaling pathway (ko04350);; Signaling pathways regulating pluripotency of stem cells (ko04550)
INHBB	NC_019459.2	184888950	184889042	strongHypo	-0.344	7e-06	Distal Intergenic	Molecular Function: hormone activity (GO:0005179);; Cellular Component: extracellular region (GO:0005576);; Molecular Function: growth factor activity (GO:0008083);; Biological Process: cellular response to starvation (GO:0009267);; Biological Process: cellular response to insulin stimulus (GO:0032869);; Biological Process: activin receptor signaling pathway (GO:0032924);; Biological Process: gro…	TGF-beta signaling pathway (ko04350);; Signaling pathways regulating pluripotency of stem cells (ko04550)
VWC2L	NC_019459.2	215274053	215274082	strongHypo	-0.463	3.05e-09	Intron (rna8632/gene4438, intron 15 of 15)	Cellular Component: extracellular space (GO:0005615);; Biological Process: negative regulation of BMP signaling pathway (GO:0030514);; Cellular Component: alpha-amino-3-hydroxy-5-methyl-4-isoxazolepropionic acid selective glutamate receptor complex (GO:0032281);; Biological Process: positive regulation of neuron differentiation (GO:0045666);;	--
VWC2L	NC_019459.2	215369906	215369961	strongHyper	0.301	2.52e-05	Intron (rna8640/gene4439, intron 2 of 3)	Cellular Component: extracellular space (GO:0005615);; Biological Process: negative regulation of BMP signaling pathway (GO:0030514);; Cellular Component: alpha-amino-3-hydroxy-5-methyl-4-isoxazolepropionic acid selective glutamate receptor complex (GO:0032281);; Biological Process: positive regulation of neuron differentiation (GO:0045666);;	--
FSHR	NC_019460.2	74603287	74603315	strongHypo	-0.449	8.85e-07	Distal Intergenic	Biological Process: primary ovarian follicle growth (GO:0001545);; Biological Process: regulation of protein phosphorylation (GO:0001932);; Biological Process: regulation of systemic arterial blood pressure (GO:0003073);; Molecular Function: follicle-stimulating hormone receptor activity (GO:0004963);; Cellular Component: plasma membrane (GO:0005886);; Biological Process: adenylate cyclase-inhibi…	cAMP signaling pathway (ko04024);; Neuroactive ligand-receptor interaction (ko04080);; Ovarian steroidogenesis (ko04913)
FSHR	NC_019460.2	75073712	75073870	strongHyper	0.487	3.46e-09	Distal Intergenic	Biological Process: primary ovarian follicle growth (GO:0001545);; Biological Process: regulation of protein phosphorylation (GO:0001932);; Biological Process: regulation of systemic arterial blood pressure (GO:0003073);; Molecular Function: follicle-stimulating hormone receptor activity (GO:0004963);; Cellular Component: plasma membrane (GO:0005886);; Biological Process: adenylate cyclase-inhibi…	cAMP signaling pathway (ko04024);; Neuroactive ligand-receptor interaction (ko04080);; Ovarian steroidogenesis (ko04913)
FSHR	NC_019460.2	75166849	75166860	strongHyper	0.505	9.79e-12	Intron (rna11011/gene5782, intron 1 of 9)	Biological Process: primary ovarian follicle growth (GO:0001545);; Biological Process: regulation of protein phosphorylation (GO:0001932);; Biological Process: regulation of systemic arterial blood pressure (GO:0003073);; Molecular Function: follicle-stimulating hormone receptor activity (GO:0004963);; Cellular Component: plasma membrane (GO:0005886);; Biological Process: adenylate cyclase-inhibi…	cAMP signaling pathway (ko04024);; Neuroactive ligand-receptor interaction (ko04080);; Ovarian steroidogenesis (ko04913)
FSHR	NC_019460.2	75235380	75235441	strongHyper	0.494	8.13e-12	Intron (rna11011/gene5782, intron 2 of 9)	Biological Process: primary ovarian follicle growth (GO:0001545);; Biological Process: regulation of protein phosphorylation (GO:0001932);; Biological Process: regulation of systemic arterial blood pressure (GO:0003073);; Molecular Function: follicle-stimulating hormone receptor activity (GO:0004963);; Cellular Component: plasma membrane (GO:0005886);; Biological Process: adenylate cyclase-inhibi…	cAMP signaling pathway (ko04024);; Neuroactive ligand-receptor interaction (ko04080);; Ovarian steroidogenesis (ko04913)
FSHR	NC_019460.2	75243318	75243462	strongHypo	-0.333	6.42e-06	Intron (rna11011/gene5782, intron 2 of 9)	Biological Process: primary ovarian follicle growth (GO:0001545);; Biological Process: regulation of protein phosphorylation (GO:0001932);; Biological Process: regulation of systemic arterial blood pressure (GO:0003073);; Molecular Function: follicle-stimulating hormone receptor activity (GO:0004963);; Cellular Component: plasma membrane (GO:0005886);; Biological Process: adenylate cyclase-inhibi…	cAMP signaling pathway (ko04024);; Neuroactive ligand-receptor interaction (ko04080);; Ovarian steroidogenesis (ko04913)
LHCGR	NC_019460.2	75574653	75574865	strongHypo	-0.479	3.69e-06	Intron (rna11014/gene5784, intron 6 of 10)	Biological Process: ovarian follicle development (GO:0001541);; Molecular Function: luteinizing hormone receptor activity (GO:0004964);; Cellular Component: integral component of plasma membrane (GO:0005887);; Biological Process: activation of adenylate cyclase activity (GO:0007190);; Biological Process: phospholipase C-activating G-protein coupled receptor signaling pathway (GO:0007200);; Biolog…	Calcium signaling pathway (ko04020);; Neuroactive ligand-receptor interaction (ko04080);; Ovarian steroidogenesis (ko04913);; Prolactin signaling pathway (ko04917)
LHCGR	NC_019460.2	75577271	75577301	strongHypo	-0.484	1.24e-09	Intron (rna11014/gene5784, intron 6 of 10)	Biological Process: ovarian follicle development (GO:0001541);; Molecular Function: luteinizing hormone receptor activity (GO:0004964);; Cellular Component: integral component of plasma membrane (GO:0005887);; Biological Process: activation of adenylate cyclase activity (GO:0007190);; Biological Process: phospholipase C-activating G-protein coupled receptor signaling pathway (GO:0007200);; Biolog…	Calcium signaling pathway (ko04020);; Neuroactive ligand-receptor interaction (ko04080);; Ovarian steroidogenesis (ko04913);; Prolactin signaling pathway (ko04917)
LHCGR	NC_019460.2	75586349	75586525	strongHypo	-0.344	3.55e-05	Intron (rna11014/gene5784, intron 8 of 10)	Biological Process: ovarian follicle development (GO:0001541);; Molecular Function: luteinizing hormone receptor activity (GO:0004964);; Cellular Component: integral component of plasma membrane (GO:0005887);; Biological Process: activation of adenylate cyclase activity (GO:0007190);; Biological Process: phospholipase C-activating G-protein coupled receptor signaling pathway (GO:0007200);; Biolog…	Calcium signaling pathway (ko04020);; Neuroactive ligand-receptor interaction (ko04080);; Ovarian steroidogenesis (ko04913);; Prolactin signaling pathway (ko04917)
LOC101106158	NC_019460.2	95970043	95970237	strongHypo	-0.336	1.09e-06	Promoter (2-3kb)	Biological Process: cytokinesis (GO:0000910);; Biological Process: ovarian follicle development (GO:0001541);; Biological Process: in utero embryonic development (GO:0001701);; Cellular Component: centrosome (GO:0005813);; Cellular Component: cytosol (GO:0005829);; Biological Process: mitotic cell cycle checkpoint (GO:0007093);; Biological Process: germ cell development (GO:0007281);; Biological …	Ras signaling pathway (ko04014);; NF-kappa B signaling pathway (ko04064);; PI3K-Akt signaling pathway (ko04151);; Apoptosis (ko04210);; Jak-STAT signaling pathway (ko04630);; Amyotrophic lateral sclerosis (ALS) (ko05014);; Toxoplasmosis (ko05145);; HTLV-I infection (ko05166);; Pathways in cancer (ko05200);; Transcriptional misregulation in cancer (ko05202);; Pancreatic cancer (ko05212);; Chronic …
VWC2	NC_019461.2	6242476	6242713	strongHyper	0.385	6.13e-07	Distal Intergenic	Cellular Component: basement membrane (GO:0005604);; Cellular Component: interstitial matrix (GO:0005614);; Cellular Component: extracellular space (GO:0005615);; Biological Process: positive regulation of cell-substrate adhesion (GO:0010811);; Biological Process: negative regulation of BMP signaling pathway (GO:0030514);; Cellular Component: alpha-amino-3-hydroxy-5-methyl-4-isoxazolepropionic ac…	--
VWC2	NC_019461.2	6270100	6270117	strongHyper	0.573	4.79e-09	Distal Intergenic	Cellular Component: basement membrane (GO:0005604);; Cellular Component: interstitial matrix (GO:0005614);; Cellular Component: extracellular space (GO:0005615);; Biological Process: positive regulation of cell-substrate adhesion (GO:0010811);; Biological Process: negative regulation of BMP signaling pathway (GO:0030514);; Cellular Component: alpha-amino-3-hydroxy-5-methyl-4-isoxazolepropionic ac…	--
VWC2	NC_019461.2	6313541	6313582	strongHyper	0.441	3.5e-08	Distal Intergenic	Cellular Component: basement membrane (GO:0005604);; Cellular Component: interstitial matrix (GO:0005614);; Cellular Component: extracellular space (GO:0005615);; Biological Process: positive regulation of cell-substrate adhesion (GO:0010811);; Biological Process: negative regulation of BMP signaling pathway (GO:0030514);; Cellular Component: alpha-amino-3-hydroxy-5-methyl-4-isoxazolepropionic ac…	--
VWC2	NC_019461.2	6491620	6491638	strongHypo	-0.358	0.00035	Distal Intergenic	Cellular Component: basement membrane (GO:0005604);; Cellular Component: interstitial matrix (GO:0005614);; Cellular Component: extracellular space (GO:0005615);; Biological Process: positive regulation of cell-substrate adhesion (GO:0010811);; Biological Process: negative regulation of BMP signaling pathway (GO:0030514);; Cellular Component: alpha-amino-3-hydroxy-5-methyl-4-isoxazolepropionic ac…	--
FZD1	NC_019461.2	8727099	8727150	strongHypo	-0.448	1.22e-08	Distal Intergenic	Biological Process: positive regulation of protein phosphorylation (GO:0001934);; Biological Process: vasculature development (GO:0001944);; Biological Process: membranous septum morphogenesis (GO:0003149);; Biological Process: muscular septum morphogenesis (GO:0003150);; Biological Process: outflow tract morphogenesis (GO:0003151);; Molecular Function: G-protein coupled receptor activity (GO:000…	Wnt signaling pathway (ko04310);; Hippo signaling pathway (ko04390);; Signaling pathways regulating pluripotency of stem cells (ko04550);; Melanogenesis (ko04916);; HTLV-I infection (ko05166);; Pathways in cancer (ko05200);; Proteoglycans in cancer (ko05205);; Basal cell carcinoma (ko05217)
CAV1	NC_019461.2	51743506	51743679	strongHypo	-0.41	3.59e-08	Distal Intergenic	Biological Process: negative regulation of transcription from RNA polymerase II promoter (GO:0000122);; Cellular Component: Golgi membrane (GO:0000139);; Biological Process: inactivation of MAPK activity (GO:0000188);; Biological Process: angiogenesis (GO:0001525);; Biological Process: vasculogenesis (GO:0001570);; Biological Process: response to hypoxia (GO:0001666);; Biological Process: negativ…	Endocytosis (ko04144);; Focal adhesion (ko04510);; Bacterial invasion of epithelial cells (ko05100);; Proteoglycans in cancer (ko05205);; Viral myocarditis (ko05416)
IMMP2L	NC_019461.2	56836516	56836727	strongHypo	-0.404	5.8e-11	Intron (rna15298/gene8036, intron 2 of 5)	Biological Process: ovarian follicle development (GO:0001541);; Cellular Component: nucleus (GO:0005634);; Biological Process: proteolysis (GO:0006508);; Biological Process: protein processing involved in protein targeting to mitochondrion (GO:0006627);; Biological Process: spermatogenesis (GO:0007283);; Molecular Function: serine-type peptidase activity (GO:0008236);; Cellular Component: integra…	Protein export (ko03060)
IMMP2L	NC_019461.2	56848526	56848785	strongHypo	-0.73	8.9e-17	Intron (rna15298/gene8036, intron 3 of 5)	Biological Process: ovarian follicle development (GO:0001541);; Cellular Component: nucleus (GO:0005634);; Biological Process: proteolysis (GO:0006508);; Biological Process: protein processing involved in protein targeting to mitochondrion (GO:0006627);; Biological Process: spermatogenesis (GO:0007283);; Molecular Function: serine-type peptidase activity (GO:0008236);; Cellular Component: integra…	Protein export (ko03060)
IMMP2L	NC_019461.2	56966151	56966208	strongHypo	-0.576	2.07e-17	Intron (rna15298/gene8036, intron 3 of 5)	Biological Process: ovarian follicle development (GO:0001541);; Cellular Component: nucleus (GO:0005634);; Biological Process: proteolysis (GO:0006508);; Biological Process: protein processing involved in protein targeting to mitochondrion (GO:0006627);; Biological Process: spermatogenesis (GO:0007283);; Molecular Function: serine-type peptidase activity (GO:0008236);; Cellular Component: integra…	Protein export (ko03060)
IMMP2L	NC_019461.2	57025406	57025430	strongHypo	-0.569	3.67e-18	Intron (rna15298/gene8036, intron 3 of 5)	Biological Process: ovarian follicle development (GO:0001541);; Cellular Component: nucleus (GO:0005634);; Biological Process: proteolysis (GO:0006508);; Biological Process: protein processing involved in protein targeting to mitochondrion (GO:0006627);; Biological Process: spermatogenesis (GO:0007283);; Molecular Function: serine-type peptidase activity (GO:0008236);; Cellular Component: integra…	Protein export (ko03060)
IMMP2L	NC_019461.2	57031422	57031537	strongHypo	-0.714	1.63e-22	Intron (rna15298/gene8036, intron 3 of 5)	Biological Process: ovarian follicle development (GO:0001541);; Cellular Component: nucleus (GO:0005634);; Biological Process: proteolysis (GO:0006508);; Biological Process: protein processing involved in protein targeting to mitochondrion (GO:0006627);; Biological Process: spermatogenesis (GO:0007283);; Molecular Function: serine-type peptidase activity (GO:0008236);; Cellular Component: integra…	Protein export (ko03060)
BMPER	NC_019461.2	62845703	62845808	strongHyper	0.332	2.71e-06	Intron (rna15347/gene8058, intron 11 of 13)	Biological Process: ureteric bud development (GO:0001657);; Biological Process: blood vessel endothelial cell proliferation involved in sprouting angiogenesis (GO:0002043);; Cellular Component: extracellular space (GO:0005615);; Biological Process: regulation of endothelial cell migration (GO:0010594);; Biological Process: negative regulation of BMP signaling pathway (GO:0030514);; Biological Pro…	--
INHBA	NC_019461.2	79080431	79080605	strongHypo	-0.349	1.72e-05	Intron (rna15617/gene8210, intron 13 of 17)	Biological Process: G1/S transition of mitotic cell cycle (GO:0000082);; Biological Process: ovarian follicle development (GO:0001541);; Biological Process: hair follicle development (GO:0001942);; Biological Process: hematopoietic progenitor cell differentiation (GO:0002244);; Molecular Function: cytokine activity (GO:0005125);; Molecular Function: hormone activity (GO:0005179);; Biological Proc…	TGF-beta signaling pathway (ko04350);; Signaling pathways regulating pluripotency of stem cells (ko04550)
INHBA	NC_019461.2	79289264	79289597	strongHypo	-0.348	3.09e-08	Distal Intergenic	Biological Process: G1/S transition of mitotic cell cycle (GO:0000082);; Biological Process: ovarian follicle development (GO:0001541);; Biological Process: hair follicle development (GO:0001942);; Biological Process: hematopoietic progenitor cell differentiation (GO:0002244);; Molecular Function: cytokine activity (GO:0005125);; Molecular Function: hormone activity (GO:0005179);; Biological Proc…	TGF-beta signaling pathway (ko04350);; Signaling pathways regulating pluripotency of stem cells (ko04550)
INHBA	NC_019461.2	79337325	79337390	strongHypo	-0.631	1.75e-14	Distal Intergenic	Biological Process: G1/S transition of mitotic cell cycle (GO:0000082);; Biological Process: ovarian follicle development (GO:0001541);; Biological Process: hair follicle development (GO:0001942);; Biological Process: hematopoietic progenitor cell differentiation (GO:0002244);; Molecular Function: cytokine activity (GO:0005125);; Molecular Function: hormone activity (GO:0005179);; Biological Proc…	TGF-beta signaling pathway (ko04350);; Signaling pathways regulating pluripotency of stem cells (ko04550)
INHBA	NC_019461.2	79429588	79429886	strongHypo	-0.428	1.78e-08	Distal Intergenic	Biological Process: G1/S transition of mitotic cell cycle (GO:0000082);; Biological Process: ovarian follicle development (GO:0001541);; Biological Process: hair follicle development (GO:0001942);; Biological Process: hematopoietic progenitor cell differentiation (GO:0002244);; Molecular Function: cytokine activity (GO:0005125);; Molecular Function: hormone activity (GO:0005179);; Biological Proc…	TGF-beta signaling pathway (ko04350);; Signaling pathways regulating pluripotency of stem cells (ko04550)
INHBA	NC_019461.2	79477565	79477618	strongHyper	0.368	1.11e-07	Distal Intergenic	Biological Process: G1/S transition of mitotic cell cycle (GO:0000082);; Biological Process: ovarian follicle development (GO:0001541);; Biological Process: hair follicle development (GO:0001942);; Biological Process: hematopoietic progenitor cell differentiation (GO:0002244);; Molecular Function: cytokine activity (GO:0005125);; Molecular Function: hormone activity (GO:0005179);; Biological Proc…	TGF-beta signaling pathway (ko04350);; Signaling pathways regulating pluripotency of stem cells (ko04550)
INHBA	NC_019461.2	80076886	80076892	strongHypo	-0.366	0.000303	Distal Intergenic	Biological Process: G1/S transition of mitotic cell cycle (GO:0000082);; Biological Process: ovarian follicle development (GO:0001541);; Biological Process: hair follicle development (GO:0001942);; Biological Process: hematopoietic progenitor cell differentiation (GO:0002244);; Molecular Function: cytokine activity (GO:0005125);; Molecular Function: hormone activity (GO:0005179);; Biological Proc…	TGF-beta signaling pathway (ko04350);; Signaling pathways regulating pluripotency of stem cells (ko04550)
GREM1	NC_019464.2	26929395	26929643	strongHyper	0.361	5.93e-15	Distal Intergenic	Biological Process: cell migration involved in sprouting angiogenesis (GO:0002042);; Biological Process: positive regulation of receptor internalization (GO:0002092);; Biological Process: positive regulation of transcription from RNA polymerase II promoter involved in myocardial precursor cell differentiation (GO:0003257);; Biological Process: mesenchymal to epithelial transition involved in meta…	--
GREM1	NC_019464.2	26934302	26934487	strongHypo	-0.302	6.23e-10	Distal Intergenic	Biological Process: cell migration involved in sprouting angiogenesis (GO:0002042);; Biological Process: positive regulation of receptor internalization (GO:0002092);; Biological Process: positive regulation of transcription from RNA polymerase II promoter involved in myocardial precursor cell differentiation (GO:0003257);; Biological Process: mesenchymal to epithelial transition involved in meta…	--
FERMT2	NC_019464.2	62521334	62521378	strongHyper	0.343	2.12e-06	Intron (rna22011/gene11945, intron 13 of 14)	Cellular Component: stress fiber (GO:0001725);; Molecular Function: phosphatidylinositol-3,4,5-trisphosphate binding (GO:0005547);; Cellular Component: nucleus (GO:0005634);; Cellular Component: cytoplasm (GO:0005737);; Cellular Component: focal adhesion (GO:0005925);; Biological Process: transforming growth factor beta receptor signaling pathway (GO:0007179);; Biological Process: integrin-mediat…	--
FUT8	NC_019464.2	74522714	74522802	strongHypo	-0.372	1.72e-09	Intron (rna22247/gene12062, intron 5 of 12)	Biological Process: transforming growth factor beta receptor signaling pathway (GO:0007179);; Biological Process: integrin-mediated signaling pathway (GO:0007229);; Biological Process: respiratory gaseous exchange (GO:0007585);; Molecular Function: glycoprotein 6-alpha-L-fucosyltransferase activity (GO:0008424);; Cellular Component: integral component of membrane (GO:0016021);; Biological Process…	N-Glycan biosynthesis (ko00510);; Glycosaminoglycan biosynthesis - keratan sulfate (ko00533);; Transcriptional misregulation in cancer (ko05202)
TGFB3	NC_019464.2	84001297	84001367	strongHypo	-0.335	2.36e-07	Intron (rna22540/gene12202, intron 31 of 35)	Biological Process: in utero embryonic development (GO:0001701);; Molecular Function: type II transforming growth factor beta receptor binding (GO:0005114);; Cellular Component: extracellular space (GO:0005615);; Biological Process: apoptotic process (GO:0006917);; Biological Process: transforming growth factor beta receptor signaling pathway (GO:0007179);; Biological Process: salivary gland morp…	MAPK signaling pathway (ko04010);; Cytokine-cytokine receptor interaction (ko04060);; FoxO signaling pathway (ko04068);; Cell cycle (ko04110);; Endocytosis (ko04144);; TGF-beta signaling pathway (ko04350);; Hippo signaling pathway (ko04390);; Leishmaniasis (ko05140);; Chagas disease (American trypanosomiasis) (ko05142);; Malaria (ko05144);; Toxoplasmosis (ko05145);; Amoebiasis (ko05146);; Tubercu…
MAP3K7	NC_019465.2	46617614	46617878	strongHypo	-0.306	1.35e-06	Distal Intergenic	Biological Process: activation of MAPKK activity (GO:0000186);; Biological Process: activation of MAPK activity (GO:0000187);; Molecular Function: magnesium ion binding (GO:0000287);; Biological Process: angiogenesis (GO:0001525);; Biological Process: neural tube formation (GO:0001841);; Biological Process: positive regulation of T cell cytokine production (GO:0002726);; Molecular Function: MAP k…	MAPK signaling pathway (ko04010);; NF-kappa B signaling pathway (ko04064);; AMPK signaling pathway (ko04152);; Wnt signaling pathway (ko04310);; Osteoclast differentiation (ko04380);; Adherens junction (ko04520);; Toll-like receptor signaling pathway (ko04620);; NOD-like receptor signaling pathway (ko04621);; RIG-I-like receptor signaling pathway (ko04622);; T cell receptor signaling pathway (ko0…
MAP3K7	NC_019465.2	46776695	46776707	strongHyper	0.648	8.44e-19	Intron (rna23301/gene12586, intron 5 of 16)	Biological Process: activation of MAPKK activity (GO:0000186);; Biological Process: activation of MAPK activity (GO:0000187);; Molecular Function: magnesium ion binding (GO:0000287);; Biological Process: angiogenesis (GO:0001525);; Biological Process: neural tube formation (GO:0001841);; Biological Process: positive regulation of T cell cytokine production (GO:0002726);; Molecular Function: MAP k…	MAPK signaling pathway (ko04010);; NF-kappa B signaling pathway (ko04064);; AMPK signaling pathway (ko04152);; Wnt signaling pathway (ko04310);; Osteoclast differentiation (ko04380);; Adherens junction (ko04520);; Toll-like receptor signaling pathway (ko04620);; NOD-like receptor signaling pathway (ko04621);; RIG-I-like receptor signaling pathway (ko04622);; T cell receptor signaling pathway (ko0…
MAP3K7	NC_019465.2	46787283	46787604	strongHyper	0.546	2.79e-15	Exon (rna23301/gene12586, exon 9 of 17)	Biological Process: activation of MAPKK activity (GO:0000186);; Biological Process: activation of MAPK activity (GO:0000187);; Molecular Function: magnesium ion binding (GO:0000287);; Biological Process: angiogenesis (GO:0001525);; Biological Process: neural tube formation (GO:0001841);; Biological Process: positive regulation of T cell cytokine production (GO:0002726);; Molecular Function: MAP k…	MAPK signaling pathway (ko04010);; NF-kappa B signaling pathway (ko04064);; AMPK signaling pathway (ko04152);; Wnt signaling pathway (ko04310);; Osteoclast differentiation (ko04380);; Adherens junction (ko04520);; Toll-like receptor signaling pathway (ko04620);; NOD-like receptor signaling pathway (ko04621);; RIG-I-like receptor signaling pathway (ko04622);; T cell receptor signaling pathway (ko0…
MAP3K7	NC_019465.2	46789884	46789960	strongHyper	0.471	8.75e-14	Intron (rna23301/gene12586, intron 9 of 16)	Biological Process: activation of MAPKK activity (GO:0000186);; Biological Process: activation of MAPK activity (GO:0000187);; Molecular Function: magnesium ion binding (GO:0000287);; Biological Process: angiogenesis (GO:0001525);; Biological Process: neural tube formation (GO:0001841);; Biological Process: positive regulation of T cell cytokine production (GO:0002726);; Molecular Function: MAP k…	MAPK signaling pathway (ko04010);; NF-kappa B signaling pathway (ko04064);; AMPK signaling pathway (ko04152);; Wnt signaling pathway (ko04310);; Osteoclast differentiation (ko04380);; Adherens junction (ko04520);; Toll-like receptor signaling pathway (ko04620);; NOD-like receptor signaling pathway (ko04621);; RIG-I-like receptor signaling pathway (ko04622);; T cell receptor signaling pathway (ko0…
MAP3K7	NC_019465.2	46860376	46860453	strongHyper	0.491	6.27e-09	Distal Intergenic	Biological Process: activation of MAPKK activity (GO:0000186);; Biological Process: activation of MAPK activity (GO:0000187);; Molecular Function: magnesium ion binding (GO:0000287);; Biological Process: angiogenesis (GO:0001525);; Biological Process: neural tube formation (GO:0001841);; Biological Process: positive regulation of T cell cytokine production (GO:0002726);; Molecular Function: MAP k…	MAPK signaling pathway (ko04010);; NF-kappa B signaling pathway (ko04064);; AMPK signaling pathway (ko04152);; Wnt signaling pathway (ko04310);; Osteoclast differentiation (ko04380);; Adherens junction (ko04520);; Toll-like receptor signaling pathway (ko04620);; NOD-like receptor signaling pathway (ko04621);; RIG-I-like receptor signaling pathway (ko04622);; T cell receptor signaling pathway (ko0…
MAP3K7	NC_019465.2	47022061	47022098	strongHypo	-0.451	3.9e-05	Distal Intergenic	Biological Process: activation of MAPKK activity (GO:0000186);; Biological Process: activation of MAPK activity (GO:0000187);; Molecular Function: magnesium ion binding (GO:0000287);; Biological Process: angiogenesis (GO:0001525);; Biological Process: neural tube formation (GO:0001841);; Biological Process: positive regulation of T cell cytokine production (GO:0002726);; Molecular Function: MAP k…	MAPK signaling pathway (ko04010);; NF-kappa B signaling pathway (ko04064);; AMPK signaling pathway (ko04152);; Wnt signaling pathway (ko04310);; Osteoclast differentiation (ko04380);; Adherens junction (ko04520);; Toll-like receptor signaling pathway (ko04620);; NOD-like receptor signaling pathway (ko04621);; RIG-I-like receptor signaling pathway (ko04622);; T cell receptor signaling pathway (ko0…
ESR1	NC_019465.2	75351832	75352006	strongHyper	0.442	2.14e-07	Distal Intergenic	Molecular Function: core promoter sequence-specific DNA binding (GO:0001046);; Biological Process: antral ovarian follicle growth (GO:0001547);; Biological Process: epithelial cell development (GO:0002064);; Molecular Function: chromatin binding (GO:0003682);; Molecular Function: steroid binding (GO:0005496);; Cellular Component: nucleus (GO:0005634);; Cellular Component: Golgi apparatus (GO:0005…	Estrogen signaling pathway (ko04915);; Prolactin signaling pathway (ko04917);; Thyroid hormone signaling pathway (ko04919);; Endocrine and other factor-regulated calcium reabsorption (ko04961);; Proteoglycans in cancer (ko05205)
ESR1	NC_019465.2	75413513	75413778	strongHypo	-0.31	1.32e-06	Intron (rna23776/gene12822, intron 4 of 9)	Molecular Function: core promoter sequence-specific DNA binding (GO:0001046);; Biological Process: antral ovarian follicle growth (GO:0001547);; Biological Process: epithelial cell development (GO:0002064);; Molecular Function: chromatin binding (GO:0003682);; Molecular Function: steroid binding (GO:0005496);; Cellular Component: nucleus (GO:0005634);; Cellular Component: Golgi apparatus (GO:0005…	Estrogen signaling pathway (ko04915);; Prolactin signaling pathway (ko04917);; Thyroid hormone signaling pathway (ko04919);; Endocrine and other factor-regulated calcium reabsorption (ko04961);; Proteoglycans in cancer (ko05205)
ESR1	NC_019465.2	75415404	75415527	strongHypo	-0.372	3.65e-09	Intron (rna23776/gene12822, intron 4 of 9)	Molecular Function: core promoter sequence-specific DNA binding (GO:0001046);; Biological Process: antral ovarian follicle growth (GO:0001547);; Biological Process: epithelial cell development (GO:0002064);; Molecular Function: chromatin binding (GO:0003682);; Molecular Function: steroid binding (GO:0005496);; Cellular Component: nucleus (GO:0005634);; Cellular Component: Golgi apparatus (GO:0005…	Estrogen signaling pathway (ko04915);; Prolactin signaling pathway (ko04917);; Thyroid hormone signaling pathway (ko04919);; Endocrine and other factor-regulated calcium reabsorption (ko04961);; Proteoglycans in cancer (ko05205)
ESR1	NC_019465.2	75499414	75499441	strongHypo	-0.33	1.17e-05	Intron (rna23776/gene12822, intron 6 of 9)	Molecular Function: core promoter sequence-specific DNA binding (GO:0001046);; Biological Process: antral ovarian follicle growth (GO:0001547);; Biological Process: epithelial cell development (GO:0002064);; Molecular Function: chromatin binding (GO:0003682);; Molecular Function: steroid binding (GO:0005496);; Cellular Component: nucleus (GO:0005634);; Cellular Component: Golgi apparatus (GO:0005…	Estrogen signaling pathway (ko04915);; Prolactin signaling pathway (ko04917);; Thyroid hormone signaling pathway (ko04919);; Endocrine and other factor-regulated calcium reabsorption (ko04961);; Proteoglycans in cancer (ko05205)
ESR1	NC_019465.2	75673511	75673568	strongHyper	0.432	6.46e-09	Intron (rna23793/gene12824, intron 1 of 145)	Molecular Function: core promoter sequence-specific DNA binding (GO:0001046);; Biological Process: antral ovarian follicle growth (GO:0001547);; Biological Process: epithelial cell development (GO:0002064);; Molecular Function: chromatin binding (GO:0003682);; Molecular Function: steroid binding (GO:0005496);; Cellular Component: nucleus (GO:0005634);; Cellular Component: Golgi apparatus (GO:0005…	Estrogen signaling pathway (ko04915);; Prolactin signaling pathway (ko04917);; Thyroid hormone signaling pathway (ko04919);; Endocrine and other factor-regulated calcium reabsorption (ko04961);; Proteoglycans in cancer (ko05205)
ESR1	NC_019465.2	75713941	75714046	strongHypo	-0.315	5.06e-05	Intron (rna23793/gene12824, intron 16 of 145)	Molecular Function: core promoter sequence-specific DNA binding (GO:0001046);; Biological Process: antral ovarian follicle growth (GO:0001547);; Biological Process: epithelial cell development (GO:0002064);; Molecular Function: chromatin binding (GO:0003682);; Molecular Function: steroid binding (GO:0005496);; Cellular Component: nucleus (GO:0005634);; Cellular Component: Golgi apparatus (GO:0005…	Estrogen signaling pathway (ko04915);; Prolactin signaling pathway (ko04917);; Thyroid hormone signaling pathway (ko04919);; Endocrine and other factor-regulated calcium reabsorption (ko04961);; Proteoglycans in cancer (ko05205)
ESR1	NC_019465.2	75714902	75714966	strongHypo	-0.473	6.37e-08	Intron (rna23793/gene12824, intron 16 of 145)	Molecular Function: core promoter sequence-specific DNA binding (GO:0001046);; Biological Process: antral ovarian follicle growth (GO:0001547);; Biological Process: epithelial cell development (GO:0002064);; Molecular Function: chromatin binding (GO:0003682);; Molecular Function: steroid binding (GO:0005496);; Cellular Component: nucleus (GO:0005634);; Cellular Component: Golgi apparatus (GO:0005…	Estrogen signaling pathway (ko04915);; Prolactin signaling pathway (ko04917);; Thyroid hormone signaling pathway (ko04919);; Endocrine and other factor-regulated calcium reabsorption (ko04961);; Proteoglycans in cancer (ko05205)
ZFPM2	NC_019466.2	71342356	71342424	strongHypo	-0.345	9.58e-09	Intron (rna24881/gene13448, intron 1 of 6)	Biological Process: negative regulation of transcription from RNA polymerase II promoter (GO:0000122);; Molecular Function: nucleic acid binding transcription factor activity (GO:0001071);; Biological Process: vasculogenesis (GO:0001570);; Biological Process: in utero embryonic development (GO:0001701);; Biological Process: outflow tract septum morphogenesis (GO:0003148);; Biological Process: rig…	MicroRNAs in cancer (ko05206)
ZFPM2	NC_019466.2	71927753	71927773	strongHypo	-0.321	1.85e-06	Distal Intergenic	Biological Process: negative regulation of transcription from RNA polymerase II promoter (GO:0000122);; Molecular Function: nucleic acid binding transcription factor activity (GO:0001071);; Biological Process: vasculogenesis (GO:0001570);; Biological Process: in utero embryonic development (GO:0001701);; Biological Process: outflow tract septum morphogenesis (GO:0003148);; Biological Process: rig…	MicroRNAs in cancer (ko05206)
ZFPM2	NC_019466.2	71942576	71942586	strongHypo	-0.402	1.18e-05	Distal Intergenic	Biological Process: negative regulation of transcription from RNA polymerase II promoter (GO:0000122);; Molecular Function: nucleic acid binding transcription factor activity (GO:0001071);; Biological Process: vasculogenesis (GO:0001570);; Biological Process: in utero embryonic development (GO:0001701);; Biological Process: outflow tract septum morphogenesis (GO:0003148);; Biological Process: rig…	MicroRNAs in cancer (ko05206)
ZFPM2	NC_019466.2	72017598	72017701	strongHyper	0.459	6.45e-09	Distal Intergenic	Biological Process: negative regulation of transcription from RNA polymerase II promoter (GO:0000122);; Molecular Function: nucleic acid binding transcription factor activity (GO:0001071);; Biological Process: vasculogenesis (GO:0001570);; Biological Process: in utero embryonic development (GO:0001701);; Biological Process: outflow tract septum morphogenesis (GO:0003148);; Biological Process: rig…	MicroRNAs in cancer (ko05206)
NOG	NC_019468.2	6987943	6988066	strongHypo	-0.354	2.36e-10	Distal Intergenic	Biological Process: negative regulation of transcription from RNA polymerase II promoter (GO:0000122);; Biological Process: in utero embryonic development (GO:0001701);; Biological Process: endoderm formation (GO:0001706);; Biological Process: mesoderm formation (GO:0001707);; Biological Process: epithelial to mesenchymal transition (GO:0001837);; Biological Process: neural plate morphogenesis (G…	TGF-beta signaling pathway (ko04350)
NLK	NC_019468.2	19298684	19298715	strongHyper	0.49	7.52e-07	Intron (rna26572/gene14391, intron 1 of 10)	Biological Process: MAPK cascade (GO:0000165);; Molecular Function: magnesium ion binding (GO:0000287);; Molecular Function: MAP kinase activity (GO:0004707);; Molecular Function: ATP binding (GO:0005524);; Cellular Component: nucleus (GO:0005634);; Cellular Component: cytoplasm (GO:0005737);; Biological Process: regulation of transcription, DNA-templated (GO:0006355);; Biological Process: transf…	MAPK signaling pathway (ko04010);; FoxO signaling pathway (ko04068);; Wnt signaling pathway (ko04310);; Adherens junction (ko04520)
TOB1	NC_019468.2	35317108	35317131	strongHypo	-0.479	1.06e-07	Distal Intergenic	Molecular Function: transcription corepressor activity (GO:0003714);; Cellular Component: cytoplasm (GO:0005737);; Biological Process: SMAD protein import into nucleus (GO:0007184);; Biological Process: negative regulation of cell proliferation (GO:0008285);; Biological Process: negative regulation of translation (GO:0017148);; Biological Process: negative regulation of BMP signaling pathway (GO:…	RNA degradation (ko03018)
TOB1	NC_019468.2	35354167	35354277	strongHypo	-0.342	0.000218	Distal Intergenic	Molecular Function: transcription corepressor activity (GO:0003714);; Cellular Component: cytoplasm (GO:0005737);; Biological Process: SMAD protein import into nucleus (GO:0007184);; Biological Process: negative regulation of cell proliferation (GO:0008285);; Biological Process: negative regulation of translation (GO:0017148);; Biological Process: negative regulation of BMP signaling pathway (GO:…	RNA degradation (ko03018)
SOST	NC_019468.2	42994591	42994595	strongHypo	-0.386	9.81e-05	Distal Intergenic	Biological Process: ossification (GO:0001503);; Cellular Component: proteinaceous extracellular matrix (GO:0005578);; Cellular Component: extracellular space (GO:0005615);; Molecular Function: transcription factor binding (GO:0008134);; Molecular Function: heparin binding (GO:0008201);; Biological Process: response to mechanical stimulus (GO:0009612);; Biological Process: negative regulation of B…	Wnt signaling pathway (ko04310)
TGFB2	NC_019469.2	19851788	19852168	strongHypo	-0.363	6.04e-06	Intron (rna28832/gene15759, intron 4 of 4)	Biological Process: cartilage condensation (GO:0001502);; Molecular Function: beta-amyloid binding (GO:0001540);; Biological Process: blood vessel development (GO:0001568);; Biological Process: eye development (GO:0001654);; Biological Process: response to hypoxia (GO:0001666);; Biological Process: blood vessel remodeling (GO:0001974);; Molecular Function: receptor signaling protein serine/threon…	MAPK signaling pathway (ko04010);; Cytokine-cytokine receptor interaction (ko04060);; FoxO signaling pathway (ko04068);; Cell cycle (ko04110);; Endocytosis (ko04144);; TGF-beta signaling pathway (ko04350);; Osteoclast differentiation (ko04380);; Hippo signaling pathway (ko04390);; Leishmaniasis (ko05140);; Chagas disease (American trypanosomiasis) (ko05142);; Malaria (ko05144);; Toxoplasmosis (ko…
TGFB2	NC_019469.2	19866137	19866324	strongHypo	-0.302	2.02e-05	Distal Intergenic	Biological Process: cartilage condensation (GO:0001502);; Molecular Function: beta-amyloid binding (GO:0001540);; Biological Process: blood vessel development (GO:0001568);; Biological Process: eye development (GO:0001654);; Biological Process: response to hypoxia (GO:0001666);; Biological Process: blood vessel remodeling (GO:0001974);; Molecular Function: receptor signaling protein serine/threon…	MAPK signaling pathway (ko04010);; Cytokine-cytokine receptor interaction (ko04060);; FoxO signaling pathway (ko04068);; Cell cycle (ko04110);; Endocytosis (ko04144);; TGF-beta signaling pathway (ko04350);; Osteoclast differentiation (ko04380);; Hippo signaling pathway (ko04390);; Leishmaniasis (ko05140);; Chagas disease (American trypanosomiasis) (ko05142);; Malaria (ko05144);; Toxoplasmosis (ko…
LHX9	NC_019469.2	74876568	74876600	strongHyper	0.429	2.19e-08	Distal Intergenic	Molecular Function: sequence-specific DNA binding transcription factor activity (GO:0003700);; Molecular Function: transcription corepressor activity (GO:0003714);; Cellular Component: nucleus (GO:0005634);; Biological Process: motor neuron axon guidance (GO:0008045);; Molecular Function: zinc ion binding (GO:0008270);; Biological Process: cell proliferation (GO:0008283);; Biological Process: mal…	--
SPO11	NC_019470.2	58024589	58024656	strongHypo	-0.582	2.17e-08	Promoter (1-2kb)	Cellular Component: chromosome, telomeric region (GO:0000781);; Biological Process: ovarian follicle development (GO:0001541);; Molecular Function: DNA binding (GO:0003677);; Molecular Function: catalytic activity (GO:0003824);; Molecular Function: ATP binding (GO:0005524);; Biological Process: synapsis (GO:0007129);; Biological Process: reciprocal meiotic recombination (GO:0007131);; Biological …	--
MAP3K1	NC_019473.2	22556443	22556622	strongHyper	0.332	4.2e-06	Distal Intergenic	Molecular Function: protein serine/threonine kinase activity (GO:0004674);; Molecular Function: ATP binding (GO:0005524);; Biological Process: protein phosphorylation (GO:0006468);; Biological Process: transforming growth factor beta receptor signaling pathway (GO:0007179);; Molecular Function: zinc ion binding (GO:0008270);; Molecular Function: JUN kinase kinase activity (GO:0008545);; Biologica…	MAPK signaling pathway (ko04010);; Ubiquitin mediated proteolysis (ko04120);; RIG-I-like receptor signaling pathway (ko04622);; Neurotrophin signaling pathway (ko04722);; GnRH signaling pathway (ko04912);; Hepatitis B (ko05161);; HTLV-I infection (ko05166)
MAP3K1	NC_019473.2	22736037	22736410	strongHyper	0.325	2.99e-06	Distal Intergenic	Molecular Function: protein serine/threonine kinase activity (GO:0004674);; Molecular Function: ATP binding (GO:0005524);; Biological Process: protein phosphorylation (GO:0006468);; Biological Process: transforming growth factor beta receptor signaling pathway (GO:0007179);; Molecular Function: zinc ion binding (GO:0008270);; Molecular Function: JUN kinase kinase activity (GO:0008545);; Biologica…	MAPK signaling pathway (ko04010);; Ubiquitin mediated proteolysis (ko04120);; RIG-I-like receptor signaling pathway (ko04622);; Neurotrophin signaling pathway (ko04722);; GnRH signaling pathway (ko04912);; Hepatitis B (ko05161);; HTLV-I infection (ko05166)
FST	NC_019473.2	25703166	25703179	strongHypo	-0.394	5.73e-09	Distal Intergenic	Biological Process: negative regulation of transcription from RNA polymerase II promoter (GO:0000122);; Biological Process: hematopoietic progenitor cell differentiation (GO:0002244);; Cellular Component: extracellular region (GO:0005576);; Cellular Component: nucleus (GO:0005634);; Cellular Component: cytoplasm (GO:0005737);; Biological Process: gamete generation (GO:0007276);; Biological Proces…	TGF-beta signaling pathway (ko04350)
SFRP2	NC_019474.2	3630965	3630973	strongHypo	-0.384	3.62e-05	Distal Intergenic	Biological Process: patterning of blood vessels (GO:0001569);; Molecular Function: fibronectin binding (GO:0001968);; Biological Process: chondrocyte development (GO:0002063);; Biological Process: outflow tract morphogenesis (GO:0003151);; Biological Process: cardiac left ventricle morphogenesis (GO:0003214);; Molecular Function: integrin binding (GO:0005178);; Cellular Component: extracellular s…	Wnt signaling pathway (ko04310)
SFRP2	NC_019474.2	3738888	3739178	strongHyper	0.437	2.54e-08	Distal Intergenic	Biological Process: patterning of blood vessels (GO:0001569);; Molecular Function: fibronectin binding (GO:0001968);; Biological Process: chondrocyte development (GO:0002063);; Biological Process: outflow tract morphogenesis (GO:0003151);; Biological Process: cardiac left ventricle morphogenesis (GO:0003214);; Molecular Function: integrin binding (GO:0005178);; Cellular Component: extracellular s…	Wnt signaling pathway (ko04310)
SMAD1	NC_019474.2	12472331	12472412	strongHypo	-0.383	5.82e-06	Intron (rna37119/gene20646, intron 3 of 6)	Biological Process: MAPK cascade (GO:0000165);; Molecular Function: RNA polymerase II core promoter sequence-specific DNA binding (GO:0000979);; Biological Process: ureteric bud development (GO:0001657);; Biological Process: mesodermal cell fate commitment (GO:0001710);; Biological Process: osteoblast fate commitment (GO:0002051);; Molecular Function: sequence-specific DNA binding transcription f…	TGF-beta signaling pathway (ko04350);; Hippo signaling pathway (ko04390);; Signaling pathways regulating pluripotency of stem cells (ko04550);; Transcriptional misregulation in cancer (ko05202)
SMAD1	NC_019474.2	12486891	12487025	strongHyper	0.338	2.6e-09	Intron (rna37119/gene20646, intron 5 of 6)	Biological Process: MAPK cascade (GO:0000165);; Molecular Function: RNA polymerase II core promoter sequence-specific DNA binding (GO:0000979);; Biological Process: ureteric bud development (GO:0001657);; Biological Process: mesodermal cell fate commitment (GO:0001710);; Biological Process: osteoblast fate commitment (GO:0002051);; Molecular Function: sequence-specific DNA binding transcription f…	TGF-beta signaling pathway (ko04350);; Hippo signaling pathway (ko04390);; Signaling pathways regulating pluripotency of stem cells (ko04550);; Transcriptional misregulation in cancer (ko05202)
UBE3A	NC_019475.2	1219514	1219555	strongHypo	-0.401	6.21e-06	Distal Intergenic	Biological Process: ovarian follicle development (GO:0001541);; Molecular Function: transcription coactivator activity (GO:0003713);; Molecular Function: ubiquitin-protein transferase activity (GO:0004842);; Cellular Component: nucleus (GO:0005634);; Cellular Component: cytosol (GO:0005829);; Biological Process: positive regulation of phosphatidylinositol 3-kinase signaling (GO:0014068);; Biologi…	Ubiquitin mediated proteolysis (ko04120);; Viral carcinogenesis (ko05203)
CHRNA7	NC_019475.2	28627563	28627573	strongHypo	-0.433	7.53e-07	Intron (rna38752/gene21559, intron 7 of 10)	Biological Process: activation of MAPK activity (GO:0000187);; Molecular Function: beta-amyloid binding (GO:0001540);; Biological Process: response to hypoxia (GO:0001666);; Biological Process: positive regulation of heart rate involved in baroreceptor response to decreased systemic arterial blood pressure (GO:0001988);; Molecular Function: acetylcholine-activated cation-selective channel activit…	Calcium signaling pathway (ko04020);; Neuroactive ligand-receptor interaction (ko04080);; Cholinergic synapse (ko04725);; Nicotine addiction (ko05033);; Chemical carcinogenesis (ko05204)
TGFBR2	NC_019476.2	4403900	4404076	strongHypo	-0.53	3.34e-14	Intron (rna39716/gene22079, intron 8 of 15)	Biological Process: patterning of blood vessels (GO:0001569);; Biological Process: vasculogenesis (GO:0001570);; Biological Process: in utero embryonic development (GO:0001701);; Biological Process: positive regulation of mesenchymal cell proliferation (GO:0002053);; Biological Process: lens development in camera-type eye (GO:0002088);; Biological Process: positive regulation of tolerance inducti…	MAPK signaling pathway (ko04010);; Cytokine-cytokine receptor interaction (ko04060);; FoxO signaling pathway (ko04068);; Endocytosis (ko04144);; TGF-beta signaling pathway (ko04350);; Osteoclast differentiation (ko04380);; Hippo signaling pathway (ko04390);; Adherens junction (ko04520);; Chagas disease (American trypanosomiasis) (ko05142);; HTLV-I infection (ko05166);; Pathways in cancer (ko05200…
TGFBR2	NC_019476.2	4575776	4575874	strongHyper	0.426	7.96e-08	Distal Intergenic	Biological Process: patterning of blood vessels (GO:0001569);; Biological Process: vasculogenesis (GO:0001570);; Biological Process: in utero embryonic development (GO:0001701);; Biological Process: positive regulation of mesenchymal cell proliferation (GO:0002053);; Biological Process: lens development in camera-type eye (GO:0002088);; Biological Process: positive regulation of tolerance inducti…	MAPK signaling pathway (ko04010);; Cytokine-cytokine receptor interaction (ko04060);; FoxO signaling pathway (ko04068);; Endocytosis (ko04144);; TGF-beta signaling pathway (ko04350);; Osteoclast differentiation (ko04380);; Hippo signaling pathway (ko04390);; Adherens junction (ko04520);; Chagas disease (American trypanosomiasis) (ko05142);; HTLV-I infection (ko05166);; Pathways in cancer (ko05200…
TGFBR2	NC_019476.2	4638533	4638723	strongHypo	-0.346	4.3e-05	Distal Intergenic	Biological Process: patterning of blood vessels (GO:0001569);; Biological Process: vasculogenesis (GO:0001570);; Biological Process: in utero embryonic development (GO:0001701);; Biological Process: positive regulation of mesenchymal cell proliferation (GO:0002053);; Biological Process: lens development in camera-type eye (GO:0002088);; Biological Process: positive regulation of tolerance inducti…	MAPK signaling pathway (ko04010);; Cytokine-cytokine receptor interaction (ko04060);; FoxO signaling pathway (ko04068);; Endocytosis (ko04144);; TGF-beta signaling pathway (ko04350);; Osteoclast differentiation (ko04380);; Hippo signaling pathway (ko04390);; Adherens junction (ko04520);; Chagas disease (American trypanosomiasis) (ko05142);; HTLV-I infection (ko05166);; Pathways in cancer (ko05200…
TGFBR2	NC_019476.2	4644330	4644452	strongHypo	-0.418	3.63e-08	Distal Intergenic	Biological Process: patterning of blood vessels (GO:0001569);; Biological Process: vasculogenesis (GO:0001570);; Biological Process: in utero embryonic development (GO:0001701);; Biological Process: positive regulation of mesenchymal cell proliferation (GO:0002053);; Biological Process: lens development in camera-type eye (GO:0002088);; Biological Process: positive regulation of tolerance inducti…	MAPK signaling pathway (ko04010);; Cytokine-cytokine receptor interaction (ko04060);; FoxO signaling pathway (ko04068);; Endocytosis (ko04144);; TGF-beta signaling pathway (ko04350);; Osteoclast differentiation (ko04380);; Hippo signaling pathway (ko04390);; Adherens junction (ko04520);; Chagas disease (American trypanosomiasis) (ko05142);; HTLV-I infection (ko05166);; Pathways in cancer (ko05200…
TGFBR2	NC_019476.2	4847641	4847757	strongHyper	0.416	1.22e-05	Distal Intergenic	Biological Process: patterning of blood vessels (GO:0001569);; Biological Process: vasculogenesis (GO:0001570);; Biological Process: in utero embryonic development (GO:0001701);; Biological Process: positive regulation of mesenchymal cell proliferation (GO:0002053);; Biological Process: lens development in camera-type eye (GO:0002088);; Biological Process: positive regulation of tolerance inducti…	MAPK signaling pathway (ko04010);; Cytokine-cytokine receptor interaction (ko04060);; FoxO signaling pathway (ko04068);; Endocytosis (ko04144);; TGF-beta signaling pathway (ko04350);; Osteoclast differentiation (ko04380);; Hippo signaling pathway (ko04390);; Adherens junction (ko04520);; Chagas disease (American trypanosomiasis) (ko05142);; HTLV-I infection (ko05166);; Pathways in cancer (ko05200…
TGFBR2	NC_019476.2	4892485	4892624	strongHyper	0.354	5.91e-10	Distal Intergenic	Biological Process: patterning of blood vessels (GO:0001569);; Biological Process: vasculogenesis (GO:0001570);; Biological Process: in utero embryonic development (GO:0001701);; Biological Process: positive regulation of mesenchymal cell proliferation (GO:0002053);; Biological Process: lens development in camera-type eye (GO:0002088);; Biological Process: positive regulation of tolerance inducti…	MAPK signaling pathway (ko04010);; Cytokine-cytokine receptor interaction (ko04060);; FoxO signaling pathway (ko04068);; Endocytosis (ko04144);; TGF-beta signaling pathway (ko04350);; Osteoclast differentiation (ko04380);; Hippo signaling pathway (ko04390);; Adherens junction (ko04520);; Chagas disease (American trypanosomiasis) (ko05142);; HTLV-I infection (ko05166);; Pathways in cancer (ko05200…
TGFBR2	NC_019476.2	4981766	4981992	strongHypo	-0.572	5.4e-09	Distal Intergenic	Biological Process: patterning of blood vessels (GO:0001569);; Biological Process: vasculogenesis (GO:0001570);; Biological Process: in utero embryonic development (GO:0001701);; Biological Process: positive regulation of mesenchymal cell proliferation (GO:0002053);; Biological Process: lens development in camera-type eye (GO:0002088);; Biological Process: positive regulation of tolerance inducti…	MAPK signaling pathway (ko04010);; Cytokine-cytokine receptor interaction (ko04060);; FoxO signaling pathway (ko04068);; Endocytosis (ko04144);; TGF-beta signaling pathway (ko04350);; Osteoclast differentiation (ko04380);; Hippo signaling pathway (ko04390);; Adherens junction (ko04520);; Chagas disease (American trypanosomiasis) (ko05142);; HTLV-I infection (ko05166);; Pathways in cancer (ko05200…
TGFBR2	NC_019476.2	4990460	4990471	strongHypo	-0.475	1.32e-09	Distal Intergenic	Biological Process: patterning of blood vessels (GO:0001569);; Biological Process: vasculogenesis (GO:0001570);; Biological Process: in utero embryonic development (GO:0001701);; Biological Process: positive regulation of mesenchymal cell proliferation (GO:0002053);; Biological Process: lens development in camera-type eye (GO:0002088);; Biological Process: positive regulation of tolerance inducti…	MAPK signaling pathway (ko04010);; Cytokine-cytokine receptor interaction (ko04060);; FoxO signaling pathway (ko04068);; Endocytosis (ko04144);; TGF-beta signaling pathway (ko04350);; Osteoclast differentiation (ko04380);; Hippo signaling pathway (ko04390);; Adherens junction (ko04520);; Chagas disease (American trypanosomiasis) (ko05142);; HTLV-I infection (ko05166);; Pathways in cancer (ko05200…
TGFBR2	NC_019476.2	5025452	5025543	strongHyper	0.327	3.85e-05	Intron (rna39731/gene22083, intron 1 of 5)	Biological Process: patterning of blood vessels (GO:0001569);; Biological Process: vasculogenesis (GO:0001570);; Biological Process: in utero embryonic development (GO:0001701);; Biological Process: positive regulation of mesenchymal cell proliferation (GO:0002053);; Biological Process: lens development in camera-type eye (GO:0002088);; Biological Process: positive regulation of tolerance inducti…	MAPK signaling pathway (ko04010);; Cytokine-cytokine receptor interaction (ko04060);; FoxO signaling pathway (ko04068);; Endocytosis (ko04144);; TGF-beta signaling pathway (ko04350);; Osteoclast differentiation (ko04380);; Hippo signaling pathway (ko04390);; Adherens junction (ko04520);; Chagas disease (American trypanosomiasis) (ko05142);; HTLV-I infection (ko05166);; Pathways in cancer (ko05200…
TGFBR2	NC_019476.2	5042522	5042656	strongHyper	0.366	2.14e-05	Intron (rna39731/gene22083, intron 1 of 5)	Biological Process: patterning of blood vessels (GO:0001569);; Biological Process: vasculogenesis (GO:0001570);; Biological Process: in utero embryonic development (GO:0001701);; Biological Process: positive regulation of mesenchymal cell proliferation (GO:0002053);; Biological Process: lens development in camera-type eye (GO:0002088);; Biological Process: positive regulation of tolerance inducti…	MAPK signaling pathway (ko04010);; Cytokine-cytokine receptor interaction (ko04060);; FoxO signaling pathway (ko04068);; Endocytosis (ko04144);; TGF-beta signaling pathway (ko04350);; Osteoclast differentiation (ko04380);; Hippo signaling pathway (ko04390);; Adherens junction (ko04520);; Chagas disease (American trypanosomiasis) (ko05142);; HTLV-I infection (ko05166);; Pathways in cancer (ko05200…
WNT5A	NC_019476.2	45707015	45707279	strongHypo	-0.325	2.72e-07	Distal Intergenic	Biological Process: somitogenesis (GO:0001756);; Biological Process: epithelial to mesenchymal transition (GO:0001837);; Biological Process: positive regulation of endothelial cell proliferation (GO:0001938);; Biological Process: heart looping (GO:0001947);; Biological Process: positive regulation of mesenchymal cell proliferation (GO:0002053);; Biological Process: positive regulation of cytokine…	Wnt signaling pathway (ko04310);; Hedgehog signaling pathway (ko04340);; Hippo signaling pathway (ko04390);; Signaling pathways regulating pluripotency of stem cells (ko04550);; Melanogenesis (ko04916);; HTLV-I infection (ko05166);; Pathways in cancer (ko05200);; Proteoglycans in cancer (ko05205);; Basal cell carcinoma (ko05217)
WNT5A	NC_019476.2	45809510	45809631	strongHypo	-0.322	5.74e-07	Distal Intergenic	Biological Process: somitogenesis (GO:0001756);; Biological Process: epithelial to mesenchymal transition (GO:0001837);; Biological Process: positive regulation of endothelial cell proliferation (GO:0001938);; Biological Process: heart looping (GO:0001947);; Biological Process: positive regulation of mesenchymal cell proliferation (GO:0002053);; Biological Process: positive regulation of cytokine…	Wnt signaling pathway (ko04310);; Hedgehog signaling pathway (ko04340);; Hippo signaling pathway (ko04390);; Signaling pathways regulating pluripotency of stem cells (ko04550);; Melanogenesis (ko04916);; HTLV-I infection (ko05166);; Pathways in cancer (ko05200);; Proteoglycans in cancer (ko05205);; Basal cell carcinoma (ko05217)
DKK1	NC_019479.2	6464952	6465083	strongHyper	0.313	1.54e-05	Distal Intergenic	Biological Process: negative regulation of transcription from RNA polymerase II promoter (GO:0000122);; Biological Process: cell morphogenesis involved in differentiation (GO:0000904);; Biological Process: hair follicle development (GO:0001942);; Biological Process: regulation of receptor internalization (GO:0002090);; Cellular Component: extracellular space (GO:0005615);; Cellular Component: pla…	Wnt signaling pathway (ko04310)
DKK1	NC_019479.2	6484397	6484595	strongHyper	0.308	5.77e-06	Distal Intergenic	Biological Process: negative regulation of transcription from RNA polymerase II promoter (GO:0000122);; Biological Process: cell morphogenesis involved in differentiation (GO:0000904);; Biological Process: hair follicle development (GO:0001942);; Biological Process: regulation of receptor internalization (GO:0002090);; Cellular Component: extracellular space (GO:0005615);; Cellular Component: pla…	Wnt signaling pathway (ko04310)
DKK1	NC_019479.2	6687516	6687642	strongHypo	-0.44	1.25e-07	Distal Intergenic	Biological Process: negative regulation of transcription from RNA polymerase II promoter (GO:0000122);; Biological Process: cell morphogenesis involved in differentiation (GO:0000904);; Biological Process: hair follicle development (GO:0001942);; Biological Process: regulation of receptor internalization (GO:0002090);; Cellular Component: extracellular space (GO:0005615);; Cellular Component: pla…	Wnt signaling pathway (ko04310)
HTRA1	NC_019479.2	41138904	41138941	strongHypo	-0.42	0.000105	3' UTR	Biological Process: regulation of cell growth (GO:0001558);; Molecular Function: serine-type endopeptidase activity (GO:0004252);; Molecular Function: insulin-like growth factor binding (GO:0005520);; Cellular Component: extracellular region (GO:0005576);; Cellular Component: cytosol (GO:0005829);; Biological Process: proteolysis (GO:0006508);; Biological Process: negative regulation of transform…	--
TWSG1	NC_019480.2	41834548	41834851	strongHypo	-0.311	8.35e-11	Intron (rna45365/gene25296, intron 10 of 12)	Biological Process: mesoderm formation (GO:0001707);; Cellular Component: extracellular space (GO:0005615);; Biological Process: salivary gland morphogenesis (GO:0007435);; Biological Process: hemopoiesis (GO:0030097);; Biological Process: positive regulation of BMP signaling pathway (GO:0030513);; Biological Process: negative regulation of BMP signaling pathway (GO:0030514);; Biological Process:…	--
SMAD7	NC_019480.2	48598090	48598129	strongHyper	0.405	1.88e-11	Intron (rna45528/gene25361, intron 9 of 11)	Biological Process: negative regulation of transcription from RNA polymerase II promoter (GO:0000122);; Biological Process: ureteric bud development (GO:0001657);; Molecular Function: sequence-specific DNA binding transcription factor activity (GO:0003700);; Molecular Function: collagen binding (GO:0005518);; Cellular Component: nucleus (GO:0005634);; Cellular Component: transcription factor comp…	Endocytosis (ko04144);; TGF-beta signaling pathway (ko04350)
SMAD7	NC_019480.2	48708422	48708593	strongHyper	0.314	1.06e-11	Distal Intergenic	Biological Process: negative regulation of transcription from RNA polymerase II promoter (GO:0000122);; Biological Process: ureteric bud development (GO:0001657);; Molecular Function: sequence-specific DNA binding transcription factor activity (GO:0003700);; Molecular Function: collagen binding (GO:0005518);; Cellular Component: nucleus (GO:0005634);; Cellular Component: transcription factor comp…	Endocytosis (ko04144);; TGF-beta signaling pathway (ko04350)
SMAD7	NC_019480.2	48906436	48906497	strongHypo	-0.67	6.31e-11	Intron (rna45535/gene25365, intron 1 of 16)	Biological Process: negative regulation of transcription from RNA polymerase II promoter (GO:0000122);; Biological Process: ureteric bud development (GO:0001657);; Molecular Function: sequence-specific DNA binding transcription factor activity (GO:0003700);; Molecular Function: collagen binding (GO:0005518);; Cellular Component: nucleus (GO:0005634);; Cellular Component: transcription factor comp…	Endocytosis (ko04144);; TGF-beta signaling pathway (ko04350)
BCL2	NC_019480.2	61508051	61508332	strongHypo	-0.37	2.86e-08	Distal Intergenic	Biological Process: G1/S transition of mitotic cell cycle (GO:0000082);; Biological Process: protein polyubiquitination (GO:0000209);; Biological Process: response to acid chemical (GO:0001101);; Biological Process: ovarian follicle development (GO:0001541);; Biological Process: metanephros development (GO:0001656);; Biological Process: branching involved in ureteric bud morphogenesis (GO:0001658…	NF-kappa B signaling pathway (ko04064);; HIF-1 signaling pathway (ko04066);; Sphingolipid signaling pathway (ko04071);; Protein processing in endoplasmic reticulum (ko04141);; PI3K-Akt signaling pathway (ko04151);; Apoptosis (ko04210);; Adrenergic signaling in cardiomyocytes (ko04261);; Focal adhesion (ko04510);; Neurotrophin signaling pathway (ko04722);; Cholinergic synapse (ko04725);; Amyotroph…
BCL2	NC_019480.2	61688878	61689052	strongHypo	-0.431	5.35e-07	Intron (rna45755/gene25465, intron 1 of 4)	Biological Process: G1/S transition of mitotic cell cycle (GO:0000082);; Biological Process: protein polyubiquitination (GO:0000209);; Biological Process: response to acid chemical (GO:0001101);; Biological Process: ovarian follicle development (GO:0001541);; Biological Process: metanephros development (GO:0001656);; Biological Process: branching involved in ureteric bud morphogenesis (GO:0001658…	NF-kappa B signaling pathway (ko04064);; HIF-1 signaling pathway (ko04066);; Sphingolipid signaling pathway (ko04071);; Protein processing in endoplasmic reticulum (ko04141);; PI3K-Akt signaling pathway (ko04151);; Apoptosis (ko04210);; Adrenergic signaling in cardiomyocytes (ko04261);; Focal adhesion (ko04510);; Neurotrophin signaling pathway (ko04722);; Cholinergic synapse (ko04725);; Amyotroph…
BCL2	NC_019480.2	61720236	61720430	strongHypo	-0.348	2.28e-11	Intron (rna45755/gene25465, intron 1 of 4)	Biological Process: G1/S transition of mitotic cell cycle (GO:0000082);; Biological Process: protein polyubiquitination (GO:0000209);; Biological Process: response to acid chemical (GO:0001101);; Biological Process: ovarian follicle development (GO:0001541);; Biological Process: metanephros development (GO:0001656);; Biological Process: branching involved in ureteric bud morphogenesis (GO:0001658…	NF-kappa B signaling pathway (ko04064);; HIF-1 signaling pathway (ko04066);; Sphingolipid signaling pathway (ko04071);; Protein processing in endoplasmic reticulum (ko04141);; PI3K-Akt signaling pathway (ko04151);; Apoptosis (ko04210);; Adrenergic signaling in cardiomyocytes (ko04261);; Focal adhesion (ko04510);; Neurotrophin signaling pathway (ko04722);; Cholinergic synapse (ko04725);; Amyotroph…
BCL2	NC_019480.2	61801521	61801637	strongHyper	0.341	9.73e-06	Intron (rna45758/gene25468, intron 2 of 8)	Biological Process: G1/S transition of mitotic cell cycle (GO:0000082);; Biological Process: protein polyubiquitination (GO:0000209);; Biological Process: response to acid chemical (GO:0001101);; Biological Process: ovarian follicle development (GO:0001541);; Biological Process: metanephros development (GO:0001656);; Biological Process: branching involved in ureteric bud morphogenesis (GO:0001658…	NF-kappa B signaling pathway (ko04064);; HIF-1 signaling pathway (ko04066);; Sphingolipid signaling pathway (ko04071);; Protein processing in endoplasmic reticulum (ko04141);; PI3K-Akt signaling pathway (ko04151);; Apoptosis (ko04210);; Adrenergic signaling in cardiomyocytes (ko04261);; Focal adhesion (ko04510);; Neurotrophin signaling pathway (ko04722);; Cholinergic synapse (ko04725);; Amyotroph…
ARID5B	NC_019482.2	17623166	17623209	strongHyper	0.419	4.05e-06	Distal Intergenic	Biological Process: kidney development (GO:0001822);; Molecular Function: transcription coactivator activity (GO:0003713);; Cellular Component: nucleus (GO:0005634);; Biological Process: male gonad development (GO:0008584);; Biological Process: female gonad development (GO:0008585);; Biological Process: post-embryonic development (GO:0009791);; Biological Process: fibroblast migration (GO:0010761…	--
ARID5B	NC_019482.2	17784537	17784699	strongHypo	-0.411	3.62e-11	Intron (rna47408/gene26548, intron 3 of 9)	Biological Process: kidney development (GO:0001822);; Molecular Function: transcription coactivator activity (GO:0003713);; Cellular Component: nucleus (GO:0005634);; Biological Process: male gonad development (GO:0008584);; Biological Process: female gonad development (GO:0008585);; Biological Process: post-embryonic development (GO:0009791);; Biological Process: fibroblast migration (GO:0010761…	--
SGPL1	NC_019482.2	26739730	26739937	strongHyper	0.392	2.96e-11	Exon (rna47550/gene26625, exon 9 of 15)	Biological Process: luteinization (GO:0001553);; Biological Process: vasculogenesis (GO:0001570);; Biological Process: kidney development (GO:0001822);; Cellular Component: endoplasmic reticulum (GO:0005783);; Biological Process: ceramide metabolic process (GO:0006672);; Biological Process: apoptotic process (GO:0006915);; Biological Process: spermatogenesis (GO:0007283);; Biological Process: and…	Sphingolipid metabolism (ko00600);; Sphingolipid signaling pathway (ko04071)
SGPL1	NC_019482.2	26759880	26760162	strongHyper	0.357	1.01e-05	Distal Intergenic	Biological Process: luteinization (GO:0001553);; Biological Process: vasculogenesis (GO:0001570);; Biological Process: kidney development (GO:0001822);; Cellular Component: endoplasmic reticulum (GO:0005783);; Biological Process: ceramide metabolic process (GO:0006672);; Biological Process: apoptotic process (GO:0006915);; Biological Process: spermatogenesis (GO:0007283);; Biological Process: and…	Sphingolipid metabolism (ko00600);; Sphingolipid signaling pathway (ko04071)
ZFP42	NC_019483.2	15886054	15886146	strongHyper	0.48	1.75e-17	Distal Intergenic	Biological Process: in utero embryonic development (GO:0001701);; Molecular Function: nucleic acid binding (GO:0003676);; Cellular Component: cytoplasm (GO:0005737);; Biological Process: spermatid development (GO:0007286);; Biological Process: male gonad development (GO:0008584);; Biological Process: female gonad development (GO:0008585);; Molecular Function: metal ion binding (GO:0046872);; Biol…	--
ZFP42	NC_019483.2	15887494	15887689	strongHyper	0.355	6.18e-07	Distal Intergenic	Biological Process: in utero embryonic development (GO:0001701);; Molecular Function: nucleic acid binding (GO:0003676);; Cellular Component: cytoplasm (GO:0005737);; Biological Process: spermatid development (GO:0007286);; Biological Process: male gonad development (GO:0008584);; Biological Process: female gonad development (GO:0008585);; Molecular Function: metal ion binding (GO:0046872);; Biol…	--
ZFP42	NC_019483.2	15905864	15906011	strongHypo	-0.353	3.45e-09	Distal Intergenic	Biological Process: in utero embryonic development (GO:0001701);; Molecular Function: nucleic acid binding (GO:0003676);; Cellular Component: cytoplasm (GO:0005737);; Biological Process: spermatid development (GO:0007286);; Biological Process: male gonad development (GO:0008584);; Biological Process: female gonad development (GO:0008585);; Molecular Function: metal ion binding (GO:0046872);; Biol…	--
ZFP42	NC_019483.2	16140933	16141065	strongHypo	-0.36	1.08e-07	Distal Intergenic	Biological Process: in utero embryonic development (GO:0001701);; Molecular Function: nucleic acid binding (GO:0003676);; Cellular Component: cytoplasm (GO:0005737);; Biological Process: spermatid development (GO:0007286);; Biological Process: male gonad development (GO:0008584);; Biological Process: female gonad development (GO:0008585);; Molecular Function: metal ion binding (GO:0046872);; Biol…	--
ZFP42	NC_019483.2	16152550	16152863	strongHypo	-0.336	6.45e-11	Distal Intergenic	Biological Process: in utero embryonic development (GO:0001701);; Molecular Function: nucleic acid binding (GO:0003676);; Cellular Component: cytoplasm (GO:0005737);; Biological Process: spermatid development (GO:0007286);; Biological Process: male gonad development (GO:0008584);; Biological Process: female gonad development (GO:0008585);; Molecular Function: metal ion binding (GO:0046872);; Biol…	--
ZFP42	NC_019483.2	16248608	16248626	strongHypo	-0.394	2.7e-06	Distal Intergenic	Biological Process: in utero embryonic development (GO:0001701);; Molecular Function: nucleic acid binding (GO:0003676);; Cellular Component: cytoplasm (GO:0005737);; Biological Process: spermatid development (GO:0007286);; Biological Process: male gonad development (GO:0008584);; Biological Process: female gonad development (GO:0008585);; Molecular Function: metal ion binding (GO:0046872);; Biol…	--
SFRP1	NC_019483.2	34634451	34634526	strongHypo	-0.338	6.9e-10	Distal Intergenic	Biological Process: ureteric bud development (GO:0001657);; Biological Process: hematopoietic progenitor cell differentiation (GO:0002244);; Molecular Function: cysteine-type endopeptidase activity (GO:0004197);; Molecular Function: frizzled binding (GO:0005109);; Cellular Component: proteinaceous extracellular matrix (GO:0005578);; Cellular Component: extracellular space (GO:0005615);; Cellular …	Wnt signaling pathway (ko04310)
SFRP1	NC_019483.2	34795457	34795539	strongHypo	-0.327	6.88e-06	Distal Intergenic	Biological Process: ureteric bud development (GO:0001657);; Biological Process: hematopoietic progenitor cell differentiation (GO:0002244);; Molecular Function: cysteine-type endopeptidase activity (GO:0004197);; Molecular Function: frizzled binding (GO:0005109);; Cellular Component: proteinaceous extracellular matrix (GO:0005578);; Cellular Component: extracellular space (GO:0005615);; Cellular …	Wnt signaling pathway (ko04310)
SFRP1	NC_019483.2	34802851	34802869	strongHypo	-0.637	7.71e-09	Distal Intergenic	Biological Process: ureteric bud development (GO:0001657);; Biological Process: hematopoietic progenitor cell differentiation (GO:0002244);; Molecular Function: cysteine-type endopeptidase activity (GO:0004197);; Molecular Function: frizzled binding (GO:0005109);; Cellular Component: proteinaceous extracellular matrix (GO:0005578);; Cellular Component: extracellular space (GO:0005615);; Cellular …	Wnt signaling pathway (ko04310)
PCYT1B	NC_019484.2	21828537	21828592	strongHypo	-0.414	5.31e-07	Intron (rna48968/gene27343, intron 6 of 8)	Biological Process: ovarian follicle development (GO:0001541);; Molecular Function: catalytic activity (GO:0003824);; Biological Process: spermatogenesis (GO:0007283);; Biological Process: biosynthetic process (GO:0009058);;	Glycerophospholipid metabolism (ko00564);; Choline metabolism in cancer (ko05231)
PCYT1B	NC_019484.2	21847479	21847640	strongHypo	-0.37	3.59e-09	Intron (rna48968/gene27343, intron 6 of 8)	Biological Process: ovarian follicle development (GO:0001541);; Molecular Function: catalytic activity (GO:0003824);; Biological Process: spermatogenesis (GO:0007283);; Biological Process: biosynthetic process (GO:0009058);;	Glycerophospholipid metabolism (ko00564);; Choline metabolism in cancer (ko05231)
