# Supplementary material for: Integrative Genome-Wide DNA Methylome and Transcriptome Analysis of Ovaries from Hu Sheep with High and Low Prolific
Source: Front Cell Dev Biol. 2022 Feb 3;10:820558. doi: 10.3389/fcell.2022.820558 (PMC8850840; doi:10.3389/fcell.2022.820558)
Supplement: Supplementary file 2 [file DataSheet1.ZIP › Revised Supplemental Table S1-S17/Table S12.xls]

## Sheet: Sheet1
Table S12 Differentially expressed genes associated with female reproduction in LPBB vs. HPBB group
Gene_name	H1_FPKM	H2_FPKM	H3_FPKM	L1_FPKM	L2_FPKM	L3_FPKM	L1_L2_L3_vs_H1_H2_H3_DESeq_FDR	L1_L2_L3_vs_H1_H2_H3_DESeq_log2FC	L1_L2_L3_vs_H1_H2_H3_DESeq_(FDR_0.05_FC_2)_regulated	GO_annotation	KEGG_pathway_annotation
ARNT	43.5343	32.3314	22.7516	74.4137	80.2264	90.0846	0.0235185	-1.30351	down	Biological Process: response to hypoxia (GO:0001666);; Biological Process: embryonic placenta development (GO:0001892);; Molecular Function: RNA polymerase II distal enhancer sequence-specific DNA binding transcription factor activity (GO:0003705);; Molecular Function: transcription coactivator activity (GO:0003713);; Molecular Function: aryl hydrocarbon receptor activity (GO:0004874);; Cellular …	HIF-1 signaling pathway (ko04066);; Pathways in cancer (ko05200);; Chemical carcinogenesis (ko05204);; Renal cell carcinoma (ko05211)
FABP5	47.0768	88.8948	22.6688	157.72	106.878	178.948	0.0409434	-1.48889	down	Molecular Function: transporter activity (GO:0005215);; Cellular Component: cytoplasm (GO:0005737);; Biological Process: glucose metabolic process (GO:0006006);; Biological Process: phosphatidylcholine biosynthetic process (GO:0006656);; Molecular Function: lipid binding (GO:0008289);; Biological Process: glucose transport (GO:0015758);;	PPAR signaling pathway (ko03320)
LOC101109111	8.36856	6.53324	2.84685	13.3304	12.6086	18.5162	0.0157852	-1.32368	down	Cellular Component: cytoplasm (GO:0005737);; Molecular Function: oxidoreductase activity (GO:0016491);;	Steroid hormone biosynthesis (ko00140);; Arachidonic acid metabolism (ko00590);; Ovarian steroidogenesis (ko04913)
CD86	1.88233	1.95561	0.638654	3.80403	2.84241	4.02264	0.0443167	-1.2672	down	Biological Process: toll-like receptor signaling pathway (GO:0002224);; Cellular Component: external side of plasma membrane (GO:0009897);; Cellular Component: integral component of membrane (GO:0016021);; Biological Process: B cell activation (GO:0042113);; Cellular Component: intracellular membrane-bounded organelle (GO:0043231);; Biological Process: defense response to virus (GO:0051607);;	Cell adhesion molecules (CAMs) (ko04514);; Toll-like receptor signaling pathway (ko04620);; Intestinal immune network for IgA production (ko04672);; Type I diabetes mellitus (ko04940);; Transcriptional misregulation in cancer (ko05202);; Autoimmune thyroid disease (ko05320);; Systemic lupus erythematosus (ko05322);; Rheumatoid arthritis (ko05323);; Allograft rejection (ko05330);; Graft-versus-hos…
FGF12	4.22093	5.2871	6.40193	2.10438	3.1775	2.60996	0.0193262	1.07129	up	Cellular Component: nucleus (GO:0005634);; Biological Process: JNK cascade (GO:0007254);; Biological Process: synaptic transmission (GO:0007268);; Molecular Function: growth factor activity (GO:0008083);; Molecular Function: heparin binding (GO:0008201);; Biological Process: adult locomotory behavior (GO:0008344);; Biological Process: positive regulation of sodium ion transport (GO:0010765);; Bio…	MAPK signaling pathway (ko04010);; Ras signaling pathway (ko04014);; Rap1 signaling pathway (ko04015);; PI3K-Akt signaling pathway (ko04151);; Regulation of actin cytoskeleton (ko04810);; Pathways in cancer (ko05200);; Melanoma (ko05218)
SUCNR1	7.24075	6.94866	6.52403	3.63354	2.61531	2.79109	0.00602005	1.18484	up	--	cAMP signaling pathway (ko04024)
LIPA	84.0397	80.6622	31.3614	131.58	140.544	184.57	0.00976507	-1.22147	down	Biological Process: cell morphogenesis (GO:0000902);; Biological Process: cytokine production (GO:0001816);; Molecular Function: sterol esterase activity (GO:0004771);; Biological Process: inflammatory response (GO:0006954);; Biological Process: cell proliferation (GO:0008283);; Biological Process: lipid catabolic process (GO:0016042);; Molecular Function: lipase activity (GO:0016298);; Biologica…	Steroid biosynthesis (ko00100);; Lysosome (ko04142)
ITGAM	5.82634	5.48898	1.8528	12.4106	10.4425	11.3335	7.56593e-05	-1.40549	down	Molecular Function: opsonin binding (GO:0001846);; Cellular Component: nucleus (GO:0005634);; Biological Process: leukocyte cell-cell adhesion (GO:0007159);; Biological Process: integrin-mediated signaling pathway (GO:0007229);; Molecular Function: heparin binding (GO:0008201);; Cellular Component: integrin complex (GO:0008305);; Cellular Component: external side of plasma membrane (GO:0009897);;…	Rap1 signaling pathway (ko04015);; Phagosome (ko04145);; Cell adhesion molecules (CAMs) (ko04514);; Hematopoietic cell lineage (ko04640);; Leukocyte transendothelial migration (ko04670);; Regulation of actin cytoskeleton (ko04810);; Pertussis (ko05133);; Legionellosis (ko05134);; Leishmaniasis (ko05140);; Amoebiasis (ko05146);; Staphylococcus aureus infection (ko05150);; Tuberculosis (ko05152);; …
ITGB2	5.1922	5.43274	3.10986	10.4364	10.3703	10.5109	0.0178365	-1.19263	down	Molecular Function: glycoprotein binding (GO:0001948);; Molecular Function: receptor activity (GO:0004872);; Biological Process: leukocyte cell-cell adhesion (GO:0007159);; Biological Process: cell-matrix adhesion (GO:0007160);; Biological Process: integrin-mediated signaling pathway (GO:0007229);; Biological Process: multicellular organismal development (GO:0007275);; Cellular Component: integri…	Rap1 signaling pathway (ko04015);; Phagosome (ko04145);; Hippo signaling pathway (ko04390);; Cell adhesion molecules (CAMs) (ko04514);; Natural killer cell mediated cytotoxicity (ko04650);; Leukocyte transendothelial migration (ko04670);; Regulation of actin cytoskeleton (ko04810);; Pertussis (ko05133);; Legionellosis (ko05134);; Leishmaniasis (ko05140);; Malaria (ko05144);; Amoebiasis (ko05146);…
TLR8	2.96127	2.71301	1.45811	5.69444	5.17996	5.13515	0.042426	-1.11271	down	Biological Process: MyD88-dependent toll-like receptor signaling pathway (GO:0002755);; Molecular Function: DNA binding (GO:0003677);; Molecular Function: double-stranded RNA binding (GO:0003725);; Molecular Function: single-stranded RNA binding (GO:0003727);; Biological Process: inflammatory response (GO:0006954);; Cellular Component: integral component of membrane (GO:0016021);; Biological Proc…	Toll-like receptor signaling pathway (ko04620)
BTK	3.21453	4.19918	1.22833	6.66921	5.87235	8.46174	0.0187593	-1.24136	down	Molecular Function: protein tyrosine kinase activity (GO:0004713);; Molecular Function: ATP binding (GO:0005524);; Molecular Function: phosphatidylinositol-3,4,5-trisphosphate binding (GO:0005547);; Cellular Component: nucleus (GO:0005634);; Cellular Component: cytosol (GO:0005829);; Cellular Component: plasma membrane (GO:0005886);; Biological Process: I-kappaB kinase/NF-kappaB signaling (GO:000…	NF-kappa B signaling pathway (ko04064);; Osteoclast differentiation (ko04380);; Platelet activation (ko04611);; B cell receptor signaling pathway (ko04662);; Fc epsilon RI signaling pathway (ko04664);; Primary immunodeficiency (ko05340)
SYK	3.16158	3.96546	1.07928	7.0002	6.14988	6.47471	0.00339095	-1.27261	down	Biological Process: lymph vessel development (GO:0001945);; Biological Process: macrophage activation involved in immune response (GO:0002281);; Biological Process: serotonin secretion by platelet (GO:0002554);; Molecular Function: non-membrane spanning protein tyrosine kinase activity (GO:0004715);; Molecular Function: receptor signaling protein tyrosine kinase activity (GO:0004716);; Molecular …	NF-kappa B signaling pathway (ko04064);; PI3K-Akt signaling pathway (ko04151);; Osteoclast differentiation (ko04380);; Platelet activation (ko04611);; Natural killer cell mediated cytotoxicity (ko04650);; B cell receptor signaling pathway (ko04662);; Fc epsilon RI signaling pathway (ko04664);; Fc gamma R-mediated phagocytosis (ko04666);; Tuberculosis (ko05152);; Epstein-Barr virus infection (ko05…
LOC101115115	18.4539	34.5337	7.46259	79.4059	56.4681	59.6418	0.00316551	-1.76887	down	Biological Process: transport (GO:0006810);; Biological Process: cell adhesion (GO:0007155);; Cellular Component: integral component of membrane (GO:0016021);;	PPAR signaling pathway (ko03320);; Phagosome (ko04145);; AMPK signaling pathway (ko04152);; ECM-receptor interaction (ko04512);; Hematopoietic cell lineage (ko04640);; Adipocytokine signaling pathway (ko04920);; Fat digestion and absorption (ko04975);; Malaria (ko05144)
VAV1	2.12281	2.9249	0.905339	4.88683	3.88148	5.48879	0.0353301	-1.31233	down	Molecular Function: phospholipid binding (GO:0005543);; Biological Process: phagocytosis (GO:0006909);; Biological Process: immune response (GO:0006955);; Biological Process: integrin-mediated signaling pathway (GO:0007229);; Molecular Function: Rac guanyl-nucleotide exchange factor activity (GO:0030676);; Biological Process: regulation of Rho protein signal transduction (GO:0035023);; Biological…	cAMP signaling pathway (ko04024);; Chemokine signaling pathway (ko04062);; Focal adhesion (ko04510);; Natural killer cell mediated cytotoxicity (ko04650);; T cell receptor signaling pathway (ko04660);; B cell receptor signaling pathway (ko04662);; Fc epsilon RI signaling pathway (ko04664);; Fc gamma R-mediated phagocytosis (ko04666);; Leukocyte transendothelial migration (ko04670);; Regulation of…
IGFBP4	56.3477	22.7832	28.8393	20.2099	22.0384	15.762	0.00609556	1.07853	up	Biological Process: regulation of cell growth (GO:0001558);; Molecular Function: insulin-like growth factor binding (GO:0005520);; Cellular Component: extracellular space (GO:0005615);; Biological Process: regulation of glucose metabolic process (GO:0010906);; Biological Process: positive regulation of MAPK cascade (GO:0043410);; Biological Process: positive regulation of insulin-like growth fact…	--
GRN	24.3455	33.7646	10.1559	50.525	49.3653	60.9145	0.00384088	-1.23893	down	Biological Process: blastocyst hatching (GO:0001835);; Molecular Function: G-protein coupled receptor activity (GO:0004930);; Cellular Component: extracellular space (GO:0005615);; Cellular Component: mitochondrion (GO:0005739);; Biological Process: G-protein coupled receptor signaling pathway (GO:0007186);; Biological Process: embryo implantation (GO:0007566);; Cellular Component: membrane (GO:0…	--
