# Supplementary material for: Integrative Genome-Wide DNA Methylome and Transcriptome Analysis of Ovaries from Hu Sheep with High and Low Prolific
Source: Front Cell Dev Biol. 2022 Feb 3;10:820558. doi: 10.3389/fcell.2022.820558 (PMC8850840; doi:10.3389/fcell.2022.820558)
Supplement: Supplementary file 2 [file DataSheet1.ZIP › Revised Supplemental Table S1-S17/Table S13.xls]

## Sheet: Sheet1
Table S13 Differentially expressed genes associated with female reproduction in LPB+ vs. HPBB group
Gene_name	H1_FPKM	H2_FPKM	H3_FPKM	L4_FPKM	L5_FPKM	L6_FPKM	L4_L5_L6_vs_H1_H2_H3_DESeq_FDR	L4_L5_L6_vs_H1_H2_H3_DESeq_log2FC	L4_L5_L6_vs_H1_H2_H3_DESeq_(FDR_0.05_FC_2)_regulated	GO_annotation	KEGG_pathway_annotation
CD74	57.0268	65.8858	30.0192	19.9362	18.4332	16.9207	0.00921596	1.66171	up	Biological Process: prostaglandin biosynthetic process (GO:0001516);; Molecular Function: beta-amyloid binding (GO:0001540);; Biological Process: positive regulation of cytokine-mediated signaling pathway (GO:0001961);; Biological Process: positive regulation of dendritic cell antigen processing and presentation (GO:0002606);; Biological Process: negative regulation of peptide secretion (GO:00027…	Rap1 signaling pathway (ko04015);; Regulation of actin cytoskeleton (ko04810);; Salmonella infection (ko05132)
RPS14	1285.66	1381.03	1268.61	617.724	653.446	510.043	0.0118469	1.34352	up	Biological Process: negative regulation of transcription from RNA polymerase II promoter (GO:0000122);; Molecular Function: structural constituent of ribosome (GO:0003735);; Cellular Component: nucleolus (GO:0005730);; Cellular Component: mitochondrion (GO:0005739);; Biological Process: translation (GO:0006412);; Cellular Component: cytosolic small ribosomal subunit (GO:0022627);; Biological Proc…	Cell cycle (ko04110);; Oocyte meiosis (ko04114);; HTLV-I infection (ko05166)
MYOZ3	1.74302	1.6219	1.56256	0.733869	0.158233	0.646234	0.00558837	1.59895	up	Cellular Component: Z disc (GO:0030018);;	Cell cycle (ko04110);; AMPK signaling pathway (ko04152);; Progesterone-mediated oocyte maturation (ko04914);; Hepatitis B (ko05161);; Epstein-Barr virus infection (ko05169);; Viral carcinogenesis (ko05203)
LOC105615377	19.4972	19.2563	16.943	5.94564	10.6337	7.32791	0.0177266	1.40445	up	Biological Process: neural tube closure (GO:0001843);; Molecular Function: actin binding (GO:0003779);; Cellular Component: nucleus (GO:0005634);; Cellular Component: cytoplasm (GO:0005737);; Cellular Component: cytoskeleton (GO:0005856);; Biological Process: regulation of transcription from RNA polymerase II promoter (GO:0006357);; Molecular Function: Rho GTPase binding (GO:0017048);; Biological…	Cell cycle (ko04110);; Oocyte meiosis (ko04114);; PI3K-Akt signaling pathway (ko04151);; Hippo signaling pathway (ko04390);; Neurotrophin signaling pathway (ko04722);; Epstein-Barr virus infection (ko05169);; Viral carcinogenesis (ko05203)
ADAM19	5.1296	7.41054	4.67369	2.03029	1.90044	2.60454	2.60083e-05	1.5641	up	Molecular Function: metalloendopeptidase activity (GO:0004222);; Biological Process: membrane protein ectodomain proteolysis (GO:0006509);; Biological Process: heart development (GO:0007507);; Molecular Function: zinc ion binding (GO:0008270);;	Wnt signaling pathway (ko04310)
EBF1	6.21727	6.14676	4.944	5.05632	7.53825	7.42101	5.47989e-09	1.93831	up	Molecular Function: DNA binding (GO:0003677);; Molecular Function: sequence-specific DNA binding transcription factor activity (GO:0003700);; Cellular Component: nucleus (GO:0005634);; Biological Process: multicellular organismal development (GO:0007275);; Biological Process: positive regulation of transcription, DNA-templated (GO:0045893);; Molecular Function: metal ion binding (GO:0046872);; Mo…	PI3K-Akt signaling pathway (ko04151);; Focal adhesion (ko04510);; ECM-receptor interaction (ko04512);; Toll-like receptor signaling pathway (ko04620)
TTC1	15.8695	13.5428	13.6372	31.9022	34.1428	30.0939	0.0201842	-1.00763	down	Cellular Component: peroxisomal membrane (GO:0005778);;	Biosynthesis of unsaturated fatty acids (ko01040);; Fatty acid metabolism (ko01212);; PPAR signaling pathway (ko03320);; AMPK signaling pathway (ko04152)
PTTG1	6.16598	5.30209	6.12334	22.2167	16.6728	19.5719	0.00740487	-1.49974	down	Cellular Component: nucleus (GO:0005634);; Cellular Component: cytoplasm (GO:0005737);; Biological Process: DNA repair (GO:0006281);; Biological Process: chromosome segregation (GO:0007059);; Biological Process: mitotic nuclear division (GO:0007067);; Molecular Function: SH3 domain binding (GO:0017124);; Biological Process: chromosome organization (GO:0051276);; Biological Process: cell division …	Wnt signaling pathway (ko04310);; Hippo signaling pathway (ko04390);; Signaling pathways regulating pluripotency of stem cells (ko04550);; Regulation of actin cytoskeleton (ko04810);; HTLV-I infection (ko05166);; Pathways in cancer (ko05200);; MicroRNAs in cancer (ko05206);; Colorectal cancer (ko05210);; Endometrial cancer (ko05213);; Basal cell carcinoma (ko05217)
HMMR	2.54285	2.64126	3.15733	9.29892	9.49891	6.72195	0.00184174	-1.42511	down	--	Steroid hormone biosynthesis (ko00140);; Ovarian steroidogenesis (ko04913)
RPS23	615.934	557.352	647.9	86.1112	364.723	258.665	0.000492626	1.53189	up	Molecular Function: structural constituent of ribosome (GO:0003735);; Biological Process: translation (GO:0006412);; Cellular Component: cytosolic small ribosomal subunit (GO:0022627);;	Spliceosome (ko03040);; Notch signaling pathway (ko04330);; Epstein-Barr virus infection (ko05169);; Viral carcinogenesis (ko05203)
NR2F1	9.56921	9.04033	8.3033	26.382	13.7678	27.2879	0.0400634	-1.14187	down	Biological Process: negative regulation of transcription from RNA polymerase II promoter (GO:0000122);; Biological Process: neuron migration (GO:0001764);; Molecular Function: steroid hormone receptor activity (GO:0003707);; Molecular Function: transcription coactivator activity (GO:0003713);; Molecular Function: ligand-activated sequence-specific DNA binding RNA polymerase II transcription facto…	Calcium signaling pathway (ko04020);; cGMP-PKG signaling pathway (ko04022);; cAMP signaling pathway (ko04024);; Adrenergic signaling in cardiomyocytes (ko04261);; Thyroid hormone signaling pathway (ko04919);; Dilated cardiomyopathy (ko05414)
PCSK1	7.43863	5.17141	3.96476	1.38443	2.05533	0.894958	0.000797421	2.11239	up	Molecular Function: serine-type endopeptidase activity (GO:0004252);; Cellular Component: extracellular space (GO:0005615);; Cellular Component: Golgi apparatus (GO:0005794);; Biological Process: proteolysis (GO:0006508);; Biological Process: peptide hormone processing (GO:0016486);; Cellular Component: transport vesicle (GO:0030133);; Biological Process: peptide biosynthetic process (GO:0043043)…	Chemokine signaling pathway (ko04062);; FoxO signaling pathway (ko04068);; PI3K-Akt signaling pathway (ko04151);; AMPK signaling pathway (ko04152);; Neurotrophin signaling pathway (ko04722);; Prolactin signaling pathway (ko04917);; Endometrial cancer (ko05213);; Non-small cell lung cancer (ko05223)
CCNA2	1.94401	2.15015	3.08676	9.38317	5.89316	6.85306	0.0079091	-1.40995	down	Biological Process: regulation of cyclin-dependent protein serine/threonine kinase activity (GO:0000079);; Cellular Component: female pronucleus (GO:0001939);; Cellular Component: male pronucleus (GO:0001940);; Cellular Component: cytoplasm (GO:0005737);; Biological Process: mitotic nuclear division (GO:0007067);; Biological Process: Ras protein signal transduction (GO:0007265);; Molecular Functi…	Insulin secretion (ko04911)
LOC101112318	5.84513	6.0446	8.15826	22.2491	26.5737	21.9016	0.00201341	-1.62777	down	Biological Process: G2/M transition of mitotic cell cycle (GO:0000086);; Biological Process: neuron migration (GO:0001764);; Biological Process: regulation of heart rate by hormone (GO:0003064);; Cellular Component: mitochondrion (GO:0005739);; Cellular Component: cytosol (GO:0005829);; Cellular Component: kinesin complex (GO:0005871);; Biological Process: protein targeting (GO:0006605);; Molecul…	PI3K-Akt signaling pathway (ko04151);; Focal adhesion (ko04510);; ECM-receptor interaction (ko04512);; Protein digestion and absorption (ko04974);; Amoebiasis (ko05146);; Pathways in cancer (ko05200);; Small cell lung cancer (ko05222)
INTS12	8.30464	6.35247	8.32085	17.7205	17.7805	15.7739	0.0218567	-1.00636	down	Molecular Function: zinc ion binding (GO:0008270);; Biological Process: snRNA processing (GO:0016180);; Cellular Component: integrator complex (GO:0032039);;	PI3K-Akt signaling pathway (ko04151);; Focal adhesion (ko04510);; ECM-receptor interaction (ko04512);; Protein digestion and absorption (ko04974);; Amoebiasis (ko05146);; Pathways in cancer (ko05200);; Small cell lung cancer (ko05222)
CXXC4	1.01341	1.77055	1.56662	3.39313	3.85916	5.98811	0.0264556	-1.41661	down	Molecular Function: DNA binding (GO:0003677);; Biological Process: zygotic specification of dorsal/ventral axis (GO:0007352);; Molecular Function: zinc ion binding (GO:0008270);; Cellular Component: cytoplasmic membrane-bounded vesicle (GO:0016023);; Molecular Function: PDZ domain binding (GO:0030165);; Biological Process: negative regulation of Wnt signaling pathway (GO:0030178);;	Steroid biosynthesis (ko00100)
CISD2	11.3255	10.65	8.7834	5.37239	5.30475	4.32364	0.0356098	1.20956	up	Biological Process: mitochondrion degradation (GO:0000422);; Cellular Component: mitochondrial outer membrane (GO:0005741);; Cellular Component: endoplasmic reticulum membrane (GO:0005789);; Biological Process: multicellular organismal aging (GO:0010259);; Biological Process: regulation of autophagy (GO:0010506);; Molecular Function: protein homodimerization activity (GO:0042803);; Cellular Compo…	ErbB signaling pathway (ko04012);; Ras signaling pathway (ko04014);; Rap1 signaling pathway (ko04015);; cGMP-PKG signaling pathway (ko04022);; cAMP signaling pathway (ko04024);; Chemokine signaling pathway (ko04062);; HIF-1 signaling pathway (ko04066);; FoxO signaling pathway (ko04068);; Phosphatidylinositol signaling system (ko04070);; Sphingolipid signaling pathway (ko04071);; mTOR signaling pa…
DDIT4L	5.68509	4.77389	7.45085	14.4278	16.7844	14.4753	0.00776018	-1.15961	down	Cellular Component: cytoplasm (GO:0005737);; Biological Process: negative regulation of signal transduction (GO:0009968);;	cAMP signaling pathway (ko04024)
LAMTOR3	24.8679	23.0512	20.5475	52.7003	57.2938	47.2685	0.0112327	-1.01308	down	Molecular Function: guanyl-nucleotide exchange factor activity (GO:0005085);; Biological Process: positive regulation of TOR signaling (GO:0032008);; Molecular Function: protein complex scaffold (GO:0032947);; Biological Process: cellular protein localization (GO:0034613);; Biological Process: cellular response to amino acid stimulus (GO:0071230);; Cellular Component: Ragulator complex (GO:007198…	ErbB signaling pathway (ko04012);; Ras signaling pathway (ko04014);; Viral myocarditis (ko05416)
SPP1	66.453	25.0645	66.4341	11.9132	17.2145	9.61971	0.0199672	2.21452	up	Biological Process: ossification (GO:0001503);; Molecular Function: cytokine activity (GO:0005125);; Cellular Component: extracellular space (GO:0005615);; Cellular Component: cytoplasm (GO:0005737);; Biological Process: positive regulation of cell-substrate adhesion (GO:0010811);; Biological Process: neutrophil chemotaxis (GO:0030593);; Biological Process: biomineral tissue development (GO:00312…	Cytokine-cytokine receptor interaction (ko04060);; HIF-1 signaling pathway (ko04066);; Osteoclast differentiation (ko04380);; Jak-STAT signaling pathway (ko04630);; Natural killer cell mediated cytotoxicity (ko04650);; Salmonella infection (ko05132);; Leishmaniasis (ko05140);; Chagas disease (American trypanosomiasis) (ko05142);; Toxoplasmosis (ko05145);; Tuberculosis (ko05152);; Measles (ko05162…
GABRG1	1.89617	2.33836	3.12959	5.87991	6.39182	5.93765	0.0229729	-1.03015	down	--	Rap1 signaling pathway (ko04015);; TGF-beta signaling pathway (ko04350);; Hippo signaling pathway (ko04390);; Signaling pathways regulating pluripotency of stem cells (ko04550)
PPAT	3.9571	3.96924	7.83154	11.2518	16.2371	13.9327	0.0102606	-1.0314	down	--	Purine metabolism (ko00230);; Rap1 signaling pathway (ko04015);; Calcium signaling pathway (ko04020);; cGMP-PKG signaling pathway (ko04022);; cAMP signaling pathway (ko04024);; Chemokine signaling pathway (ko04062);; Oocyte meiosis (ko04114);; Adrenergic signaling in cardiomyocytes (ko04261);; Vascular smooth muscle contraction (ko04270);; Gap junction (ko04540);; Platelet activation (ko04611);; …
LOC101121777	3.99023	0.436066	3.72541	14.6744	8.23951	18.1019	0.00465615	-2.15679	down	--	Calcium signaling pathway (ko04020);; Phosphatidylinositol signaling system (ko04070);; Oocyte meiosis (ko04114);; Adrenergic signaling in cardiomyocytes (ko04261);; Vascular smooth muscle contraction (ko04270);; Phototransduction (ko04744);; Insulin signaling pathway (ko04910);; GnRH signaling pathway (ko04912);; Melanogenesis (ko04916)
CXCL10	9.42047	14.0321	4.67719	36.3739	35.1269	30.7132	2.62072e-05	-1.67936	down	--	ErbB signaling pathway (ko04012);; Ubiquitin mediated proteolysis (ko04120);; Endocytosis (ko04144);; Jak-STAT signaling pathway (ko04630);; T cell receptor signaling pathway (ko04660);; Insulin signaling pathway (ko04910);; Bacterial invasion of epithelial cells (ko05100);; Pathways in cancer (ko05200);; Proteoglycans in cancer (ko05205);; Chronic myeloid leukemia (ko05220)
FAM47E	1.86483	1.5854	1.04147	7.59354	7.11669	5.47013	0.00874133	-1.82564	down	--	TGF-beta signaling pathway (ko04350)
FRAS1	0.966402	1.63381	1.07392	0.625449	0.625405	0.245748	0.041723	1.32509	up	--	Wnt signaling pathway (ko04310)
SCD5	16.4031	26.4194	23.6073	66.1209	76.2816	70.0203	0.00217125	-1.16596	down	--	Calcium signaling pathway (ko04020);; cGMP-PKG signaling pathway (ko04022);; cAMP signaling pathway (ko04024);; Neuroactive ligand-receptor interaction (ko04080);; Vascular smooth muscle contraction (ko04270);; Pathways in cancer (ko05200)
LOC101110941	0.291191	0.33199	0.549151	50.0903	69.9343	53.4688	1.45617e-33	-6.94711	down	--	Fanconi anemia pathway (ko03460);; Notch signaling pathway (ko04330);; Maturity onset diabetes of the young (ko04950)
KLHL8	2.56807	1.46554	1.19595	0.689993	0.771819	0.836747	0.00874133	1.35345	up	--	Steroid hormone biosynthesis (ko00140);; Tryptophan metabolism (ko00380);; Retinol metabolism (ko00830);; Metabolism of xenobiotics by cytochrome P450 (ko00980);; Ovarian steroidogenesis (ko04913);; Chemical carcinogenesis (ko05204)
STK32B	0.354441	0.864572	0.708522	1.8244	2.78719	2.61278	0.045725	-1.54993	down	--	FoxO signaling pathway (ko04068);; Cell cycle (ko04110);; p53 signaling pathway (ko04115);; Ubiquitin mediated proteolysis (ko04120);; Endocytosis (ko04144);; PI3K-Akt signaling pathway (ko04151);; Thyroid hormone signaling pathway (ko04919);; Epstein-Barr virus infection (ko05169);; Pathways in cancer (ko05200);; Transcriptional misregulation in cancer (ko05202);; Viral carcinogenesis (ko05203);…
LYAR	4.38502	3.45896	5.01816	14.6297	16.4734	14.0065	0.00287039	-1.48835	down	--	MAPK signaling pathway (ko04010);; Cytokine-cytokine receptor interaction (ko04060);; FoxO signaling pathway (ko04068);; Endocytosis (ko04144);; TGF-beta signaling pathway (ko04350);; Osteoclast differentiation (ko04380);; Hippo signaling pathway (ko04390);; Adherens junction (ko04520);; Chagas disease (American trypanosomiasis) (ko05142);; HTLV-I infection (ko05166);; Pathways in cancer (ko05200…
HS3ST1	3.78537	2.66024	2.37048	8.17453	8.13368	6.01772	0.04071	-1.18208	down	--	Fatty acid degradation (ko00071);; Valine, leucine and isoleucine degradation (ko00280);; alpha-Linolenic acid metabolism (ko00592);; Biosynthesis of unsaturated fatty acids (ko01040);; Fatty acid metabolism (ko01212);; PPAR signaling pathway (ko03320);; Peroxisome (ko04146)
LOC101117587	8.72499	6.38707	10.2367	4.0443	5.13007	5.54873	0.0264861	1.09939	up	--	Hippo signaling pathway (ko04390)
SH3TC1	1.32903	1.08731	0.399648	0.144431	0.141029	0.1917	0.0256802	2.53226	up	--	Cytokine-cytokine receptor interaction (ko04060);; FoxO signaling pathway (ko04068);; Apoptosis (ko04210);; Natural killer cell mediated cytotoxicity (ko04650);; Measles (ko05162);; Influenza A (ko05164)
IDUA	3.14715	3.89784	3.14031	1.15501	2.48256	0.987815	0.0223444	1.32148	up	--	HIF-1 signaling pathway (ko04066);; TNF signaling pathway (ko04668);; Melanogenesis (ko04916)
DGKQ	1.25563	1.13374	0.827225	0.307691	0.483535	0.61873	0.0174269	2.1653	up	--	Spliceosome (ko03040);; MAPK signaling pathway (ko04010);; Protein processing in endoplasmic reticulum (ko04141);; Endocytosis (ko04144);; Antigen processing and presentation (ko04612);; Estrogen signaling pathway (ko04915);; Legionellosis (ko05134);; Toxoplasmosis (ko05145);; Measles (ko05162);; Influenza A (ko05164);; Epstein-Barr virus infection (ko05169)
ATP5I	144.204	125.129	132.021	47.1454	73.1365	49.8858	0.000885783	1.43221	up	--	Biosynthesis of unsaturated fatty acids (ko01040);; Fatty acid metabolism (ko01212);; PPAR signaling pathway (ko03320);; AMPK signaling pathway (ko04152)
REEP5	55.5473	76.2132	65.423	165.817	223.624	162.744	0.00206	-1.30066	down	--	RNA transport (ko03013);; NF-kappa B signaling pathway (ko04064);; Ubiquitin mediated proteolysis (ko04120);; MicroRNAs in cancer (ko05206)
APC	7.1931	6.58058	6.63575	2.54053	2.7221	2.89948	4.05088e-05	1.49482	up	--	HIF-1 signaling pathway (ko04066);; Mineral absorption (ko04978)
PDE8B	2.43778	3.46933	3.03482	12.319	8.91975	5.97364	0.00247428	-1.25229	down	Molecular Function: phosphorelay response regulator activity (GO:0000156);; Molecular Function: 3',5'-cyclic-nucleotide phosphodiesterase activity (GO:0004114);; Biological Process: regulation of transcription, DNA-templated (GO:0006355);; Molecular Function: metal ion binding (GO:0046872);;	Rap1 signaling pathway (ko04015);; Phagosome (ko04145);; Cell adhesion molecules (CAMs) (ko04514);; Hematopoietic cell lineage (ko04640);; Leukocyte transendothelial migration (ko04670);; Regulation of actin cytoskeleton (ko04810);; Pertussis (ko05133);; Legionellosis (ko05134);; Leishmaniasis (ko05140);; Amoebiasis (ko05146);; Staphylococcus aureus infection (ko05150);; Tuberculosis (ko05152);; …
ANP32A	18.6625	17.0229	20.6875	49.9661	59.8479	48.6027	0.000415752	-1.31523	down	Cellular Component: endoplasmic reticulum (GO:0005783);; Biological Process: regulation of transcription, DNA-templated (GO:0006355);; Biological Process: nucleocytoplasmic transport (GO:0006913);; Cellular Component: nuclear matrix (GO:0016363);; Cellular Component: perinuclear region of cytoplasm (GO:0048471);;	Other types of O-glycan biosynthesis (ko00514);; Notch signaling pathway (ko04330)
LARP6	3.7705	4.31701	4.22319	9.75254	13.2929	15.7778	0.000169507	-1.46215	down	Molecular Function: nucleotide binding (GO:0000166);; Molecular Function: RNA binding (GO:0003723);; Cellular Component: nucleus (GO:0005634);; Cellular Component: Golgi apparatus (GO:0005794);; Biological Process: RNA processing (GO:0006396);; Cellular Component: ribonucleoprotein complex (GO:0030529);;	Cytokine-cytokine receptor interaction (ko04060);; TGF-beta signaling pathway (ko04350);; Hippo signaling pathway (ko04390);; Signaling pathways regulating pluripotency of stem cells (ko04550)
LRRC49	3.95372	5.39049	4.20261	12.4703	15.3145	16.6473	0.00380948	-1.28133	down	--	Oxytocin signaling pathway (ko04921)
LTB4R	0.136026	0.304761	0	0.622677	0.563538	1.09878	0.0250914	-2.01383	down	Molecular Function: leukotriene B4 receptor activity (GO:0001632);; Cellular Component: plasma membrane (GO:0005886);; Cellular Component: integral component of membrane (GO:0016021);;	PI3K-Akt signaling pathway (ko04151);; Focal adhesion (ko04510);; ECM-receptor interaction (ko04512);; Protein digestion and absorption (ko04974)
BCL2L2	5.52087	5.73888	6.01331	1.48202	2.44977	2.28408	0.00189623	1.4982	up	Cellular Component: cytosol (GO:0005829);; Cellular Component: mitochondrial membrane (GO:0031966);; Biological Process: negative regulation of apoptotic process (GO:0043066);; Biological Process: Sertoli cell proliferation (GO:0060011);;	MAPK signaling pathway (ko04010);; Ras signaling pathway (ko04014);; Rap1 signaling pathway (ko04015);; Chemokine signaling pathway (ko04062);; Endocytosis (ko04144);; Axon guidance (ko04360);; VEGF signaling pathway (ko04370);; Focal adhesion (ko04510);; Adherens junction (ko04520);; Tight junction (ko04530);; T cell receptor signaling pathway (ko04660);; Fc gamma R-mediated phagocytosis (ko0466…
SLC7A8	0.700634	0.798339	0.298454	0.177572	0.158528	0.172853	0.0360305	1.994	up	Biological Process: amino acid transmembrane transport (GO:0003333);; Cellular Component: cytoplasm (GO:0005737);; Molecular Function: organic cation transmembrane transporter activity (GO:0015101);; Molecular Function: L-amino acid transmembrane transporter activity (GO:0015179);; Biological Process: organic cation transport (GO:0015695);; Biological Process: neutral amino acid transport (GO:001…	FoxO signaling pathway (ko04068);; Cell cycle (ko04110);; p53 signaling pathway (ko04115);; Progesterone-mediated oocyte maturation (ko04914)
RAB2B	13.6257	13.9559	15.2757	34.9279	34.3685	34.1309	0.00638536	-1.07959	down	Molecular Function: GTP binding (GO:0005525);; Biological Process: small GTPase mediated signal transduction (GO:0007264);; Biological Process: protein transport (GO:0015031);; Biological Process: positive regulation of exocytosis (GO:0045921);;	Rap1 signaling pathway (ko04015);; Neuroactive ligand-receptor interaction (ko04080);; PI3K-Akt signaling pathway (ko04151);; Pathways in cancer (ko05200)
CIART	2.148	1.79007	2.2422	7.40511	4.44724	5.57942	0.0427679	-1.30462	down	--	MAPK signaling pathway (ko04010);; Ras signaling pathway (ko04014);; Chemokine signaling pathway (ko04062);; NF-kappa B signaling pathway (ko04064);; PI3K-Akt signaling pathway (ko04151);; Apoptosis (ko04210);; Osteoclast differentiation (ko04380);; Toll-like receptor signaling pathway (ko04620);; NOD-like receptor signaling pathway (ko04621);; RIG-I-like receptor signaling pathway (ko04622);; Cy…
PARP2	6.30447	5.37638	6.42075	18.6605	16.3585	16.67	0.00142603	-1.33148	down	--	Oocyte meiosis (ko04114)
ENSA	8.09828	6.56445	9.02698	15.4146	14.6017	16.1812	0.0014044	-1.29083	down	Biological Process: G2/M transition of mitotic cell cycle (GO:0000086);; Molecular Function: protein phosphatase inhibitor activity (GO:0004864);; Cellular Component: cytoplasm (GO:0005737);; Biological Process: mitotic nuclear division (GO:0007067);; Molecular Function: protein phosphatase type 2A regulator activity (GO:0008601);; Biological Process: cell division (GO:0051301);; Molecular Functi…	PI3K-Akt signaling pathway (ko04151);; Focal adhesion (ko04510);; ECM-receptor interaction (ko04512);; Protein digestion and absorption (ko04974);; Amoebiasis (ko05146);; Pathways in cancer (ko05200);; Small cell lung cancer (ko05222)
DPH6	3.40984	3.76094	3.773	9.66183	10.8549	8.67786	0.0194523	-1.27158	down	Molecular Function: ATP binding (GO:0005524);; Molecular Function: diphthine-ammonia ligase activity (GO:0017178);; Biological Process: peptidyl-diphthamide biosynthetic process from peptidyl-histidine (GO:0017183);;	Calcium signaling pathway (ko04020);; cGMP-PKG signaling pathway (ko04022);; cAMP signaling pathway (ko04024);; Adrenergic signaling in cardiomyocytes (ko04261);; Salivary secretion (ko04970);; Pancreatic secretion (ko04972)
BMF	8.04811	7.98362	8.38442	1.35561	4.40768	1.67687	5.61706e-10	2.19518	up	Cellular Component: cytoplasm (GO:0005737);; Cellular Component: myosin complex (GO:0016459);; Biological Process: positive regulation of protein homooligomerization (GO:0032464);; Biological Process: positive regulation of release of cytochrome c from mitochondria (GO:0090200);;	Dorso-ventral axis formation (ko04320);; Notch signaling pathway (ko04330);; Thyroid hormone signaling pathway (ko04919);; MicroRNAs in cancer (ko05206)
KNSTRN	4.68881	6.15392	5.66634	26.8207	19.5445	17.3749	6.05538e-05	-1.75402	down	Biological Process: mitotic sister chromatid segregation (GO:0000070);; Cellular Component: kinetochore (GO:0000776);; Biological Process: spindle organization (GO:0007051);; Cellular Component: microtubule plus-end (GO:0035371);; Biological Process: regulation of attachment of spindle microtubules to kinetochore (GO:0051988);; Cellular Component: mitotic spindle (GO:0072686);;	Steroid hormone biosynthesis (ko00140);; Tyrosine metabolism (ko00350);; Dopaminergic synapse (ko04728)
NUSAP1	4.36803	4.94999	5.46411	20.4173	16.2779	12.9116	0.000147683	-1.5573	down	Biological Process: mitotic cytokinesis (GO:0000281);; Molecular Function: DNA binding (GO:0003677);; Cellular Component: chromosome (GO:0005694);; Cellular Component: nucleolus (GO:0005730);; Cellular Component: cytoplasm (GO:0005737);; Cellular Component: spindle microtubule (GO:0005876);; Biological Process: mitotic chromosome condensation (GO:0007076);; Molecular Function: microtubule binding…	MAPK signaling pathway (ko04010);; NF-kappa B signaling pathway (ko04064);; Sphingolipid signaling pathway (ko04071);; Protein processing in endoplasmic reticulum (ko04141);; Apoptosis (ko04210);; Osteoclast differentiation (ko04380);; RIG-I-like receptor signaling pathway (ko04622);; TNF signaling pathway (ko04668);; Adipocytokine signaling pathway (ko04920);; Non-alcoholic fatty liver disease (…
MAPKBP1	5.40304	3.62196	2.97701	2.73878	1.41784	2.66143	0.00702607	1.09599	up	Biological Process: activation of JNKK activity (GO:0007256);;	PI3K-Akt signaling pathway (ko04151);; Focal adhesion (ko04510);; ECM-receptor interaction (ko04512);; Platelet activation (ko04611);; Protein digestion and absorption (ko04974);; Amoebiasis (ko05146)
HAUS2	9.22209	8.21222	8.49382	23.9782	27.0663	23.6368	0.000531517	-1.33728	down	Cellular Component: nucleus (GO:0005634);; Cellular Component: Golgi apparatus (GO:0005794);; Cellular Component: centrosome (GO:0005813);; Biological Process: spindle assembly (GO:0051225);; Biological Process: centrosome organization (GO:0051297);; Cellular Component: HAUS complex (GO:0070652);;	Cell cycle (ko04110);; Oocyte meiosis (ko04114);; Ubiquitin mediated proteolysis (ko04120);; Progesterone-mediated oocyte maturation (ko04914);; HTLV-I infection (ko05166)
DNAAF2	3.00766	2.52645	2.18582	5.39757	8.07856	4.97636	0.0384767	-1.0726	down	Cellular Component: cytoplasm (GO:0005737);; Biological Process: response to retinoic acid (GO:0032526);; Biological Process: cilium-dependent cell motility (GO:0060285);; Biological Process: axonemal dynein complex assembly (GO:0070286);;	Arachidonic acid metabolism (ko00590);; Linoleic acid metabolism (ko00591);; Serotonergic synapse (ko04726);; Inflammatory mediator regulation of TRP channels (ko04750);; Ovarian steroidogenesis (ko04913)
PLEKHO2	6.28836	6.34933	4.34142	2.5502	2.59484	2.49335	0.0260477	1.33946	up	Molecular Function: phospholipid binding (GO:0005543);;	TGF-beta signaling pathway (ko04350);; Hippo signaling pathway (ko04390);; Signaling pathways regulating pluripotency of stem cells (ko04550);; Transcriptional misregulation in cancer (ko05202)
RAB8B	16.9484	6.76313	6.81096	2.16644	2.30061	2.8196	3.82395e-07	1.7726	up	Molecular Function: receptor binding (GO:0005102);; Molecular Function: GTP binding (GO:0005525);; Cellular Component: mitochondrion (GO:0005739);; Cellular Component: peroxisomal membrane (GO:0005778);; Cellular Component: plasma membrane (GO:0005886);; Biological Process: small GTPase mediated signal transduction (GO:0007264);; Molecular Function: GDP binding (GO:0019003);; Cellular Component: …	Calcium signaling pathway (ko04020);; Phosphatidylinositol signaling system (ko04070);; Oocyte meiosis (ko04114);; Adrenergic signaling in cardiomyocytes (ko04261);; Vascular smooth muscle contraction (ko04270);; Phototransduction (ko04744);; Insulin signaling pathway (ko04910);; GnRH signaling pathway (ko04912);; Melanogenesis (ko04916)
RPS27L	88.0493	81.9302	72.7925	218.933	244.464	212.175	0.000492626	-1.28877	down	Molecular Function: structural constituent of ribosome (GO:0003735);; Cellular Component: nucleus (GO:0005634);; Cellular Component: ribosome (GO:0005840);; Biological Process: DNA repair (GO:0006281);; Biological Process: activation of cysteine-type endopeptidase activity involved in apoptotic process (GO:0006919);; Molecular Function: translation activator activity (GO:0008494);; Molecular Func…	Cell cycle (ko04110);; Oocyte meiosis (ko04114);; Progesterone-mediated oocyte maturation (ko04914)
POLR2M	5.15401	4.29466	4.38101	11.5793	10.8807	11.0331	0.00874126	-1.08543	down	Molecular Function: DNA-directed RNA polymerase activity (GO:0003899);; Cellular Component: nuclear envelope (GO:0005635);; Cellular Component: DNA-directed RNA polymerase II, holoenzyme (GO:0016591);; Cellular Component: neuronal cell body (GO:0043025);; Biological Process: maintenance of ER location (GO:0051685);;	Phagosome (ko04145);; PI3K-Akt signaling pathway (ko04151);; Focal adhesion (ko04510);; ECM-receptor interaction (ko04512);; Hematopoietic cell lineage (ko04640);; Regulation of actin cytoskeleton (ko04810);; Bacterial invasion of epithelial cells (ko05100);; Pertussis (ko05133);; Proteoglycans in cancer (ko05205);; MicroRNAs in cancer (ko05206);; Hypertrophic cardiomyopathy (HCM) (ko05410);; Arr…
MNS1	3.13195	2.04385	4.05995	10.5228	11.6178	10.5943	0.000539636	-1.57363	down	Cellular Component: nuclear envelope (GO:0005635);; Cellular Component: intermediate filament (GO:0005882);; Biological Process: meiotic nuclear division (GO:0007126);;	Ras signaling pathway (ko04014);; Chemokine signaling pathway (ko04062);; PI3K-Akt signaling pathway (ko04151);; Circadian entrainment (ko04713);; Retrograde endocannabinoid signaling (ko04723);; Glutamatergic synapse (ko04724);; Cholinergic synapse (ko04725);; Serotonergic synapse (ko04726);; GABAergic synapse (ko04727);; Dopaminergic synapse (ko04728);; Morphine addiction (ko05032);; Alcoholism…
TEX9	0.736155	4.84567	3.57681	7.04092	11.4847	10.568	0.0189367	-1.33611	down	--	PI3K-Akt signaling pathway (ko04151);; Focal adhesion (ko04510);; ECM-receptor interaction (ko04512);; Regulation of actin cytoskeleton (ko04810);; Hypertrophic cardiomyopathy (HCM) (ko05410);; Arrhythmogenic right ventricular cardiomyopathy (ARVC) (ko05412);; Dilated cardiomyopathy (ko05414)
RSL24D1	29.1372	25.4015	27.0445	59.5155	69.8621	58.6093	0.0121889	-1.01782	down	Cellular Component: nucleolus (GO:0005730);; Biological Process: ribosome biogenesis (GO:0042254);;	PI3K-Akt signaling pathway (ko04151);; Focal adhesion (ko04510);; ECM-receptor interaction (ko04512);; Platelet activation (ko04611);; Protein digestion and absorption (ko04974);; Amoebiasis (ko05146)
CYP19	0.541184	1.11449	0.819227	1.30625	148.029	91.0754	0.0286974	-6.57713	down	Molecular Function: iron ion binding (GO:0005506);; Cellular Component: endoplasmic reticulum (GO:0005783);; Biological Process: androgen metabolic process (GO:0008209);; Molecular Function: electron carrier activity (GO:0009055);; Cellular Component: membrane (GO:0016020);; Molecular Function: heme binding (GO:0020037);; Biological Process: oxidation-reduction process (GO:0055114);; Biological P…	Cytokine-cytokine receptor interaction (ko04060);; Apoptosis (ko04210);; Jak-STAT signaling pathway (ko04630)
EID1	33.0985	30.2746	33.6593	117.854	126.705	115.747	1.04683e-06	-1.70299	down	Biological Process: negative regulation of transcription from RNA polymerase II promoter (GO:0000122);; Molecular Function: transcription corepressor activity (GO:0003714);; Cellular Component: nucleus (GO:0005634);; Biological Process: cell differentiation (GO:0030154);; Molecular Function: histone acetyltransferase regulator activity (GO:0035034);; Molecular Function: histone acetyltransferase …	Purine metabolism (ko00230);; cGMP-PKG signaling pathway (ko04022);; cAMP signaling pathway (ko04024);; Insulin signaling pathway (ko04910);; Progesterone-mediated oocyte maturation (ko04914);; Morphine addiction (ko05032)
DLGAP5	3.27106	3.53818	4.02302	11.6848	8.0876	7.45384	0.0239645	-1.08312	down	Molecular Function: phosphoprotein phosphatase activity (GO:0004721);; Cellular Component: nucleus (GO:0005634);; Biological Process: cell-cell signaling (GO:0007267);;	Calcium signaling pathway (ko04020);; Phosphatidylinositol signaling system (ko04070);; Oocyte meiosis (ko04114);; Adrenergic signaling in cardiomyocytes (ko04261);; Vascular smooth muscle contraction (ko04270);; Phototransduction (ko04744);; Insulin signaling pathway (ko04910);; GnRH signaling pathway (ko04912);; Melanogenesis (ko04916)
AKAP5	3.296	2.71973	3.6955	9.82464	5.4566	9.39626	0.0341956	-1.13145	down	Molecular Function: calmodulin binding (GO:0005516);; Biological Process: protein targeting (GO:0006605);; Molecular Function: adenylate cyclase binding (GO:0008179);; Biological Process: positive regulation of protein kinase A signaling (GO:0010739);; Cellular Component: membrane (GO:0016020);; Biological Process: positive regulation of cAMP biosynthetic process (GO:0030819);;	Sphingolipid signaling pathway (ko04071);; p53 signaling pathway (ko04115);; Apoptosis (ko04210);; Natural killer cell mediated cytotoxicity (ko04650);; Non-alcoholic fatty liver disease (NAFLD) (ko04932);; Alzheimer's disease (ko05010);; Amyotrophic lateral sclerosis (ALS) (ko05014);; Tuberculosis (ko05152);; Pathways in cancer (ko05200);; Viral myocarditis (ko05416)
ERH	26.9941	24.2649	36.8233	69.7151	74.5879	58.8084	0.013927	-1.01598	down	Biological Process: cell cycle (GO:0007049);; Cellular Component: midbody (GO:0030496);;	Cell cycle (ko04110);; Oocyte meiosis (ko04114)
ZFYVE1	4.54159	4.63962	5.15132	2.37631	3.70516	4.37907	0.000807287	1.34125	up	Molecular Function: 1-phosphatidylinositol binding (GO:0005545);; Molecular Function: phosphatidylinositol-3,4,5-trisphosphate binding (GO:0005547);; Cellular Component: endoplasmic reticulum (GO:0005783);; Cellular Component: Golgi stack (GO:0005795);; Biological Process: negative regulation of phosphatase activity (GO:0010923);; Molecular Function: phosphatidylinositol-3,4-bisphosphate binding …	PI3K-Akt signaling pathway (ko04151);; Focal adhesion (ko04510);; ECM-receptor interaction (ko04512)
LOC105606498	0.162448	0.079889	0.06438	0.635253	1.18793	0.516831	0.0137159	-2.71353	down	Molecular Function: mRNA binding (GO:0003729);; Molecular Function: structural constituent of ribosome (GO:0003735);; Cellular Component: nucleolus (GO:0005730);; Biological Process: translation (GO:0006412);; Cellular Component: cytosolic small ribosomal subunit (GO:0022627);; Biological Process: negative regulation of RNA splicing (GO:0033119);;	Apoptosis (ko04210);; Insulin signaling pathway (ko04910)
LOC105615767	4.44039	6.2315	6.3718	1.09892	2.79757	1.89329	0.0360787	1.73885	up	Cellular Component: integral component of membrane (GO:0016021);;	Wnt signaling pathway (ko04310)
LOC105615685	0.851381	0.492208	0.957776	0.121733	0.145328	0.265402	0.00332899	2.30404	up	Molecular Function: RNA binding (GO:0003723);; Molecular Function: RNA-directed DNA polymerase activity (GO:0003964);; Molecular Function: aspartic-type endopeptidase activity (GO:0004190);; Molecular Function: RNA-DNA hybrid ribonuclease activity (GO:0004523);; Biological Process: RNA-dependent DNA replication (GO:0006278);; Biological Process: proteolysis (GO:0006508);; Biological Process: DNA …	Ras signaling pathway (ko04014);; Rap1 signaling pathway (ko04015);; Cytokine-cytokine receptor interaction (ko04060);; PI3K-Akt signaling pathway (ko04151);; Focal adhesion (ko04510)
VASH1	4.75479	4.69321	3.03825	1.86401	1.79689	2.26275	0.00256106	1.32947	up	Biological Process: negative regulation of endothelial cell proliferation (GO:0001937);; Cellular Component: extracellular space (GO:0005615);; Cellular Component: endoplasmic reticulum (GO:0005783);; Biological Process: response to wounding (GO:0009611);; Biological Process: negative regulation of angiogenesis (GO:0016525);; Biological Process: negative regulation of blood vessel endothelial cel…	MAPK signaling pathway (ko04010);; ErbB signaling pathway (ko04012);; Ras signaling pathway (ko04014);; cAMP signaling pathway (ko04024);; FoxO signaling pathway (ko04068);; Sphingolipid signaling pathway (ko04071);; Protein processing in endoplasmic reticulum (ko04141);; Wnt signaling pathway (ko04310);; Osteoclast differentiation (ko04380);; Focal adhesion (ko04510);; Toll-like receptor signali…
CIPC	4.464	3.37556	4.04289	3.51198	2.00024	3.20482	7.59637e-05	2.00816	up	--	NF-kappa B signaling pathway (ko04064);; Cell adhesion molecules (CAMs) (ko04514);; Natural killer cell mediated cytotoxicity (ko04650);; TNF signaling pathway (ko04668);; Leukocyte transendothelial migration (ko04670);; African trypanosomiasis (ko05143);; Malaria (ko05144);; Staphylococcus aureus infection (ko05150);; Influenza A (ko05164);; HTLV-I infection (ko05166);; Epstein-Barr virus infect…
SNW1	20.4604	21.6991	24.9855	51.9736	53.9832	56.0461	0.00536121	-1.07897	down	Biological Process: negative regulation of transcription from RNA polymerase II promoter (GO:0000122);; Molecular Function: transcription coactivator activity (GO:0003713);; Molecular Function: transcription corepressor activity (GO:0003714);; Molecular Function: Notch binding (GO:0005112);; Cellular Component: positive transcription elongation factor complex b (GO:0008024);; Cellular Component: …	NF-kappa B signaling pathway (ko04064);; Cell adhesion molecules (CAMs) (ko04514);; Natural killer cell mediated cytotoxicity (ko04650);; TNF signaling pathway (ko04668);; Leukocyte transendothelial migration (ko04670);; African trypanosomiasis (ko05143);; Malaria (ko05144);; Staphylococcus aureus infection (ko05150);; Influenza A (ko05164);; HTLV-I infection (ko05166);; Epstein-Barr virus infect…
CEP128	4.49782	3.93345	6.28828	18.8451	19.3331	20.1361	0.000118935	-1.46495	down	--	Glycolysis / Gluconeogenesis (ko00010);; Fructose and mannose metabolism (ko00051);; Galactose metabolism (ko00052);; Starch and sucrose metabolism (ko00500);; Amino sugar and nucleotide sugar metabolism (ko00520);; Butirosin and neomycin biosynthesis (ko00524);; Carbon metabolism (ko01200);; HIF-1 signaling pathway (ko04066);; Insulin signaling pathway (ko04910);; Type II diabetes mellitus (ko04…
GSTA1	314.171	243.575	265.33	836.032	1506.68	1689.55	0.000663334	-2.09714	down	Molecular Function: glutathione transferase activity (GO:0004364);; Cellular Component: cytoplasm (GO:0005737);; Biological Process: glutathione metabolic process (GO:0006749);;	mRNA surveillance pathway (ko03015);; Sphingolipid signaling pathway (ko04071);; Oocyte meiosis (ko04114);; PI3K-Akt signaling pathway (ko04151);; AMPK signaling pathway (ko04152);; Adrenergic signaling in cardiomyocytes (ko04261);; TGF-beta signaling pathway (ko04350);; Hippo signaling pathway (ko04390);; Tight junction (ko04530);; Dopaminergic synapse (ko04728);; Long-term depression (ko04730);…
FOXO3	11.2355	1.92541	12.5953	0.020868	4.9615	1.65862	5.68005e-06	2.7233	up	Biological Process: negative regulation of transcription from RNA polymerase II promoter (GO:0000122);; Biological Process: ovulation from ovarian follicle (GO:0001542);; Biological Process: initiation of primordial ovarian follicle growth (GO:0001544);; Biological Process: antral ovarian follicle growth (GO:0001547);; Biological Process: oocyte maturation (GO:0001556);; Molecular Function: seque…	--
ZFPM2	8.19198	10.1405	10.3888	8.6153	2.87185	11.1675	0.00825635	1.07154	up	Biological Process: negative regulation of transcription from RNA polymerase II promoter (GO:0000122);; Molecular Function: nucleic acid binding transcription factor activity (GO:0001071);; Biological Process: vasculogenesis (GO:0001570);; Biological Process: in utero embryonic development (GO:0001701);; Biological Process: outflow tract septum morphogenesis (GO:0003148);; Biological Process: rig…	Protein digestion and absorption (ko04974)
UBB	125.178	107.257	78.3126	221.597	218.296	284.593	0.0103873	-1.0282	down	Biological Process: negative regulation of transcription from RNA polymerase II promoter (GO:0000122);; Biological Process: activation of MAPK activity (GO:0000187);; Biological Process: protein polyubiquitination (GO:0000209);; Molecular Function: protease binding (GO:0002020);; Biological Process: antigen processing and presentation of exogenous peptide antigen via MHC class I, TAP-dependent (G…	RNA degradation (ko03018)
NR5A2	5.63504	1.44986	3.92711	7.57678	22.1856	15.8706	0.0481197	-1.78429	down	Molecular Function: sequence-specific DNA binding transcription factor activity (GO:0003700);; Molecular Function: steroid hormone receptor activity (GO:0003707);; Molecular Function: phospholipid binding (GO:0005543);; Cellular Component: nucleus (GO:0005634);; Cellular Component: cytoplasm (GO:0005737);; Biological Process: bile acid metabolic process (GO:0008206);; Molecular Function: zinc ion…	--
BMI1	13.5577	13.1645	15.3027	37.5079	42.0974	43.732	0.002759	-1.17159	down	Biological Process: negative regulation of transcription from RNA polymerase II promoter (GO:0000122);; Cellular Component: ubiquitin ligase complex (GO:0000151);; Biological Process: in utero embryonic development (GO:0001701);; Molecular Function: chromatin binding (GO:0003682);; Molecular Function: ubiquitin-protein transferase activity (GO:0004842);; Cellular Component: nucleolus (GO:0005730)…	--
ID1	8.63909	8.66798	9.11804	3.76349	2.59321	1.72674	0.0094047	1.8874	up	Biological Process: negative regulation of transcription from RNA polymerase II promoter (GO:0000122);; Biological Process: endothelial cell morphogenesis (GO:0001886);; Molecular Function: sequence-specific DNA binding transcription factor activity (GO:0003700);; Cellular Component: nucleus (GO:0005634);; Cellular Component: cytoplasm (GO:0005737);; Biological Process: apoptotic process (GO:0006…	--
NNAT	1.27079	1.48815	0.96601	4.50838	4.9231	3.87939	0.0462497	-1.63973	down	Cellular Component: cytoplasm (GO:0005737);; Biological Process: brain development (GO:0007420);; Biological Process: response to glucose (GO:0009749);; Biological Process: positive regulation of insulin secretion (GO:0032024);; Biological Process: regulation of protein localization (GO:0032880);;	--
EPN1	11.7423	11.4873	13.4962	6.31393	6.31322	6.77064	0.0250914	1.16085	up	Biological Process: in utero embryonic development (GO:0001701);; Biological Process: endocytosis (GO:0006897);; Biological Process: Notch signaling pathway (GO:0007219);; Biological Process: female pregnancy (GO:0007565);; Biological Process: embryonic organ development (GO:0048568);;	--
FST	16.6694	9.85579	18.6476	70.0886	80.7581	68.5382	1.93621e-10	-2.21576	down	Biological Process: negative regulation of transcription from RNA polymerase II promoter (GO:0000122);; Biological Process: hematopoietic progenitor cell differentiation (GO:0002244);; Cellular Component: extracellular region (GO:0005576);; Cellular Component: nucleus (GO:0005634);; Cellular Component: cytoplasm (GO:0005737);; Biological Process: gamete generation (GO:0007276);; Biological Proces…	--
SFRP2	9.21088	12.7068	13.2295	37.7731	41.8635	41.4895	1.41581e-05	-1.6008	down	Biological Process: patterning of blood vessels (GO:0001569);; Molecular Function: fibronectin binding (GO:0001968);; Biological Process: chondrocyte development (GO:0002063);; Biological Process: outflow tract morphogenesis (GO:0003151);; Biological Process: cardiac left ventricle morphogenesis (GO:0003214);; Molecular Function: integrin binding (GO:0005178);; Cellular Component: extracellular s…	--
EDNRA	8.15425	12.0012	8.82526	24.0169	18.9337	24.77	0.00647204	-1.03549	down	Biological Process: patterning of blood vessels (GO:0001569);; Biological Process: response to hypoxia (GO:0001666);; Biological Process: in utero embryonic development (GO:0001701);; Molecular Function: endothelin receptor activity (GO:0004962);; Cellular Component: plasma membrane (GO:0005886);; Biological Process: heart development (GO:0007507);; Biological Process: respiratory gaseous exchang…	--
RXFP1	3.90806	11.3052	8.04815	24.0035	25.2026	20.4694	0.0087577	-1.07367	down	Molecular Function: G-protein coupled receptor activity (GO:0004930);; Biological Process: adenylate cyclase-modulating G-protein coupled receptor signaling pathway (GO:0007188);; Biological Process: parturition (GO:0007567);; Cellular Component: integral component of membrane (GO:0016021);; Biological Process: cell differentiation (GO:0030154);; Biological Process: extracellular matrix organizat…	--
TMED2	37.1063	12.618	35.4284	61.1863	83.8589	59.2953	0.0036577	-1.16362	down	Biological Process: maternal placenta development (GO:0001893);; Cellular Component: endoplasmic reticulum (GO:0005783);; Cellular Component: endoplasmic reticulum-Golgi intermediate compartment (GO:0005793);; Cellular Component: Golgi apparatus (GO:0005794);; Biological Process: Golgi organization (GO:0007030);; Cellular Component: integral component of membrane (GO:0016021);; Biological Process…	Cell adhesion molecules (CAMs) (ko04514)
HES1	6.2477	5.16309	4.68526	9.36154	12.3245	15.6682	0.0372381	-1.16496	down	Biological Process: negative regulation of transcription from RNA polymerase II promoter (GO:0000122);; Molecular Function: RNA polymerase II core promoter proximal region sequence-specific DNA binding transcription factor activity involved in negative regulation of transcription (GO:0001078);; Biological Process: liver development (GO:0001889);; Biological Process: embryonic heart tube morphogen…	Peroxisome (ko04146)
TGFBR2	24.124	16.5827	17.4386	10.8792	17.658	11.5443	0.00339729	1.11451	up	Biological Process: patterning of blood vessels (GO:0001569);; Biological Process: vasculogenesis (GO:0001570);; Biological Process: in utero embryonic development (GO:0001701);; Biological Process: positive regulation of mesenchymal cell proliferation (GO:0002053);; Biological Process: lens development in camera-type eye (GO:0002088);; Biological Process: positive regulation of tolerance inducti…	--
FOXP1	14.0443	15.5856	17.0546	9.85601	7.1157	9.53708	0.00523803	1.14651	up	Biological Process: in utero embryonic development (GO:0001701);; Biological Process: positive regulation of mesenchymal cell proliferation (GO:0002053);; Biological Process: pre-B cell differentiation (GO:0002329);; Biological Process: positive regulation of immunoglobulin production (GO:0002639);; Molecular Function: chromatin binding (GO:0003682);; Molecular Function: double-stranded DNA bindi…	--
GCLC	20.6055	24.5125	35.8927	70.5898	63.7179	83.0572	0.0124828	-1.04251	down	Molecular Function: magnesium ion binding (GO:0000287);; Molecular Function: glutamate-cysteine ligase activity (GO:0004357);; Cellular Component: cytosol (GO:0005829);; Biological Process: cysteine metabolic process (GO:0006534);; Biological Process: glutamate metabolic process (GO:0006536);; Biological Process: glutathione biosynthetic process (GO:0006750);; Biological Process: response to oxid…	--
RUNX2	6.75577	4.03298	4.71148	3.29361	2.13388	1.74833	5.67537e-05	1.45395	up	Cellular Component: nuclear chromatin (GO:0000790);; Biological Process: endochondral ossification (GO:0001958);; Biological Process: osteoblast fate commitment (GO:0002051);; Biological Process: chondrocyte development (GO:0002063);; Biological Process: osteoblast development (GO:0002076);; Molecular Function: chromatin binding (GO:0003682);; Molecular Function: sequence-specific DNA binding tra…	--
EDN1	8.16385	6.86996	2.9681	1.18145	0.824514	2.43702	0.00337796	1.87636	up	Biological Process: negative regulation of transcription from RNA polymerase II promoter (GO:0000122);; Biological Process: prostaglandin biosynthetic process (GO:0001516);; Biological Process: patterning of blood vessels (GO:0001569);; Biological Process: response to hypoxia (GO:0001666);; Biological Process: in utero embryonic development (GO:0001701);; Biological Process: regulation of systemi…	--
RIC8A	13.2104	13.6421	14.1929	6.4519	6.79698	8.0745	0.0303756	1.05794	up	Biological Process: in utero embryonic development (GO:0001701);; Biological Process: vasculature development (GO:0001944);; Molecular Function: guanyl-nucleotide exchange factor activity (GO:0005085);; Cellular Component: cytoplasm (GO:0005737);; Cellular Component: plasma membrane (GO:0005886);; Biological Process: adenylate cyclase-inhibiting G-protein coupled receptor signaling pathway (GO:00…	Endocytosis (ko04144);; Phagosome (ko04145);; Cell adhesion molecules (CAMs) (ko04514);; Antigen processing and presentation (ko04612);; Type I diabetes mellitus (ko04940);; HTLV-I infection (ko05166);; Herpes simplex infection (ko05168);; Epstein-Barr virus infection (ko05169);; Viral carcinogenesis (ko05203);; Autoimmune thyroid disease (ko05320);; Allograft rejection (ko05330);; Graft-versus-h…
ANKRD1	1.39126	1.33174	0.375627	0.275986	0.099899	0.021964	0.0256359	3.10503	up	Molecular Function: RNA polymerase II transcription factor binding (GO:0001085);; Molecular Function: RNA polymerase II transcription coactivator activity (GO:0001105);; Molecular Function: p53 binding (GO:0002039);; Molecular Function: DNA binding (GO:0003677);; Molecular Function: transcription corepressor activity (GO:0003714);; Molecular Function: actin binding (GO:0003779);; Cellular Compone…	--
LFNG	3.62498	2.90772	1.57255	1.3506	0.669519	0.560615	0.00561851	2.3216	up	Biological Process: ovarian follicle development (GO:0001541);; Biological Process: female meiotic division (GO:0007143);; Biological Process: compartment pattern specification (GO:0007386);; Cellular Component: integral component of Golgi membrane (GO:0030173);; Biological Process: positive regulation of protein binding (GO:0032092);; Molecular Function: O-fucosylpeptide 3-beta-N-acetylglucosami…	Regulation of actin cytoskeleton (ko04810)
MCU	3.92397	2.08256	1.95905	5.99767	7.82873	6.91857	0.0462497	-1.1066	down	Molecular Function: calcium channel activity (GO:0005262);; Cellular Component: mitochondrial inner membrane (GO:0005743);; Biological Process: mitochondrial calcium ion transport (GO:0006851);; Molecular Function: uniporter activity (GO:0015292);; Biological Process: calcium-mediated signaling (GO:0019722);; Biological Process: positive regulation of insulin secretion (GO:0032024);; Biological P…	Protein processing in endoplasmic reticulum (ko04141)
BMPR1A	32.1317	34.82	38.1321	80.229	72.5217	85.5853	0.0240496	-1.00154	down	Molecular Function: sequence-specific DNA binding RNA polymerase II transcription factor activity (GO:0000981);; Biological Process: in utero embryonic development (GO:0001701);; Biological Process: somitogenesis (GO:0001756);; Biological Process: Mullerian duct regression (GO:0001880);; Biological Process: positive regulation of mesenchymal cell proliferation (GO:0002053);; Biological Process: e…	--
PFKL	12.0561	11.2006	8.96457	4.17725	4.72758	4.55234	0.00183866	1.44808	up	Molecular Function: 6-phosphofructokinase activity (GO:0003872);; Molecular Function: ATP binding (GO:0005524);; Cellular Component: 6-phosphofructokinase complex (GO:0005945);; Biological Process: fructose 6-phosphate metabolic process (GO:0006002);; Biological Process: glycolytic process (GO:0006096);; Biological Process: response to glucose (GO:0009749);; Biological Process: phosphorylation (G…	--
UBE2A	11.3885	9.566	10.2531	21.8803	28.5684	20.9374	0.0274557	-1.00661	down	Cellular Component: nuclear chromatin (GO:0000790);; Biological Process: in utero embryonic development (GO:0001701);; Cellular Component: XY body (GO:0001741);; Molecular Function: ubiquitin-protein transferase activity (GO:0004842);; Cellular Component: replication fork (GO:0005657);; Cellular Component: cytoplasm (GO:0005737);; Biological Process: postreplication repair (GO:0006301);; Biologic…	--
LOC105605995	2.64965	2.06344	2.39732	0.680743	0.510208	0.404051	0.00975913	2.32365	up	Cellular Component: extracellular region (GO:0005576);; Cellular Component: nuclear envelope (GO:0005635);; Cellular Component: lysosomal membrane (GO:0005765);; Cellular Component: endoplasmic reticulum (GO:0005783);; Cellular Component: Golgi apparatus (GO:0005794);; Cellular Component: integral component of plasma membrane (GO:0005887);; Biological Process: protein glycosylation (GO:0006486);;…	--
LOC105606136	3.47338	5.0175	3.50256	0.990165	1.21634	1.32374	0.000484205	1.9533	up	Biological Process: cartilage condensation (GO:0001502);; Biological Process: liver development (GO:0001889);; Biological Process: embryonic placenta development (GO:0001892);; Cellular Component: polycystin complex (GO:0002133);; Molecular Function: cation channel activity (GO:0005261);; Cellular Component: nucleus (GO:0005634);; Cellular Component: cytoplasm (GO:0005737);; Biological Process: p…	Arginine and proline metabolism (ko00330)
TIE1	7.07263	5.08227	3.25606	2.10097	3.29421	1.97173	0.0352697	1.36927	up	Biological Process: in utero embryonic development (GO:0001701);; Molecular Function: transmembrane receptor protein tyrosine kinase activity (GO:0004714);; Molecular Function: ATP binding (GO:0005524);; Cellular Component: plasma membrane (GO:0005886);; Biological Process: protein phosphorylation (GO:0006468);; Cellular Component: integral component of membrane (GO:0016021);; Biological Process:…	MicroRNAs in cancer (ko05206)
ROR2	3.32905	4.28357	2.8673	9.58164	9.70001	8.1773	0.00172887	-1.27442	down	Biological Process: cartilage condensation (GO:0001502);; Biological Process: somitogenesis (GO:0001756);; Molecular Function: transmembrane receptor protein tyrosine kinase activity (GO:0004714);; Molecular Function: frizzled binding (GO:0005109);; Molecular Function: ATP binding (GO:0005524);; Biological Process: protein phosphorylation (GO:0006468);; Biological Process: transmembrane receptor …	--
ASPN	38.1714	25.0903	24.3894	110.123	75.8482	48.0468	0.00774457	-1.36181	down	Molecular Function: calcium ion binding (GO:0005509);; Cellular Component: proteinaceous extracellular matrix (GO:0005578);; Biological Process: bone mineralization (GO:0030282);; Biological Process: negative regulation of transforming growth factor beta receptor signaling pathway (GO:0030512);; Biological Process: negative regulation of tooth mineralization (GO:0070171);;	Ribosome (ko03010)
HMGB2	15.8788	8.94377	16.21	63.2974	61.3853	59.7311	6.63141e-07	-1.76291	down	Cellular Component: condensed chromosome (GO:0000793);; Biological Process: positive regulation of endothelial cell proliferation (GO:0001938);; Molecular Function: damaged DNA binding (GO:0003684);; Molecular Function: sequence-specific DNA binding transcription factor activity (GO:0003700);; Cellular Component: extracellular space (GO:0005615);; Cellular Component: nucleus (GO:0005634);; Biolog…	--
NBL1	24.7548	36.9235	17.3135	7.2669	13.4828	11.3542	0.00744169	1.65546	up	Molecular Function: morphogen activity (GO:0016015);; Biological Process: sequestering of BMP in extracellular matrix (GO:0035582);; Molecular Function: BMP binding (GO:0036122);; Biological Process: positive regulation of neuron differentiation (GO:0045666);; Biological Process: determination of dorsal identity (GO:0048263);; Biological Process: neuron projection morphogenesis (GO:0048812);; Bio…	--
PDE3A	5.05379	5.03952	3.52639	3.22664	2.51947	1.02217	0.0323432	1.157	up	Biological Process: oocyte maturation (GO:0001556);; Molecular Function: 3',5'-cyclic-AMP phosphodiesterase activity (GO:0004115);; Biological Process: cAMP catabolic process (GO:0006198);; Biological Process: cAMP-mediated signaling (GO:0019933);; Biological Process: cGMP-mediated signaling (GO:0019934);; Biological Process: regulation of meiosis (GO:0040020);; Biological Process: response to dr…	--
CAV2	8.45486	6.94806	8.30185	24.8858	31.1477	30.7094	8.87978e-06	-1.62242	down	Cellular Component: Golgi membrane (GO:0000139);; Biological Process: negative regulation of endothelial cell proliferation (GO:0001937);; Biological Process: positive regulation of endothelial cell proliferation (GO:0001938);; Cellular Component: acrosomal membrane (GO:0002080);; Cellular Component: nucleus (GO:0005634);; Cellular Component: integral component of plasma membrane (GO:0005887);; C…	Pyrimidine metabolism (ko00240);; Drug metabolism - other enzymes (ko00983)
GSTM3	247.983	452.597	392.205	879.345	1164.38	719.574	0.0183992	-1.15961	down	Molecular Function: glutathione transferase activity (GO:0004364);; Cellular Component: cytoplasm (GO:0005737);; Biological Process: glutathione metabolic process (GO:0006749);; Biological Process: nitrobenzene metabolic process (GO:0018916);; Molecular Function: enzyme binding (GO:0019899);; Biological Process: xenobiotic catabolic process (GO:0042178);; Molecular Function: protein homodimerizat…	--
