# Supplementary material for: Integrative Genome-Wide DNA Methylome and Transcriptome Analysis of Ovaries from Hu Sheep with High and Low Prolific
Source: Front Cell Dev Biol. 2022 Feb 3;10:820558. doi: 10.3389/fcell.2022.820558 (PMC8850840; doi:10.3389/fcell.2022.820558)
Supplement: Supplementary file 2 [file DataSheet1.ZIP › Revised Supplemental Table S1-S17/Table S14.xls]

## Sheet: Sheet1
Table S14 Differentially expressed genes associated with female reproduction in LPB+ vs. LPBB group
Gene_name	L1_FPKM	L2_FPKM	L3_FPKM	L4_FPKM	L5_FPKM	L6_FPKM	L4_L5_L6_vs_L1_L2_L3_DESeq_FDR	L4_L5_L6_vs_L1_L2_L3_DESeq_log2FC	L4_L5_L6_vs_L1_L2_L3_DESeq_(FDR_0.05_FC_2)_regulated	GO_annotation	KEGG_pathway_annotation
LOC105615377	26.8177	24.1875	23.6273	5.94564	10.6337	7.32791	2.7e-05	1.83017	up	Biological Process: neural tube closure (GO:0001843);; Molecular Function: actin binding (GO:0003779);; Cellular Component: nucleus (GO:0005634);; Cellular Component: cytoplasm (GO:0005737);; Cellular Component: cytoskeleton (GO:0005856);; Biological Process: regulation of transcription from RNA polymerase II promoter (GO:0006357);; Molecular Function: Rho GTPase binding (GO:0017048);; Biological…	Rap1 signaling pathway (ko04015);; Regulation of actin cytoskeleton (ko04810);; Salmonella infection (ko05132)
PTTG1	6.15007	6.46516	7.64421	22.2167	16.6728	19.5719	0.00512426	-1.30615	down	Cellular Component: nucleus (GO:0005634);; Cellular Component: cytoplasm (GO:0005737);; Biological Process: DNA repair (GO:0006281);; Biological Process: chromosome segregation (GO:0007059);; Biological Process: mitotic nuclear division (GO:0007067);; Molecular Function: SH3 domain binding (GO:0017124);; Biological Process: chromosome organization (GO:0051276);; Biological Process: cell division …	Cell cycle (ko04110);; Oocyte meiosis (ko04114);; HTLV-I infection (ko05166)
CCNA2	1.61115	2.12881	2.0146	9.38317	5.89316	6.85306	9.32e-05	-1.74979	down	Biological Process: regulation of cyclin-dependent protein serine/threonine kinase activity (GO:0000079);; Cellular Component: female pronucleus (GO:0001939);; Cellular Component: male pronucleus (GO:0001940);; Cellular Component: cytoplasm (GO:0005737);; Biological Process: mitotic nuclear division (GO:0007067);; Biological Process: Ras protein signal transduction (GO:0007265);; Molecular Functi…	Cell cycle (ko04110);; AMPK signaling pathway (ko04152);; Progesterone-mediated oocyte maturation (ko04914);; Hepatitis B (ko05161);; Epstein-Barr virus infection (ko05169);; Viral carcinogenesis (ko05203)
LOC101112318	6.81524	7.54038	6.44036	22.2491	26.5737	21.9016	0.000317016	-1.57545	down	Biological Process: G2/M transition of mitotic cell cycle (GO:0000086);; Biological Process: neuron migration (GO:0001764);; Biological Process: regulation of heart rate by hormone (GO:0003064);; Cellular Component: mitochondrion (GO:0005739);; Cellular Component: cytosol (GO:0005829);; Cellular Component: kinesin complex (GO:0005871);; Biological Process: protein targeting (GO:0006605);; Molecul…	Cell cycle (ko04110);; Oocyte meiosis (ko04114);; PI3K-Akt signaling pathway (ko04151);; Hippo signaling pathway (ko04390);; Neurotrophin signaling pathway (ko04722);; Epstein-Barr virus infection (ko05169);; Viral carcinogenesis (ko05203)
IBSP	2.64147	1.55036	2.52984	0.092421	0.073111	0.201559	4.81e-10	4.40414	up	Cellular Component: extracellular region (GO:0005576);; Biological Process: cell adhesion (GO:0007155);; Biological Process: extracellular matrix organization (GO:0030198);; Biological Process: bone mineralization (GO:0030282);; Biological Process: cellular response to growth factor stimulus (GO:0071363);;	PI3K-Akt signaling pathway (ko04151);; Focal adhesion (ko04510);; ECM-receptor interaction (ko04512)
KIT	9.00272	9.80429	14.5632	7.98851	4.78945	6.47837	0.00218436	1.06708	up	--	Ras signaling pathway (ko04014);; Rap1 signaling pathway (ko04015);; Cytokine-cytokine receptor interaction (ko04060);; Endocytosis (ko04144);; PI3K-Akt signaling pathway (ko04151);; Hematopoietic cell lineage (ko04640);; Melanogenesis (ko04916);; Pathways in cancer (ko05200);; Acute myeloid leukemia (ko05221);; Central carbon metabolism in cancer (ko05230)
CXCL10	15.6084	4.91562	11.8647	36.3739	35.1269	30.7132	8.65e-05	-1.45857	down	--	Cytokine-cytokine receptor interaction (ko04060);; Chemokine signaling pathway (ko04062);; Toll-like receptor signaling pathway (ko04620);; RIG-I-like receptor signaling pathway (ko04622);; Cytosolic DNA-sensing pathway (ko04623);; TNF signaling pathway (ko04668);; Influenza A (ko05164)
SCD5	7.74991	10.1499	4.84146	66.1209	76.2816	70.0203	3.92e-05	-1.30265	down	--	Biosynthesis of unsaturated fatty acids (ko01040);; Fatty acid metabolism (ko01212);; PPAR signaling pathway (ko03320);; AMPK signaling pathway (ko04152)
APC	6.92445	6.18862	6.25959	2.54053	2.7221	2.89948	1.18e-05	1.42398	up	--	Wnt signaling pathway (ko04310);; Hippo signaling pathway (ko04390);; Signaling pathways regulating pluripotency of stem cells (ko04550);; Regulation of actin cytoskeleton (ko04810);; HTLV-I infection (ko05166);; Pathways in cancer (ko05200);; MicroRNAs in cancer (ko05206);; Colorectal cancer (ko05210);; Endometrial cancer (ko05213);; Basal cell carcinoma (ko05217)
KCNN2	0.37374	1.25951	0.330889	3.53459	2.61972	3.93911	0.00617636	-1.87288	down	--	Serotonergic synapse (ko04726);; Insulin secretion (ko04911);; Bile secretion (ko04976)
ADCY4	1.79527	1.56606	1.25435	0.45342	0.620305	0.561536	0.019929	1.56444	up	--	Purine metabolism (ko00230);; Rap1 signaling pathway (ko04015);; Calcium signaling pathway (ko04020);; cGMP-PKG signaling pathway (ko04022);; cAMP signaling pathway (ko04024);; Chemokine signaling pathway (ko04062);; Oocyte meiosis (ko04114);; Adrenergic signaling in cardiomyocytes (ko04261);; Vascular smooth muscle contraction (ko04270);; Gap junction (ko04540);; Platelet activation (ko04611);; …
MMP14	145.989	107.569	170.847	60.4997	50.7301	44.9654	1.9e-05	1.56598	up	Molecular Function: sequence-specific DNA binding transcription factor activity (GO:0003700);; Molecular Function: metalloendopeptidase activity (GO:0004222);; Molecular Function: calcium ion binding (GO:0005509);; Biological Process: regulation of transcription, DNA-templated (GO:0006355);; Biological Process: proteolysis (GO:0006508);; Molecular Function: zinc ion binding (GO:0008270);; Cellula…	TNF signaling pathway (ko04668);; GnRH signaling pathway (ko04912)
APH1A	19.5554	23.7424	23.1535	10.324	13.9027	10.6623	0.00288006	1.07388	up	Biological Process: metanephros development (GO:0001656);; Molecular Function: endopeptidase activity (GO:0004175);; Cellular Component: endoplasmic reticulum (GO:0005783);; Cellular Component: Golgi apparatus (GO:0005794);; Cellular Component: integral component of plasma membrane (GO:0005887);; Biological Process: membrane protein ectodomain proteolysis (GO:0006509);; Biological Process: Notch …	Notch signaling pathway (ko04330);; Alzheimer's disease (ko05010)
RASGRP1	3.64848	1.98253	5.30219	1.07786	1.10833	1.69943	0.015162	1.76751	up	Biological Process: cytokine production (GO:0001816);; Biological Process: inflammatory response to antigenic stimulus (GO:0002437);; Molecular Function: guanyl-nucleotide exchange factor activity (GO:0005085);; Molecular Function: calcium ion binding (GO:0005509);; Cellular Component: intracellular (GO:0005622);; Biological Process: regulation of phosphatidylinositol 3-kinase signaling (GO:00140…	MAPK signaling pathway (ko04010);; Ras signaling pathway (ko04014);; Platelet activation (ko04611);; T cell receptor signaling pathway (ko04660);; Pathways in cancer (ko05200)
PLCB2	1.37504	1.42336	1.72779	0.460597	0.468145	0.489733	0.00177371	1.99374	up	Molecular Function: phosphatidylinositol phospholipase C activity (GO:0004435);; Molecular Function: signal transducer activity (GO:0004871);; Molecular Function: calcium ion binding (GO:0005509);; Biological Process: lipid catabolic process (GO:0016042);; Biological Process: intracellular signal transduction (GO:0035556);; Biological Process: sensory perception of bitter taste (GO:0050913);;	Inositol phosphate metabolism (ko00562);; Rap1 signaling pathway (ko04015);; Calcium signaling pathway (ko04020);; cGMP-PKG signaling pathway (ko04022);; Chemokine signaling pathway (ko04062);; Phosphatidylinositol signaling system (ko04070);; Sphingolipid signaling pathway (ko04071);; Adrenergic signaling in cardiomyocytes (ko04261);; Vascular smooth muscle contraction (ko04270);; Wnt signaling …
ARNT	74.4137	80.2264	90.0846	41.3399	27.9412	24.8886	0.000218641	1.52048	up	Biological Process: response to hypoxia (GO:0001666);; Biological Process: embryonic placenta development (GO:0001892);; Molecular Function: RNA polymerase II distal enhancer sequence-specific DNA binding transcription factor activity (GO:0003705);; Molecular Function: transcription coactivator activity (GO:0003713);; Molecular Function: aryl hydrocarbon receptor activity (GO:0004874);; Cellular …	HIF-1 signaling pathway (ko04066);; Pathways in cancer (ko05200);; Chemical carcinogenesis (ko05204);; Renal cell carcinoma (ko05211)
SNW1	20.5217	25.7698	22.773	51.9736	53.9832	56.0461	0.0013412	-1.03991	down	Biological Process: negative regulation of transcription from RNA polymerase II promoter (GO:0000122);; Molecular Function: transcription coactivator activity (GO:0003713);; Molecular Function: transcription corepressor activity (GO:0003714);; Molecular Function: Notch binding (GO:0005112);; Cellular Component: positive transcription elongation factor complex b (GO:0008024);; Cellular Component: …	Spliceosome (ko03040);; Notch signaling pathway (ko04330);; Epstein-Barr virus infection (ko05169);; Viral carcinogenesis (ko05203)
FABP7	13.6834	17.6132	22.8978	2.85433	2.05469	1.38368	1.35e-12	3.24356	up	Molecular Function: transporter activity (GO:0005215);; Cellular Component: cytoplasm (GO:0005737);; Biological Process: transport (GO:0006810);; Molecular Function: lipid binding (GO:0008289);; Biological Process: cell proliferation in forebrain (GO:0021846);; Biological Process: neurogenesis (GO:0022008);; Cellular Component: cell projection (GO:0042995);; Cellular Component: neuronal cell body…	PPAR signaling pathway (ko03320)
PLN	48.8491	3.74793	33.3099	87.3884	115.951	86.313	0.00773188	-1.5463	down	--	Calcium signaling pathway (ko04020);; cGMP-PKG signaling pathway (ko04022);; cAMP signaling pathway (ko04024);; Adrenergic signaling in cardiomyocytes (ko04261);; Thyroid hormone signaling pathway (ko04919);; Dilated cardiomyopathy (ko05414)
CNR1	0.985316	1.55933	2.7527	0.26472	0.254699	0.180696	0.00164666	3.08024	up	Molecular Function: cannabinoid receptor activity (GO:0004949);; Biological Process: adenylate cyclase-modulating G-protein coupled receptor signaling pathway (GO:0007188);; Cellular Component: integral component of membrane (GO:0016021);; Biological Process: cannabinoid signaling pathway (GO:0038171);;	Rap1 signaling pathway (ko04015);; Neuroactive ligand-receptor interaction (ko04080);; Retrograde endocannabinoid signaling (ko04723)
CTGF	54.8219	47.033	42.7252	25.9547	30.7361	19.483	0.000306977	1.17473	up	Biological Process: cartilage condensation (GO:0001502);; Biological Process: ossification (GO:0001503);; Biological Process: angiogenesis (GO:0001525);; Biological Process: regulation of cell growth (GO:0001558);; Molecular Function: integrin binding (GO:0005178);; Molecular Function: insulin-like growth factor binding (GO:0005520);; Cellular Component: proteinaceous extracellular matrix (GO:000…	Hippo signaling pathway (ko04390)
SGK1	7.88539	5.47971	9.75602	6.24234	4.58478	3.16624	0.0335701	1.04327	up	Molecular Function: protein serine/threonine kinase activity (GO:0004674);; Molecular Function: ATP binding (GO:0005524);; Cellular Component: nucleus (GO:0005634);; Cellular Component: mitochondrion (GO:0005739);; Cellular Component: endoplasmic reticulum membrane (GO:0005789);; Cellular Component: plasma membrane (GO:0005886);; Biological Process: protein phosphorylation (GO:0006468);; Biologic…	FoxO signaling pathway (ko04068);; PI3K-Akt signaling pathway (ko04151);; Aldosterone-regulated sodium reabsorption (ko04960)
FBXO5	0.548607	0.780298	0.632603	2.66973	2.98711	2.11956	0.00133043	-1.72392	down	Biological Process: oocyte maturation (GO:0001556);; Cellular Component: nucleus (GO:0005634);; Cellular Component: cytoplasm (GO:0005737);; Cellular Component: spindle (GO:0005819);; Biological Process: spindle assembly involved in female meiosis I (GO:0007057);; Biological Process: vesicle organization (GO:0016050);; Molecular Function: protein kinase binding (GO:0019901);; Biological Process: …	Oocyte meiosis (ko04114)
THBS2	11.9906	10.8287	15.0065	8.36003	6.91405	4.29733	0.000994138	1.12991	up	Molecular Function: calcium ion binding (GO:0005509);; Cellular Component: basement membrane (GO:0005604);; Biological Process: cell adhesion (GO:0007155);; Molecular Function: heparin binding (GO:0008201);; Biological Process: negative regulation of angiogenesis (GO:0016525);;	Phagosome (ko04145);; PI3K-Akt signaling pathway (ko04151);; Focal adhesion (ko04510);; ECM-receptor interaction (ko04512);; Malaria (ko05144)
DLL1	1.0373	0.740584	1.08176	0.314727	0.091476	0.314007	0.0112495	2.04804	up	Biological Process: somite specification (GO:0001757);; Biological Process: heart looping (GO:0001947);; Molecular Function: Notch binding (GO:0005112);; Molecular Function: calcium ion binding (GO:0005509);; Biological Process: cell-cell signaling (GO:0007267);; Biological Process: compartment pattern specification (GO:0007386);; Cellular Component: integral component of membrane (GO:0016021);; …	Notch signaling pathway (ko04330)
SCRIB	7.84721	10.2878	9.42416	5.36278	4.96317	5.87099	0.0225553	1.04737	up	Biological Process: neural tube closure (GO:0001843);; Biological Process: positive regulation of receptor recycling (GO:0001921);; Cellular Component: cell-cell adherens junction (GO:0005913);; Biological Process: asymmetric protein localization (GO:0008105);; Biological Process: cell proliferation (GO:0008283);; Biological Process: synaptic vesicle targeting (GO:0016080);; Cellular Component: b…	Hippo signaling pathway (ko04390);; Viral carcinogenesis (ko05203)
LYN	2.81444	2.47232	3.07081	0.626155	0.740483	0.476065	0.00271942	1.64102	up	Biological Process: B cell homeostasis (GO:0001782);; Biological Process: Fc receptor mediated stimulatory signaling pathway (GO:0002431);; Biological Process: tolerance induction to self antigen (GO:0002513);; Biological Process: platelet degranulation (GO:0002576);; Biological Process: negative regulation of myeloid leukocyte differentiation (GO:0002762);; Biological Process: Fc receptor mediat…	Chemokine signaling pathway (ko04062);; NF-kappa B signaling pathway (ko04064);; Platelet activation (ko04611);; B cell receptor signaling pathway (ko04662);; Fc epsilon RI signaling pathway (ko04664);; Fc gamma R-mediated phagocytosis (ko04666);; Long-term depression (ko04730);; Epstein-Barr virus infection (ko05169);; Viral carcinogenesis (ko05203)
FABP5	157.72	106.878	178.948	14.4916	39.9493	7.28305	7.85e-10	3.0106	up	Molecular Function: transporter activity (GO:0005215);; Cellular Component: cytoplasm (GO:0005737);; Biological Process: glucose metabolic process (GO:0006006);; Biological Process: phosphatidylcholine biosynthetic process (GO:0006656);; Molecular Function: lipid binding (GO:0008289);; Biological Process: glucose transport (GO:0015758);;	PPAR signaling pathway (ko03320)
STK3	6.47052	7.79295	6.9816	23.267	15.2756	16.3364	0.0165604	-1.04511	down	Biological Process: neural tube formation (GO:0001841);; Biological Process: endocardium development (GO:0003157);; Molecular Function: protein serine/threonine kinase activity (GO:0004674);; Molecular Function: ATP binding (GO:0005524);; Cellular Component: cytoplasm (GO:0005737);; Biological Process: protein phosphorylation (GO:0006468);; Biological Process: central nervous system development (…	MAPK signaling pathway (ko04010);; Hippo signaling pathway (ko04390)
CCNE2	1.03469	0.916639	0.944924	2.55769	2.64293	3.80093	0.0319208	-1.37495	down	Biological Process: regulation of cyclin-dependent protein serine/threonine kinase activity (GO:0000079);; Cellular Component: nucleus (GO:0005634);; Biological Process: DNA replication initiation (GO:0006270);; Molecular Function: cyclin-dependent protein serine/threonine kinase regulator activity (GO:0016538);; Molecular Function: protein kinase binding (GO:0019901);; Biological Process: cell d…	Cell cycle (ko04110);; Oocyte meiosis (ko04114);; p53 signaling pathway (ko04115);; PI3K-Akt signaling pathway (ko04151);; Hepatitis B (ko05161);; Measles (ko05162);; Pathways in cancer (ko05200);; Viral carcinogenesis (ko05203);; MicroRNAs in cancer (ko05206);; Prostate cancer (ko05215);; Small cell lung cancer (ko05222)
E2F5	2.71206	2.23167	2.84046	6.33237	6.73921	6.22066	0.0303224	-1.1453	down	Molecular Function: DNA binding (GO:0003677);; Molecular Function: sequence-specific DNA binding transcription factor activity (GO:0003700);; Cellular Component: nucleus (GO:0005634);; Cellular Component: transcription factor complex (GO:0005667);; Cellular Component: cytoplasm (GO:0005737);; Biological Process: regulation of transcription, DNA-templated (GO:0006355);; Molecular Function: transcr…	Cell cycle (ko04110);; TGF-beta signaling pathway (ko04350)
COL4A1	76.046	37.273	49.8614	16.9784	13.7789	14.2543	5.47e-13	2.28686	up	Molecular Function: extracellular matrix structural constituent (GO:0005201);; Cellular Component: collagen type IV trimer (GO:0005587);; Biological Process: neuromuscular junction development (GO:0007528);; Molecular Function: platelet-derived growth factor binding (GO:0048407);; Biological Process: cellular response to amino acid stimulus (GO:0071230);;	PI3K-Akt signaling pathway (ko04151);; Focal adhesion (ko04510);; ECM-receptor interaction (ko04512);; Protein digestion and absorption (ko04974);; Amoebiasis (ko05146);; Pathways in cancer (ko05200);; Small cell lung cancer (ko05222)
LOC101115805	37.785	29.3499	65.8432	9.33938	9.02204	17.5841	1.44e-06	2.00713	up	Molecular Function: extracellular matrix structural constituent (GO:0005201);; Cellular Component: collagen type IV trimer (GO:0005587);; Biological Process: transcription, DNA-templated (GO:0006351);; Biological Process: negative regulation of angiogenesis (GO:0016525);; Biological Process: cellular response to transforming growth factor beta stimulus (GO:0071560);;	PI3K-Akt signaling pathway (ko04151);; Focal adhesion (ko04510);; ECM-receptor interaction (ko04512);; Protein digestion and absorption (ko04974);; Amoebiasis (ko05146);; Pathways in cancer (ko05200);; Small cell lung cancer (ko05222)
LOC101109313	3.05837	3.31514	2.74593	11.5737	13.3812	9.07028	0.000453814	-1.71225	down	Molecular Function: iron ion binding (GO:0005506);; Biological Process: fatty acid biosynthetic process (GO:0006633);; Cellular Component: integral component of membrane (GO:0016021);; Molecular Function: oxidoreductase activity (GO:0016491);; Biological Process: oxidation-reduction process (GO:0055114);;	Steroid biosynthesis (ko00100)
LOC101114535	2.32512	1.68603	5.04531	0.104595	0.163592	0.350804	0.00110057	4.03683	up	Biological Process: osteoblast differentiation (GO:0001649);; Biological Process: monocyte chemotaxis (GO:0002548);; Molecular Function: calcium-dependent protein kinase C activity (GO:0004698);; Cellular Component: extracellular space (GO:0005615);; Cellular Component: cytosol (GO:0005829);; Biological Process: protein phosphorylation (GO:0006468);; Biological Process: cytoskeleton organization …	Cytokine-cytokine receptor interaction (ko04060);; Chemokine signaling pathway (ko04062);; Toll-like receptor signaling pathway (ko04620);; Salmonella infection (ko05132);; Chagas disease (American trypanosomiasis) (ko05142);; Rheumatoid arthritis (ko05323)
YWHAE	28.8589	35.4157	29.2806	187.096	227.02	69.7159	0.00252776	-1.07008	down	Biological Process: G2/M transition of mitotic cell cycle (GO:0000086);; Biological Process: neuron migration (GO:0001764);; Biological Process: regulation of heart rate by hormone (GO:0003064);; Cellular Component: mitochondrion (GO:0005739);; Cellular Component: cytosol (GO:0005829);; Cellular Component: kinesin complex (GO:0005871);; Biological Process: protein targeting (GO:0006605);; Molecul…	Cell cycle (ko04110);; Oocyte meiosis (ko04114);; PI3K-Akt signaling pathway (ko04151);; Hippo signaling pathway (ko04390);; Neurotrophin signaling pathway (ko04722);; Epstein-Barr virus infection (ko05169);; Viral carcinogenesis (ko05203)
PIK3R5	0.944844	0.688288	0.687505	0.097466	0.07216	0.042263	7.68e-05	2.85115	up	Cellular Component: nucleus (GO:0005634);; Cellular Component: phosphatidylinositol 3-kinase complex, class IB (GO:0005944);; Biological Process: G-protein coupled receptor signaling pathway (GO:0007186);; Biological Process: phosphatidylinositol 3-kinase signaling (GO:0014065);; Cellular Component: membrane (GO:0016020);; Molecular Function: G-protein beta/gamma-subunit complex binding (GO:00316…	ErbB signaling pathway (ko04012);; Ras signaling pathway (ko04014);; Rap1 signaling pathway (ko04015);; cGMP-PKG signaling pathway (ko04022);; cAMP signaling pathway (ko04024);; Chemokine signaling pathway (ko04062);; HIF-1 signaling pathway (ko04066);; FoxO signaling pathway (ko04068);; Phosphatidylinositol signaling system (ko04070);; Sphingolipid signaling pathway (ko04071);; mTOR signaling pa…
ITGB4	1.75669	1.44758	1.16462	0.507306	1.11622	0.812488	0.0225193	1.31936	up	--	PI3K-Akt signaling pathway (ko04151);; Focal adhesion (ko04510);; ECM-receptor interaction (ko04512);; Regulation of actin cytoskeleton (ko04810);; Hypertrophic cardiomyopathy (HCM) (ko05410);; Arrhythmogenic right ventricular cardiomyopathy (ARVC) (ko05412);; Dilated cardiomyopathy (ko05414)
SOX9	0.326577	0.259234	0.414904	1.88428	1.74782	2.24089	0.000314535	-2.35332	down	Molecular Function: core promoter sequence-specific DNA binding (GO:0001046);; Molecular Function: RNA polymerase II core promoter proximal region sequence-specific DNA binding transcription factor activity involved in positive regulation of transcription (GO:0001077);; Molecular Function: enhancer sequence-specific DNA binding (GO:0001158);; Biological Process: cartilage condensation (GO:0001502…	cAMP signaling pathway (ko04024)
IKBKE	2.65475	1.64157	2.10762	0.420995	0.638397	0.571246	0.00523363	1.58255	up	Molecular Function: NF-kappaB-inducing kinase activity (GO:0004704);; Molecular Function: ATP binding (GO:0005524);; Cellular Component: cytoplasm (GO:0005737);; Molecular Function: IkappaB kinase activity (GO:0008384);; Biological Process: intrinsic apoptotic signaling pathway in response to DNA damage (GO:0008630);; Cellular Component: PML body (GO:0016605);; Biological Process: positive regula…	Toll-like receptor signaling pathway (ko04620);; RIG-I-like receptor signaling pathway (ko04622);; Cytosolic DNA-sensing pathway (ko04623);; Hepatitis C (ko05160);; Hepatitis B (ko05161);; Measles (ko05162);; Influenza A (ko05164);; Herpes simplex infection (ko05168)
TGFB2	4.04089	3.71712	3.48738	9.02615	12.1971	9.52657	0.000227898	-1.25776	down	Biological Process: cartilage condensation (GO:0001502);; Molecular Function: beta-amyloid binding (GO:0001540);; Biological Process: blood vessel development (GO:0001568);; Biological Process: eye development (GO:0001654);; Biological Process: response to hypoxia (GO:0001666);; Biological Process: blood vessel remodeling (GO:0001974);; Molecular Function: receptor signaling protein serine/threon…	MAPK signaling pathway (ko04010);; Cytokine-cytokine receptor interaction (ko04060);; FoxO signaling pathway (ko04068);; Cell cycle (ko04110);; Endocytosis (ko04144);; TGF-beta signaling pathway (ko04350);; Osteoclast differentiation (ko04380);; Hippo signaling pathway (ko04390);; Leishmaniasis (ko05140);; Chagas disease (American trypanosomiasis) (ko05142);; Malaria (ko05144);; Toxoplasmosis (ko…
PSEN2	4.95915	5.51888	5.5759	2.06568	2.54662	1.97829	0.00194133	1.44917	up	Cellular Component: Golgi membrane (GO:0000139);; Cellular Component: kinetochore (GO:0000776);; Biological Process: cell fate specification (GO:0001708);; Biological Process: somitogenesis (GO:0001756);; Biological Process: negative regulation of protein phosphorylation (GO:0001933);; Biological Process: hematopoietic progenitor cell differentiation (GO:0002244);; Biological Process: T cell acti…	Notch signaling pathway (ko04330);; Neurotrophin signaling pathway (ko04722);; Alzheimer's disease (ko05010)
PIK3CD	3.43194	2.16619	3.67244	1.29265	0.895338	1.75902	0.0276074	1.29619	up	Biological Process: B cell homeostasis (GO:0001782);; Molecular Function: ATP binding (GO:0005524);; Cellular Component: plasma membrane (GO:0005886);; Cellular Component: phosphatidylinositol 3-kinase complex (GO:0005942);; Biological Process: cell surface receptor signaling pathway (GO:0007166);; Molecular Function: 1-phosphatidylinositol-3-kinase activity (GO:0016303);; Molecular Function: 1-p…	Inositol phosphate metabolism (ko00562);; ErbB signaling pathway (ko04012);; Ras signaling pathway (ko04014);; Rap1 signaling pathway (ko04015);; cGMP-PKG signaling pathway (ko04022);; cAMP signaling pathway (ko04024);; Chemokine signaling pathway (ko04062);; HIF-1 signaling pathway (ko04066);; FoxO signaling pathway (ko04068);; Phosphatidylinositol signaling system (ko04070);; Sphingolipid signa…
MAP3K8	4.40193	4.21104	5.27237	3.1988	1.10436	2.83391	0.000272781	1.4446	up	Molecular Function: protein serine/threonine kinase activity (GO:0004674);; Molecular Function: ATP binding (GO:0005524);; Cellular Component: cytoplasm (GO:0005737);;	MAPK signaling pathway (ko04010);; Toll-like receptor signaling pathway (ko04620);; T cell receptor signaling pathway (ko04660);; TNF signaling pathway (ko04668)
LOC101109111	13.3304	12.6086	18.5162	1.78476	2.46094	2.26395	3.06e-13	3.10373	up	Cellular Component: cytoplasm (GO:0005737);; Molecular Function: oxidoreductase activity (GO:0016491);;	Steroid hormone biosynthesis (ko00140);; Arachidonic acid metabolism (ko00590);; Ovarian steroidogenesis (ko04913)
PGFS	7.00643	6.79052	7.03887	1.12398	1.77059	1.08834	1.9e-05	2.5056	up	Biological Process: prostaglandin biosynthetic process (GO:0001516);; Cellular Component: cytoplasm (GO:0005737);; Molecular Function: prostaglandin D2 11-ketoreductase activity (GO:0036131);; Molecular Function: prostaglandin-F synthase activity (GO:0047017);;	Steroid hormone biosynthesis (ko00140);; Arachidonic acid metabolism (ko00590);; Ovarian steroidogenesis (ko04913)
CDC25B	3.85123	2.59349	2.82206	1.54486	2.42402	1.87598	0.0173131	1.20391	up	Cellular Component: spindle pole (GO:0000922);; Biological Process: oocyte maturation (GO:0001556);; Molecular Function: protein tyrosine phosphatase activity (GO:0004725);; Cellular Component: nucleus (GO:0005634);; Cellular Component: cytoplasm (GO:0005737);; Cellular Component: centrosome (GO:0005813);; Biological Process: female meiosis I (GO:0007144);; Molecular Function: protein kinase bind…	MAPK signaling pathway (ko04010);; Cell cycle (ko04110);; Progesterone-mediated oocyte maturation (ko04914);; MicroRNAs in cancer (ko05206)
OXT	58.8245	105.601	391.354	0.467958	7.36974	0.518359	0.0199757	6.17419	up	Molecular Function: neurohypophyseal hormone activity (GO:0005185);; Cellular Component: extracellular region (GO:0005576);; Cellular Component: cytoplasm (GO:0005737);;	Oxytocin signaling pathway (ko04921)
LAMA5	7.00336	5.26464	6.4935	2.23022	3.61559	2.91548	9.44e-05	1.48361	up	Biological Process: branching involved in ureteric bud morphogenesis (GO:0001658);; Biological Process: morphogenesis of a polarized epithelium (GO:0001738);; Biological Process: neural crest cell migration (GO:0001755);; Biological Process: hair follicle development (GO:0001942);; Molecular Function: integrin binding (GO:0005178);; Cellular Component: laminin-1 complex (GO:0005606);; Cellular Co…	PI3K-Akt signaling pathway (ko04151);; Focal adhesion (ko04510);; ECM-receptor interaction (ko04512);; Toxoplasmosis (ko05145);; Amoebiasis (ko05146);; Pathways in cancer (ko05200);; Small cell lung cancer (ko05222)
ID1	13.6428	12.0357	10.3408	3.76349	2.59321	1.72674	1.51e-05	2.33908	up	Biological Process: negative regulation of transcription from RNA polymerase II promoter (GO:0000122);; Biological Process: endothelial cell morphogenesis (GO:0001886);; Molecular Function: sequence-specific DNA binding transcription factor activity (GO:0003700);; Cellular Component: nucleus (GO:0005634);; Cellular Component: cytoplasm (GO:0005737);; Biological Process: apoptotic process (GO:0006…	Rap1 signaling pathway (ko04015);; TGF-beta signaling pathway (ko04350);; Hippo signaling pathway (ko04390);; Signaling pathways regulating pluripotency of stem cells (ko04550)
BCL2L1	9.18678	8.72669	7.2351	3.8256	4.80861	6.7155	0.0110147	1.12927	up	Biological Process: cytokinesis (GO:0000910);; Biological Process: ovarian follicle development (GO:0001541);; Biological Process: in utero embryonic development (GO:0001701);; Cellular Component: centrosome (GO:0005813);; Cellular Component: cytosol (GO:0005829);; Biological Process: mitotic cell cycle checkpoint (GO:0007093);; Biological Process: germ cell development (GO:0007281);; Biological …	Ras signaling pathway (ko04014);; NF-kappa B signaling pathway (ko04064);; PI3K-Akt signaling pathway (ko04151);; Apoptosis (ko04210);; Jak-STAT signaling pathway (ko04630);; Amyotrophic lateral sclerosis (ALS) (ko05014);; Toxoplasmosis (ko05145);; HTLV-I infection (ko05166);; Pathways in cancer (ko05200);; Transcriptional misregulation in cancer (ko05202);; Pancreatic cancer (ko05212);; Chronic …
LOC105616741	1.25462	0.661306	1.18056	0.235983	0.145066	0.125231	0.000675942	2.71496	up	--	NF-kappa B signaling pathway (ko04064);; Toll-like receptor signaling pathway (ko04620);; Salmonella infection (ko05132);; Tuberculosis (ko05152)
PLTP	31.8986	29.441	44.9609	14.9771	14.0859	14.9562	9.46e-06	1.45437	up	Molecular Function: lipid binding (GO:0008289);; Biological Process: vitamin E biosynthetic process (GO:0010189);; Biological Process: sperm motility (GO:0030317);;	PPAR signaling pathway (ko03320)
MMP9	0.977512	1.52711	2.10624	0.623241	0.560874	0.692978	0.0473279	1.47508	up	Biological Process: skeletal system development (GO:0001501);; Molecular Function: metalloendopeptidase activity (GO:0004222);; Cellular Component: proteinaceous extracellular matrix (GO:0005578);; Cellular Component: extracellular space (GO:0005615);; Biological Process: proteolysis (GO:0006508);; Biological Process: embryo implantation (GO:0007566);; Molecular Function: zinc ion binding (GO:000…	TNF signaling pathway (ko04668);; Leukocyte transendothelial migration (ko04670);; Estrogen signaling pathway (ko04915);; Hepatitis B (ko05161);; Pathways in cancer (ko05200);; Transcriptional misregulation in cancer (ko05202);; Proteoglycans in cancer (ko05205);; MicroRNAs in cancer (ko05206);; Bladder cancer (ko05219)
ADCY7	6.66619	5.32855	8.22115	0.311359	0.997297	0.556046	1.23e-13	3.05659	up	Molecular Function: adenylate cyclase activity (GO:0004016);; Molecular Function: ATP binding (GO:0005524);; Cellular Component: plasma membrane (GO:0005886);; Cellular Component: integral component of membrane (GO:0016021);; Biological Process: positive regulation of cAMP biosynthetic process (GO:0030819);; Biological Process: intracellular signal transduction (GO:0035556);; Molecular Function: …	Purine metabolism (ko00230);; Rap1 signaling pathway (ko04015);; Calcium signaling pathway (ko04020);; cGMP-PKG signaling pathway (ko04022);; cAMP signaling pathway (ko04024);; Chemokine signaling pathway (ko04062);; Oocyte meiosis (ko04114);; Adrenergic signaling in cardiomyocytes (ko04261);; Vascular smooth muscle contraction (ko04270);; Gap junction (ko04540);; Platelet activation (ko04611);; …
MMP2	139.055	166.589	141.591	87.6809	86.4512	60.3486	0.00174595	1.11552	up	Biological Process: angiogenesis (GO:0001525);; Biological Process: response to hypoxia (GO:0001666);; Biological Process: blood vessel maturation (GO:0001955);; Biological Process: intramembranous ossification (GO:0001957);; Molecular Function: metalloendopeptidase activity (GO:0004222);; Cellular Component: proteinaceous extracellular matrix (GO:0005578);; Cellular Component: extracellular spac…	Leukocyte transendothelial migration (ko04670);; GnRH signaling pathway (ko04912);; Estrogen signaling pathway (ko04915);; Pathways in cancer (ko05200);; Proteoglycans in cancer (ko05205);; Bladder cancer (ko05219)
HSD11B2	0.965506	1.01803	0.822069	0.310156	0.402531	0.319173	0.0465674	1.63393	up	Cellular Component: endoplasmic reticulum (GO:0005783);; Molecular Function: oxidoreductase activity (GO:0016491);; Biological Process: oxidation-reduction process (GO:0055114);;	Steroid hormone biosynthesis (ko00140);; Aldosterone-regulated sodium reabsorption (ko04960)
RASGRP4	0.752408	0.3531	1.05851	0.098712	0.155626	0.062726	0.00341711	2.33693	up	Molecular Function: Ras guanyl-nucleotide exchange factor activity (GO:0005088);; Molecular Function: calcium ion binding (GO:0005509);; Cellular Component: nucleus (GO:0005634);; Cellular Component: cytoplasm (GO:0005737);; Cellular Component: plasma membrane (GO:0005886);; Biological Process: cell proliferation (GO:0008283);; Biological Process: response to extracellular stimulus (GO:0009991);;…	MAPK signaling pathway (ko04010);; Ras signaling pathway (ko04014);; Pathways in cancer (ko05200)
MAP4K1	0.738628	0.793696	0.848472	0.398215	0.160679	0.239906	0.0354057	1.73797	up	Molecular Function: small GTPase regulator activity (GO:0005083);; Molecular Function: ATP binding (GO:0005524);; Biological Process: response to stress (GO:0006950);; Molecular Function: MAP kinase kinase kinase kinase activity (GO:0008349);; Biological Process: peptidyl-serine phosphorylation (GO:0018105);;	MAPK signaling pathway (ko04010)
TGFB1	5.51812	3.27131	5.04612	1.36655	1.43438	1.64033	0.0382732	1.33769	up	Biological Process: protein import into nucleus, translocation (GO:0000060);; Biological Process: negative regulation of transcription from RNA polymerase II promoter (GO:0000122);; Biological Process: ureteric bud development (GO:0001657);; Biological Process: negative regulation of protein phosphorylation (GO:0001933);; Biological Process: regulation of sodium ion transport (GO:0002028);; Biolo…	MAPK signaling pathway (ko04010);; Cytokine-cytokine receptor interaction (ko04060);; FoxO signaling pathway (ko04068);; Cell cycle (ko04110);; Endocytosis (ko04144);; TGF-beta signaling pathway (ko04350);; Osteoclast differentiation (ko04380);; Hippo signaling pathway (ko04390);; Intestinal immune network for IgA production (ko04672);; Non-alcoholic fatty liver disease (NAFLD) (ko04932);; Leishm…
KCNN4	0.325168	0.229684	0.573765	0.019989	0	0	4.41e-07	5.82292	up	Molecular Function: calmodulin binding (GO:0005516);; Biological Process: calcium ion transport (GO:0006816);; Biological Process: cell volume homeostasis (GO:0006884);; Cellular Component: integral component of membrane (GO:0016021);; Molecular Function: small conductance calcium-activated potassium channel activity (GO:0016286);; Molecular Function: protein phosphatase binding (GO:0019903);; Bi…	Insulin secretion (ko04911);; Salivary secretion (ko04970);; Protein digestion and absorption (ko04974)
TNNI3	9.01102	8.93484	5.13829	15.7234	22.2262	27.6992	0.00418243	-1.29762	down	Biological Process: vasculogenesis (GO:0001570);; Biological Process: regulation of systemic arterial blood pressure by ischemic conditions (GO:0001980);; Molecular Function: actin binding (GO:0003779);; Cellular Component: troponin complex (GO:0005861);; Biological Process: cellular calcium ion homeostasis (GO:0006874);; Biological Process: regulation of muscle contraction (GO:0006937);; Molecul…	cAMP signaling pathway (ko04024);; Cardiac muscle contraction (ko04260);; Adrenergic signaling in cardiomyocytes (ko04261);; Hypertrophic cardiomyopathy (HCM) (ko05410);; Dilated cardiomyopathy (ko05414)
LOC101117785	227.412	423.974	1118.93	46.6615	56.4061	53.0274	0.0296838	3.60416	up	Molecular Function: beta-amyloid binding (GO:0001540);; Biological Process: regulation of protein phosphorylation (GO:0001932);; Biological Process: endothelial cell proliferation (GO:0001935);; Biological Process: negative regulation of cytokine secretion involved in immune response (GO:0002740);; Molecular Function: phospholipid binding (GO:0005543);; Biological Process: phosphatidylcholine bio…	PPAR signaling pathway (ko03320);; Fat digestion and absorption (ko04975);; Vitamin digestion and absorption (ko04977);; African trypanosomiasis (ko05143)
SC5D	11.7536	9.97876	9.85645	29.0011	35.3466	27.8498	2.88e-05	-1.35332	down	Molecular Function: iron ion binding (GO:0005506);; Biological Process: fatty acid biosynthetic process (GO:0006633);; Cellular Component: integral component of membrane (GO:0016021);; Molecular Function: oxidoreductase activity (GO:0016491);; Biological Process: oxidation-reduction process (GO:0055114);;	Steroid biosynthesis (ko00100)
LCP2	2.28226	1.09939	2.34319	1.15882	0.772054	0.563386	0.00161037	1.73354	up	Biological Process: mast cell activation (GO:0045576);; Biological Process: cytokine secretion (GO:0050663);;	Rap1 signaling pathway (ko04015);; Osteoclast differentiation (ko04380);; Platelet activation (ko04611);; Natural killer cell mediated cytotoxicity (ko04650);; T cell receptor signaling pathway (ko04660);; Fc epsilon RI signaling pathway (ko04664)
CPEB4	5.789	5.56583	7.06382	2.71411	5.91893	4.62444	0.010672	1.03914	up	Molecular Function: nucleotide binding (GO:0000166);; Molecular Function: RNA binding (GO:0003723);; Cellular Component: synapse (GO:0045202);;	Oocyte meiosis (ko04114);; Dorso-ventral axis formation (ko04320);; Progesterone-mediated oocyte maturation (ko04914)
CCNB1	2.21047	2.69666	2.91417	6.47521	6.06298	6.04608	0.00887305	-1.06064	down	Biological Process: regulation of cyclin-dependent protein serine/threonine kinase activity (GO:0000079);; Cellular Component: spindle pole (GO:0000922);; Cellular Component: condensed nuclear chromosome outer kinetochore (GO:0000942);; Biological Process: in utero embryonic development (GO:0001701);; Molecular Function: patched binding (GO:0005113);; Cellular Component: cytoplasm (GO:0005737);; …	FoxO signaling pathway (ko04068);; Cell cycle (ko04110);; p53 signaling pathway (ko04115);; Progesterone-mediated oocyte maturation (ko04914)
FST	15.1436	10.3771	9.91987	70.0886	80.7581	68.5382	9.94e-13	-2.47473	down	Biological Process: negative regulation of transcription from RNA polymerase II promoter (GO:0000122);; Biological Process: hematopoietic progenitor cell differentiation (GO:0002244);; Cellular Component: extracellular region (GO:0005576);; Cellular Component: nucleus (GO:0005634);; Cellular Component: cytoplasm (GO:0005737);; Biological Process: gamete generation (GO:0007276);; Biological Proces…	TGF-beta signaling pathway (ko04350)
FGF10	0.541179	1.39778	1.47102	5.37885	3.66858	4.95474	0.00895925	-1.53071	down	Biological Process: activation of MAPK activity (GO:0000187);; Biological Process: organ induction (GO:0001759);; Biological Process: mesonephros development (GO:0001823);; Biological Process: blood vessel remodeling (GO:0001974);; Biological Process: metanephros morphogenesis (GO:0003338);; Molecular Function: type 2 fibroblast growth factor receptor binding (GO:0005111);; Cellular Component: ex…	MAPK signaling pathway (ko04010);; Ras signaling pathway (ko04014);; Rap1 signaling pathway (ko04015);; PI3K-Akt signaling pathway (ko04151);; Regulation of actin cytoskeleton (ko04810);; Pathways in cancer (ko05200);; Melanoma (ko05218)
CD86	3.80403	2.84241	4.02264	1.16543	1.35325	1.06281	8.54e-05	1.95991	up	Biological Process: toll-like receptor signaling pathway (GO:0002224);; Cellular Component: external side of plasma membrane (GO:0009897);; Cellular Component: integral component of membrane (GO:0016021);; Biological Process: B cell activation (GO:0042113);; Cellular Component: intracellular membrane-bounded organelle (GO:0043231);; Biological Process: defense response to virus (GO:0051607);;	Cell adhesion molecules (CAMs) (ko04514);; Toll-like receptor signaling pathway (ko04620);; Intestinal immune network for IgA production (ko04672);; Type I diabetes mellitus (ko04940);; Transcriptional misregulation in cancer (ko05202);; Autoimmune thyroid disease (ko05320);; Systemic lupus erythematosus (ko05322);; Rheumatoid arthritis (ko05323);; Allograft rejection (ko05330);; Graft-versus-hos…
SFRP2	10.5222	11.6277	8.94045	37.7731	41.8635	41.4895	4.78e-08	-1.77195	down	Biological Process: patterning of blood vessels (GO:0001569);; Molecular Function: fibronectin binding (GO:0001968);; Biological Process: chondrocyte development (GO:0002063);; Biological Process: outflow tract morphogenesis (GO:0003151);; Biological Process: cardiac left ventricle morphogenesis (GO:0003214);; Molecular Function: integrin binding (GO:0005178);; Cellular Component: extracellular s…	Wnt signaling pathway (ko04310)
TLR2	8.92466	6.23366	15.1411	2.03215	2.98596	2.70602	0.00305187	2.19212	up	Biological Process: response to molecule of fungal origin (GO:0002238);; Biological Process: positive regulation of leukocyte migration (GO:0002687);; Biological Process: cell surface pattern recognition receptor signaling pathway (GO:0002752);; Biological Process: MyD88-dependent toll-like receptor signaling pathway (GO:0002755);; Molecular Function: transmembrane signaling receptor activity (GO…	Phagosome (ko04145);; PI3K-Akt signaling pathway (ko04151);; Toll-like receptor signaling pathway (ko04620);; Legionellosis (ko05134);; Leishmaniasis (ko05140);; Chagas disease (American trypanosomiasis) (ko05142);; Malaria (ko05144);; Toxoplasmosis (ko05145);; Amoebiasis (ko05146);; Tuberculosis (ko05152);; Hepatitis B (ko05161);; Measles (ko05162);; Herpes simplex infection (ko05168);; Proteogl…
EDNRA	12.4187	7.62729	8.12541	24.0169	18.9337	24.77	0.00122991	-1.06631	down	Biological Process: patterning of blood vessels (GO:0001569);; Biological Process: response to hypoxia (GO:0001666);; Biological Process: in utero embryonic development (GO:0001701);; Molecular Function: endothelin receptor activity (GO:0004962);; Cellular Component: plasma membrane (GO:0005886);; Biological Process: heart development (GO:0007507);; Biological Process: respiratory gaseous exchang…	Calcium signaling pathway (ko04020);; cGMP-PKG signaling pathway (ko04022);; cAMP signaling pathway (ko04024);; Neuroactive ligand-receptor interaction (ko04080);; Vascular smooth muscle contraction (ko04270);; Pathways in cancer (ko05200)
DTX1	5.80988	5.28913	7.21512	3.84782	2.69522	4.76164	0.00647533	1.30201	up	Molecular Function: Notch binding (GO:0005112);; Molecular Function: zinc ion binding (GO:0008270);; Biological Process: regulation of Notch signaling pathway (GO:0008593);; Biological Process: glial cell differentiation (GO:0010001);; Molecular Function: ubiquitin protein ligase binding (GO:0031625);; Biological Process: negative regulation of T cell differentiation (GO:0045581);; Biological Pro…	Notch signaling pathway (ko04330)
RASAL1	0.680794	1.0586	0.28685	0.242488	0.131991	0.240763	0.0443279	1.59491	up	Molecular Function: GTPase activator activity (GO:0005096);; Molecular Function: phospholipid binding (GO:0005543);; Cellular Component: intracellular (GO:0005622);; Biological Process: regulation of small GTPase mediated signal transduction (GO:0051056);;	Ras signaling pathway (ko04014)
HES1	6.62057	5.80473	6.26416	9.36154	12.3245	15.6682	0.0202718	-1.05526	down	Biological Process: negative regulation of transcription from RNA polymerase II promoter (GO:0000122);; Molecular Function: RNA polymerase II core promoter proximal region sequence-specific DNA binding transcription factor activity involved in negative regulation of transcription (GO:0001078);; Biological Process: liver development (GO:0001889);; Biological Process: embryonic heart tube morphogen…	Fanconi anemia pathway (ko03460);; Notch signaling pathway (ko04330);; Maturity onset diabetes of the young (ko04950)
FGF12	2.10438	3.1775	2.60996	7.6683	5.62979	6.58112	0.000994433	-1.11297	down	Cellular Component: nucleus (GO:0005634);; Biological Process: JNK cascade (GO:0007254);; Biological Process: synaptic transmission (GO:0007268);; Molecular Function: growth factor activity (GO:0008083);; Molecular Function: heparin binding (GO:0008201);; Biological Process: adult locomotory behavior (GO:0008344);; Biological Process: positive regulation of sodium ion transport (GO:0010765);; Bio…	MAPK signaling pathway (ko04010);; Ras signaling pathway (ko04014);; Rap1 signaling pathway (ko04015);; PI3K-Akt signaling pathway (ko04151);; Regulation of actin cytoskeleton (ko04810);; Pathways in cancer (ko05200);; Melanoma (ko05218)
HOMER2	2.67202	2.35218	2.62194	5.99303	4.81585	7.67953	0.00404732	-1.16281	down	Molecular Function: actin binding (GO:0003779);; Cellular Component: cytoplasm (GO:0005737);; Cellular Component: plasma membrane (GO:0005886);; Biological Process: regulation of G-protein coupled receptor protein signaling pathway (GO:0008277);; Molecular Function: GKAP/Homer scaffold activity (GO:0030160);; Biological Process: calcium-mediated signaling using intracellular calcium source (GO:00…	FoxO signaling pathway (ko04068);; Glutamatergic synapse (ko04724)
CYP1A1	2.41831	1.65758	3.23046	0	0	0.091108	6.65e-18	6.54375	up	Molecular Function: iron ion binding (GO:0005506);; Cellular Component: endoplasmic reticulum membrane (GO:0005789);; Molecular Function: electron carrier activity (GO:0009055);; Biological Process: amine metabolic process (GO:0009308);; Biological Process: toxin metabolic process (GO:0009404);; Biological Process: response to toxic substance (GO:0009636);; Biological Process: drug metabolic proc…	Steroid hormone biosynthesis (ko00140);; Tryptophan metabolism (ko00380);; Retinol metabolism (ko00830);; Metabolism of xenobiotics by cytochrome P450 (ko00980);; Ovarian steroidogenesis (ko04913);; Chemical carcinogenesis (ko05204)
LOC101103187	6.80719	3.66025	6.60416	18.8967	21.8777	20.0593	2.27e-06	-1.63885	down	Biological Process: negative regulation of transcription from RNA polymerase II promoter (GO:0000122);; Molecular Function: p53 binding (GO:0002039);; Molecular Function: ubiquitin-protein transferase activity (GO:0004842);; Cellular Component: nucleolus (GO:0005730);; Cellular Component: cytoplasm (GO:0005737);; Biological Process: protein complex assembly (GO:0006461);; Biological Process: DNA …	FoxO signaling pathway (ko04068);; Cell cycle (ko04110);; p53 signaling pathway (ko04115);; Ubiquitin mediated proteolysis (ko04120);; Endocytosis (ko04144);; PI3K-Akt signaling pathway (ko04151);; Thyroid hormone signaling pathway (ko04919);; Epstein-Barr virus infection (ko05169);; Pathways in cancer (ko05200);; Transcriptional misregulation in cancer (ko05202);; Viral carcinogenesis (ko05203);…
ADIPOQ	0.327501	0.782704	0.703175	0	0.012259	0	8.06e-12	6.74193	up	Molecular Function: hormone activity (GO:0005179);; Cellular Component: collagen trimer (GO:0005581);; Cellular Component: extracellular space (GO:0005615);; Cellular Component: endoplasmic reticulum (GO:0005783);; Biological Process: fatty acid beta-oxidation (GO:0006635);; Biological Process: response to glucose (GO:0009749);; Cellular Component: cell surface (GO:0009986);; Biological Process: …	PPAR signaling pathway (ko03320);; AMPK signaling pathway (ko04152);; Adipocytokine signaling pathway (ko04920);; Type II diabetes mellitus (ko04930);; Non-alcoholic fatty liver disease (NAFLD) (ko04932)
TGFBR2	32.6489	18.0241	20.63	10.8792	17.658	11.5443	0.00051668	1.12107	up	Biological Process: patterning of blood vessels (GO:0001569);; Biological Process: vasculogenesis (GO:0001570);; Biological Process: in utero embryonic development (GO:0001701);; Biological Process: positive regulation of mesenchymal cell proliferation (GO:0002053);; Biological Process: lens development in camera-type eye (GO:0002088);; Biological Process: positive regulation of tolerance inducti…	MAPK signaling pathway (ko04010);; Cytokine-cytokine receptor interaction (ko04060);; FoxO signaling pathway (ko04068);; Endocytosis (ko04144);; TGF-beta signaling pathway (ko04350);; Osteoclast differentiation (ko04380);; Hippo signaling pathway (ko04390);; Adherens junction (ko04520);; Chagas disease (American trypanosomiasis) (ko05142);; HTLV-I infection (ko05166);; Pathways in cancer (ko05200…
LIMD1	1.7252	1.16167	1.53729	0.464724	0.209821	0.343923	0.00116311	2.30433	up	Cellular Component: cytoplasmic mRNA processing body (GO:0000932);; Biological Process: response to hypoxia (GO:0001666);; Biological Process: osteoblast development (GO:0002076);; Molecular Function: transcription corepressor activity (GO:0003714);; Cellular Component: nucleus (GO:0005634);; Cellular Component: focal adhesion (GO:0005925);; Biological Process: cytoskeleton organization (GO:00070…	Hippo signaling pathway (ko04390)
COL11A2	0.102059	0.17523	0.23765	0.076018	0.047906	0.044156	0.0280867	1.79166	up	Biological Process: tissue homeostasis (GO:0001894);; Biological Process: chondrocyte differentiation (GO:0002062);; Molecular Function: extracellular matrix structural constituent (GO:0005201);; Cellular Component: collagen trimer (GO:0005581);; Biological Process: sensory perception of sound (GO:0007605);; Biological Process: collagen fibril organization (GO:0030199);; Molecular Function: metal…	PI3K-Akt signaling pathway (ko04151);; Focal adhesion (ko04510);; ECM-receptor interaction (ko04512);; Platelet activation (ko04611);; Protein digestion and absorption (ko04974);; Amoebiasis (ko05146)
RXRB	6.47935	7.98928	8.06785	4.53947	5.40608	3.72326	0.0157293	1.11291	up	Biological Process: in utero embryonic development (GO:0001701);; Biological Process: maternal placenta development (GO:0001893);; Molecular Function: steroid hormone receptor activity (GO:0003707);; Molecular Function: 9-cis retinoic acid receptor activity (GO:0004886);; Cellular Component: nucleus (GO:0005634);; Molecular Function: zinc ion binding (GO:0008270);; Biological Process: steroid hor…	PPAR signaling pathway (ko03320);; Thyroid hormone signaling pathway (ko04919);; Adipocytokine signaling pathway (ko04920);; Pathways in cancer (ko05200);; Transcriptional misregulation in cancer (ko05202);; Thyroid cancer (ko05216);; Small cell lung cancer (ko05222);; Non-small cell lung cancer (ko05223)
CDKN1A	11.1096	13.4126	27.2429	7.11938	2.63654	5.13055	0.0316637	1.9159	up	Biological Process: G2/M transition of mitotic cell cycle (GO:0000086);; Cellular Component: cyclin-dependent protein kinase holoenzyme complex (GO:0000307);; Molecular Function: cyclin-dependent protein serine/threonine kinase inhibitor activity (GO:0004861);; Cellular Component: cytosol (GO:0005829);; Biological Process: cellular response to DNA damage stimulus (GO:0006974);; Biological Process…	ErbB signaling pathway (ko04012);; HIF-1 signaling pathway (ko04066);; FoxO signaling pathway (ko04068);; Cell cycle (ko04110);; p53 signaling pathway (ko04115);; PI3K-Akt signaling pathway (ko04151);; Oxytocin signaling pathway (ko04921);; Hepatitis C (ko05160);; Hepatitis B (ko05161);; HTLV-I infection (ko05166);; Epstein-Barr virus infection (ko05169);; Pathways in cancer (ko05200);; Transcrip…
NOTCH4	1.97325	2.28799	2.38114	0.42677	1.52091	0.59672	0.019929	1.35975	up	Molecular Function: calcium ion binding (GO:0005509);; Biological Process: Notch signaling pathway (GO:0007219);; Cellular Component: cell surface (GO:0009986);; Cellular Component: integral component of membrane (GO:0016021);; Biological Process: cell differentiation (GO:0030154);; Biological Process: mammary gland development (GO:0030879);; Biological Process: regulation of developmental proces…	Dorso-ventral axis formation (ko04320);; Notch signaling pathway (ko04330);; Thyroid hormone signaling pathway (ko04919);; MicroRNAs in cancer (ko05206)
EDN1	2.16794	3.42868	6.37637	1.18145	0.824514	2.43702	0.0179925	1.38139	up	Biological Process: negative regulation of transcription from RNA polymerase II promoter (GO:0000122);; Biological Process: prostaglandin biosynthetic process (GO:0001516);; Biological Process: patterning of blood vessels (GO:0001569);; Biological Process: response to hypoxia (GO:0001666);; Biological Process: in utero embryonic development (GO:0001701);; Biological Process: regulation of systemi…	HIF-1 signaling pathway (ko04066);; TNF signaling pathway (ko04668);; Melanogenesis (ko04916)
BMP6	3.18881	4.34844	3.29901	3.48951	1.67362	2.67412	0.008475	1.25726	up	Biological Process: eye development (GO:0001654);; Biological Process: kidney development (GO:0001822);; Biological Process: positive regulation of endothelial cell proliferation (GO:0001938);; Biological Process: endochondral ossification (GO:0001958);; Biological Process: type B pancreatic cell development (GO:0003323);; Cellular Component: extracellular region (GO:0005576);; Biological Process…	TGF-beta signaling pathway (ko04350);; Hippo signaling pathway (ko04390);; Ovarian steroidogenesis (ko04913)
LOC101114987	89.9657	94.6231	71.4246	279.496	268.992	220.396	1.42e-05	-1.37053	down	Cellular Component: Prp19 complex (GO:0000974);; Molecular Function: ATP binding (GO:0005524);; Cellular Component: spliceosomal complex (GO:0005681);; Cellular Component: nucleolus (GO:0005730);; Cellular Component: cytosol (GO:0005829);; Biological Process: mRNA processing (GO:0006397);; Biological Process: response to stress (GO:0006950);; Biological Process: RNA splicing (GO:0008380);; Cellul…	Spliceosome (ko03040);; MAPK signaling pathway (ko04010);; Protein processing in endoplasmic reticulum (ko04141);; Endocytosis (ko04144);; Antigen processing and presentation (ko04612);; Estrogen signaling pathway (ko04915);; Legionellosis (ko05134);; Toxoplasmosis (ko05145);; Measles (ko05162);; Influenza A (ko05164);; Epstein-Barr virus infection (ko05169)
P2RY1	0.461515	0.622322	0.481415	0.155608	0	0	4.16e-05	3.50981	up	Cellular Component: plasma membrane (GO:0005886);; Biological Process: phospholipase C-activating G-protein coupled receptor signaling pathway (GO:0007200);; Cellular Component: integral component of membrane (GO:0016021);; Biological Process: platelet activation (GO:0030168);; Biological Process: positive regulation of ion transport (GO:0043270);; Molecular Function: G-protein coupled purinergic…	Rap1 signaling pathway (ko04015);; Neuroactive ligand-receptor interaction (ko04080);; Platelet activation (ko04611)
SUCNR1	3.63354	2.61531	2.79109	8.14229	21.5224	15.3495	0.0150392	-2.12077	down	--	cAMP signaling pathway (ko04024)
TM7SF2	3.84804	5.4694	9.29856	2.11819	3.58369	2.05549	0.0416533	1.53777	up	Cellular Component: endoplasmic reticulum membrane (GO:0005789);; Biological Process: cholesterol biosynthetic process (GO:0006695);; Cellular Component: integral component of membrane (GO:0016021);; Molecular Function: delta14-sterol reductase activity (GO:0050613);; Biological Process: oxidation-reduction process (GO:0055114);;	Steroid biosynthesis (ko00100)
SIPA1	7.17216	5.84868	6.40384	2.84064	3.56913	3.31226	0.00617636	1.16047	up	Molecular Function: GTPase activator activity (GO:0005096);; Biological Process: positive regulation of GTPase activity (GO:0043547);; Biological Process: regulation of small GTPase mediated signal transduction (GO:0051056);; Biological Process: regulation of cell cycle (GO:0051726);;	Rap1 signaling pathway (ko04015);; Leukocyte transendothelial migration (ko04670)
IRF7	0.954767	0.712075	1.32525	0.257012	0.254833	0.251566	0.0134835	1.99693	up	Molecular Function: RNA polymerase II core promoter sequence-specific DNA binding (GO:0000979);; Molecular Function: RNA polymerase II core promoter proximal region sequence-specific DNA binding transcription factor activity (GO:0000982);; Biological Process: regulation of adaptive immune response (GO:0002819);; Biological Process: immunoglobulin mediated immune response (GO:0016064);; Biological…	Toll-like receptor signaling pathway (ko04620);; RIG-I-like receptor signaling pathway (ko04622);; Cytosolic DNA-sensing pathway (ko04623);; Hepatitis C (ko05160);; Hepatitis B (ko05161);; Measles (ko05162);; Influenza A (ko05164);; Herpes simplex infection (ko05168);; Viral carcinogenesis (ko05203)
LIPA	131.58	140.544	184.57	41.0694	49.414	27.7991	1.15e-10	2.12544	up	Biological Process: cell morphogenesis (GO:0000902);; Biological Process: cytokine production (GO:0001816);; Molecular Function: sterol esterase activity (GO:0004771);; Biological Process: inflammatory response (GO:0006954);; Biological Process: cell proliferation (GO:0008283);; Biological Process: lipid catabolic process (GO:0016042);; Molecular Function: lipase activity (GO:0016298);; Biologica…	Steroid biosynthesis (ko00100);; Lysosome (ko04142)
HTR7	1.38614	1.26802	0.980323	0.545165	0.450373	0.760071	0.0390557	1.18412	up	Molecular Function: serotonin receptor activity (GO:0004993);; Cellular Component: integral component of plasma membrane (GO:0005887);; Biological Process: smooth muscle contraction (GO:0006939);; Biological Process: serotonin receptor signaling pathway (GO:0007210);; Biological Process: synaptic transmission (GO:0007268);; Biological Process: circadian rhythm (GO:0007623);; Biological Process: v…	Ras signaling pathway (ko04014);; Calcium signaling pathway (ko04020);; Neuroactive ligand-receptor interaction (ko04080);; Serotonergic synapse (ko04726)
PIK3AP1	3.0677	2.32854	2.45992	0.427366	0.72075	0.701883	1.33e-06	1.86733	up	Cellular Component: cytosol (GO:0005829);; Cellular Component: plasma membrane (GO:0005886);; Biological Process: positive regulation of phosphatidylinositol 3-kinase signaling (GO:0014068);; Biological Process: negative regulation of toll-like receptor signaling pathway (GO:0034122);; Biological Process: positive regulation of toll-like receptor signaling pathway (GO:0034123);; Biological Proces…	PI3K-Akt signaling pathway (ko04151);; B cell receptor signaling pathway (ko04662)
SCD	5.13124	7.00695	2.75428	32.3874	24.3214	19.8427	6.33e-07	-1.64864	down	Molecular Function: stearoyl-CoA 9-desaturase activity (GO:0004768);; Molecular Function: iron ion binding (GO:0005506);; Cellular Component: endoplasmic reticulum membrane (GO:0005789);; Biological Process: fatty acid biosynthetic process (GO:0006633);; Cellular Component: integral component of membrane (GO:0016021);; Biological Process: oxidation-reduction process (GO:0055114);;	Biosynthesis of unsaturated fatty acids (ko01040);; Fatty acid metabolism (ko01212);; PPAR signaling pathway (ko03320);; AMPK signaling pathway (ko04152)
NFKB2	6.4104	7.61547	7.36508	4.28604	5.50335	6.11717	0.0149246	1.0198	up	Biological Process: follicular dendritic cell differentiation (GO:0002268);; Biological Process: germinal center formation (GO:0002467);; Molecular Function: sequence-specific DNA binding transcription factor activity (GO:0003700);; Cellular Component: nucleus (GO:0005634);; Cellular Component: cytoplasm (GO:0005737);; Biological Process: signal transduction (GO:0007165);; Biological Process: ext…	MAPK signaling pathway (ko04010);; NF-kappa B signaling pathway (ko04064);; Osteoclast differentiation (ko04380);; Legionellosis (ko05134);; HTLV-I infection (ko05166);; Epstein-Barr virus infection (ko05169);; Pathways in cancer (ko05200);; Viral carcinogenesis (ko05203)
TNFRSF11A	1.14248	1.48284	1.90286	0.167829	0.596687	0.462907	0.0213144	1.84282	up	Biological Process: temperature homeostasis (GO:0001659);; Molecular Function: transmembrane signaling receptor activity (GO:0004888);; Cellular Component: cell surface (GO:0009986);; Biological Process: positive regulation of MAPK cascade (GO:0043410);; Biological Process: hematopoietic or lymphoid organ development (GO:0048534);; Biological Process: positive regulation of sequence-specific DNA …	Cytokine-cytokine receptor interaction (ko04060);; NF-kappa B signaling pathway (ko04064);; Osteoclast differentiation (ko04380);; Prolactin signaling pathway (ko04917);; Rheumatoid arthritis (ko05323)
UBE2I	33.802	34.7258	36.0922	118.826	101.959	101.884	3.55e-05	-1.29575	down	Biological Process: negative regulation of transcription from RNA polymerase II promoter (GO:0000122);; Molecular Function: transcription factor binding (GO:0008134);; Cellular Component: PML body (GO:0016605);; Molecular Function: SUMO transferase activity (GO:0019789);; Molecular Function: enzyme binding (GO:0019899);; Molecular Function: HLH domain binding (GO:0043398);; Molecular Function: RI…	RNA transport (ko03013);; NF-kappa B signaling pathway (ko04064);; Ubiquitin mediated proteolysis (ko04120);; MicroRNAs in cancer (ko05206)
TF	38.057	44.2744	51.3351	12.8469	16.8684	9.89602	2.74e-07	1.59993	up	Cellular Component: extracellular region (GO:0005576);; Cellular Component: mitochondrion (GO:0005739);; Cellular Component: early endosome (GO:0005769);; Cellular Component: late endosome (GO:0005770);; Cellular Component: coated pit (GO:0005905);; Biological Process: iron ion transport (GO:0006826);; Biological Process: cellular iron ion homeostasis (GO:0006879);; Molecular Function: ferric iro…	HIF-1 signaling pathway (ko04066);; Mineral absorption (ko04978)
ITGAL	2.97664	1.77039	2.18633	1.29645	0.558391	0.598481	0.000118402	2.08616	up	Cellular Component: immunological synapse (GO:0001772);; Biological Process: T cell activation via T cell receptor contact with antigen bound to MHC molecule on antigen presenting cell (GO:0002291);; Biological Process: heterophilic cell-cell adhesion via plasma membrane cell adhesion molecules (GO:0007157);; Biological Process: leukocyte cell-cell adhesion (GO:0007159);; Biological Process: inte…	Rap1 signaling pathway (ko04015);; Cell adhesion molecules (CAMs) (ko04514);; Natural killer cell mediated cytotoxicity (ko04650);; Leukocyte transendothelial migration (ko04670);; Regulation of actin cytoskeleton (ko04810);; Malaria (ko05144);; Staphylococcus aureus infection (ko05150);; HTLV-I infection (ko05166);; Epstein-Barr virus infection (ko05169);; Rheumatoid arthritis (ko05323);; Viral …
ITGAM	12.4106	10.4425	11.3335	0.936624	1.17359	1.47173	1.01e-25	3.87863	up	Molecular Function: opsonin binding (GO:0001846);; Cellular Component: nucleus (GO:0005634);; Biological Process: leukocyte cell-cell adhesion (GO:0007159);; Biological Process: integrin-mediated signaling pathway (GO:0007229);; Molecular Function: heparin binding (GO:0008201);; Cellular Component: integrin complex (GO:0008305);; Cellular Component: external side of plasma membrane (GO:0009897);;…	Rap1 signaling pathway (ko04015);; Phagosome (ko04145);; Cell adhesion molecules (CAMs) (ko04514);; Hematopoietic cell lineage (ko04640);; Leukocyte transendothelial migration (ko04670);; Regulation of actin cytoskeleton (ko04810);; Pertussis (ko05133);; Legionellosis (ko05134);; Leishmaniasis (ko05140);; Amoebiasis (ko05146);; Staphylococcus aureus infection (ko05150);; Tuberculosis (ko05152);; …
LOC101117299	3.04685	2.44105	3.37024	1.51802	1.91593	1.55556	0.0289155	1.05018	up	Molecular Function: GTPase activator activity (GO:0005096);; Molecular Function: phospholipid binding (GO:0005543);; Cellular Component: intracellular (GO:0005622);; Biological Process: regulation of small GTPase mediated signal transduction (GO:0051056);;	Ras signaling pathway (ko04014)
LFNG	4.65159	2.7827	5.29539	1.3506	0.669519	0.560615	3.2e-06	3.01107	up	Biological Process: ovarian follicle development (GO:0001541);; Biological Process: female meiotic division (GO:0007143);; Biological Process: compartment pattern specification (GO:0007386);; Cellular Component: integral component of Golgi membrane (GO:0030173);; Biological Process: positive regulation of protein binding (GO:0032092);; Molecular Function: O-fucosylpeptide 3-beta-N-acetylglucosami…	Other types of O-glycan biosynthesis (ko00514);; Notch signaling pathway (ko04330)
DDIT4	41.2223	35.5862	25.5649	11.9655	12.2816	10.528	4.46e-05	1.75493	up	Biological Process: response to hypoxia (GO:0001666);; Biological Process: neuron migration (GO:0001764);; Cellular Component: mitochondrion (GO:0005739);; Cellular Component: cytosol (GO:0005829);; Biological Process: brain development (GO:0007420);; Biological Process: cell proliferation (GO:0008283);; Biological Process: negative regulation of intracellular signal transduction (GO:0010741);; B…	mTOR signaling pathway (ko04150);; PI3K-Akt signaling pathway (ko04151);; MicroRNAs in cancer (ko05206)
PLAU	5.33915	5.43878	8.17943	1.9898	3.33758	1.61025	0.000755608	1.56428	up	Biological Process: response to hypoxia (GO:0001666);; Molecular Function: serine-type endopeptidase activity (GO:0004252);; Cellular Component: extracellular space (GO:0005615);; Biological Process: proteolysis (GO:0006508);; Cellular Component: cell surface (GO:0009986);; Biological Process: regulation of receptor activity (GO:0010469);; Biological Process: regulation of smooth muscle cell migr…	NF-kappa B signaling pathway (ko04064);; Complement and coagulation cascades (ko04610);; Transcriptional misregulation in cancer (ko05202);; Proteoglycans in cancer (ko05205);; MicroRNAs in cancer (ko05206)
BMPR1A	31.8433	29.524	27.0752	80.229	72.5217	85.5853	0.00036653	-1.27102	down	Molecular Function: sequence-specific DNA binding RNA polymerase II transcription factor activity (GO:0000981);; Biological Process: in utero embryonic development (GO:0001701);; Biological Process: somitogenesis (GO:0001756);; Biological Process: Mullerian duct regression (GO:0001880);; Biological Process: positive regulation of mesenchymal cell proliferation (GO:0002053);; Biological Process: e…	Cytokine-cytokine receptor interaction (ko04060);; TGF-beta signaling pathway (ko04350);; Hippo signaling pathway (ko04390);; Signaling pathways regulating pluripotency of stem cells (ko04550)
TRPM2	1.11889	1.05476	1.40857	0.193481	0.191171	0.251461	7.71e-09	2.6449	up	Molecular Function: ion channel activity (GO:0005216);; Molecular Function: manganese ion transmembrane transporter activity (GO:0005384);; Cellular Component: plasma membrane (GO:0005886);; Cellular Component: integral component of membrane (GO:0016021);; Molecular Function: hydrolase activity (GO:0016787);; Biological Process: response to hydroperoxide (GO:0033194);;	Oxytocin signaling pathway (ko04921)
ACSL1	7.49611	4.74464	5.56584	3.30214	5.0581	5.17276	0.00151223	1.1501	up	Biological Process: long-chain fatty acid metabolic process (GO:0001676);; Molecular Function: catalytic activity (GO:0003824);; Cellular Component: mitochondrion (GO:0005739);; Biological Process: lipid biosynthetic process (GO:0008610);; Biological Process: adiponectin-activated signaling pathway (GO:0033211);; Biological Process: long-chain fatty acid import (GO:0044539);; Biological Process: …	Fatty acid biosynthesis (ko00061);; Fatty acid degradation (ko00071);; Fatty acid metabolism (ko01212);; PPAR signaling pathway (ko03320);; Peroxisome (ko04146);; Adipocytokine signaling pathway (ko04920)
TLR3	4.79201	4.43124	7.23044	13.3476	16.8246	18.0514	0.00313867	-1.06696	down	Biological Process: MyD88-independent toll-like receptor signaling pathway (GO:0002756);; Molecular Function: double-stranded RNA binding (GO:0003725);; Molecular Function: transmembrane signaling receptor activity (GO:0004888);; Cellular Component: endoplasmic reticulum membrane (GO:0005789);; Biological Process: I-kappaB phosphorylation (GO:0007252);; Cellular Component: endosome membrane (GO:0…	Toll-like receptor signaling pathway (ko04620);; Hepatitis C (ko05160);; Hepatitis B (ko05161);; Influenza A (ko05164);; Herpes simplex infection (ko05168)
STAR	45.8299	34.4128	50.1435	4.0836	40.5896	7.48358	0.041599	1.56554	up	Cellular Component: mitochondrion (GO:0005739);; Biological Process: cholesterol metabolic process (GO:0008203);; Biological Process: glucocorticoid metabolic process (GO:0008211);; Molecular Function: cholesterol binding (GO:0015485);; Molecular Function: cholesterol transporter activity (GO:0017127);; Biological Process: cholesterol transport (GO:0030301);; Biological Process: cellular lipid me…	Ovarian steroidogenesis (ko04913)
ITGB2	10.4364	10.3703	10.5109	1.89402	2.59202	2.02997	8.88e-09	2.45031	up	Molecular Function: glycoprotein binding (GO:0001948);; Molecular Function: receptor activity (GO:0004872);; Biological Process: leukocyte cell-cell adhesion (GO:0007159);; Biological Process: cell-matrix adhesion (GO:0007160);; Biological Process: integrin-mediated signaling pathway (GO:0007229);; Biological Process: multicellular organismal development (GO:0007275);; Cellular Component: integri…	Rap1 signaling pathway (ko04015);; Phagosome (ko04145);; Hippo signaling pathway (ko04390);; Cell adhesion molecules (CAMs) (ko04514);; Natural killer cell mediated cytotoxicity (ko04650);; Leukocyte transendothelial migration (ko04670);; Regulation of actin cytoskeleton (ko04810);; Pertussis (ko05133);; Legionellosis (ko05134);; Leishmaniasis (ko05140);; Malaria (ko05144);; Amoebiasis (ko05146);…
PRKX	7.95129	7.9627	8.24326	3.24389	3.87127	3.34145	1.42e-05	1.46509	up	Biological Process: angiogenesis (GO:0001525);; Biological Process: endothelial cell proliferation (GO:0001935);; Molecular Function: cAMP-dependent protein kinase activity (GO:0004691);; Molecular Function: ATP binding (GO:0005524);; Cellular Component: nucleus (GO:0005634);; Cellular Component: cytoplasm (GO:0005737);; Biological Process: peptidyl-serine phosphorylation (GO:0018105);; Biologica…	MAPK signaling pathway (ko04010);; Ras signaling pathway (ko04014);; Calcium signaling pathway (ko04020);; cAMP signaling pathway (ko04024);; Chemokine signaling pathway (ko04062);; Oocyte meiosis (ko04114);; Apoptosis (ko04210);; Adrenergic signaling in cardiomyocytes (ko04261);; Vascular smooth muscle contraction (ko04270);; Wnt signaling pathway (ko04310);; Hedgehog signaling pathway (ko04340)…
COL6A2	179.263	168.971	135.821	80.3353	89.4094	76.4033	0.00408503	1.03861	up	Cellular Component: collagen trimer (GO:0005581);; Cellular Component: extracellular space (GO:0005615);; Cellular Component: sarcolemma (GO:0042383);; Cellular Component: protein complex (GO:0043234);; Biological Process: protein heterotrimerization (GO:0070208);;	PI3K-Akt signaling pathway (ko04151);; Focal adhesion (ko04510);; ECM-receptor interaction (ko04512);; Protein digestion and absorption (ko04974)
STS	0.878017	0.534645	0.445093	0.167178	0.055146	0.067268	0.0115676	2.02907	up	Biological Process: dephosphorylation (GO:0016311);; Molecular Function: phosphatase activity (GO:0016791);;	Steroid hormone biosynthesis (ko00140)
TLR8	5.69444	5.17996	5.13515	1.87796	1.701	1.27381	1.16e-05	1.91916	up	Biological Process: MyD88-dependent toll-like receptor signaling pathway (GO:0002755);; Molecular Function: DNA binding (GO:0003677);; Molecular Function: double-stranded RNA binding (GO:0003725);; Molecular Function: single-stranded RNA binding (GO:0003727);; Biological Process: inflammatory response (GO:0006954);; Cellular Component: integral component of membrane (GO:0016021);; Biological Proc…	Toll-like receptor signaling pathway (ko04620)
CDC42	12.7447	13.2867	1.33632	21.0489	28.3641	26.0535	0.0170527	-1.25208	down	Biological Process: cardiac conduction system development (GO:0003161);; Biological Process: keratinocyte development (GO:0003334);; Molecular Function: GTPase activity (GO:0003924);; Molecular Function: GTP binding (GO:0005525);; Cellular Component: microtubule organizing center (GO:0005815);; Cellular Component: cytosol (GO:0005829);; Cellular Component: plasma membrane (GO:0005886);; Biologica…	MAPK signaling pathway (ko04010);; Ras signaling pathway (ko04014);; Rap1 signaling pathway (ko04015);; Chemokine signaling pathway (ko04062);; Endocytosis (ko04144);; Axon guidance (ko04360);; VEGF signaling pathway (ko04370);; Focal adhesion (ko04510);; Adherens junction (ko04520);; Tight junction (ko04530);; T cell receptor signaling pathway (ko04660);; Fc gamma R-mediated phagocytosis (ko0466…
CYBB	17.0403	13.7956	17.6685	5.8525	10.9275	7.76572	0.000272781	1.16961	up	Molecular Function: voltage-gated ion channel activity (GO:0005244);; Cellular Component: mitochondrion (GO:0005739);; Cellular Component: integral component of plasma membrane (GO:0005887);; Molecular Function: electron carrier activity (GO:0009055);; Molecular Function: oxidoreductase activity (GO:0016491);; Molecular Function: heme binding (GO:0020037);; Biological Process: electron transport …	HIF-1 signaling pathway (ko04066);; Phagosome (ko04145);; Osteoclast differentiation (ko04380);; Leukocyte transendothelial migration (ko04670)
CCNB3	1.0493	1.0968	1.37585	3.88474	2.75274	4.23368	0.000907293	-1.41966	down	Biological Process: regulation of cell cycle (GO:0051726);;	FoxO signaling pathway (ko04068);; Cell cycle (ko04110);; p53 signaling pathway (ko04115);; Progesterone-mediated oocyte maturation (ko04914)
TIMP1	300.69	677.055	784.632	205.437	137.579	117.695	0.00556783	2.10135	up	Cellular Component: basement membrane (GO:0005604);; Molecular Function: metalloendopeptidase inhibitor activity (GO:0008191);; Biological Process: negative regulation of peptidase activity (GO:0010466);; Biological Process: erythrocyte maturation (GO:0043249);; Molecular Function: metal ion binding (GO:0046872);; Biological Process: negative regulation of membrane protein ectodomain proteolysis …	HIF-1 signaling pathway (ko04066)
LOC101102123	5.09183	5.13568	3.38244	12.0261	11.6394	10.8714	0.000730009	-1.22344	down	Biological Process: establishment of planar polarity (GO:0001736);; Cellular Component: cytoplasm (GO:0005737);; Cellular Component: tight junction (GO:0005923);; Biological Process: negative regulation of phosphatase activity (GO:0010923);; Molecular Function: phosphatase binding (GO:0019902);; Molecular Function: ubiquitin protein ligase binding (GO:0031625);; Cellular Component: alpha-amino-3-…	Hippo signaling pathway (ko04390)
IL2RG	6.56793	4.03092	7.38091	3.12195	0.992362	2.06589	0.00132735	1.84452	up	Molecular Function: cytokine receptor activity (GO:0004896);; Cellular Component: integral component of membrane (GO:0016021);;	Cytokine-cytokine receptor interaction (ko04060);; Endocytosis (ko04144);; PI3K-Akt signaling pathway (ko04151);; Jak-STAT signaling pathway (ko04630);; Measles (ko05162);; HTLV-I infection (ko05166);; Inflammatory bowel disease (IBD) (ko05321);; Primary immunodeficiency (ko05340)
LPAR4	1.01992	0.871033	0.790341	4.21929	3.29499	3.01627	0.00106185	-1.77058	down	Molecular Function: G-protein coupled receptor activity (GO:0004930);; Biological Process: G-protein coupled receptor signaling pathway (GO:0007186);; Cellular Component: integral component of membrane (GO:0016021);;	Rap1 signaling pathway (ko04015);; Neuroactive ligand-receptor interaction (ko04080);; PI3K-Akt signaling pathway (ko04151);; Pathways in cancer (ko05200)
RPS6KA6	2.53103	3.90858	3.289	7.85257	5.37822	7.31288	0.000488309	-1.27221	down	Molecular Function: magnesium ion binding (GO:0000287);; Molecular Function: protein serine/threonine kinase activity (GO:0004674);; Molecular Function: ATP binding (GO:0005524);; Biological Process: DNA damage response, signal transduction by p53 class mediator resulting in transcription of p21 class mediator (GO:0006978);; Biological Process: intracellular signal transduction (GO:0007243);;	MAPK signaling pathway (ko04010);; Oocyte meiosis (ko04114);; mTOR signaling pathway (ko04150);; Long-term potentiation (ko04720);; Neurotrophin signaling pathway (ko04722);; Progesterone-mediated oocyte maturation (ko04914)
IKBKG	2.94677	2.64482	3.78182	0.993771	1.15891	1.23535	0.0274225	1.46553	up	Biological Process: B cell homeostasis (GO:0001782);; Cellular Component: nucleus (GO:0005634);; Cellular Component: cytoplasm (GO:0005737);; Biological Process: cellular response to DNA damage stimulus (GO:0006974);; Biological Process: activation of NF-kappaB-inducing kinase activity (GO:0007250);; Molecular Function: protein domain specific binding (GO:0019904);; Molecular Function: metal ion …	MAPK signaling pathway (ko04010);; Ras signaling pathway (ko04014);; Chemokine signaling pathway (ko04062);; NF-kappa B signaling pathway (ko04064);; PI3K-Akt signaling pathway (ko04151);; Apoptosis (ko04210);; Osteoclast differentiation (ko04380);; Toll-like receptor signaling pathway (ko04620);; NOD-like receptor signaling pathway (ko04621);; RIG-I-like receptor signaling pathway (ko04622);; Cy…
SGOL1	0.885596	0.926789	1.20742	4.08235	3.09186	3.53049	0.00270615	-1.70043	down	Cellular Component: kinetochore (GO:0000776);; Cellular Component: condensed nuclear chromosome, centromeric region (GO:0000780);; Cellular Component: spindle pole (GO:0000922);; Cellular Component: centrosome (GO:0005813);; Biological Process: attachment of spindle microtubules to kinetochore (GO:0008608);; Biological Process: centriole-centriole cohesion (GO:0010457);; Cellular Component: mitot…	Oocyte meiosis (ko04114)
COL4A5	19.684	24.0202	26.4089	9.17738	7.42365	12.3779	2.03e-06	1.64408	up	Molecular Function: extracellular matrix structural constituent (GO:0005201);; Cellular Component: collagen type IV trimer (GO:0005587);; Cellular Component: basal lamina (GO:0005605);; Biological Process: neuromuscular junction development (GO:0007528);; Cellular Component: neuromuscular junction (GO:0031594);;	PI3K-Akt signaling pathway (ko04151);; Focal adhesion (ko04510);; ECM-receptor interaction (ko04512);; Protein digestion and absorption (ko04974);; Amoebiasis (ko05146);; Pathways in cancer (ko05200);; Small cell lung cancer (ko05222)
COL4A6	18.2568	13.2546	13.7022	9.06445	10.914	6.82462	0.0126864	1.20596	up	Molecular Function: extracellular matrix structural constituent (GO:0005201);; Cellular Component: collagen type IV trimer (GO:0005587);; Biological Process: extracellular matrix organization (GO:0030198);; Biological Process: cellular response to amino acid stimulus (GO:0071230);;	PI3K-Akt signaling pathway (ko04151);; Focal adhesion (ko04510);; ECM-receptor interaction (ko04512);; Protein digestion and absorption (ko04974);; Amoebiasis (ko05146);; Pathways in cancer (ko05200);; Small cell lung cancer (ko05222)
BTK	6.66921	5.87235	8.46174	1.04679	1.36748	0.862035	6.99e-10	2.73973	up	Molecular Function: protein tyrosine kinase activity (GO:0004713);; Molecular Function: ATP binding (GO:0005524);; Molecular Function: phosphatidylinositol-3,4,5-trisphosphate binding (GO:0005547);; Cellular Component: nucleus (GO:0005634);; Cellular Component: cytosol (GO:0005829);; Cellular Component: plasma membrane (GO:0005886);; Biological Process: I-kappaB kinase/NF-kappaB signaling (GO:000…	NF-kappa B signaling pathway (ko04064);; Osteoclast differentiation (ko04380);; Platelet activation (ko04611);; B cell receptor signaling pathway (ko04662);; Fc epsilon RI signaling pathway (ko04664);; Primary immunodeficiency (ko05340)
LOC101111432	1.91359	1.83125	1.2311	0.266364	0.769079	0.598494	0.023056	1.77346	up	Molecular Function: ATP binding (GO:0005524);; Cellular Component: integral component of membrane (GO:0016021);; Molecular Function: cation-transporting ATPase activity (GO:0019829);; Molecular Function: metal ion binding (GO:0046872);;	Calcium signaling pathway (ko04020);; cGMP-PKG signaling pathway (ko04022);; cAMP signaling pathway (ko04024);; Adrenergic signaling in cardiomyocytes (ko04261);; Salivary secretion (ko04970);; Pancreatic secretion (ko04972)
TLR4	7.37264	4.99443	9.11219	5.08476	3.26677	3.22659	0.0291786	1.04307	up	Biological Process: activation of MAPK activity (GO:0000187);; Molecular Function: lipopolysaccharide receptor activity (GO:0001875);; Biological Process: B cell proliferation involved in immune response (GO:0002322);; Biological Process: nitric oxide production involved in inflammatory response (GO:0002537);; Biological Process: MyD88-dependent toll-like receptor signaling pathway (GO:0002755);;…	NF-kappa B signaling pathway (ko04064);; HIF-1 signaling pathway (ko04066);; Phagosome (ko04145);; PI3K-Akt signaling pathway (ko04151);; Toll-like receptor signaling pathway (ko04620);; Salmonella infection (ko05132);; Pertussis (ko05133);; Legionellosis (ko05134);; Leishmaniasis (ko05140);; Chagas disease (American trypanosomiasis) (ko05142);; Malaria (ko05144);; Toxoplasmosis (ko05145);; Amoeb…
RASSF1	4.42238	4.85225	4.43351	2.42164	3.04119	2.47313	0.0414187	1.14059	up	Cellular Component: nucleus (GO:0005634);; Cellular Component: cytoplasm (GO:0005737);; Cellular Component: plasma membrane (GO:0005886);; Biological Process: cellular response to DNA damage stimulus (GO:0006974);; Biological Process: Ras protein signal transduction (GO:0007265);; Cellular Component: microtubule cytoskeleton (GO:0015630);; Biological Process: positive regulation of protein ubiqui…	Ras signaling pathway (ko04014);; Hippo signaling pathway (ko04390);; Pathways in cancer (ko05200);; MicroRNAs in cancer (ko05206);; Bladder cancer (ko05219);; Non-small cell lung cancer (ko05223)
LOC101120818	3.39531	4.7972	4.33894	2.02963	1.92484	2.18305	0.0370785	1.27534	up	Cellular Component: anaphase-promoting complex (GO:0005680);; Biological Process: ubiquitin-dependent protein catabolic process (GO:0006511);; Molecular Function: ubiquitin protein ligase binding (GO:0031625);; Biological Process: positive regulation of synaptic plasticity (GO:0031915);; Biological Process: protein K11-linked ubiquitination (GO:0070979);; Biological Process: positive regulation o…	Cell cycle (ko04110);; Oocyte meiosis (ko04114);; Ubiquitin mediated proteolysis (ko04120);; Progesterone-mediated oocyte maturation (ko04914);; HTLV-I infection (ko05166)
LOC101121082	2.30833	2.07797	2.55691	0.153573	0.56578	0.537965	0.00062151	2.65431	up	--	Dorso-ventral axis formation (ko04320);; Notch signaling pathway (ko04330);; Thyroid hormone signaling pathway (ko04919);; MicroRNAs in cancer (ko05206)
LOC105606063	2.43338	1.96004	2.14772	0.297533	0	0.474904	3.18e-05	3.20363	up	Molecular Function: calcium ion binding (GO:0005509);; Cellular Component: plasma membrane (GO:0005886);; Biological Process: Notch signaling pathway (GO:0007219);; Cellular Component: integral component of membrane (GO:0016021);; Molecular Function: enzyme binding (GO:0019899);; Biological Process: forebrain development (GO:0030900);; Biological Process: negative regulation of neuron differentia…	Dorso-ventral axis formation (ko04320);; Notch signaling pathway (ko04330);; Thyroid hormone signaling pathway (ko04919);; MicroRNAs in cancer (ko05206)
LOC105606081	7.00875	8.34327	10.0102	4.53224	4.14427	3.15847	0.0182099	1.32808	up	Molecular Function: calcium ion binding (GO:0005509);; Cellular Component: basement membrane (GO:0005604);; Biological Process: cell adhesion (GO:0007155);; Molecular Function: heparin binding (GO:0008201);; Biological Process: negative regulation of angiogenesis (GO:0016525);;	Phagosome (ko04145);; PI3K-Akt signaling pathway (ko04151);; Focal adhesion (ko04510);; ECM-receptor interaction (ko04512);; Malaria (ko05144)
LOC105606098	3.75001	2.93643	2.35109	0.033871	0.493052	0.090983	1.12e-06	3.94511	up	Molecular Function: magnesium ion binding (GO:0000287);; Cellular Component: mitochondrion (GO:0005739);; Cellular Component: plasma membrane (GO:0005886);; Cellular Component: integral component of membrane (GO:0016021);; Molecular Function: catechol O-methyltransferase activity (GO:0016206);; Biological Process: neurotransmitter catabolic process (GO:0042135);; Biological Process: dopamine cata…	Steroid hormone biosynthesis (ko00140);; Tyrosine metabolism (ko00350);; Dopaminergic synapse (ko04728)
SYK	7.0002	6.14988	6.47471	0.512945	0.933336	0.445362	1.42e-19	3.49989	up	Biological Process: lymph vessel development (GO:0001945);; Biological Process: macrophage activation involved in immune response (GO:0002281);; Biological Process: serotonin secretion by platelet (GO:0002554);; Molecular Function: non-membrane spanning protein tyrosine kinase activity (GO:0004715);; Molecular Function: receptor signaling protein tyrosine kinase activity (GO:0004716);; Molecular …	NF-kappa B signaling pathway (ko04064);; PI3K-Akt signaling pathway (ko04151);; Osteoclast differentiation (ko04380);; Platelet activation (ko04611);; Natural killer cell mediated cytotoxicity (ko04650);; B cell receptor signaling pathway (ko04662);; Fc epsilon RI signaling pathway (ko04664);; Fc gamma R-mediated phagocytosis (ko04666);; Tuberculosis (ko05152);; Epstein-Barr virus infection (ko05…
TLN1	66.8794	45.3889	50.3563	24.766	27.9674	30.0172	0.000620994	1.24021	up	Cellular Component: ruffle (GO:0001726);; Molecular Function: actin binding (GO:0003779);; Molecular Function: insulin receptor binding (GO:0005158);; Molecular Function: structural constituent of cytoskeleton (GO:0005200);; Cellular Component: centrosome (GO:0005813);; Cellular Component: plasma membrane (GO:0005886);; Cellular Component: focal adhesion (GO:0005925);; Biological Process: cytoske…	Rap1 signaling pathway (ko04015);; Focal adhesion (ko04510);; Platelet activation (ko04611);; HTLV-I infection (ko05166)
CDKN2B	1.5283	1.30985	3.26883	0.160668	0.850886	0.254517	0.0345998	2.1667	up	Biological Process: G2/M transition of mitotic cell cycle (GO:0000086);; Biological Process: negative regulation of cell-matrix adhesion (GO:0001953);; Molecular Function: cyclin-dependent protein serine/threonine kinase inhibitor activity (GO:0004861);; Cellular Component: nucleus (GO:0005634);; Cellular Component: cytoplasm (GO:0005737);; Biological Process: apoptotic process (GO:0006917);; Bio…	FoxO signaling pathway (ko04068);; Cell cycle (ko04110);; TGF-beta signaling pathway (ko04350);; HTLV-I infection (ko05166);; Pathways in cancer (ko05200);; Viral carcinogenesis (ko05203);; Small cell lung cancer (ko05222)
ITGAV	58.7287	48.0752	89.9037	36.2395	40.8607	31.1981	0.0253884	1.03947	up	Biological Process: angiogenesis (GO:0001525);; Molecular Function: opsonin binding (GO:0001846);; Molecular Function: protein kinase C binding (GO:0005080);; Molecular Function: voltage-gated calcium channel activity (GO:0005245);; Biological Process: integrin-mediated signaling pathway (GO:0007229);; Cellular Component: integrin complex (GO:0008305);; Cellular Component: external side of plasma…	Phagosome (ko04145);; PI3K-Akt signaling pathway (ko04151);; Focal adhesion (ko04510);; ECM-receptor interaction (ko04512);; Cell adhesion molecules (CAMs) (ko04514);; Regulation of actin cytoskeleton (ko04810);; Thyroid hormone signaling pathway (ko04919);; Pathways in cancer (ko05200);; Proteoglycans in cancer (ko05205);; Small cell lung cancer (ko05222);; Hypertrophic cardiomyopathy (HCM) (ko0…
FN1	221.251	106.881	165.793	39.1189	28.8775	21.8371	0.000228115	2.63977	up	Biological Process: angiogenesis (GO:0001525);; Cellular Component: fibrinogen complex (GO:0005577);; Cellular Component: basement membrane (GO:0005604);; Cellular Component: endoplasmic reticulum-Golgi intermediate compartment (GO:0005793);; Biological Process: acute-phase response (GO:0006953);; Biological Process: cell-substrate junction assembly (GO:0007044);; Biological Process: calcium-inde…	PI3K-Akt signaling pathway (ko04151);; Focal adhesion (ko04510);; ECM-receptor interaction (ko04512);; Regulation of actin cytoskeleton (ko04810);; Bacterial invasion of epithelial cells (ko05100);; Amoebiasis (ko05146);; Pathways in cancer (ko05200);; Proteoglycans in cancer (ko05205);; Small cell lung cancer (ko05222)
RPS6KA1	4.52896	3.54524	4.78133	1.57149	1.86141	2.14721	0.00129344	1.6185	up	Molecular Function: magnesium ion binding (GO:0000287);; Molecular Function: protein serine/threonine kinase activity (GO:0004674);; Molecular Function: ATP binding (GO:0005524);; Cellular Component: nucleus (GO:0005634);; Cellular Component: cytoplasm (GO:0005737);; Cellular Component: spindle (GO:0005819);; Biological Process: protein phosphorylation (GO:0006468);; Biological Process: intracell…	MAPK signaling pathway (ko04010);; Oocyte meiosis (ko04114);; mTOR signaling pathway (ko04150);; Long-term potentiation (ko04720);; Neurotrophin signaling pathway (ko04722);; Progesterone-mediated oocyte maturation (ko04914)
LOC101103463	4.36607	5.04973	5.9831	1.05027	1.22616	1.50211	0.000147349	2.16577	up	Biological Process: positive regulation of T cell cytokine production (GO:0002726);; Molecular Function: ubiquitin-protein transferase activity (GO:0004842);; Molecular Function: tumor necrosis factor receptor binding (GO:0005164);; Molecular Function: CD40 receptor binding (GO:0005174);; Cellular Component: cytoplasm (GO:0005737);; Biological Process: activation of NF-kappaB-inducing kinase acti…	MAPK signaling pathway (ko04010);; NF-kappa B signaling pathway (ko04064);; Sphingolipid signaling pathway (ko04071);; Protein processing in endoplasmic reticulum (ko04141);; Apoptosis (ko04210);; Osteoclast differentiation (ko04380);; RIG-I-like receptor signaling pathway (ko04622);; TNF signaling pathway (ko04668);; Adipocytokine signaling pathway (ko04920);; Non-alcoholic fatty liver disease (…
COL5A1	29.5972	19.975	18.2257	7.76011	7.57651	8.05726	0.00177371	1.80312	up	Biological Process: blood vessel development (GO:0001568);; Biological Process: heart morphogenesis (GO:0003007);; Molecular Function: extracellular matrix structural constituent (GO:0005201);; Cellular Component: collagen type V trimer (GO:0005588);; Cellular Component: basement membrane (GO:0005604);; Biological Process: cell adhesion (GO:0007155);; Molecular Function: heparin binding (GO:00082…	PI3K-Akt signaling pathway (ko04151);; Focal adhesion (ko04510);; ECM-receptor interaction (ko04512);; Platelet activation (ko04611);; Protein digestion and absorption (ko04974);; Amoebiasis (ko05146)
PRKAA2	1.39303	2.00483	1.85647	4.50121	6.82437	6.91208	0.0187602	-1.4016	down	Molecular Function: chromatin binding (GO:0003682);; Molecular Function: AMP-activated protein kinase activity (GO:0004679);; Molecular Function: ATP binding (GO:0005524);; Cellular Component: nucleus (GO:0005634);; Biological Process: lipid biosynthetic process (GO:0008610);; Biological Process: positive regulation of autophagy (GO:0010508);; Biological Process: negative regulation of TOR signal…	FoxO signaling pathway (ko04068);; Regulation of autophagy (ko04140);; mTOR signaling pathway (ko04150);; PI3K-Akt signaling pathway (ko04151);; AMPK signaling pathway (ko04152);; Circadian rhythm (ko04710);; Insulin signaling pathway (ko04910);; Adipocytokine signaling pathway (ko04920);; Oxytocin signaling pathway (ko04921);; Non-alcoholic fatty liver disease (NAFLD) (ko04932);; Hypertrophic ca…
ANAPC2	5.2249	6.59575	6.25025	2.84226	2.3706	3.4607	0.00579574	1.49095	up	Biological Process: ubiquitin-dependent protein catabolic process (GO:0006511);; Cellular Component: cullin-RING ubiquitin ligase complex (GO:0031461);; Molecular Function: ubiquitin protein ligase binding (GO:0031625);;	Cell cycle (ko04110);; Oocyte meiosis (ko04114);; Ubiquitin mediated proteolysis (ko04120);; Progesterone-mediated oocyte maturation (ko04914);; HTLV-I infection (ko05166)
NOTCH1	3.54476	2.84683	3.93363	1.7921	2.15809	1.95156	0.0172967	1.06845	up	Biological Process: negative regulation of transcription from RNA polymerase II promoter (GO:0000122);; Molecular Function: core promoter binding (GO:0001047);; Molecular Function: RNA polymerase II transcription factor binding transcription factor activity involved in positive regulation of transcription (GO:0001190);; Biological Process: in utero embryonic development (GO:0001701);; Biological …	Dorso-ventral axis formation (ko04320);; Notch signaling pathway (ko04330);; Thyroid hormone signaling pathway (ko04919);; MicroRNAs in cancer (ko05206)
RAPGEF1	4.53604	4.54794	5.58148	3.88144	2.87617	4.41347	0.0046643	1.00351	up	--	Rap1 signaling pathway (ko04015);; Focal adhesion (ko04510);; Neurotrophin signaling pathway (ko04722);; Insulin signaling pathway (ko04910);; Renal cell carcinoma (ko05211)
CYP2J	1.00146	1.21456	1.52176	0.066649	0.440654	0.797377	0.00533043	2.05054	up	Molecular Function: iron ion binding (GO:0005506);; Molecular Function: electron carrier activity (GO:0009055);; Molecular Function: oxidoreductase activity, acting on paired donors, with incorporation or reduction of molecular oxygen, reduced flavin or flavoprotein as one donor, and incorporation of one atom of oxygen (GO:0016712);; Molecular Function: heme binding (GO:0020037);; Biological Proc…	Arachidonic acid metabolism (ko00590);; Linoleic acid metabolism (ko00591);; Serotonergic synapse (ko04726);; Inflammatory mediator regulation of TRP channels (ko04750);; Ovarian steroidogenesis (ko04913)
ID2	18.5186	17.5993	23.2998	70.6313	48.6082	37.009	0.0205058	-1.21306	down	Biological Process: negative regulation of transcription from RNA polymerase II promoter (GO:0000122);; Biological Process: metanephros development (GO:0001656);; Biological Process: natural killer cell differentiation (GO:0001779);; Biological Process: membranous septum morphogenesis (GO:0003149);; Biological Process: bundle of His development (GO:0003166);; Cellular Component: nucleus (GO:00056…	TGF-beta signaling pathway (ko04350);; Hippo signaling pathway (ko04390);; Signaling pathways regulating pluripotency of stem cells (ko04550);; Transcriptional misregulation in cancer (ko05202)
FSHR	3.45741	5.25371	6.53093	35.3933	10.5385	30.3264	0.0134444	-1.8776	down	Biological Process: primary ovarian follicle growth (GO:0001545);; Biological Process: regulation of protein phosphorylation (GO:0001932);; Biological Process: regulation of systemic arterial blood pressure (GO:0003073);; Molecular Function: follicle-stimulating hormone receptor activity (GO:0004963);; Cellular Component: plasma membrane (GO:0005886);; Biological Process: adenylate cyclase-inhibi…	cAMP signaling pathway (ko04024);; Neuroactive ligand-receptor interaction (ko04080);; Ovarian steroidogenesis (ko04913)
HK2	1.15268	1.90041	1.67647	0.690973	0.522825	0.63825	0.0255659	1.53399	up	Biological Process: cellular glucose homeostasis (GO:0001678);; Molecular Function: glucokinase activity (GO:0004340);; Molecular Function: ATP binding (GO:0005524);; Cellular Component: mitochondrial outer membrane (GO:0005741);; Cellular Component: cytosol (GO:0005829);; Biological Process: glycolytic process (GO:0006096);; Biological Process: apoptotic mitochondrial changes (GO:0008637);; Mole…	Glycolysis / Gluconeogenesis (ko00010);; Fructose and mannose metabolism (ko00051);; Galactose metabolism (ko00052);; Starch and sucrose metabolism (ko00500);; Amino sugar and nucleotide sugar metabolism (ko00520);; Butirosin and neomycin biosynthesis (ko00524);; Carbon metabolism (ko01200);; HIF-1 signaling pathway (ko04066);; Insulin signaling pathway (ko04910);; Type II diabetes mellitus (ko04…
IL1R1	11.9835	10.3507	13.8419	5.33567	6.9462	6.43121	0.00111009	1.12353	up	Molecular Function: protease binding (GO:0002020);; Molecular Function: interleukin-1, Type I, activating receptor activity (GO:0004909);; Molecular Function: platelet-derived growth factor receptor binding (GO:0005161);; Cellular Component: cell surface (GO:0009986);; Cellular Component: membrane (GO:0016020);;	MAPK signaling pathway (ko04010);; Cytokine-cytokine receptor interaction (ko04060);; NF-kappa B signaling pathway (ko04064);; Apoptosis (ko04210);; Osteoclast differentiation (ko04380);; Hematopoietic cell lineage (ko04640);; Inflammatory mediator regulation of TRP channels (ko04750);; Amoebiasis (ko05146);; HTLV-I infection (ko05166)
CNGA3	8.97065	4.9701	14.3571	0.975241	0.599826	0.645151	0.000782691	3.7813	up	Cellular Component: photoreceptor outer segment (GO:0001750);; Molecular Function: intracellular cyclic nucleotide activated cation channel activity (GO:0005221);; Cellular Component: plasma membrane (GO:0005886);; Biological Process: ion transport (GO:0006811);; Biological Process: visual perception (GO:0007601);; Cellular Component: integral component of membrane (GO:0016021);; Molecular Functi…	cAMP signaling pathway (ko04024);; Olfactory transduction (ko04740)
BUB1	1.6595	2.62627	2.12088	9.76314	6.47139	4.20841	0.00651521	-1.27372	down	Cellular Component: condensed chromosome kinetochore (GO:0000777);; Cellular Component: condensed nuclear chromosome, centromeric region (GO:0000780);; Molecular Function: protein serine/threonine kinase activity (GO:0004674);; Molecular Function: ATP binding (GO:0005524);; Biological Process: regulation of sister chromatid cohesion (GO:0007063);; Biological Process: spindle assembly checkpoint (…	Cell cycle (ko04110);; Oocyte meiosis (ko04114);; Progesterone-mediated oocyte maturation (ko04914)
ITGA5	12.8944	8.96649	10.0259	2.29386	2.55057	3.31463	5.11e-08	1.96481	up	Molecular Function: integrin binding (GO:0005178);; Cellular Component: cell-cell junction (GO:0005911);; Cellular Component: focal adhesion (GO:0005925);; Biological Process: cell-substrate junction assembly (GO:0007044);; Biological Process: heterophilic cell-cell adhesion via plasma membrane cell adhesion molecules (GO:0007157);; Biological Process: leukocyte cell-cell adhesion (GO:0007159);; …	Phagosome (ko04145);; PI3K-Akt signaling pathway (ko04151);; Focal adhesion (ko04510);; ECM-receptor interaction (ko04512);; Hematopoietic cell lineage (ko04640);; Regulation of actin cytoskeleton (ko04810);; Bacterial invasion of epithelial cells (ko05100);; Pertussis (ko05133);; Proteoglycans in cancer (ko05205);; MicroRNAs in cancer (ko05206);; Hypertrophic cardiomyopathy (HCM) (ko05410);; Arr…
ITGB7	1.37216	1.01743	2.11861	0.421801	0.359412	0.238562	0.000282293	2.30943	up	Molecular Function: receptor activity (GO:0004872);; Biological Process: cell-matrix adhesion (GO:0007160);; Biological Process: integrin-mediated signaling pathway (GO:0007229);; Biological Process: multicellular organismal development (GO:0007275);; Cellular Component: integrin complex (GO:0008305);; Biological Process: leukocyte migration (GO:0050900);;	PI3K-Akt signaling pathway (ko04151);; Focal adhesion (ko04510);; ECM-receptor interaction (ko04512);; Cell adhesion molecules (CAMs) (ko04514);; Intestinal immune network for IgA production (ko04672);; Regulation of actin cytoskeleton (ko04810);; Transcriptional misregulation in cancer (ko05202);; Hypertrophic cardiomyopathy (HCM) (ko05410);; Arrhythmogenic right ventricular cardiomyopathy (ARVC…
MYL6	697.125	519.372	511.078	185.499	384.653	210.967	0.00194336	1.32052	up	Molecular Function: calcium ion binding (GO:0005509);;	Vascular smooth muscle contraction (ko04270);; Oxytocin signaling pathway (ko04921)
GNG5	67.9656	68.9783	67.3287	233.458	204.679	183.269	5.03e-06	-1.41596	down	Molecular Function: signal transducer activity (GO:0004871);; Cellular Component: heterotrimeric G-protein complex (GO:0005834);; Biological Process: G-protein coupled receptor signaling pathway (GO:0007186);;	Ras signaling pathway (ko04014);; Chemokine signaling pathway (ko04062);; PI3K-Akt signaling pathway (ko04151);; Circadian entrainment (ko04713);; Retrograde endocannabinoid signaling (ko04723);; Glutamatergic synapse (ko04724);; Cholinergic synapse (ko04725);; Serotonergic synapse (ko04726);; GABAergic synapse (ko04727);; Dopaminergic synapse (ko04728);; Morphine addiction (ko05032);; Alcoholism…
ITGA7	6.91998	6.01561	6.85037	1.71289	3.16604	2.50985	1.11e-06	1.97272	up	Biological Process: cell adhesion (GO:0007155);; Biological Process: integrin-mediated signaling pathway (GO:0007229);; Cellular Component: integrin complex (GO:0008305);;	PI3K-Akt signaling pathway (ko04151);; Focal adhesion (ko04510);; ECM-receptor interaction (ko04512);; Regulation of actin cytoskeleton (ko04810);; Hypertrophic cardiomyopathy (HCM) (ko05410);; Arrhythmogenic right ventricular cardiomyopathy (ARVC) (ko05412);; Dilated cardiomyopathy (ko05414)
COL24A1	2.36677	1.55042	1.61777	1.22289	0.789573	0.747422	0.0319029	1.19397	up	Molecular Function: extracellular matrix structural constituent (GO:0005201);; Cellular Component: collagen trimer (GO:0005581);;	PI3K-Akt signaling pathway (ko04151);; Focal adhesion (ko04510);; ECM-receptor interaction (ko04512);; Platelet activation (ko04611);; Protein digestion and absorption (ko04974);; Amoebiasis (ko05146)
CSF2RB	12.2984	5.39645	7.60741	0.926021	0.618105	0.512971	0.000113784	3.71546	up	Molecular Function: cytokine receptor activity (GO:0004896);; Cellular Component: membrane (GO:0016020);;	Cytokine-cytokine receptor interaction (ko04060);; Apoptosis (ko04210);; Jak-STAT signaling pathway (ko04630)
RAC2	1.95444	1.16208	2.05583	0.77424	0.769296	0.742989	0.0335701	1.36805	up	Molecular Function: GTPase activity (GO:0003924);; Molecular Function: GTP binding (GO:0005525);; Cellular Component: nuclear envelope (GO:0005635);; Cellular Component: cytoplasm (GO:0005737);; Biological Process: GTP catabolic process (GO:0006184);; Biological Process: chemotaxis (GO:0006935);; Biological Process: small GTPase mediated signal transduction (GO:0007264);; Biological Process: posi…	MAPK signaling pathway (ko04010);; Ras signaling pathway (ko04014);; Rap1 signaling pathway (ko04015);; cAMP signaling pathway (ko04024);; Chemokine signaling pathway (ko04062);; Sphingolipid signaling pathway (ko04071);; Wnt signaling pathway (ko04310);; Axon guidance (ko04360);; VEGF signaling pathway (ko04370);; Focal adhesion (ko04510);; Adherens junction (ko04520);; Natural killer cell media…
PDE3A	4.76869	4.25472	4.62392	3.22664	2.51947	1.02217	0.0049067	1.13078	up	Biological Process: oocyte maturation (GO:0001556);; Molecular Function: 3',5'-cyclic-AMP phosphodiesterase activity (GO:0004115);; Biological Process: cAMP catabolic process (GO:0006198);; Biological Process: cAMP-mediated signaling (GO:0019933);; Biological Process: cGMP-mediated signaling (GO:0019934);; Biological Process: regulation of meiosis (GO:0040020);; Biological Process: response to dr…	Purine metabolism (ko00230);; cGMP-PKG signaling pathway (ko04022);; cAMP signaling pathway (ko04024);; Insulin signaling pathway (ko04910);; Progesterone-mediated oocyte maturation (ko04914);; Morphine addiction (ko05032)
OLR1	2.66047	2.55621	4.71095	1.15559	1.05812	1.56115	0.00301848	1.5835	up	Molecular Function: low-density lipoprotein receptor activity (GO:0005041);; Cellular Component: extracellular region (GO:0005576);; Cellular Component: plasma membrane (GO:0005886);; Biological Process: inflammatory response (GO:0006954);; Biological Process: cell adhesion (GO:0007155);; Cellular Component: integral component of membrane (GO:0016021);; Molecular Function: carbohydrate binding (G…	PPAR signaling pathway (ko03320);; Phagosome (ko04145)
LOC101102473	0.839729	1.45171	1.54084	5.3888	4.02947	3.54528	0.031895	-1.57602	down	Biological Process: regulation of cyclin-dependent protein serine/threonine kinase activity (GO:0000079);; Cellular Component: spindle pole (GO:0000922);; Cellular Component: condensed nuclear chromosome outer kinetochore (GO:0000942);; Biological Process: in utero embryonic development (GO:0001701);; Molecular Function: patched binding (GO:0005113);; Cellular Component: cytoplasm (GO:0005737);; …	FoxO signaling pathway (ko04068);; Cell cycle (ko04110);; p53 signaling pathway (ko04115);; Progesterone-mediated oocyte maturation (ko04914)
LOC105614854	62.9969	69.1914	65.8997	184.646	170.652	135.946	0.000351145	-1.12412	down	Biological Process: G1/S transition of mitotic cell cycle (GO:0000082);; Cellular Component: spindle pole (GO:0000922);; Biological Process: regulation of heart rate (GO:0002027);; Molecular Function: calcium ion binding (GO:0005509);; Biological Process: detection of calcium ion (GO:0005513);; Molecular Function: calmodulin binding (GO:0005516);; Cellular Component: nucleus (GO:0005634);; Cellul…	Calcium signaling pathway (ko04020);; Phosphatidylinositol signaling system (ko04070);; Oocyte meiosis (ko04114);; Adrenergic signaling in cardiomyocytes (ko04261);; Vascular smooth muscle contraction (ko04270);; Phototransduction (ko04744);; Insulin signaling pathway (ko04910);; GnRH signaling pathway (ko04912);; Melanogenesis (ko04916)
VWF	19.7383	16.5334	22.2646	7.40652	9.98789	10.7296	0.000205392	1.1688	up	Biological Process: liver development (GO:0001889);; Biological Process: placenta development (GO:0001890);; Molecular Function: glycoprotein binding (GO:0001948);; Molecular Function: protease binding (GO:0002020);; Molecular Function: integrin binding (GO:0005178);; Molecular Function: collagen binding (GO:0005518);; Cellular Component: proteinaceous extracellular matrix (GO:0005578);; Cellular…	PI3K-Akt signaling pathway (ko04151);; Focal adhesion (ko04510);; ECM-receptor interaction (ko04512);; Complement and coagulation cascades (ko04610);; Platelet activation (ko04611)
CACNA1C	6.3733	6.69923	6.1234	3.24366	2.32533	2.13407	0.00315451	1.18685	up	--	MAPK signaling pathway (ko04010);; Calcium signaling pathway (ko04020);; cGMP-PKG signaling pathway (ko04022);; cAMP signaling pathway (ko04024);; Cardiac muscle contraction (ko04260);; Adrenergic signaling in cardiomyocytes (ko04261);; Vascular smooth muscle contraction (ko04270);; Circadian entrainment (ko04713);; Long-term potentiation (ko04720);; Retrograde endocannabinoid signaling (ko04723)…
SYNGR1	1.4508	1.13633	1.93819	0.927531	0.791024	0.612826	0.0115723	1.46447	up	Cellular Component: integral component of membrane (GO:0016021);; Biological Process: regulation of long-term neuronal synaptic plasticity (GO:0048169);; Biological Process: regulation of short-term neuronal synaptic plasticity (GO:0048172);;	MAPK signaling pathway (ko04010);; NF-kappa B signaling pathway (ko04064);; Osteoclast differentiation (ko04380);; Toll-like receptor signaling pathway (ko04620);; NOD-like receptor signaling pathway (ko04621);; TNF signaling pathway (ko04668);; Leishmaniasis (ko05140);; Toxoplasmosis (ko05145);; Herpes simplex infection (ko05168);; Epstein-Barr virus infection (ko05169)
CPT1B	1.37154	1.42002	1.48519	0.313998	1.14754	0.258241	0.0229546	1.59878	up	Molecular Function: carnitine O-palmitoyltransferase activity (GO:0004095);; Cellular Component: mitochondrial outer membrane (GO:0005741);; Biological Process: fatty acid beta-oxidation (GO:0006635);; Biological Process: transport (GO:0006810);; Cellular Component: integral component of membrane (GO:0016021);;	Fatty acid degradation (ko00071);; Fatty acid metabolism (ko01212);; PPAR signaling pathway (ko03320);; AMPK signaling pathway (ko04152);; Adipocytokine signaling pathway (ko04920)
KRIT1	7.20982	10.9024	6.99226	16.9256	27.1564	28.1397	0.000672366	-1.11273	down	Biological Process: negative regulation of endothelial cell proliferation (GO:0001937);; Molecular Function: phosphatidylinositol-4,5-bisphosphate binding (GO:0005546);; Cellular Component: cytoplasm (GO:0005737);; Cellular Component: microtubule (GO:0005874);; Cellular Component: plasma membrane (GO:0005886);; Cellular Component: cell-cell junction (GO:0005911);; Molecular Function: microtubule …	Rap1 signaling pathway (ko04015)
ITGB8	4.58767	3.15845	5.22642	10.3504	8.80875	11.0456	0.000980929	-1.12294	down	Biological Process: ganglioside metabolic process (GO:0001573);; Molecular Function: receptor activity (GO:0004872);; Biological Process: cell-matrix adhesion (GO:0007160);; Biological Process: integrin-mediated signaling pathway (GO:0007229);; Biological Process: multicellular organismal development (GO:0007275);; Cellular Component: integrin complex (GO:0008305);;	PI3K-Akt signaling pathway (ko04151);; Focal adhesion (ko04510);; ECM-receptor interaction (ko04512);; Cell adhesion molecules (CAMs) (ko04514);; Regulation of actin cytoskeleton (ko04810);; Hypertrophic cardiomyopathy (HCM) (ko05410);; Arrhythmogenic right ventricular cardiomyopathy (ARVC) (ko05412);; Dilated cardiomyopathy (ko05414)
RAPGEF5	4.47734	4.04264	5.99516	2.69813	2.8139	2.77814	0.0034674	1.04732	up	Molecular Function: guanyl-nucleotide exchange factor activity (GO:0005085);; Cellular Component: intracellular (GO:0005622);; Biological Process: regulation of small GTPase mediated signal transduction (GO:0051056);;	Ras signaling pathway (ko04014);; Rap1 signaling pathway (ko04015)
LOC101102230	4.64895	5.1365	4.7824	1.1279	1.77069	0.796892	0.000127741	2.09151	up	Biological Process: transport (GO:0006810);; Biological Process: cell adhesion (GO:0007155);; Cellular Component: integral component of membrane (GO:0016021);;	PPAR signaling pathway (ko03320);; Phagosome (ko04145);; AMPK signaling pathway (ko04152);; ECM-receptor interaction (ko04512);; Hematopoietic cell lineage (ko04640);; Adipocytokine signaling pathway (ko04920);; Fat digestion and absorption (ko04975);; Malaria (ko05144)
LOC101115115	79.4059	56.4681	59.6418	24.0972	11.0144	9.1932	1.56e-07	2.41701	up	Biological Process: transport (GO:0006810);; Biological Process: cell adhesion (GO:0007155);; Cellular Component: integral component of membrane (GO:0016021);;	PPAR signaling pathway (ko03320);; Phagosome (ko04145);; AMPK signaling pathway (ko04152);; ECM-receptor interaction (ko04512);; Hematopoietic cell lineage (ko04640);; Adipocytokine signaling pathway (ko04920);; Fat digestion and absorption (ko04975);; Malaria (ko05144)
RELN	6.17062	4.87204	3.3109	1.90331	3.87346	3.04522	0.0359296	1.15602	up	Cellular Component: proteinaceous extracellular matrix (GO:0005578);; Biological Process: proteolysis (GO:0006508);; Biological Process: cell adhesion (GO:0007155);; Biological Process: multicellular organismal development (GO:0007275);; Molecular Function: serine-type peptidase activity (GO:0008236);; Molecular Function: metal ion binding (GO:0046872);;	PI3K-Akt signaling pathway (ko04151);; Focal adhesion (ko04510);; ECM-receptor interaction (ko04512)
PRKAR2B	18.7321	35.7888	20.2334	140.048	69.6186	103.885	1.9e-05	-1.50831	down	Biological Process: regulation of protein phosphorylation (GO:0001932);; Cellular Component: cytoplasm (GO:0005737);; Cellular Component: centrosome (GO:0005813);; Cellular Component: plasma membrane (GO:0005886);; Cellular Component: cAMP-dependent protein kinase complex (GO:0005952);; Biological Process: fatty acid metabolic process (GO:0006631);; Biological Process: signal transduction (GO:000…	Apoptosis (ko04210);; Insulin signaling pathway (ko04910)
SFRP4	6.66442	11.2381	9.44667	27.3478	22.423	20.9131	0.000889277	-1.18722	down	Biological Process: vasculature development (GO:0001944);; Biological Process: positive regulation of receptor internalization (GO:0002092);; Cellular Component: extracellular space (GO:0005615);; Cellular Component: nucleus (GO:0005634);; Cellular Component: cytoplasm (GO:0005737);; Biological Process: axonogenesis (GO:0007409);; Biological Process: brain development (GO:0007420);; Biological Pr…	Wnt signaling pathway (ko04310)
LOC101114226	61.3466	28.6689	76.8404	12.5464	25.4467	10.8565	0.0183194	2.02007	up	Cellular Component: integral component of membrane (GO:0016021);; Biological Process: single organismal cell-cell adhesion (GO:0016337);;	NF-kappa B signaling pathway (ko04064);; Cell adhesion molecules (CAMs) (ko04514);; TNF signaling pathway (ko04668);; Leukocyte transendothelial migration (ko04670);; African trypanosomiasis (ko05143);; Malaria (ko05144);; HTLV-I infection (ko05166)
IRF5	2.52693	2.25215	3.70545	0.481391	0.521808	0.2539	7.34e-06	2.90981	up	Molecular Function: regulatory region DNA binding (GO:0000975);; Molecular Function: sequence-specific DNA binding transcription factor activity (GO:0003700);; Cellular Component: nucleus (GO:0005634);; Cellular Component: cytoplasm (GO:0005737);; Biological Process: response to peptidoglycan (GO:0032494);; Biological Process: response to muramyl dipeptide (GO:0032495);; Biological Process: posit…	Toll-like receptor signaling pathway (ko04620)
VAV3	6.12272	5.0434	6.79354	2.28772	3.26143	1.9093	0.000122569	1.47422	up	Molecular Function: epidermal growth factor receptor binding (GO:0005154);; Molecular Function: phospholipid binding (GO:0005543);; Cellular Component: cytoplasm (GO:0005737);; Cellular Component: plasma membrane (GO:0005886);; Biological Process: vesicle fusion (GO:0006906);; Biological Process: cellular response to DNA damage stimulus (GO:0006974);; Biological Process: integrin-mediated signali…	cAMP signaling pathway (ko04024);; Chemokine signaling pathway (ko04062);; Focal adhesion (ko04510);; Natural killer cell mediated cytotoxicity (ko04650);; T cell receptor signaling pathway (ko04660);; B cell receptor signaling pathway (ko04662);; Fc epsilon RI signaling pathway (ko04664);; Fc gamma R-mediated phagocytosis (ko04666);; Leukocyte transendothelial migration (ko04670);; Regulation of…
FLT4	13.6051	4.23823	3.40957	1.45446	2.70898	2.16654	0.00146833	1.46494	up	Molecular Function: vascular endothelial growth factor-activated receptor activity (GO:0005021);; Molecular Function: ATP binding (GO:0005524);; Cellular Component: integral component of plasma membrane (GO:0005887);; Biological Process: protein phosphorylation (GO:0006468);; Biological Process: vascular endothelial growth factor signaling pathway (GO:0038084);; Biological Process: vascular endot…	Ras signaling pathway (ko04014);; Rap1 signaling pathway (ko04015);; Cytokine-cytokine receptor interaction (ko04060);; PI3K-Akt signaling pathway (ko04151);; Focal adhesion (ko04510)
MAPK9	7.76686	5.61321	7.82707	17.7258	19.2589	11.9635	0.00106798	-1.08167	down	Molecular Function: MAP kinase activity (GO:0004707);; Molecular Function: ATP binding (GO:0005524);; Cellular Component: mitochondrion (GO:0005739);; Cellular Component: cytosol (GO:0005829);; Biological Process: protein phosphorylation (GO:0006468);; Biological Process: JNK cascade (GO:0007254);; Biological Process: positive regulation of gene expression (GO:0010628);; Biological Process: posit…	MAPK signaling pathway (ko04010);; ErbB signaling pathway (ko04012);; Ras signaling pathway (ko04014);; cAMP signaling pathway (ko04024);; FoxO signaling pathway (ko04068);; Sphingolipid signaling pathway (ko04071);; Protein processing in endoplasmic reticulum (ko04141);; Wnt signaling pathway (ko04310);; Osteoclast differentiation (ko04380);; Focal adhesion (ko04510);; Toll-like receptor signali…
HOMER3	4.8153	4.8892	6.14462	2.62019	5.1791	2.27918	0.00532545	1.15096	up	--	FoxO signaling pathway (ko04068);; Glutamatergic synapse (ko04724)
PDE4C	1.30432	1.13369	1.24619	0.231671	0.506842	0.470096	0.00784484	1.85994	up	Molecular Function: 3',5'-cyclic-nucleotide phosphodiesterase activity (GO:0004114);; Biological Process: signal transduction (GO:0007165);; Molecular Function: metal ion binding (GO:0046872);; Cellular Component: primary cilium (GO:0072372);;	Purine metabolism (ko00230);; cAMP signaling pathway (ko04024);; Morphine addiction (ko05032)
RASAL3	2.07964	1.08801	1.95087	0.402053	1.12606	0.679655	0.00930676	1.62087	up	Molecular Function: Ras GTPase activator activity (GO:0005099);; Molecular Function: phospholipid binding (GO:0005543);; Cellular Component: cytoplasm (GO:0005737);; Cellular Component: intrinsic component of the cytoplasmic side of the plasma membrane (GO:0031235);; Biological Process: positive regulation of Ras GTPase activity (GO:0032320);; Biological Process: negative regulation of Ras protei…	Ras signaling pathway (ko04014)
NOTCH3	10.8424	7.16514	8.08566	4.05541	3.95851	4.25422	0.00209432	1.21438	up	Molecular Function: calcium ion binding (GO:0005509);; Cellular Component: plasma membrane (GO:0005886);; Biological Process: Notch signaling pathway (GO:0007219);; Cellular Component: integral component of membrane (GO:0016021);; Molecular Function: enzyme binding (GO:0019899);; Biological Process: forebrain development (GO:0030900);; Biological Process: negative regulation of neuron differentia…	Dorso-ventral axis formation (ko04320);; Notch signaling pathway (ko04330);; Thyroid hormone signaling pathway (ko04919);; MicroRNAs in cancer (ko05206)
PKN1	16.0092	16.2998	18.6338	11.3492	9.68614	10.1306	0.00300047	1.07084	up	Molecular Function: chromatin binding (GO:0003682);; Molecular Function: protein kinase C activity (GO:0004697);; Molecular Function: protein kinase C binding (GO:0005080);; Molecular Function: ATP binding (GO:0005524);; Cellular Component: nucleus (GO:0005634);; Cellular Component: endosome (GO:0005768);; Cellular Component: plasma membrane (GO:0005886);; Biological Process: regulation of transc…	PI3K-Akt signaling pathway (ko04151);; Salmonella infection (ko05132)
LOC101112563	1.62313	2.38962	3.32536	4.63551	7.25337	7.74915	0.00405407	-1.15822	down	Cellular Component: immunological synapse (GO:0001772);; Biological Process: T cell activation via T cell receptor contact with antigen bound to MHC molecule on antigen presenting cell (GO:0002291);; Biological Process: T cell antigen processing and presentation (GO:0002457);; Biological Process: positive regulation of cellular extravasation (GO:0002693);; Molecular Function: integrin binding (GO…	NF-kappa B signaling pathway (ko04064);; Cell adhesion molecules (CAMs) (ko04514);; Natural killer cell mediated cytotoxicity (ko04650);; TNF signaling pathway (ko04668);; Leukocyte transendothelial migration (ko04670);; African trypanosomiasis (ko05143);; Malaria (ko05144);; Staphylococcus aureus infection (ko05150);; Influenza A (ko05164);; HTLV-I infection (ko05166);; Epstein-Barr virus infect…
ICAM1	14.9487	13.8139	7.80006	3.12249	3.49234	2.34895	0.00337104	1.8164	up	Cellular Component: immunological synapse (GO:0001772);; Biological Process: T cell activation via T cell receptor contact with antigen bound to MHC molecule on antigen presenting cell (GO:0002291);; Biological Process: T cell antigen processing and presentation (GO:0002457);; Biological Process: positive regulation of cellular extravasation (GO:0002693);; Molecular Function: integrin binding (GO…	NF-kappa B signaling pathway (ko04064);; Cell adhesion molecules (CAMs) (ko04514);; Natural killer cell mediated cytotoxicity (ko04650);; TNF signaling pathway (ko04668);; Leukocyte transendothelial migration (ko04670);; African trypanosomiasis (ko05143);; Malaria (ko05144);; Staphylococcus aureus infection (ko05150);; Influenza A (ko05164);; HTLV-I infection (ko05166);; Epstein-Barr virus infect…
ANGPTL4	18.7832	13.705	16.6204	5.81191	4.85294	6.9996	0.000800576	1.39799	up	Molecular Function: enzyme inhibitor activity (GO:0004857);; Cellular Component: proteinaceous extracellular matrix (GO:0005578);; Cellular Component: extracellular space (GO:0005615);; Biological Process: negative regulation of angiogenesis (GO:0016525);; Biological Process: cell differentiation (GO:0030154);; Molecular Function: transmembrane receptor protein tyrosine kinase activator activity …	PPAR signaling pathway (ko03320)
VAV1	4.88683	3.88148	5.48879	1.08971	0.83844	1.04466	5.71e-07	2.38524	up	Molecular Function: phospholipid binding (GO:0005543);; Biological Process: phagocytosis (GO:0006909);; Biological Process: immune response (GO:0006955);; Biological Process: integrin-mediated signaling pathway (GO:0007229);; Molecular Function: Rac guanyl-nucleotide exchange factor activity (GO:0030676);; Biological Process: regulation of Rho protein signal transduction (GO:0035023);; Biological…	cAMP signaling pathway (ko04024);; Chemokine signaling pathway (ko04062);; Focal adhesion (ko04510);; Natural killer cell mediated cytotoxicity (ko04650);; T cell receptor signaling pathway (ko04660);; B cell receptor signaling pathway (ko04662);; Fc epsilon RI signaling pathway (ko04664);; Fc gamma R-mediated phagocytosis (ko04666);; Leukocyte transendothelial migration (ko04670);; Regulation of…
S1PR4	0.43084	0.344921	0.44082	0.133861	0.132342	0.090683	0.0174765	1.91979	up	Biological Process: sphingosine-1-phosphate signaling pathway (GO:0003376);; Biological Process: adenylate cyclase-activating G-protein coupled receptor signaling pathway (GO:0007189);; Cellular Component: integral component of membrane (GO:0016021);; Molecular Function: sphingosine-1-phosphate receptor activity (GO:0038036);;	FoxO signaling pathway (ko04068);; Sphingolipid signaling pathway (ko04071);; Neuroactive ligand-receptor interaction (ko04080)
SLC27A6	0.40421	0.202079	0.070684	0.690958	0.826316	1.16495	0.0115761	-2.01907	down	Biological Process: metabolic process (GO:0008152);; Molecular Function: very long-chain fatty acid-CoA ligase activity (GO:0031957);;	PPAR signaling pathway (ko03320)
WNT2B	2.88255	4.06995	3.64509	8.45228	7.05379	9.07853	0.0233341	-1.02504	down	Biological Process: chondrocyte differentiation (GO:0002062);; Molecular Function: frizzled binding (GO:0005109);; Cellular Component: proteinaceous extracellular matrix (GO:0005578);; Cellular Component: extracellular space (GO:0005615);; Biological Process: male gonad development (GO:0008584);; Biological Process: forebrain regionalization (GO:0021871);; Biological Process: neuron differentiati…	Wnt signaling pathway (ko04310);; Hedgehog signaling pathway (ko04340);; Hippo signaling pathway (ko04390);; Signaling pathways regulating pluripotency of stem cells (ko04550);; Melanogenesis (ko04916);; HTLV-I infection (ko05166);; Pathways in cancer (ko05200);; Proteoglycans in cancer (ko05205);; Basal cell carcinoma (ko05217)
HK3	1.71875	1.82972	2.09125	0.303741	0.258659	0.371715	2.43e-07	2.30085	up	Biological Process: cellular glucose homeostasis (GO:0001678);; Molecular Function: glucokinase activity (GO:0004340);; Molecular Function: ATP binding (GO:0005524);; Cellular Component: mitochondrion (GO:0005739);; Cellular Component: cytosol (GO:0005829);; Biological Process: glycolytic process (GO:0006096);; Molecular Function: fructokinase activity (GO:0008865);; Biological Process: phosphory…	Glycolysis / Gluconeogenesis (ko00010);; Fructose and mannose metabolism (ko00051);; Galactose metabolism (ko00052);; Starch and sucrose metabolism (ko00500);; Amino sugar and nucleotide sugar metabolism (ko00520);; Butirosin and neomycin biosynthesis (ko00524);; Carbon metabolism (ko01200);; HIF-1 signaling pathway (ko04066);; Insulin signaling pathway (ko04910);; Type II diabetes mellitus (ko04…
RGS14	1.11724	0.608573	1.06024	0.361505	0.214217	0.668065	0.0432577	1.5082	up	Molecular Function: receptor signaling protein activity (GO:0005057);; Molecular Function: GDP-dissociation inhibitor activity (GO:0005092);; Cellular Component: centrosome (GO:0005813);; Cellular Component: spindle (GO:0005819);; Biological Process: nucleocytoplasmic transport (GO:0006913);; Biological Process: spindle organization (GO:0007051);; Biological Process: chromosome segregation (GO:00…	Rap1 signaling pathway (ko04015)
CDC23	1.10243	1.36322	1.26969	3.93218	8.0668	3.47363	0.0131442	-1.87746	down	Cellular Component: anaphase-promoting complex (GO:0005680);; Biological Process: mitotic metaphase plate congression (GO:0007080);; Biological Process: regulation of mitotic metaphase/anaphase transition (GO:0030071);; Biological Process: cell division (GO:0051301);; Biological Process: protein K11-linked ubiquitination (GO:0070979);;	Cell cycle (ko04110);; Oocyte meiosis (ko04114);; Ubiquitin mediated proteolysis (ko04120);; Progesterone-mediated oocyte maturation (ko04914);; HTLV-I infection (ko05166)
NGF	2.16778	1.66836	3.70533	3.59352	6.9725	6.31491	0.0319994	-1.06274	down	Molecular Function: receptor signaling protein activity (GO:0005057);; Molecular Function: nerve growth factor receptor binding (GO:0005163);; Cellular Component: extracellular region (GO:0005576);; Biological Process: peripheral nervous system development (GO:0007422);; Molecular Function: growth factor activity (GO:0008083);; Biological Process: positive regulation of gene expression (GO:001062…	MAPK signaling pathway (ko04010);; Ras signaling pathway (ko04014);; Rap1 signaling pathway (ko04015);; PI3K-Akt signaling pathway (ko04151);; Apoptosis (ko04210);; Neurotrophin signaling pathway (ko04722);; Inflammatory mediator regulation of TRP channels (ko04750)
ARAP3	2.15717	1.80329	3.06377	1.10173	2.39656	1.3611	0.00128746	1.51281	up	Molecular Function: Rho GTPase activator activity (GO:0005100);; Molecular Function: phosphatidylinositol-3,4,5-trisphosphate binding (GO:0005547);; Cellular Component: intracellular (GO:0005622);; Molecular Function: ARF GTPase activator activity (GO:0008060);; Molecular Function: zinc ion binding (GO:0008270);; Biological Process: regulation of cell shape (GO:0008360);; Biological Process: nega…	Rap1 signaling pathway (ko04015);; cAMP signaling pathway (ko04024);; Endocytosis (ko04144)
CSF1R	6.65564	5.89769	7.61153	2.44521	3.30622	2.94293	0.0001543	1.4146	up	Molecular Function: macrophage colony-stimulating factor receptor activity (GO:0005011);; Molecular Function: ATP binding (GO:0005524);; Cellular Component: plasma membrane (GO:0005886);; Biological Process: transmembrane receptor protein tyrosine kinase signaling pathway (GO:0007169);; Biological Process: positive regulation of cell proliferation (GO:0008284);; Biological Process: regulation of …	Ras signaling pathway (ko04014);; Rap1 signaling pathway (ko04015);; Cytokine-cytokine receptor interaction (ko04060);; Endocytosis (ko04144);; PI3K-Akt signaling pathway (ko04151);; Osteoclast differentiation (ko04380);; Hematopoietic cell lineage (ko04640);; Pathways in cancer (ko05200);; Transcriptional misregulation in cancer (ko05202)
NR2F1	8.36552	9.21034	8.02352	26.382	13.7678	27.2879	0.0126864	-1.20785	down	Biological Process: negative regulation of transcription from RNA polymerase II promoter (GO:0000122);; Biological Process: neuron migration (GO:0001764);; Molecular Function: steroid hormone receptor activity (GO:0003707);; Molecular Function: transcription coactivator activity (GO:0003713);; Molecular Function: ligand-activated sequence-specific DNA binding RNA polymerase II transcription facto…	--
DYX1C1	1.28867	1.91758	1.80245	5.67886	3.03538	7.53596	0.0216244	-1.21117	down	Cellular Component: nucleus (GO:0005634);; Cellular Component: cytoplasm (GO:0005737);; Molecular Function: estrogen receptor binding (GO:0030331);; Biological Process: regulation of intracellular estrogen receptor signaling pathway (GO:0033146);; Biological Process: regulation of proteasomal protein catabolic process (GO:0061136);;	--
MAP7	0.884204	0.78477	1.2126	2.6871	1.4523	2.10867	0.0134486	-1.22037	down	Biological Process: cell morphogenesis (GO:0000902);; Biological Process: microtubule bundle formation (GO:0001578);; Cellular Component: cytoplasm (GO:0005737);; Cellular Component: plasma membrane (GO:0005886);; Biological Process: glycosphingolipid metabolic process (GO:0006687);; Biological Process: response to osmotic stress (GO:0006970);; Biological Process: nucleus organization (GO:0006997…	--
RGCC	17.3198	22.1595	11.1691	4.79791	3.17103	3.07566	0.000281197	2.37952	up	Biological Process: negative regulation of exit from mitosis (GO:0001100);; Biological Process: negative regulation of endothelial cell proliferation (GO:0001937);; Biological Process: positive regulation of extracellular matrix constituent secretion (GO:0003331);; Cellular Component: nucleolus (GO:0005730);; Cellular Component: cytoplasm (GO:0005737);; Cellular Component: centrosome (GO:0005813)…	--
ACE	2.81936	1.64075	1.1942	0.289205	0.770379	0.61399	0.0276242	1.94547	up	Biological Process: kidney development (GO:0001822);; Biological Process: neutrophil mediated immunity (GO:0002446);; Biological Process: positive regulation of systemic arterial blood pressure (GO:0003084);; Molecular Function: carboxypeptidase activity (GO:0004180);; Cellular Component: extracellular region (GO:0005576);; Biological Process: proteolysis (GO:0006508);; Biological Process: sperma…	Renin-angiotensin system (ko04614);; Chagas disease (American trypanosomiasis) (ko05142);; Hypertrophic cardiomyopathy (HCM) (ko05410)
PSMC5	8.14871	8.61637	6.84893	4.58869	3.73119	4.41305	0.0418979	1.07056	up	Molecular Function: ATP binding (GO:0005524);; Cellular Component: nucleus (GO:0005634);; Molecular Function: transcription factor binding (GO:0008134);; Molecular Function: nucleoside-triphosphatase activity (GO:0017111);; Cellular Component: proteasome accessory complex (GO:0022624);; Cellular Component: cytoplasmic vesicle (GO:0031410);; Molecular Function: thyrotropin-releasing hormone recept…	Proteasome (ko03050);; Epstein-Barr virus infection (ko05169)
NR5A2	1.92517	4.05147	1.41055	7.57678	22.1856	15.8706	0.00423248	-2.23951	down	Molecular Function: sequence-specific DNA binding transcription factor activity (GO:0003700);; Molecular Function: steroid hormone receptor activity (GO:0003707);; Molecular Function: phospholipid binding (GO:0005543);; Cellular Component: nucleus (GO:0005634);; Cellular Component: cytoplasm (GO:0005737);; Biological Process: bile acid metabolic process (GO:0008206);; Molecular Function: zinc ion…	Maturity onset diabetes of the young (ko04950)
BMI1	13.975	12.9658	13.4916	37.5079	42.0974	43.732	7.66e-06	-1.41466	down	Biological Process: negative regulation of transcription from RNA polymerase II promoter (GO:0000122);; Cellular Component: ubiquitin ligase complex (GO:0000151);; Biological Process: in utero embryonic development (GO:0001701);; Molecular Function: chromatin binding (GO:0003682);; Molecular Function: ubiquitin-protein transferase activity (GO:0004842);; Cellular Component: nucleolus (GO:0005730)…	Signaling pathways regulating pluripotency of stem cells (ko04550);; Transcriptional misregulation in cancer (ko05202);; MicroRNAs in cancer (ko05206)
ETV2	0.777106	0.802443	1.48387	0.178815	0.375335	0.108286	0.00558717	2.12971	up	Biological Process: blastocyst development (GO:0001824);; Biological Process: placenta development (GO:0001890);; Molecular Function: sequence-specific DNA binding transcription factor activity (GO:0003700);; Cellular Component: nucleus (GO:0005634);; Biological Process: apoptotic process (GO:0006915);; Biological Process: Notch signaling pathway (GO:0007219);; Biological Process: Wnt signaling p…	--
EPN1	12.4464	16.033	17.2377	6.31393	6.31322	6.77064	0.000595005	1.39079	up	Biological Process: in utero embryonic development (GO:0001701);; Biological Process: endocytosis (GO:0006897);; Biological Process: Notch signaling pathway (GO:0007219);; Biological Process: female pregnancy (GO:0007565);; Biological Process: embryonic organ development (GO:0048568);;	Endocytosis (ko04144)
ADM	26.9802	49.348	49.16	27.6869	18.028	25.1741	0.0361035	1.00767	up	Biological Process: neural tube closure (GO:0001843);; Biological Process: G-protein coupled receptor internalization (GO:0002031);; Molecular Function: hormone activity (GO:0005179);; Cellular Component: extracellular region (GO:0005576);; Cellular Component: cytoplasm (GO:0005737);; Biological Process: heart development (GO:0007507);; Biological Process: positive regulation of cell proliferatio…	--
ARRB1	5.02212	4.17487	5.1704	1.92762	1.85522	2.65114	0.000113784	1.33439	up	Cellular Component: chromatin (GO:0000785);; Biological Process: G-protein coupled receptor internalization (GO:0002031);; Molecular Function: GTPase activator activity (GO:0005096);; Molecular Function: insulin-like growth factor receptor binding (GO:0005159);; Cellular Component: nucleus (GO:0005634);; Cellular Component: cytosol (GO:0005829);; Cellular Component: plasma membrane (GO:0005886);;…	MAPK signaling pathway (ko04010);; Chemokine signaling pathway (ko04062);; Endocytosis (ko04144);; Phototransduction (ko04744);; Morphine addiction (ko05032)
HCLS1	9.53527	7.10987	12.2324	2.26772	2.58104	1.95657	7.76e-08	2.26753	up	Biological Process: negative regulation of transcription from RNA polymerase II promoter (GO:0000122);; Molecular Function: RNA polymerase II transcription factor binding (GO:0001085);; Cellular Component: nucleus (GO:0005634);; Cellular Component: transcription factor complex (GO:0005667);; Cellular Component: cytoplasm (GO:0005737);; Cellular Component: plasma membrane (GO:0005886);; Biological…	Tight junction (ko04530);; Bacterial invasion of epithelial cells (ko05100);; Proteoglycans in cancer (ko05205)
HEYL	4.36492	3.36918	3.75613	2.21053	1.5007	1.06903	0.00451662	1.44728	up	Biological Process: negative regulation of transcription from RNA polymerase II promoter (GO:0000122);; Molecular Function: RNA polymerase II core promoter sequence-specific DNA binding (GO:0000979);; Molecular Function: RNA polymerase II core promoter sequence-specific DNA binding transcription factor activity (GO:0000983);; Molecular Function: RNA polymerase II core promoter proximal region seq…	--
FURIN	9.43316	10.2661	9.18049	5.0079	4.00998	5.93003	0.00617636	1.00642	up	Molecular Function: protease binding (GO:0002020);; Molecular Function: serine-type endopeptidase activity (GO:0004252);; Molecular Function: serine-type endopeptidase inhibitor activity (GO:0004867);; Cellular Component: extracellular space (GO:0005615);; Cellular Component: trans-Golgi network (GO:0005802);; Cellular Component: plasma membrane (GO:0005886);; Biological Process: signal peptide p…	Influenza A (ko05164)
GCLC	18.1611	27.0559	20.3671	70.5898	63.7179	83.0572	4.31e-05	-1.35074	down	Molecular Function: magnesium ion binding (GO:0000287);; Molecular Function: glutamate-cysteine ligase activity (GO:0004357);; Cellular Component: cytosol (GO:0005829);; Biological Process: cysteine metabolic process (GO:0006534);; Biological Process: glutamate metabolic process (GO:0006536);; Biological Process: glutathione biosynthetic process (GO:0006750);; Biological Process: response to oxid…	Glutathione metabolism (ko00480)
RUNX2	3.83534	4.87762	5.31666	3.29361	2.13388	1.74833	4.57e-05	1.32733	up	Cellular Component: nuclear chromatin (GO:0000790);; Biological Process: endochondral ossification (GO:0001958);; Biological Process: osteoblast fate commitment (GO:0002051);; Biological Process: chondrocyte development (GO:0002063);; Biological Process: osteoblast development (GO:0002076);; Molecular Function: chromatin binding (GO:0003682);; Molecular Function: sequence-specific DNA binding tra…	Transcriptional misregulation in cancer (ko05202)
LOC101106722	0.060144	6.42327	2.81645	8.77331	7.88533	9.25747	0.0374957	-1.31844	down	Cellular Component: condensed chromosome (GO:0000793);; Biological Process: positive regulation of endothelial cell proliferation (GO:0001938);; Molecular Function: damaged DNA binding (GO:0003684);; Molecular Function: sequence-specific DNA binding transcription factor activity (GO:0003700);; Cellular Component: extracellular space (GO:0005615);; Cellular Component: nucleus (GO:0005634);; Biolog…	--
ESRRA	4.67902	2.16634	4.2208	1.25849	2.27396	0.818924	0.0109824	1.54428	up	Molecular Function: sequence-specific DNA binding transcription factor activity (GO:0003700);; Molecular Function: steroid hormone receptor activity (GO:0003707);; Molecular Function: steroid binding (GO:0005496);; Cellular Component: nucleus (GO:0005634);; Biological Process: regulation of transcription, DNA-templated (GO:0006355);; Molecular Function: zinc ion binding (GO:0008270);; Biological …	--
IGF2	17.7696	13.3903	13.1841	3.72233	3.79258	3.79216	0.000203232	1.65396	up	Biological Process: osteoblast differentiation (GO:0001649);; Molecular Function: insulin receptor binding (GO:0005158);; Molecular Function: insulin-like growth factor receptor binding (GO:0005159);; Molecular Function: hormone activity (GO:0005179);; Cellular Component: extracellular space (GO:0005615);; Molecular Function: growth factor activity (GO:0008083);; Biological Process: organ morphog…	Proteoglycans in cancer (ko05205)
ANKRD1	1.96557	0.933229	2.102	0.275986	0.099899	0.021964	5.84e-06	3.79648	up	Molecular Function: RNA polymerase II transcription factor binding (GO:0001085);; Molecular Function: RNA polymerase II transcription coactivator activity (GO:0001105);; Molecular Function: p53 binding (GO:0002039);; Molecular Function: DNA binding (GO:0003677);; Molecular Function: transcription corepressor activity (GO:0003714);; Molecular Function: actin binding (GO:0003779);; Cellular Compone…	--
FBXL15	0.641467	1.229	0.972627	0	0	0	2.78e-13	Inf	up	Biological Process: G2/M transition of mitotic cell cycle (GO:0000086);; Molecular Function: ubiquitin-protein transferase activity (GO:0004842);; Cellular Component: cytoplasm (GO:0005737);; Biological Process: dorsal/ventral pattern formation (GO:0009953);; Biological Process: protein ubiquitination (GO:0016567);; Cellular Component: SCF ubiquitin ligase complex (GO:0019005);; Biological Proces…	--
HTRA1	110.794	85.7091	120.307	24.3047	36.9739	21.3491	6.97e-12	2.12133	up	Biological Process: regulation of cell growth (GO:0001558);; Molecular Function: serine-type endopeptidase activity (GO:0004252);; Molecular Function: insulin-like growth factor binding (GO:0005520);; Cellular Component: extracellular region (GO:0005576);; Cellular Component: cytosol (GO:0005829);; Biological Process: proteolysis (GO:0006508);; Biological Process: negative regulation of transform…	--
PKD1	20.8528	12.9772	16.5316	7.05099	7.35317	10.1657	0.000590859	1.1662	up	Biological Process: cartilage condensation (GO:0001502);; Biological Process: liver development (GO:0001889);; Biological Process: embryonic placenta development (GO:0001892);; Cellular Component: polycystin complex (GO:0002133);; Molecular Function: calcium channel activity (GO:0005262);; Cellular Component: nucleus (GO:0005634);; Cellular Component: cytoplasm (GO:0005737);; Biological Process: …	--
GNA12	6.80208	12.1413	8.18042	1.46945	5.18399	6.79765	0.000461884	1.2208	up	Molecular Function: G-protein coupled receptor binding (GO:0001664);; Biological Process: in utero embryonic development (GO:0001701);; Molecular Function: GTPase activity (GO:0003924);; Molecular Function: signal transducer activity (GO:0004871);; Molecular Function: GTP binding (GO:0005525);; Biological Process: GTP catabolic process (GO:0006184);; Biological Process: G-protein coupled receptor…	MAPK signaling pathway (ko04010);; cGMP-PKG signaling pathway (ko04022);; Sphingolipid signaling pathway (ko04071);; Vascular smooth muscle contraction (ko04270);; Long-term depression (ko04730);; Regulation of actin cytoskeleton (ko04810);; Pathways in cancer (ko05200)
SGPL1	15.7677	15.1266	22.5824	4.30808	2.74612	3.09838	2.49e-15	2.56843	up	Biological Process: luteinization (GO:0001553);; Biological Process: vasculogenesis (GO:0001570);; Biological Process: kidney development (GO:0001822);; Cellular Component: endoplasmic reticulum (GO:0005783);; Biological Process: ceramide metabolic process (GO:0006672);; Biological Process: apoptotic process (GO:0006915);; Biological Process: spermatogenesis (GO:0007283);; Biological Process: and…	Sphingolipid metabolism (ko00600);; Sphingolipid signaling pathway (ko04071)
PFKL	12.3771	12.3715	14.9023	4.17725	4.72758	4.55234	1.9e-06	1.74693	up	Molecular Function: 6-phosphofructokinase activity (GO:0003872);; Molecular Function: ATP binding (GO:0005524);; Cellular Component: 6-phosphofructokinase complex (GO:0005945);; Biological Process: fructose 6-phosphate metabolic process (GO:0006002);; Biological Process: glycolytic process (GO:0006096);; Biological Process: response to glucose (GO:0009749);; Biological Process: phosphorylation (G…	Glycolysis / Gluconeogenesis (ko00010);; Pentose phosphate pathway (ko00030);; Fructose and mannose metabolism (ko00051);; Galactose metabolism (ko00052);; Carbon metabolism (ko01200);; Biosynthesis of amino acids (ko01230);; RNA degradation (ko03018);; AMPK signaling pathway (ko04152);; Central carbon metabolism in cancer (ko05230)
ZNF703	0.721595	0.718249	0.791679	0.058496	0.4786	0.249233	0.0334962	1.66713	up	Molecular Function: nucleic acid binding (GO:0003676);; Cellular Component: nucleus (GO:0005634);; Cellular Component: cytoplasm (GO:0005737);; Biological Process: positive regulation of epithelial to mesenchymal transition (GO:0010718);; Biological Process: regulation of transforming growth factor beta receptor signaling pathway (GO:0017015);; Biological Process: positive regulation of cell migr…	--
SPIN4	1.47743	1.10719	1.21105	3.72534	3.63482	4.06233	0.00304647	-1.38986	down	Biological Process: gamete generation (GO:0007276);;	--
PCSK1N	0.894249	0.84116	1.80128	0.181772	0.626074	0.492483	0.0385333	1.60026	up	Biological Process: response to dietary excess (GO:0002021);; Molecular Function: serine-type endopeptidase inhibitor activity (GO:0004867);; Cellular Component: extracellular space (GO:0005615);; Cellular Component: trans-Golgi network (GO:0005802);; Biological Process: response to cold (GO:0009409);; Biological Process: peptide hormone processing (GO:0016486);; Cellular Component: secretory gra…	--
LOC105605995	2.43919	3.14169	2.53619	0.680743	0.510208	0.404051	0.00102972	2.51503	up	Cellular Component: extracellular region (GO:0005576);; Cellular Component: nuclear envelope (GO:0005635);; Cellular Component: lysosomal membrane (GO:0005765);; Cellular Component: endoplasmic reticulum (GO:0005783);; Cellular Component: Golgi apparatus (GO:0005794);; Cellular Component: integral component of plasma membrane (GO:0005887);; Biological Process: protein glycosylation (GO:0006486);;…	Lysosome (ko04142)
LOC105606136	3.89681	4.32886	3.95177	0.990165	1.21634	1.32374	2.28e-05	1.9785	up	Biological Process: cartilage condensation (GO:0001502);; Biological Process: liver development (GO:0001889);; Biological Process: embryonic placenta development (GO:0001892);; Cellular Component: polycystin complex (GO:0002133);; Molecular Function: cation channel activity (GO:0005261);; Cellular Component: nucleus (GO:0005634);; Cellular Component: cytoplasm (GO:0005737);; Biological Process: p…	--
TIE1	5.53041	5.23513	6.03418	2.10097	3.29421	1.97173	0.000442783	1.4925	up	Biological Process: in utero embryonic development (GO:0001701);; Molecular Function: transmembrane receptor protein tyrosine kinase activity (GO:0004714);; Molecular Function: ATP binding (GO:0005524);; Cellular Component: plasma membrane (GO:0005886);; Biological Process: protein phosphorylation (GO:0006468);; Cellular Component: integral component of membrane (GO:0016021);; Biological Process:…	--
ASPN	30.8862	16.7033	15.9246	110.123	75.8482	48.0468	0.0055076	-1.485	down	Molecular Function: calcium ion binding (GO:0005509);; Cellular Component: proteinaceous extracellular matrix (GO:0005578);; Biological Process: bone mineralization (GO:0030282);; Biological Process: negative regulation of transforming growth factor beta receptor signaling pathway (GO:0030512);; Biological Process: negative regulation of tooth mineralization (GO:0070171);;	--
HMGB2	12.43	16.1841	14.531	63.2974	61.3853	59.7311	1.17e-09	-1.90749	down	Cellular Component: condensed chromosome (GO:0000793);; Biological Process: positive regulation of endothelial cell proliferation (GO:0001938);; Molecular Function: damaged DNA binding (GO:0003684);; Molecular Function: sequence-specific DNA binding transcription factor activity (GO:0003700);; Cellular Component: extracellular space (GO:0005615);; Cellular Component: nucleus (GO:0005634);; Biolog…	--
ACVR1C	0.020713	0.088267	0.067488	0.272816	0.76845	0.346173	0.020834	-1.8512	down	Biological Process: response to dietary excess (GO:0002021);; Molecular Function: transforming growth factor beta-activated receptor activity (GO:0005024);; Molecular Function: ATP binding (GO:0005524);; Biological Process: protein phosphorylation (GO:0006468);; Biological Process: response to glucose (GO:0009749);; Molecular Function: activin receptor activity, type I (GO:0016361);; Biological P…	Signaling pathways regulating pluripotency of stem cells (ko04550)
CXCR4	12.1167	8.71965	20.1751	5.68496	7.60428	4.37397	0.0405174	1.38808	up	Biological Process: patterning of blood vessels (GO:0001569);; Biological Process: response to hypoxia (GO:0001666);; Biological Process: ameboidal-type cell migration (GO:0001667);; Biological Process: neuron migration (GO:0001764);; Molecular Function: actin binding (GO:0003779);; Biological Process: G-protein coupled receptor signaling pathway (GO:0007186);; Biological Process: germ cell devel…	Cytokine-cytokine receptor interaction (ko04060);; Chemokine signaling pathway (ko04062);; Endocytosis (ko04144);; Axon guidance (ko04360);; Leukocyte transendothelial migration (ko04670);; Intestinal immune network for IgA production (ko04672);; Pathways in cancer (ko05200)
IHH	0.951142	0.429426	0.757463	2.78017	1.48679	2.33698	0.0320411	-1.41807	down	Biological Process: patterning of blood vessels (GO:0001569);; Biological Process: osteoblast differentiation (GO:0001649);; Biological Process: in utero embryonic development (GO:0001701);; Biological Process: cell fate specification (GO:0001708);; Biological Process: heart looping (GO:0001947);; Biological Process: positive regulation of mesenchymal cell proliferation (GO:0002053);; Biological …	Hedgehog signaling pathway (ko04340)
PTAFR	1.68543	1.9745	3.1871	0.552558	0.591153	0.489743	0.000793475	2.5315	up	Molecular Function: lipopolysaccharide binding (GO:0001530);; Biological Process: cytokine production (GO:0001816);; Molecular Function: lipopolysaccharide receptor activity (GO:0001875);; Molecular Function: platelet activating factor receptor activity (GO:0004992);; Molecular Function: phospholipid binding (GO:0005543);; Cellular Component: nucleus (GO:0005634);; Cellular Component: plasma memb…	Calcium signaling pathway (ko04020);; Neuroactive ligand-receptor interaction (ko04080);; Staphylococcus aureus infection (ko05150)
ENG	6.56391	5.29148	5.44765	2.58706	2.88889	2.96507	0.00622566	1.21124	up	Biological Process: negative regulation of transcription from RNA polymerase II promoter (GO:0000122);; Biological Process: chronological cell aging (GO:0001300);; Biological Process: patterning of blood vessels (GO:0001569);; Biological Process: negative regulation of endothelial cell proliferation (GO:0001937);; Biological Process: heart looping (GO:0001947);; Biological Process: positive regul…	--
NR1H4	1.14244	1.81749	1.57536	4.20656	2.29813	5.05134	0.0262323	-1.08943	down	Biological Process: negative regulation of transcription from RNA polymerase II promoter (GO:0000122);; Molecular Function: RNA polymerase II distal enhancer sequence-specific DNA binding (GO:0000980);; Molecular Function: RNA polymerase II transcription factor binding transcription factor activity involved in positive regulation of transcription (GO:0001190);; Molecular Function: RNA polymerase …	Bile secretion (ko04976)
MAFF	1.92933	2.64441	2.2299	1.01535	0.926055	0.607429	0.0316635	1.55902	up	Biological Process: in utero embryonic development (GO:0001701);; Molecular Function: sequence-specific DNA binding transcription factor activity (GO:0003700);; Cellular Component: nucleus (GO:0005634);; Biological Process: regulation of transcription, DNA-templated (GO:0006355);; Biological Process: response to stress (GO:0006950);; Biological Process: skeletal muscle cell differentiation (GO:00…	--
CAV2	6.21661	11.7799	10.9548	24.8858	31.1477	30.7094	1.71e-05	-1.38462	down	Cellular Component: Golgi membrane (GO:0000139);; Biological Process: negative regulation of endothelial cell proliferation (GO:0001937);; Biological Process: positive regulation of endothelial cell proliferation (GO:0001938);; Cellular Component: acrosomal membrane (GO:0002080);; Cellular Component: nucleus (GO:0005634);; Cellular Component: integral component of plasma membrane (GO:0005887);; C…	Endocytosis (ko04144);; Focal adhesion (ko04510);; Bacterial invasion of epithelial cells (ko05100);; Proteoglycans in cancer (ko05205)
PURB	0	7.494	0	15.1053	13.9593	15.5597	1.18e-05	-2.3945	down	Molecular Function: double-stranded DNA binding (GO:0003690);; Molecular Function: single-stranded DNA binding (GO:0003697);; Molecular Function: sequence-specific DNA binding transcription factor activity (GO:0003700);; Molecular Function: mRNA binding (GO:0003729);; Cellular Component: DNA replication factor A complex (GO:0005662);; Molecular Function: transcription factor binding (GO:0008134);…	--
GSTM3	309.085	386.493	261.952	879.345	1164.38	719.574	0.00256611	-1.33291	down	Molecular Function: glutathione transferase activity (GO:0004364);; Cellular Component: cytoplasm (GO:0005737);; Biological Process: glutathione metabolic process (GO:0006749);; Biological Process: nitrobenzene metabolic process (GO:0018916);; Molecular Function: enzyme binding (GO:0019899);; Biological Process: xenobiotic catabolic process (GO:0042178);; Molecular Function: protein homodimerizat…	Glutathione metabolism (ko00480);; Metabolism of xenobiotics by cytochrome P450 (ko00980);; Drug metabolism - cytochrome P450 (ko00982);; Chemical carcinogenesis (ko05204)
GIPC1	9.03221	9.51041	9.04087	2.95481	5.69859	2.48861	0.000725459	1.47197	up	Molecular Function: actin binding (GO:0003779);; Molecular Function: receptor binding (GO:0005102);; Cellular Component: cytosol (GO:0005829);; Cellular Component: cell cortex (GO:0005938);; Biological Process: protein targeting (GO:0006605);; Cellular Component: synaptic vesicle (GO:0008021);; Cellular Component: vesicle membrane (GO:0012506);; Biological Process: glutamate secretion (GO:0014047…	--
DND1	1.46695	1.48509	1.5597	0.34602	0.223684	0.503558	0.00445386	2.25174	up	Molecular Function: nucleotide binding (GO:0000166);; Cellular Component: nucleus (GO:0005634);; Cellular Component: cytoplasm (GO:0005737);; Biological Process: germ cell development (GO:0007281);; Molecular Function: AU-rich element binding (GO:0017091);; Biological Process: negative regulation of gene silencing by miRNA (GO:0060965);;	--
