# Supplementary material for: Integrative Genome-Wide DNA Methylome and Transcriptome Analysis of Ovaries from Hu Sheep with High and Low Prolific
Source: Front Cell Dev Biol. 2022 Feb 3;10:820558. doi: 10.3389/fcell.2022.820558 (PMC8850840; doi:10.3389/fcell.2022.820558)
Supplement: Supplementary file 2 [file DataSheet1.ZIP › Revised Supplemental Table S1-S17/Table S15.xls]

## Sheet: Sheet1
Table S15 Genes that differentially methylated (methylated CG) and differentially expressed in LPBB vs. HPBB group
Gene_name	L1_FPKM	L2_FPKM	L3_FPKM	H1_FPKM	H2_FPKM	H3_FPKM	FDR	log2FC	Regulated	Seqnames	Start	End	Meth_direction	MethDif	P	Annotation	GO_annotation	KEGG_pathway_annotation
CHST2	5.02918	2.92549	2.47976	0.022487	0.010343	0.03922	1.18e-09	-7.10351	down	NC_019458.2	243413524	243413703	strongHyper	0.742	9.22e-14	Intron (rna4704/gene2502, intron 12 of 15)	Cellular Component: Golgi membrane (GO:0000139);; Molecular Function: N-acetylglucosamine 6-O-sulfotransferase activity (GO:0001517);; Cellular Component: trans-Golgi network (GO:0005802);; Biological Process: carbohydrate metabolic process (GO:0005975);; Biological Process: N-acetylglucosamine metabolic process (GO:0006044);; Biological Process: sulfur compound metabolic process (GO:0006790);;	Glycosaminoglycan biosynthesis - keratan sulfate (ko00533)
CHST2	5.02918	2.92549	2.47976	0.022487	0.010343	0.03922	1.18e-09	-7.10351	down	NC_019458.2	243455129	243455201	strongHyper	0.377	1.8e-08	Intron (rna4704/gene2502, intron 12 of 15)	Cellular Component: Golgi membrane (GO:0000139);; Molecular Function: N-acetylglucosamine 6-O-sulfotransferase activity (GO:0001517);; Cellular Component: trans-Golgi network (GO:0005802);; Biological Process: carbohydrate metabolic process (GO:0005975);; Biological Process: N-acetylglucosamine metabolic process (GO:0006044);; Biological Process: sulfur compound metabolic process (GO:0006790);;	Glycosaminoglycan biosynthesis - keratan sulfate (ko00533)
CHST2	5.02918	2.92549	2.47976	0.022487	0.010343	0.03922	1.18e-09	-7.10351	down	NC_019458.2	243536615	243536771	strongHyper	0.579	2.81e-08	Intron (rna4704/gene2502, intron 14 of 15)	Cellular Component: Golgi membrane (GO:0000139);; Molecular Function: N-acetylglucosamine 6-O-sulfotransferase activity (GO:0001517);; Cellular Component: trans-Golgi network (GO:0005802);; Biological Process: carbohydrate metabolic process (GO:0005975);; Biological Process: N-acetylglucosamine metabolic process (GO:0006044);; Biological Process: sulfur compound metabolic process (GO:0006790);;	Glycosaminoglycan biosynthesis - keratan sulfate (ko00533)
CHST2	5.02918	2.92549	2.47976	0.022487	0.010343	0.03922	1.18e-09	-7.10351	down	NC_019458.2	243623016	243623039	strongHyper	0.506	5.6e-09	Distal Intergenic	Cellular Component: Golgi membrane (GO:0000139);; Molecular Function: N-acetylglucosamine 6-O-sulfotransferase activity (GO:0001517);; Cellular Component: trans-Golgi network (GO:0005802);; Biological Process: carbohydrate metabolic process (GO:0005975);; Biological Process: N-acetylglucosamine metabolic process (GO:0006044);; Biological Process: sulfur compound metabolic process (GO:0006790);;	Glycosaminoglycan biosynthesis - keratan sulfate (ko00533)
ITGB2	10.4364	10.3703	10.5109	5.1922	5.43274	3.10986	0.0178365	-1.19263	down	NC_019458.2	262725444	262725596	strongHyper	0.435	2.5e-06	Promoter (2-3kb)	Molecular Function: glycoprotein binding (GO:0001948);; Molecular Function: receptor activity (GO:0004872);; Biological Process: leukocyte cell-cell adhesion (GO:0007159);; Biological Process: cell-matrix adhesion (GO:0007160);; Biological Process: integrin-mediated signaling pathway (GO:0007229);; Biological Process: multicellular organismal development (GO:0007275);; Cellular Component: integri…	Rap1 signaling pathway (ko04015);; Phagosome (ko04145);; Hippo signaling pathway (ko04390);; Cell adhesion molecules (CAMs) (ko04514);; Natural killer cell mediated cytotoxicity (ko04650);; Leukocyte transendothelial migration (ko04670);; Regulation of actin cytoskeleton (ko04810);; Pertussis (ko05133);; Legionellosis (ko05134);; Leishmaniasis (ko05140);; Malaria (ko05144);; Amoebiasis (ko05146);…
ITGB2	10.4364	10.3703	10.5109	5.1922	5.43274	3.10986	0.0178365	-1.19263	down	NC_019458.2	262726296	262726701	strongHyper	0.379	4.26e-24	Distal Intergenic	Molecular Function: glycoprotein binding (GO:0001948);; Molecular Function: receptor activity (GO:0004872);; Biological Process: leukocyte cell-cell adhesion (GO:0007159);; Biological Process: cell-matrix adhesion (GO:0007160);; Biological Process: integrin-mediated signaling pathway (GO:0007229);; Biological Process: multicellular organismal development (GO:0007275);; Cellular Component: integri…	Rap1 signaling pathway (ko04015);; Phagosome (ko04145);; Hippo signaling pathway (ko04390);; Cell adhesion molecules (CAMs) (ko04514);; Natural killer cell mediated cytotoxicity (ko04650);; Leukocyte transendothelial migration (ko04670);; Regulation of actin cytoskeleton (ko04810);; Pertussis (ko05133);; Legionellosis (ko05134);; Leishmaniasis (ko05140);; Malaria (ko05144);; Amoebiasis (ko05146);…
SYK	7.0002	6.14988	6.47471	3.16158	3.96546	1.07928	0.00339095	-1.27261	down	NC_019459.2	25705148	25705359	strongHyper	0.304	0.000221	Intron (rna5672/gene3040, intron 1 of 12)	Biological Process: lymph vessel development (GO:0001945);; Biological Process: macrophage activation involved in immune response (GO:0002281);; Biological Process: serotonin secretion by platelet (GO:0002554);; Molecular Function: non-membrane spanning protein tyrosine kinase activity (GO:0004715);; Molecular Function: receptor signaling protein tyrosine kinase activity (GO:0004716);; Molecular …	NF-kappa B signaling pathway (ko04064);; PI3K-Akt signaling pathway (ko04151);; Osteoclast differentiation (ko04380);; Platelet activation (ko04611);; Natural killer cell mediated cytotoxicity (ko04650);; B cell receptor signaling pathway (ko04662);; Fc epsilon RI signaling pathway (ko04664);; Fc gamma R-mediated phagocytosis (ko04666);; Tuberculosis (ko05152);; Epstein-Barr virus infection (ko05…
PLA2R1	23.3441	17.0636	23.5603	4.94709	8.53641	2.18461	9.46e-09	-2.24126	down	NC_019459.2	148569741	148570173	strongHypo	-0.392	4.12e-11	Intron (rna7708/gene4070, intron 5 of 31)	Biological Process: cytokine production (GO:0001816);; Molecular Function: receptor activity (GO:0004872);; Cellular Component: extracellular region (GO:0005576);; Cellular Component: plasma membrane (GO:0005886);; Biological Process: receptor-mediated endocytosis (GO:0006898);; Cellular Component: cell surface (GO:0009986);; Cellular Component: integral component of membrane (GO:0016021);; Molec…	Phagosome (ko04145);; Tuberculosis (ko05152)
PLA2R1	23.3441	17.0636	23.5603	4.94709	8.53641	2.18461	9.46e-09	-2.24126	down	NC_019459.2	148579452	148579488	strongHyper	0.39	7.27e-09	Intron (rna7708/gene4070, intron 6 of 31)	Biological Process: cytokine production (GO:0001816);; Molecular Function: receptor activity (GO:0004872);; Cellular Component: extracellular region (GO:0005576);; Cellular Component: plasma membrane (GO:0005886);; Biological Process: receptor-mediated endocytosis (GO:0006898);; Cellular Component: cell surface (GO:0009986);; Cellular Component: integral component of membrane (GO:0016021);; Molec…	Phagosome (ko04145);; Tuberculosis (ko05152)
PLA2R1	23.3441	17.0636	23.5603	4.94709	8.53641	2.18461	9.46e-09	-2.24126	down	NC_019459.2	148624736	148624886	strongHypo	-0.487	6.02e-10	Intron (rna7708/gene4070, intron 15 of 31)	Biological Process: cytokine production (GO:0001816);; Molecular Function: receptor activity (GO:0004872);; Cellular Component: extracellular region (GO:0005576);; Cellular Component: plasma membrane (GO:0005886);; Biological Process: receptor-mediated endocytosis (GO:0006898);; Cellular Component: cell surface (GO:0009986);; Cellular Component: integral component of membrane (GO:0016021);; Molec…	Phagosome (ko04145);; Tuberculosis (ko05152)
SLC16A7	0.912884	1.52054	1.03372	2.86732	2.73891	2.08224	0.0102496	1.13479	up	NC_019460.2	159426533	159426563	strongHypo	-0.475	4.2e-06	Intron (rna12738/gene6665, intron 4 of 4)	Molecular Function: secondary active monocarboxylate transmembrane transporter activity (GO:0015355);; Biological Process: organic anion transport (GO:0015711);; Cellular Component: integral component of membrane (GO:0016021);; Biological Process: transmembrane transport (GO:0055085);;	--
SLC16A7	0.912884	1.52054	1.03372	2.86732	2.73891	2.08224	0.0102496	1.13479	up	NC_019460.2	159428892	159429161	strongHypo	-0.346	2.28e-11	Intron (rna12738/gene6665, intron 4 of 4)	Molecular Function: secondary active monocarboxylate transmembrane transporter activity (GO:0015355);; Biological Process: organic anion transport (GO:0015711);; Cellular Component: integral component of membrane (GO:0016021);; Biological Process: transmembrane transport (GO:0055085);;	--
LOC105612575	18.8549	26.6683	19.7417	10.02	11.4435	5.78416	0.000623505	-1.21783	down	NC_019460.2	206334648	206334832	strongHyper	0.729	1.29e-23	Intron (rna13947/gene7305, intron 1 of 14)	Molecular Function: scavenger receptor activity (GO:0005044);; Cellular Component: extracellular region (GO:0005576);; Cellular Component: plasma membrane (GO:0005886);; Biological Process: acute-phase response (GO:0006953);; Cellular Component: integral component of membrane (GO:0016021);;	--
LOC105612575	18.8549	26.6683	19.7417	10.02	11.4435	5.78416	0.000623505	-1.21783	down	NC_019460.2	206338067	206338203	strongHyper	0.309	0.00023	Exon (rna13990/gene7332, exon 11 of 16)	Molecular Function: scavenger receptor activity (GO:0005044);; Cellular Component: extracellular region (GO:0005576);; Cellular Component: plasma membrane (GO:0005886);; Biological Process: acute-phase response (GO:0006953);; Cellular Component: integral component of membrane (GO:0016021);;	--
SLC6A12	0.286926	0.147481	0.272851	0.084569	0.032953	0.007308	0.0360099	-2.46557	down	NC_019460.2	210841096	210841153	strongHyper	0.448	5.03e-07	Intron (rna14148/gene7436, intron 5 of 22)	Molecular Function: neurotransmitter:sodium symporter activity (GO:0005328);; Molecular Function: gamma-aminobutyric acid:sodium symporter activity (GO:0005332);; Cellular Component: integral component of plasma membrane (GO:0005887);; Biological Process: neurotransmitter transport (GO:0006836);;	--
GPNMB	87.9457	106.963	99.2701	31.078	50.9216	24.4328	2.82e-05	-1.47027	down	NC_019461.2	31800196	31800398	strongHyper	0.52	9.94e-14	Distal Intergenic	Molecular Function: integrin binding (GO:0005178);; Cellular Component: integral component of plasma membrane (GO:0005887);; Biological Process: cell adhesion (GO:0007155);; Molecular Function: heparin binding (GO:0008201);; Cellular Component: cytoplasmic membrane-bounded vesicle (GO:0016023);;	--
GABRA1	0.315693	0.958007	1.13979	2.3162	1.57698	2.65912	0.0358909	1.46647	up	NC_019462.2	70736502	70736678	strongHypo	-0.385	2.25e-11	Distal Intergenic	Molecular Function: GABA-A receptor activity (GO:0004890);; Molecular Function: extracellular ligand-gated ion channel activity (GO:0005230);; Molecular Function: chloride channel activity (GO:0005254);; Cellular Component: plasma membrane (GO:0005886);; Biological Process: chloride transport (GO:0006821);; Biological Process: gamma-aminobutyric acid signaling pathway (GO:0007214);; Cellular Comp…	Neuroactive ligand-receptor interaction (ko04080);; Retrograde endocannabinoid signaling (ko04723);; GABAergic synapse (ko04727);; Morphine addiction (ko05032);; Nicotine addiction (ko05033)
GABRA1	0.315693	0.958007	1.13979	2.3162	1.57698	2.65912	0.0358909	1.46647	up	NC_019462.2	70887387	70887405	strongHyper	0.514	2.62e-09	Distal Intergenic	Molecular Function: GABA-A receptor activity (GO:0004890);; Molecular Function: extracellular ligand-gated ion channel activity (GO:0005230);; Molecular Function: chloride channel activity (GO:0005254);; Cellular Component: plasma membrane (GO:0005886);; Biological Process: chloride transport (GO:0006821);; Biological Process: gamma-aminobutyric acid signaling pathway (GO:0007214);; Cellular Comp…	Neuroactive ligand-receptor interaction (ko04080);; Retrograde endocannabinoid signaling (ko04723);; GABAergic synapse (ko04727);; Morphine addiction (ko05032);; Nicotine addiction (ko05033)
NDST4	3.05187	1.99784	1.22174	5.66694	4.85656	8.25375	0.02187	1.48746	up	NC_019463.2	10011942	10012018	strongHyper	0.322	6.91e-05	Distal Intergenic	Molecular Function: [heparan sulfate]-glucosamine N-sulfotransferase activity (GO:0015016);; Molecular Function: deacetylase activity (GO:0019213);;	Glycosaminoglycan biosynthesis - heparan sulfate / heparin (ko00534)
NDST4	3.05187	1.99784	1.22174	5.66694	4.85656	8.25375	0.02187	1.48746	up	NC_019463.2	10355897	10356034	strongHypo	-0.562	2.7e-08	Distal Intergenic	Molecular Function: [heparan sulfate]-glucosamine N-sulfotransferase activity (GO:0015016);; Molecular Function: deacetylase activity (GO:0019213);;	Glycosaminoglycan biosynthesis - heparan sulfate / heparin (ko00534)
NDST4	3.05187	1.99784	1.22174	5.66694	4.85656	8.25375	0.02187	1.48746	up	NC_019463.2	10444591	10444602	strongHyper	0.506	4.2e-22	Distal Intergenic	Molecular Function: [heparan sulfate]-glucosamine N-sulfotransferase activity (GO:0015016);; Molecular Function: deacetylase activity (GO:0019213);;	Glycosaminoglycan biosynthesis - heparan sulfate / heparin (ko00534)
NDST4	3.05187	1.99784	1.22174	5.66694	4.85656	8.25375	0.02187	1.48746	up	NC_019463.2	10457986	10458292	strongHyper	0.465	2.37e-06	Distal Intergenic	Molecular Function: [heparan sulfate]-glucosamine N-sulfotransferase activity (GO:0015016);; Molecular Function: deacetylase activity (GO:0019213);;	Glycosaminoglycan biosynthesis - heparan sulfate / heparin (ko00534)
NDST4	3.05187	1.99784	1.22174	5.66694	4.85656	8.25375	0.02187	1.48746	up	NC_019463.2	10526900	10527173	strongHyper	0.38	2.2e-05	Distal Intergenic	Molecular Function: [heparan sulfate]-glucosamine N-sulfotransferase activity (GO:0015016);; Molecular Function: deacetylase activity (GO:0019213);;	Glycosaminoglycan biosynthesis - heparan sulfate / heparin (ko00534)
NDST4	3.05187	1.99784	1.22174	5.66694	4.85656	8.25375	0.02187	1.48746	up	NC_019463.2	10700803	10701120	strongHyper	0.356	5.84e-12	Intron (rna18919/gene10341, intron 2 of 13)	Molecular Function: [heparan sulfate]-glucosamine N-sulfotransferase activity (GO:0015016);; Molecular Function: deacetylase activity (GO:0019213);;	Glycosaminoglycan biosynthesis - heparan sulfate / heparin (ko00534)
FXYD5	22.0713	20.5483	24.2659	11.4625	13.5468	7.71296	0.0235684	-1.05361	down	NC_019471.2	44902681	44902695	strongHyper	0.422	7.63e-07	Distal Intergenic	Molecular Function: actin binding (GO:0003779);; Molecular Function: ion channel activity (GO:0005216);; Cellular Component: integral component of membrane (GO:0016021);; Molecular Function: cadherin binding (GO:0045296);;	--
CCL26	44.163	35.8726	44.1621	19.7572	26.8044	8.31407	0.0132636	-1.18189	down	NC_019481.2	33938977	33939114	strongHyper	0.368	4.01e-05	Distal Intergenic	Biological Process: positive regulation of endothelial cell proliferation (GO:0001938);; Cellular Component: extracellular space (GO:0005615);; Biological Process: chemotaxis (GO:0006935);; Biological Process: inflammatory response (GO:0006954);; Biological Process: immune response (GO:0006955);; Molecular Function: chemokine activity (GO:0008009);; Biological Process: positive regulation of cell…	Chemokine signaling pathway (ko04062)
CCL26	44.163	35.8726	44.1621	19.7572	26.8044	8.31407	0.0132636	-1.18189	down	NC_019481.2	33940819	33941373	strongHyper	0.339	1.46e-05	Distal Intergenic	Biological Process: positive regulation of endothelial cell proliferation (GO:0001938);; Cellular Component: extracellular space (GO:0005615);; Biological Process: chemotaxis (GO:0006935);; Biological Process: inflammatory response (GO:0006954);; Biological Process: immune response (GO:0006955);; Molecular Function: chemokine activity (GO:0008009);; Biological Process: positive regulation of cell…	Chemokine signaling pathway (ko04062)
MSR1	41.841	37.9776	54.3191	13.5697	26.601	4.04206	0.0032548	-1.61636	down	NC_019483.2	19354410	19354493	strongHypo	-0.458	8.42e-07	Distal Intergenic	Molecular Function: scavenger receptor activity (GO:0005044);; Cellular Component: collagen trimer (GO:0005581);; Biological Process: positive regulation of macrophage derived foam cell differentiation (GO:0010744);; Biological Process: positive regulation of cholesterol storage (GO:0010886);; Cellular Component: integral component of membrane (GO:0016021);; Molecular Function: low-density lipopr…	Phagosome (ko04145)
MSR1	41.841	37.9776	54.3191	13.5697	26.601	4.04206	0.0032548	-1.61636	down	NC_019483.2	19376839	19376962	strongHypo	-0.549	6.86e-14	Distal Intergenic	Molecular Function: scavenger receptor activity (GO:0005044);; Cellular Component: collagen trimer (GO:0005581);; Biological Process: positive regulation of macrophage derived foam cell differentiation (GO:0010744);; Biological Process: positive regulation of cholesterol storage (GO:0010886);; Cellular Component: integral component of membrane (GO:0016021);; Molecular Function: low-density lipopr…	Phagosome (ko04145)
MSR1	41.841	37.9776	54.3191	13.5697	26.601	4.04206	0.0032548	-1.61636	down	NC_019483.2	19726517	19726754	strongHyper	0.493	2.91e-11	Distal Intergenic	Molecular Function: scavenger receptor activity (GO:0005044);; Cellular Component: collagen trimer (GO:0005581);; Biological Process: positive regulation of macrophage derived foam cell differentiation (GO:0010744);; Biological Process: positive regulation of cholesterol storage (GO:0010886);; Cellular Component: integral component of membrane (GO:0016021);; Molecular Function: low-density lipopr…	Phagosome (ko04145)
MSR1	41.841	37.9776	54.3191	13.5697	26.601	4.04206	0.0032548	-1.61636	down	NC_019483.2	19874851	19874906	strongHyper	0.468	1.88e-07	Distal Intergenic	Molecular Function: scavenger receptor activity (GO:0005044);; Cellular Component: collagen trimer (GO:0005581);; Biological Process: positive regulation of macrophage derived foam cell differentiation (GO:0010744);; Biological Process: positive regulation of cholesterol storage (GO:0010886);; Cellular Component: integral component of membrane (GO:0016021);; Molecular Function: low-density lipopr…	Phagosome (ko04145)
