# Supplementary material for: Integrative Genome-Wide DNA Methylome and Transcriptome Analysis of Ovaries from Hu Sheep with High and Low Prolific
Source: Front Cell Dev Biol. 2022 Feb 3;10:820558. doi: 10.3389/fcell.2022.820558 (PMC8850840; doi:10.3389/fcell.2022.820558)
Supplement: Supplementary file 2 [file DataSheet1.ZIP › Revised Supplemental Table S1-S17/Table S16.xls]

## Sheet: Sheet1
Table S16 Genes that differentially methylated (methylated CG) and differentially expressed in LPB+ vs. HPBB group
Gene_name	L4_FPKM	L5_FPKM	L6_FPKM	H1_FPKM	H2_FPKM	H3_FPKM	FDR	Log2FC	Regulated	Seqnames	Start	End	Meth_direction	MethDif	P	Annotation	GO_annotation	KEGG_pathway_annotation
ASB1	1.55504	2.57386	3.39558	5.23662	4.24921	4.65436	0.0117178	1.0627	up	NC_019458.2	2603368	2603444	strongHyper	0.612	6.04e-09	Distal Intergenic	Biological Process: protein ubiquitination (GO:0016567);; Biological Process: male genitalia development (GO:0030539);; Biological Process: intracellular signal transduction (GO:0035556);;	--
ZFP69	14.6063	13.004	6.22023	3.66459	3.51187	3.03581	6.06e-05	-1.65364	down	NC_019458.2	14829731	14829771	strongHypo	-0.592	1.78e-17	Intron (rna384/gene232, intron 5 of 5)	Molecular Function: DNA binding (GO:0003677);; Molecular Function: sequence-specific DNA binding transcription factor activity (GO:0003700);; Cellular Component: nucleus (GO:0005634);; Biological Process: transcription, DNA-templated (GO:0006351);; Molecular Function: metal ion binding (GO:0046872);;	--
SSBP3	11.0926	9.55516	10.8857	3.07426	3.32301	4.80433	0.0259531	-1.12864	down	NC_019458.2	28515994	28516023	strongHyper	0.412	8.3e-06	Intron (rna882/gene475, intron 12 of 14)	Molecular Function: single-stranded DNA binding (GO:0003697);; Cellular Component: nucleus (GO:0005634);; Biological Process: protein complex assembly (GO:0006461);; Biological Process: positive regulation of cell proliferation (GO:0008284);; Biological Process: prechordal plate formation (GO:0021501);; Biological Process: midbrain-hindbrain boundary initiation (GO:0021547);; Biological Process: …	--
DEPDC1	5.14674	4.46417	4.36672	1.21466	1.02887	1.64153	0.00183866	-1.69132	down	NC_019458.2	44019980	44020105	strongHypo	-0.318	1e-05	Distal Intergenic	Cellular Component: transcriptional repressor complex (GO:0017053);; Biological Process: intracellular signal transduction (GO:0035556);; Biological Process: negative regulation of transcription, DNA-templated (GO:0045892);;	--
COL24A1	1.22289	0.789573	0.747422	2.09664	2.42737	1.4548	0.0177905	1.50863	up	NC_019458.2	62600734	62600767	strongHypo	-0.545	8.18e-06	Distal Intergenic	Molecular Function: extracellular matrix structural constituent (GO:0005201);; Cellular Component: collagen trimer (GO:0005581);;	PI3K-Akt signaling pathway (ko04151);; Focal adhesion (ko04510);; ECM-receptor interaction (ko04512);; Platelet activation (ko04611);; Protein digestion and absorption (ko04974);; Amoebiasis (ko05146)
CDC7	25.117	25.9522	29.3377	7.31567	9.41785	10.8366	0.00315564	-1.13345	down	NC_019458.2	67873829	67873835	strongHyper	0.744	2.59e-10	Distal Intergenic	Molecular Function: protein serine/threonine kinase activity (GO:0004674);; Molecular Function: ATP binding (GO:0005524);; Cellular Component: nucleus (GO:0005634);; Cellular Component: cytoplasm (GO:0005737);; Biological Process: protein phosphorylation (GO:0006468);; Biological Process: positive regulation of cell proliferation (GO:0008284);; Biological Process: regulation of S phase (GO:003326…	Cell cycle (ko04110)
CDC7	25.117	25.9522	29.3377	7.31567	9.41785	10.8366	0.00315564	-1.13345	down	NC_019458.2	68024279	68024326	strongHypo	-0.477	3.26e-11	Distal Intergenic	Molecular Function: protein serine/threonine kinase activity (GO:0004674);; Molecular Function: ATP binding (GO:0005524);; Cellular Component: nucleus (GO:0005634);; Cellular Component: cytoplasm (GO:0005737);; Biological Process: protein phosphorylation (GO:0006468);; Biological Process: positive regulation of cell proliferation (GO:0008284);; Biological Process: regulation of S phase (GO:003326…	Cell cycle (ko04110)
GCLM	4.54591	1.36796	1.68699	5.305	3.47832	7.3708	0.026128	1.34181	up	NC_019458.2	70182752	70182807	strongHyper	0.419	5.4e-09	Promoter (1-2kb)	Molecular Function: glutamate-cysteine ligase activity (GO:0004357);; Biological Process: cysteine metabolic process (GO:0006534);; Biological Process: glutamate metabolic process (GO:0006536);; Biological Process: glutathione biosynthetic process (GO:0006750);; Biological Process: response to oxidative stress (GO:0006979);; Cellular Component: glutamate-cysteine ligase complex (GO:0017109);; Mol…	Glutathione metabolism (ko00480)
LOC105605158	3.61382	7.89088	0.222864	10.3015	9.89286	11.1724	0.0429964	1.58129	up	NC_019458.2	83716631	83716858	strongHyper	0.427	1.53e-06	Intron (rna1675/gene848, intron 2 of 7)	Cellular Component: chromatin (GO:0000785);; Molecular Function: chromatin binding (GO:0003682);; Molecular Function: transcription coactivator activity (GO:0003713);; Molecular Function: GTPase activity (GO:0003924);; Molecular Function: GTP binding (GO:0005525);; Cellular Component: nuclear pore (GO:0005643);; Cellular Component: nucleoplasm (GO:0005654);; Cellular Component: cytosol (GO:000582…	Ribosome biogenesis in eukaryotes (ko03008);; RNA transport (ko03013)
LOC105605158	3.61382	7.89088	0.222864	10.3015	9.89286	11.1724	0.0429964	1.58129	up	NC_019458.2	83826432	83826492	strongHypo	-0.424	1.75e-08	Intron (rna1675/gene848, intron 4 of 7)	Cellular Component: chromatin (GO:0000785);; Molecular Function: chromatin binding (GO:0003682);; Molecular Function: transcription coactivator activity (GO:0003713);; Molecular Function: GTPase activity (GO:0003924);; Molecular Function: GTP binding (GO:0005525);; Cellular Component: nuclear pore (GO:0005643);; Cellular Component: nucleoplasm (GO:0005654);; Cellular Component: cytosol (GO:000582…	Ribosome biogenesis in eukaryotes (ko03008);; RNA transport (ko03013)
LOC105605158	3.61382	7.89088	0.222864	10.3015	9.89286	11.1724	0.0429964	1.58129	up	NC_019458.2	83830697	83830969	strongHyper	0.323	2.2e-06	Intron (rna1675/gene848, intron 4 of 7)	Cellular Component: chromatin (GO:0000785);; Molecular Function: chromatin binding (GO:0003682);; Molecular Function: transcription coactivator activity (GO:0003713);; Molecular Function: GTPase activity (GO:0003924);; Molecular Function: GTP binding (GO:0005525);; Cellular Component: nuclear pore (GO:0005643);; Cellular Component: nucleoplasm (GO:0005654);; Cellular Component: cytosol (GO:000582…	Ribosome biogenesis in eukaryotes (ko03008);; RNA transport (ko03013)
LOC105605158	3.61382	7.89088	0.222864	10.3015	9.89286	11.1724	0.0429964	1.58129	up	NC_019458.2	83872321	83872452	strongHyper	0.638	4.36e-27	Intron (rna1675/gene848, intron 7 of 7)	Cellular Component: chromatin (GO:0000785);; Molecular Function: chromatin binding (GO:0003682);; Molecular Function: transcription coactivator activity (GO:0003713);; Molecular Function: GTPase activity (GO:0003924);; Molecular Function: GTP binding (GO:0005525);; Cellular Component: nuclear pore (GO:0005643);; Cellular Component: nucleoplasm (GO:0005654);; Cellular Component: cytosol (GO:000582…	Ribosome biogenesis in eukaryotes (ko03008);; RNA transport (ko03013)
LOC105605158	3.61382	7.89088	0.222864	10.3015	9.89286	11.1724	0.0429964	1.58129	up	NC_019458.2	83940217	83940485	strongHyper	0.389	8.49e-09	Distal Intergenic	Cellular Component: chromatin (GO:0000785);; Molecular Function: chromatin binding (GO:0003682);; Molecular Function: transcription coactivator activity (GO:0003713);; Molecular Function: GTPase activity (GO:0003924);; Molecular Function: GTP binding (GO:0005525);; Cellular Component: nuclear pore (GO:0005643);; Cellular Component: nucleoplasm (GO:0005654);; Cellular Component: cytosol (GO:000582…	Ribosome biogenesis in eukaryotes (ko03008);; RNA transport (ko03013)
LOC105605158	3.61382	7.89088	0.222864	10.3015	9.89286	11.1724	0.0429964	1.58129	up	NC_019458.2	83974037	83974046	strongHyper	0.548	3.81e-08	Distal Intergenic	Cellular Component: chromatin (GO:0000785);; Molecular Function: chromatin binding (GO:0003682);; Molecular Function: transcription coactivator activity (GO:0003713);; Molecular Function: GTPase activity (GO:0003924);; Molecular Function: GTP binding (GO:0005525);; Cellular Component: nuclear pore (GO:0005643);; Cellular Component: nucleoplasm (GO:0005654);; Cellular Component: cytosol (GO:000582…	Ribosome biogenesis in eukaryotes (ko03008);; RNA transport (ko03013)
FAM19A3	6.03265	2.5495	3.66152	1.36898	0.481608	1.49343	0.0378154	-1.63178	down	NC_019458.2	89169398	89169601	strongHypo	-0.304	5.81e-07	Distal Intergenic	--	--
LOC105615685	0.121733	0.145328	0.265402	0.851381	0.492208	0.957776	0.00332899	2.30404	up	NC_019458.2	100697463	100697596	strongHypo	-0.519	2.15e-10	Distal Intergenic	Molecular Function: RNA binding (GO:0003723);; Molecular Function: RNA-directed DNA polymerase activity (GO:0003964);; Molecular Function: aspartic-type endopeptidase activity (GO:0004190);; Molecular Function: RNA-DNA hybrid ribonuclease activity (GO:0004523);; Biological Process: RNA-dependent DNA replication (GO:0006278);; Biological Process: proteolysis (GO:0006508);; Biological Process: DNA …	--
DCBLD2	4.36235	5.67633	5.06292	15.1092	13.903	12.0295	4.99e-06	1.63104	up	NC_019458.2	161523932	161523962	strongHypo	-0.458	1.33e-05	Distal Intergenic	Cellular Component: integral component of plasma membrane (GO:0005887);; Biological Process: cell adhesion (GO:0007155);; Cellular Component: cell surface (GO:0009986);; Biological Process: negative regulation of cell growth (GO:0030308);; Biological Process: wound healing (GO:0042060);;	--
DCBLD2	4.36235	5.67633	5.06292	15.1092	13.903	12.0295	4.99e-06	1.63104	up	NC_019458.2	161794537	161794567	strongHyper	0.428	2.25e-09	Distal Intergenic	Cellular Component: integral component of plasma membrane (GO:0005887);; Biological Process: cell adhesion (GO:0007155);; Cellular Component: cell surface (GO:0009986);; Biological Process: negative regulation of cell growth (GO:0030308);; Biological Process: wound healing (GO:0042060);;	--
ALCAM	12.4762	12.5008	18.1077	6.40658	6.70666	5.30585	0.0124665	-1.03449	down	NC_019458.2	167511326	167511523	strongHypo	-0.339	4.17e-10	Distal Intergenic	Biological Process: cell adhesion (GO:0007155);; Biological Process: motor neuron axon guidance (GO:0008045);; Cellular Component: external side of plasma membrane (GO:0009897);; Cellular Component: integral component of membrane (GO:0016021);; Cellular Component: axon (GO:0030424);; Cellular Component: neuronal cell body (GO:0043025);;	Cell adhesion molecules (CAMs) (ko04514)
ALCAM	12.4762	12.5008	18.1077	6.40658	6.70666	5.30585	0.0124665	-1.03449	down	NC_019458.2	167663036	167663290	strongHyper	0.574	1.05e-23	Distal Intergenic	Biological Process: cell adhesion (GO:0007155);; Biological Process: motor neuron axon guidance (GO:0008045);; Cellular Component: external side of plasma membrane (GO:0009897);; Cellular Component: integral component of membrane (GO:0016021);; Cellular Component: axon (GO:0030424);; Cellular Component: neuronal cell body (GO:0043025);;	Cell adhesion molecules (CAMs) (ko04514)
ALCAM	12.4762	12.5008	18.1077	6.40658	6.70666	5.30585	0.0124665	-1.03449	down	NC_019458.2	167726675	167727277	strongHypo	-0.594	2.7e-22	Distal Intergenic	Biological Process: cell adhesion (GO:0007155);; Biological Process: motor neuron axon guidance (GO:0008045);; Cellular Component: external side of plasma membrane (GO:0009897);; Cellular Component: integral component of membrane (GO:0016021);; Cellular Component: axon (GO:0030424);; Cellular Component: neuronal cell body (GO:0043025);;	Cell adhesion molecules (CAMs) (ko04514)
ALCAM	12.4762	12.5008	18.1077	6.40658	6.70666	5.30585	0.0124665	-1.03449	down	NC_019458.2	168470572	168470855	strongHypo	-0.338	0.000153	Distal Intergenic	Biological Process: cell adhesion (GO:0007155);; Biological Process: motor neuron axon guidance (GO:0008045);; Cellular Component: external side of plasma membrane (GO:0009897);; Cellular Component: integral component of membrane (GO:0016021);; Cellular Component: axon (GO:0030424);; Cellular Component: neuronal cell body (GO:0043025);;	Cell adhesion molecules (CAMs) (ko04514)
CBLB	9.6998	6.63581	12.1589	14.0006	12.2552	16.2041	0.00363669	1.1113	up	NC_019458.2	168948107	168948245	strongHyper	0.363	2.01e-07	Distal Intergenic	Molecular Function: phosphotyrosine binding (GO:0001784);; Biological Process: positive regulation of T cell anergy (GO:0002669);; Molecular Function: ubiquitin-protein transferase activity (GO:0004842);; Molecular Function: signal transducer activity (GO:0004871);; Molecular Function: calcium ion binding (GO:0005509);; Cellular Component: nucleus (GO:0005634);; Cellular Component: cytoplasm (GO:…	ErbB signaling pathway (ko04012);; Ubiquitin mediated proteolysis (ko04120);; Endocytosis (ko04144);; Jak-STAT signaling pathway (ko04630);; T cell receptor signaling pathway (ko04660);; Insulin signaling pathway (ko04910);; Bacterial invasion of epithelial cells (ko05100);; Pathways in cancer (ko05200);; Proteoglycans in cancer (ko05205);; Chronic myeloid leukemia (ko05220)
CBLB	9.6998	6.63581	12.1589	14.0006	12.2552	16.2041	0.00363669	1.1113	up	NC_019458.2	168951337	168951404	strongHyper	0.366	3.73e-08	Distal Intergenic	Molecular Function: phosphotyrosine binding (GO:0001784);; Biological Process: positive regulation of T cell anergy (GO:0002669);; Molecular Function: ubiquitin-protein transferase activity (GO:0004842);; Molecular Function: signal transducer activity (GO:0004871);; Molecular Function: calcium ion binding (GO:0005509);; Cellular Component: nucleus (GO:0005634);; Cellular Component: cytoplasm (GO:…	ErbB signaling pathway (ko04012);; Ubiquitin mediated proteolysis (ko04120);; Endocytosis (ko04144);; Jak-STAT signaling pathway (ko04630);; T cell receptor signaling pathway (ko04660);; Insulin signaling pathway (ko04910);; Bacterial invasion of epithelial cells (ko05100);; Pathways in cancer (ko05200);; Proteoglycans in cancer (ko05205);; Chronic myeloid leukemia (ko05220)
CBLB	9.6998	6.63581	12.1589	14.0006	12.2552	16.2041	0.00363669	1.1113	up	NC_019458.2	169070952	169071135	strongHypo	-0.477	6.96e-10	Distal Intergenic	Molecular Function: phosphotyrosine binding (GO:0001784);; Biological Process: positive regulation of T cell anergy (GO:0002669);; Molecular Function: ubiquitin-protein transferase activity (GO:0004842);; Molecular Function: signal transducer activity (GO:0004871);; Molecular Function: calcium ion binding (GO:0005509);; Cellular Component: nucleus (GO:0005634);; Cellular Component: cytoplasm (GO:…	ErbB signaling pathway (ko04012);; Ubiquitin mediated proteolysis (ko04120);; Endocytosis (ko04144);; Jak-STAT signaling pathway (ko04630);; T cell receptor signaling pathway (ko04660);; Insulin signaling pathway (ko04910);; Bacterial invasion of epithelial cells (ko05100);; Pathways in cancer (ko05200);; Proteoglycans in cancer (ko05205);; Chronic myeloid leukemia (ko05220)
CBLB	9.6998	6.63581	12.1589	14.0006	12.2552	16.2041	0.00363669	1.1113	up	NC_019458.2	169086129	169086289	strongHypo	-0.389	3.31e-07	Distal Intergenic	Molecular Function: phosphotyrosine binding (GO:0001784);; Biological Process: positive regulation of T cell anergy (GO:0002669);; Molecular Function: ubiquitin-protein transferase activity (GO:0004842);; Molecular Function: signal transducer activity (GO:0004871);; Molecular Function: calcium ion binding (GO:0005509);; Cellular Component: nucleus (GO:0005634);; Cellular Component: cytoplasm (GO:…	ErbB signaling pathway (ko04012);; Ubiquitin mediated proteolysis (ko04120);; Endocytosis (ko04144);; Jak-STAT signaling pathway (ko04630);; T cell receptor signaling pathway (ko04660);; Insulin signaling pathway (ko04910);; Bacterial invasion of epithelial cells (ko05100);; Pathways in cancer (ko05200);; Proteoglycans in cancer (ko05205);; Chronic myeloid leukemia (ko05220)
CBLB	9.6998	6.63581	12.1589	14.0006	12.2552	16.2041	0.00363669	1.1113	up	NC_019458.2	169160141	169160284	strongHypo	-0.461	5.73e-14	Distal Intergenic	Molecular Function: phosphotyrosine binding (GO:0001784);; Biological Process: positive regulation of T cell anergy (GO:0002669);; Molecular Function: ubiquitin-protein transferase activity (GO:0004842);; Molecular Function: signal transducer activity (GO:0004871);; Molecular Function: calcium ion binding (GO:0005509);; Cellular Component: nucleus (GO:0005634);; Cellular Component: cytoplasm (GO:…	ErbB signaling pathway (ko04012);; Ubiquitin mediated proteolysis (ko04120);; Endocytosis (ko04144);; Jak-STAT signaling pathway (ko04630);; T cell receptor signaling pathway (ko04660);; Insulin signaling pathway (ko04910);; Bacterial invasion of epithelial cells (ko05100);; Pathways in cancer (ko05200);; Proteoglycans in cancer (ko05205);; Chronic myeloid leukemia (ko05220)
CBLB	9.6998	6.63581	12.1589	14.0006	12.2552	16.2041	0.00363669	1.1113	up	NC_019458.2	169368931	169368960	strongHypo	-0.509	6.24e-16	Distal Intergenic	Molecular Function: phosphotyrosine binding (GO:0001784);; Biological Process: positive regulation of T cell anergy (GO:0002669);; Molecular Function: ubiquitin-protein transferase activity (GO:0004842);; Molecular Function: signal transducer activity (GO:0004871);; Molecular Function: calcium ion binding (GO:0005509);; Cellular Component: nucleus (GO:0005634);; Cellular Component: cytoplasm (GO:…	ErbB signaling pathway (ko04012);; Ubiquitin mediated proteolysis (ko04120);; Endocytosis (ko04144);; Jak-STAT signaling pathway (ko04630);; T cell receptor signaling pathway (ko04660);; Insulin signaling pathway (ko04910);; Bacterial invasion of epithelial cells (ko05100);; Pathways in cancer (ko05200);; Proteoglycans in cancer (ko05205);; Chronic myeloid leukemia (ko05220)
CBLB	9.6998	6.63581	12.1589	14.0006	12.2552	16.2041	0.00363669	1.1113	up	NC_019458.2	169389082	169389165	strongHypo	-0.447	9.26e-07	Distal Intergenic	Molecular Function: phosphotyrosine binding (GO:0001784);; Biological Process: positive regulation of T cell anergy (GO:0002669);; Molecular Function: ubiquitin-protein transferase activity (GO:0004842);; Molecular Function: signal transducer activity (GO:0004871);; Molecular Function: calcium ion binding (GO:0005509);; Cellular Component: nucleus (GO:0005634);; Cellular Component: cytoplasm (GO:…	ErbB signaling pathway (ko04012);; Ubiquitin mediated proteolysis (ko04120);; Endocytosis (ko04144);; Jak-STAT signaling pathway (ko04630);; T cell receptor signaling pathway (ko04660);; Insulin signaling pathway (ko04910);; Bacterial invasion of epithelial cells (ko05100);; Pathways in cancer (ko05200);; Proteoglycans in cancer (ko05205);; Chronic myeloid leukemia (ko05220)
CBLB	9.6998	6.63581	12.1589	14.0006	12.2552	16.2041	0.00363669	1.1113	up	NC_019458.2	169434528	169434706	strongHypo	-0.423	5.99e-14	Distal Intergenic	Molecular Function: phosphotyrosine binding (GO:0001784);; Biological Process: positive regulation of T cell anergy (GO:0002669);; Molecular Function: ubiquitin-protein transferase activity (GO:0004842);; Molecular Function: signal transducer activity (GO:0004871);; Molecular Function: calcium ion binding (GO:0005509);; Cellular Component: nucleus (GO:0005634);; Cellular Component: cytoplasm (GO:…	ErbB signaling pathway (ko04012);; Ubiquitin mediated proteolysis (ko04120);; Endocytosis (ko04144);; Jak-STAT signaling pathway (ko04630);; T cell receptor signaling pathway (ko04660);; Insulin signaling pathway (ko04910);; Bacterial invasion of epithelial cells (ko05100);; Pathways in cancer (ko05200);; Proteoglycans in cancer (ko05205);; Chronic myeloid leukemia (ko05220)
NRROS	0.391245	0.224542	0.15752	1.12517	1.3511	0.69072	0.0171381	2.19884	up	NC_019458.2	189257767	189257879	strongHypo	-0.49	1.8e-08	Distal Intergenic	Cellular Component: integral component of membrane (GO:0016021);;	--
HES1	9.36154	12.3245	15.6682	6.2477	5.16309	4.68526	0.0372381	-1.16496	down	NC_019458.2	191369732	191370064	strongHyper	0.331	2.11e-13	Distal Intergenic	Biological Process: negative regulation of transcription from RNA polymerase II promoter (GO:0000122);; Molecular Function: RNA polymerase II core promoter proximal region sequence-specific DNA binding transcription factor activity involved in negative regulation of transcription (GO:0001078);; Biological Process: liver development (GO:0001889);; Biological Process: embryonic heart tube morphogen…	Fanconi anemia pathway (ko03460);; Notch signaling pathway (ko04330);; Maturity onset diabetes of the young (ko04950)
HES1	9.36154	12.3245	15.6682	6.2477	5.16309	4.68526	0.0372381	-1.16496	down	NC_019458.2	191384827	191384946	strongHyper	0.348	4.49e-10	Distal Intergenic	Biological Process: negative regulation of transcription from RNA polymerase II promoter (GO:0000122);; Molecular Function: RNA polymerase II core promoter proximal region sequence-specific DNA binding transcription factor activity involved in negative regulation of transcription (GO:0001078);; Biological Process: liver development (GO:0001889);; Biological Process: embryonic heart tube morphogen…	Fanconi anemia pathway (ko03460);; Notch signaling pathway (ko04330);; Maturity onset diabetes of the young (ko04950)
DNAJC19	47.6219	51.6357	36.0015	13.7106	12.1196	12.779	0.00356174	-1.19753	down	NC_019458.2	204025875	204025961	strongHypo	-0.339	9.21e-07	Distal Intergenic	Cellular Component: mitochondrial inner membrane (GO:0005743);; Biological Process: visual perception (GO:0007601);; Biological Process: protein transport (GO:0015031);; Cellular Component: integral component of membrane (GO:0016021);; Biological Process: genitalia development (GO:0048806);;	--
DNAJC19	47.6219	51.6357	36.0015	13.7106	12.1196	12.779	0.00356174	-1.19753	down	NC_019458.2	204072315	204072415	strongHyper	0.444	5.54e-08	Distal Intergenic	Cellular Component: mitochondrial inner membrane (GO:0005743);; Biological Process: visual perception (GO:0007601);; Biological Process: protein transport (GO:0015031);; Cellular Component: integral component of membrane (GO:0016021);; Biological Process: genitalia development (GO:0048806);;	--
DNAJC19	47.6219	51.6357	36.0015	13.7106	12.1196	12.779	0.00356174	-1.19753	down	NC_019458.2	204105586	204106013	strongHypo	-0.326	4.54e-07	Distal Intergenic	Cellular Component: mitochondrial inner membrane (GO:0005743);; Biological Process: visual perception (GO:0007601);; Biological Process: protein transport (GO:0015031);; Cellular Component: integral component of membrane (GO:0016021);; Biological Process: genitalia development (GO:0048806);;	--
TNFSF10	6.72566	9.4163	8.31596	2.2067	2.06021	2.71524	0.0256122	-1.16039	down	NC_019458.2	212857240	212857315	strongHypo	-0.439	6.23e-07	Distal Intergenic	Molecular Function: cytokine activity (GO:0005125);; Molecular Function: tumor necrosis factor receptor binding (GO:0005164);; Cellular Component: extracellular space (GO:0005615);; Biological Process: immune response (GO:0006955);; Cellular Component: membrane (GO:0016020);; Biological Process: positive regulation of apoptotic process (GO:0043065);; Biological Process: positive regulation of I-k…	Cytokine-cytokine receptor interaction (ko04060);; FoxO signaling pathway (ko04068);; Apoptosis (ko04210);; Natural killer cell mediated cytotoxicity (ko04650);; Measles (ko05162);; Influenza A (ko05164)
RPL22L1	54.7847	45.3051	30.4334	150.456	127.192	150.923	9.55e-08	1.88051	up	NC_019458.2	214501964	214502194	strongHyper	0.403	1.17e-08	Distal Intergenic	Molecular Function: structural constituent of ribosome (GO:0003735);; Cellular Component: ribosome (GO:0005840);; Biological Process: translation (GO:0006412);;	Ribosome (ko03010)
RPL22L1	54.7847	45.3051	30.4334	150.456	127.192	150.923	9.55e-08	1.88051	up	NC_019458.2	214566885	214566895	strongHypo	-0.361	3.19e-07	Distal Intergenic	Molecular Function: structural constituent of ribosome (GO:0003735);; Cellular Component: ribosome (GO:0005840);; Biological Process: translation (GO:0006412);;	Ribosome (ko03010)
PDCD10	37.0978	44.0156	35.6387	19.0906	15.7415	13.5851	0.00513462	-1.11706	down	NC_019458.2	217591014	217591025	strongHyper	0.522	1.69e-12	Intron (rna4409/gene2339, intron 1 of 7)	Cellular Component: cytosol (GO:0005829);; Biological Process: positive regulation of cell proliferation (GO:0008284);; Molecular Function: protein homodimerization activity (GO:0042803);; Biological Process: negative regulation of apoptotic process (GO:0043066);; Biological Process: positive regulation of MAP kinase activity (GO:0043406);; Molecular Function: protein N-terminus binding (GO:00474…	--
P2RY14	7.59767	11.1052	18.7433	2.6673	2.56717	2.2418	0.0244558	-2.0902	down	NC_019458.2	234737292	234737324	strongHypo	-0.494	4.71e-08	Promoter (<=1kb)	Cellular Component: plasma membrane (GO:0005886);; Cellular Component: integral component of membrane (GO:0016021);; Biological Process: G-protein coupled purinergic nucleotide receptor signaling pathway (GO:0035589);; Molecular Function: G-protein coupled purinergic nucleotide receptor activity (GO:0045028);;	Neuroactive ligand-receptor interaction (ko04080)
COL6A2	80.3353	89.4094	76.4033	158.275	159.57	172.132	0.0117594	1.06313	up	NC_019458.2	263707651	263707917	strongHyper	0.703	5.21e-11	Distal Intergenic	Cellular Component: collagen trimer (GO:0005581);; Cellular Component: extracellular space (GO:0005615);; Cellular Component: sarcolemma (GO:0042383);; Cellular Component: protein complex (GO:0043234);; Biological Process: protein heterotrimerization (GO:0070208);;	PI3K-Akt signaling pathway (ko04151);; Focal adhesion (ko04510);; ECM-receptor interaction (ko04512);; Protein digestion and absorption (ko04974)
SVEP1	3.7545	5.19291	6.9312	8.28197	9.93892	6.19359	4.05e-05	1.56142	up	NC_019459.2	12745270	12745325	strongHyper	0.437	7.11e-09	Distal Intergenic	Molecular Function: chromatin binding (GO:0003682);; Molecular Function: calcium ion binding (GO:0005509);;	--
SVEP1	3.7545	5.19291	6.9312	8.28197	9.93892	6.19359	4.05e-05	1.56142	up	NC_019459.2	12820289	12820311	strongHypo	-0.395	2e-07	Intron (rna5515/gene2932, intron 4 of 48)	Molecular Function: chromatin binding (GO:0003682);; Molecular Function: calcium ion binding (GO:0005509);;	--
SVEP1	3.7545	5.19291	6.9312	8.28197	9.93892	6.19359	4.05e-05	1.56142	up	NC_019459.2	12870007	12870134	strongHypo	-0.509	1.32e-10	Intron (rna5515/gene2932, intron 9 of 48)	Molecular Function: chromatin binding (GO:0003682);; Molecular Function: calcium ion binding (GO:0005509);;	--
PLPPR1	11.9245	17.4998	17.5077	3.84426	3.8587	5.03172	0.00965971	-1.16731	down	NC_019459.2	22011458	22011464	strongHypo	-0.569	1.64e-09	Intron (rna5627/gene3006, intron 7 of 7)	Molecular Function: catalytic activity (GO:0003824);; Biological Process: metabolic process (GO:0008152);; Cellular Component: membrane (GO:0016020);;	--
ROR2	9.58164	9.70001	8.1773	3.32905	4.28357	2.8673	0.00172887	-1.27442	down	NC_019459.2	26667896	26668064	strongHypo	-0.441	4.88e-09	Intron (rna5687/gene3046, intron 8 of 10)	Biological Process: cartilage condensation (GO:0001502);; Biological Process: somitogenesis (GO:0001756);; Molecular Function: transmembrane receptor protein tyrosine kinase activity (GO:0004714);; Molecular Function: frizzled binding (GO:0005109);; Molecular Function: ATP binding (GO:0005524);; Biological Process: protein phosphorylation (GO:0006468);; Biological Process: transmembrane receptor …	--
ROR2	9.58164	9.70001	8.1773	3.32905	4.28357	2.8673	0.00172887	-1.27442	down	NC_019459.2	26854318	26854329	strongHyper	0.513	1.55e-10	Intron (rna5687/gene3046, intron 9 of 10)	Biological Process: cartilage condensation (GO:0001502);; Biological Process: somitogenesis (GO:0001756);; Molecular Function: transmembrane receptor protein tyrosine kinase activity (GO:0004714);; Molecular Function: frizzled binding (GO:0005109);; Molecular Function: ATP binding (GO:0005524);; Biological Process: protein phosphorylation (GO:0006468);; Biological Process: transmembrane receptor …	--
ROR2	9.58164	9.70001	8.1773	3.32905	4.28357	2.8673	0.00172887	-1.27442	down	NC_019459.2	26878326	26878648	strongHyper	0.31	2.39e-07	Intron (rna5687/gene3046, intron 9 of 10)	Biological Process: cartilage condensation (GO:0001502);; Biological Process: somitogenesis (GO:0001756);; Molecular Function: transmembrane receptor protein tyrosine kinase activity (GO:0004714);; Molecular Function: frizzled binding (GO:0005109);; Molecular Function: ATP binding (GO:0005524);; Biological Process: protein phosphorylation (GO:0006468);; Biological Process: transmembrane receptor …	--
NEFL	0.582429	0.506161	0.440214	0.1905	0.087306	0.052916	0.0400293	-1.99907	down	NC_019459.2	40419431	40419529	strongHyper	0.534	1.94e-12	Distal Intergenic	Biological Process: microtubule cytoskeleton organization (GO:0000226);; Molecular Function: structural constituent of cytoskeleton (GO:0005200);; Cellular Component: neurofilament (GO:0005883);; Molecular Function: protein C-terminus binding (GO:0008022);; Biological Process: anterograde axon cargo transport (GO:0008089);; Biological Process: retrograde axon cargo transport (GO:0008090);; Biolog…	Amyotrophic lateral sclerosis (ALS) (ko05014)
NEFL	0.582429	0.506161	0.440214	0.1905	0.087306	0.052916	0.0400293	-1.99907	down	NC_019459.2	40424223	40424234	strongHypo	-0.573	8.95e-09	Distal Intergenic	Biological Process: microtubule cytoskeleton organization (GO:0000226);; Molecular Function: structural constituent of cytoskeleton (GO:0005200);; Cellular Component: neurofilament (GO:0005883);; Molecular Function: protein C-terminus binding (GO:0008022);; Biological Process: anterograde axon cargo transport (GO:0008089);; Biological Process: retrograde axon cargo transport (GO:0008090);; Biolog…	Amyotrophic lateral sclerosis (ALS) (ko05014)
BNC2	14.5019	13.7638	18.1573	17.5658	11.3867	16.0797	0.0149018	1.07328	up	NC_019459.2	84838529	84838831	strongHypo	-0.317	5.44e-05	Distal Intergenic	Molecular Function: DNA binding (GO:0003677);; Cellular Component: nucleus (GO:0005634);; Cellular Component: cytoplasm (GO:0005737);; Cellular Component: plasma membrane (GO:0005886);; Molecular Function: metal ion binding (GO:0046872);;	--
MLLT3	19.713	22.1234	19.8743	6.47725	6.22308	6.72906	0.000491058	-1.35586	down	NC_019459.2	88095525	88095734	strongHypo	-0.496	9.04e-11	Distal Intergenic	Cellular Component: nucleus (GO:0005634);; Biological Process: regulation of transcription, DNA-templated (GO:0006355);; Biological Process: segment specification (GO:0007379);; Biological Process: anterior/posterior pattern specification (GO:0009952);; Biological Process: negative regulation of canonical Wnt signaling pathway (GO:0090090);; Biological Process: positive regulation of Wnt signalin…	Transcriptional misregulation in cancer (ko05202)
CAAP1	23.5529	31.942	36.7482	13.3773	11.2472	13.9875	0.0117316	-1.06104	down	NC_019459.2	93994281	93994404	strongHyper	0.343	1.15e-06	Distal Intergenic	Biological Process: apoptotic process (GO:0006915);;	--
HMGB2	63.2974	61.3853	59.7311	15.8788	8.94377	16.21	6.63e-07	-1.76291	down	NC_019459.2	106309876	106309904	strongHypo	-0.454	9.19e-05	Intron (rna7052/gene3734, intron 10 of 11)	Cellular Component: condensed chromosome (GO:0000793);; Biological Process: positive regulation of endothelial cell proliferation (GO:0001938);; Molecular Function: damaged DNA binding (GO:0003684);; Molecular Function: sequence-specific DNA binding transcription factor activity (GO:0003700);; Cellular Component: extracellular space (GO:0005615);; Cellular Component: nucleus (GO:0005634);; Biolog…	--
SLC40A1	16.9797	13.5764	17.6739	37.5776	30.5234	24.4185	0.009142	1.0441	up	NC_019459.2	118618069	118618108	strongHyper	0.318	0.000279	Distal Intergenic	Biological Process: lymphocyte homeostasis (GO:0002260);; Biological Process: endothelium development (GO:0003158);; Molecular Function: iron ion transmembrane transporter activity (GO:0005381);; Cellular Component: multivesicular body (GO:0005771);; Cellular Component: plasma membrane (GO:0005886);; Biological Process: apoptotic process (GO:0006915);; Cellular Component: synaptic vesicle (GO:000…	Mineral absorption (ko04978)
GULP1	22.7883	25.9921	26.6094	8.83137	9.90722	8.37738	0.00136818	-1.2156	down	NC_019459.2	119661983	119662111	strongHypo	-0.433	2.23e-06	Distal Intergenic	--	--
GULP1	22.7883	25.9921	26.6094	8.83137	9.90722	8.37738	0.00136818	-1.2156	down	NC_019459.2	120073599	120073696	strongHyper	0.334	6.63e-05	Distal Intergenic	--	--
ATP5G3	14.3448	28.0067	15.5589	89.6698	75.0035	81.2932	0.00014012	1.3973	up	NC_019459.2	133557031	133557067	strongHyper	0.714	2.02e-35	Distal Intergenic	Molecular Function: lipid binding (GO:0008289);; Molecular Function: hydrogen ion transmembrane transporter activity (GO:0015078);; Biological Process: ATP synthesis coupled proton transport (GO:0015986);; Biological Process: ATP hydrolysis coupled proton transport (GO:0015991);; Cellular Component: integral component of membrane (GO:0016021);; Cellular Component: mitochondrial membrane (GO:00319…	Oxidative phosphorylation (ko00190);; Alzheimer's disease (ko05010);; Parkinson's disease (ko05012);; Huntington's disease (ko05016)
DPP10	3.06582	3.20943	1.33905	0.482924	1.036	0.256317	0.0244481	-1.81636	down	NC_019459.2	178346930	178346979	strongHyper	0.399	1.02e-08	Distal Intergenic	Biological Process: proteolysis (GO:0006508);; Molecular Function: serine-type peptidase activity (GO:0008236);; Cellular Component: membrane (GO:0016020);;	--
DPP10	3.06582	3.20943	1.33905	0.482924	1.036	0.256317	0.0244481	-1.81636	down	NC_019459.2	178351108	178351332	strongHypo	-0.443	1.47e-11	Distal Intergenic	Biological Process: proteolysis (GO:0006508);; Molecular Function: serine-type peptidase activity (GO:0008236);; Cellular Component: membrane (GO:0016020);;	--
DPP10	3.06582	3.20943	1.33905	0.482924	1.036	0.256317	0.0244481	-1.81636	down	NC_019459.2	178409182	178409232	strongHyper	0.548	5.92e-10	Distal Intergenic	Biological Process: proteolysis (GO:0006508);; Molecular Function: serine-type peptidase activity (GO:0008236);; Cellular Component: membrane (GO:0016020);;	--
DPP10	3.06582	3.20943	1.33905	0.482924	1.036	0.256317	0.0244481	-1.81636	down	NC_019459.2	178496188	178496462	strongHypo	-0.313	0.000176	Distal Intergenic	Biological Process: proteolysis (GO:0006508);; Molecular Function: serine-type peptidase activity (GO:0008236);; Cellular Component: membrane (GO:0016020);;	--
DPP10	3.06582	3.20943	1.33905	0.482924	1.036	0.256317	0.0244481	-1.81636	down	NC_019459.2	178776677	178776690	strongHypo	-0.682	4.06e-15	Intron (rna8074/gene4210, intron 2 of 26)	Biological Process: proteolysis (GO:0006508);; Molecular Function: serine-type peptidase activity (GO:0008236);; Cellular Component: membrane (GO:0016020);;	--
DPP10	3.06582	3.20943	1.33905	0.482924	1.036	0.256317	0.0244481	-1.81636	down	NC_019459.2	178830031	178830071	strongHypo	-0.705	7.11e-12	Intron (rna8074/gene4210, intron 2 of 26)	Biological Process: proteolysis (GO:0006508);; Molecular Function: serine-type peptidase activity (GO:0008236);; Cellular Component: membrane (GO:0016020);;	--
DPP10	3.06582	3.20943	1.33905	0.482924	1.036	0.256317	0.0244481	-1.81636	down	NC_019459.2	179098766	179098919	strongHyper	0.499	8.21e-08	Intron (rna8074/gene4210, intron 2 of 26)	Biological Process: proteolysis (GO:0006508);; Molecular Function: serine-type peptidase activity (GO:0008236);; Cellular Component: membrane (GO:0016020);;	--
DPP10	3.06582	3.20943	1.33905	0.482924	1.036	0.256317	0.0244481	-1.81636	down	NC_019459.2	179322920	179323043	strongHypo	-0.403	1.2e-08	Intron (rna8074/gene4210, intron 2 of 26)	Biological Process: proteolysis (GO:0006508);; Molecular Function: serine-type peptidase activity (GO:0008236);; Cellular Component: membrane (GO:0016020);;	--
DPP10	3.06582	3.20943	1.33905	0.482924	1.036	0.256317	0.0244481	-1.81636	down	NC_019459.2	179433935	179434069	strongHypo	-0.511	9.77e-10	Intron (rna8074/gene4210, intron 2 of 26)	Biological Process: proteolysis (GO:0006508);; Molecular Function: serine-type peptidase activity (GO:0008236);; Cellular Component: membrane (GO:0016020);;	--
DPP10	3.06582	3.20943	1.33905	0.482924	1.036	0.256317	0.0244481	-1.81636	down	NC_019459.2	179520245	179520258	strongHypo	-0.33	0.000207	Intron (rna8074/gene4210, intron 2 of 26)	Biological Process: proteolysis (GO:0006508);; Molecular Function: serine-type peptidase activity (GO:0008236);; Cellular Component: membrane (GO:0016020);;	--
DPP10	3.06582	3.20943	1.33905	0.482924	1.036	0.256317	0.0244481	-1.81636	down	NC_019459.2	179532368	179532498	strongHyper	0.34	1.75e-08	Intron (rna8074/gene4210, intron 2 of 26)	Biological Process: proteolysis (GO:0006508);; Molecular Function: serine-type peptidase activity (GO:0008236);; Cellular Component: membrane (GO:0016020);;	--
DPP10	3.06582	3.20943	1.33905	0.482924	1.036	0.256317	0.0244481	-1.81636	down	NC_019459.2	179741628	179742078	strongHypo	-0.39	9.4e-05	Intron (rna8074/gene4210, intron 4 of 26)	Biological Process: proteolysis (GO:0006508);; Molecular Function: serine-type peptidase activity (GO:0008236);; Cellular Component: membrane (GO:0016020);;	--
DPP10	3.06582	3.20943	1.33905	0.482924	1.036	0.256317	0.0244481	-1.81636	down	NC_019459.2	179856966	179856981	strongHypo	-0.378	8.31e-09	Intron (rna8074/gene4210, intron 6 of 26)	Biological Process: proteolysis (GO:0006508);; Molecular Function: serine-type peptidase activity (GO:0008236);; Cellular Component: membrane (GO:0016020);;	--
DPP10	3.06582	3.20943	1.33905	0.482924	1.036	0.256317	0.0244481	-1.81636	down	NC_019459.2	179940809	179940862	strongHypo	-0.347	5.44e-10	Intron (rna8074/gene4210, intron 6 of 26)	Biological Process: proteolysis (GO:0006508);; Molecular Function: serine-type peptidase activity (GO:0008236);; Cellular Component: membrane (GO:0016020);;	--
DPP10	3.06582	3.20943	1.33905	0.482924	1.036	0.256317	0.0244481	-1.81636	down	NC_019459.2	179983089	179983102	strongHyper	0.518	2.07e-17	Intron (rna8074/gene4210, intron 6 of 26)	Biological Process: proteolysis (GO:0006508);; Molecular Function: serine-type peptidase activity (GO:0008236);; Cellular Component: membrane (GO:0016020);;	--
DPP10	3.06582	3.20943	1.33905	0.482924	1.036	0.256317	0.0244481	-1.81636	down	NC_019459.2	179992925	179992997	strongHyper	0.339	2.39e-06	Intron (rna8074/gene4210, intron 6 of 26)	Biological Process: proteolysis (GO:0006508);; Molecular Function: serine-type peptidase activity (GO:0008236);; Cellular Component: membrane (GO:0016020);;	--
DPP10	3.06582	3.20943	1.33905	0.482924	1.036	0.256317	0.0244481	-1.81636	down	NC_019459.2	180031791	180031941	strongHyper	0.335	4.31e-12	Intron (rna8074/gene4210, intron 6 of 26)	Biological Process: proteolysis (GO:0006508);; Molecular Function: serine-type peptidase activity (GO:0008236);; Cellular Component: membrane (GO:0016020);;	--
DPP10	3.06582	3.20943	1.33905	0.482924	1.036	0.256317	0.0244481	-1.81636	down	NC_019459.2	180225118	180225669	strongHypo	-0.332	9.76e-06	Distal Intergenic	Biological Process: proteolysis (GO:0006508);; Molecular Function: serine-type peptidase activity (GO:0008236);; Cellular Component: membrane (GO:0016020);;	--
DPP10	3.06582	3.20943	1.33905	0.482924	1.036	0.256317	0.0244481	-1.81636	down	NC_019459.2	180610847	180610869	strongHypo	-0.394	6.25e-06	Distal Intergenic	Biological Process: proteolysis (GO:0006508);; Molecular Function: serine-type peptidase activity (GO:0008236);; Cellular Component: membrane (GO:0016020);;	--
RAPH1	1.67942	2.10286	2.61852	6.7294	4.41693	3.56912	0.00762638	1.4332	up	NC_019459.2	204466965	204467037	strongHyper	0.377	3.94e-09	Distal Intergenic	--	--
PHC2	4.35044	4.08612	3.92877	6.83133	8.03917	7.0061	0.0155676	1.02465	up	NC_019459.2	233310808	233310816	strongHypo	-0.511	3.17e-06	Distal Intergenic	Biological Process: spermatogenesis (GO:0007283);; Molecular Function: zinc ion binding (GO:0008270);; Cellular Component: PRC1 complex (GO:0035102);;	--
RCC1	2.89025	2.38673	2.24802	43.0226	18.6335	47.0993	3.55e-06	4.71869	up	NC_019459.2	237794941	237795054	strongHypo	-0.396	1.16e-13	Intron (rna9208/gene4720, intron 1 of 12)	Biological Process: G1/S transition of mitotic cell cycle (GO:0000082);; Cellular Component: nuclear chromatin (GO:0000790);; Cellular Component: condensed nuclear chromosome (GO:0000794);; Molecular Function: Ran guanyl-nucleotide exchange factor activity (GO:0005087);; Cellular Component: cytoplasm (GO:0005737);; Biological Process: mitotic spindle organization (GO:0007052);; Biological Process…	--
HSPG2	22.3167	26.9799	35.3899	40.5484	73.0361	43.7567	0.022977	1.17095	up	NC_019459.2	243777087	243777119	strongHyper	0.668	2.19e-10	Distal Intergenic	Biological Process: endochondral ossification (GO:0001958);; Biological Process: chondrocyte differentiation (GO:0002062);; Cellular Component: basal lamina (GO:0005605);; Cellular Component: extracellular space (GO:0005615);; Biological Process: brain development (GO:0007420);; Molecular Function: protein C-terminus binding (GO:0008022);; Biological Process: protein localization (GO:0008104);; B…	ECM-receptor interaction (ko04512);; Hepatitis B (ko05161);; Proteoglycans in cancer (ko05205)
IFFO2	2.87711	2.79451	2.26778	1.12037	1.28088	0.912438	0.010468	-1.88404	down	NC_019459.2	246478177	246478191	strongHyper	0.431	2.55e-05	Distal Intergenic	--	--
ID2	70.6313	48.6082	37.009	19.0282	17.821	15.6266	0.0193461	-1.39026	down	NC_019460.2	17343269	17343358	strongHypo	-0.325	5.68e-09	Distal Intergenic	Biological Process: negative regulation of transcription from RNA polymerase II promoter (GO:0000122);; Biological Process: metanephros development (GO:0001656);; Biological Process: natural killer cell differentiation (GO:0001779);; Biological Process: membranous septum morphogenesis (GO:0003149);; Biological Process: bundle of His development (GO:0003166);; Cellular Component: nucleus (GO:00056…	TGF-beta signaling pathway (ko04350);; Hippo signaling pathway (ko04390);; Signaling pathways regulating pluripotency of stem cells (ko04550);; Transcriptional misregulation in cancer (ko05202)
ID2	70.6313	48.6082	37.009	19.0282	17.821	15.6266	0.0193461	-1.39026	down	NC_019460.2	17460270	17460470	strongHypo	-0.396	7.55e-06	Distal Intergenic	Biological Process: negative regulation of transcription from RNA polymerase II promoter (GO:0000122);; Biological Process: metanephros development (GO:0001656);; Biological Process: natural killer cell differentiation (GO:0001779);; Biological Process: membranous septum morphogenesis (GO:0003149);; Biological Process: bundle of His development (GO:0003166);; Cellular Component: nucleus (GO:00056…	TGF-beta signaling pathway (ko04350);; Hippo signaling pathway (ko04390);; Signaling pathways regulating pluripotency of stem cells (ko04550);; Transcriptional misregulation in cancer (ko05202)
ID2	70.6313	48.6082	37.009	19.0282	17.821	15.6266	0.0193461	-1.39026	down	NC_019460.2	17515075	17515113	strongHypo	-0.403	2.89e-05	Distal Intergenic	Biological Process: negative regulation of transcription from RNA polymerase II promoter (GO:0000122);; Biological Process: metanephros development (GO:0001656);; Biological Process: natural killer cell differentiation (GO:0001779);; Biological Process: membranous septum morphogenesis (GO:0003149);; Biological Process: bundle of His development (GO:0003166);; Cellular Component: nucleus (GO:00056…	TGF-beta signaling pathway (ko04350);; Hippo signaling pathway (ko04390);; Signaling pathways regulating pluripotency of stem cells (ko04550);; Transcriptional misregulation in cancer (ko05202)
ID2	70.6313	48.6082	37.009	19.0282	17.821	15.6266	0.0193461	-1.39026	down	NC_019460.2	17528319	17528353	strongHyper	0.324	1.81e-07	Distal Intergenic	Biological Process: negative regulation of transcription from RNA polymerase II promoter (GO:0000122);; Biological Process: metanephros development (GO:0001656);; Biological Process: natural killer cell differentiation (GO:0001779);; Biological Process: membranous septum morphogenesis (GO:0003149);; Biological Process: bundle of His development (GO:0003166);; Cellular Component: nucleus (GO:00056…	TGF-beta signaling pathway (ko04350);; Hippo signaling pathway (ko04390);; Signaling pathways regulating pluripotency of stem cells (ko04550);; Transcriptional misregulation in cancer (ko05202)
TRIB2	19.6743	32.0116	31.1897	10.2585	9.38034	14.2966	0.024049	-1.00525	down	NC_019460.2	21518249	21518305	strongHypo	-0.348	3.79e-11	Distal Intergenic	Molecular Function: protein kinase activity (GO:0004672);; Molecular Function: protein kinase inhibitor activity (GO:0004860);; Molecular Function: ATP binding (GO:0005524);; Cellular Component: nucleus (GO:0005634);; Cellular Component: cytoplasm (GO:0005737);; Cellular Component: cytoskeleton (GO:0005856);; Biological Process: negative regulation of protein kinase activity (GO:0006469);; Molecu…	--
FAM228A	5.19962	3.02955	1.6798	2.27445	2.13493	2.63997	0.0154413	1.25795	up	NC_019460.2	31606869	31606977	strongHyper	0.411	3.41e-06	Intron (rna10331/gene5402, intron 9 of 37)	--	--
LOC101112474	0.460037	0.521851	0.544994	2.19665	2.86793	3.25589	0.00448656	2.6135	up	NC_019460.2	70161077	70161161	strongHypo	-0.349	1.54e-06	Distal Intergenic	Cellular Component: membrane (GO:0016020);; Cellular Component: cytosolic large ribosomal subunit (GO:0022625);; Biological Process: ribosome biogenesis (GO:0042254);; Cellular Component: polysomal ribosome (GO:0042788);;	Ribosome (ko03010)
LOC101112474	0.460037	0.521851	0.544994	2.19665	2.86793	3.25589	0.00448656	2.6135	up	NC_019460.2	70170734	70170768	strongHypo	-0.568	1.28e-10	Distal Intergenic	Cellular Component: membrane (GO:0016020);; Cellular Component: cytosolic large ribosomal subunit (GO:0022625);; Biological Process: ribosome biogenesis (GO:0042254);; Cellular Component: polysomal ribosome (GO:0042788);;	Ribosome (ko03010)
LOC101112474	0.460037	0.521851	0.544994	2.19665	2.86793	3.25589	0.00448656	2.6135	up	NC_019460.2	70228892	70229106	strongHyper	0.371	3.55e-06	Distal Intergenic	Cellular Component: membrane (GO:0016020);; Cellular Component: cytosolic large ribosomal subunit (GO:0022625);; Biological Process: ribosome biogenesis (GO:0042254);; Cellular Component: polysomal ribosome (GO:0042788);;	Ribosome (ko03010)
LOC101112474	0.460037	0.521851	0.544994	2.19665	2.86793	3.25589	0.00448656	2.6135	up	NC_019460.2	70619354	70619390	strongHyper	0.315	2.77e-12	Distal Intergenic	Cellular Component: membrane (GO:0016020);; Cellular Component: cytosolic large ribosomal subunit (GO:0022625);; Biological Process: ribosome biogenesis (GO:0042254);; Cellular Component: polysomal ribosome (GO:0042788);;	Ribosome (ko03010)
LOC101112474	0.460037	0.521851	0.544994	2.19665	2.86793	3.25589	0.00448656	2.6135	up	NC_019460.2	71618196	71618258	strongHypo	-0.455	5.21e-08	Distal Intergenic	Cellular Component: membrane (GO:0016020);; Cellular Component: cytosolic large ribosomal subunit (GO:0022625);; Biological Process: ribosome biogenesis (GO:0042254);; Cellular Component: polysomal ribosome (GO:0042788);;	Ribosome (ko03010)
LOC105614651	0.364806	0.215051	1.40735	3.88632	7.41879	4.01014	0.000451361	3.14023	up	NC_019460.2	87995557	87995785	strongHyper	0.344	0.00024	Distal Intergenic	Biological Process: regulation of cell growth (GO:0001558);; Molecular Function: serine-type endopeptidase inhibitor activity (GO:0004867);; Molecular Function: insulin-like growth factor binding (GO:0005520);; Cellular Component: extracellular region (GO:0005576);;	--
LOC105614651	0.364806	0.215051	1.40735	3.88632	7.41879	4.01014	0.000451361	3.14023	up	NC_019460.2	88054653	88054669	strongHypo	-0.505	1.1e-12	Distal Intergenic	Biological Process: regulation of cell growth (GO:0001558);; Molecular Function: serine-type endopeptidase inhibitor activity (GO:0004867);; Molecular Function: insulin-like growth factor binding (GO:0005520);; Cellular Component: extracellular region (GO:0005576);;	--
LOC105614651	0.364806	0.215051	1.40735	3.88632	7.41879	4.01014	0.000451361	3.14023	up	NC_019460.2	88467997	88468054	strongHyper	0.325	3.63e-06	Distal Intergenic	Biological Process: regulation of cell growth (GO:0001558);; Molecular Function: serine-type endopeptidase inhibitor activity (GO:0004867);; Molecular Function: insulin-like growth factor binding (GO:0005520);; Cellular Component: extracellular region (GO:0005576);;	--
LOC105614651	0.364806	0.215051	1.40735	3.88632	7.41879	4.01014	0.000451361	3.14023	up	NC_019460.2	88480626	88480825	strongHyper	0.337	8.64e-08	Distal Intergenic	Biological Process: regulation of cell growth (GO:0001558);; Molecular Function: serine-type endopeptidase inhibitor activity (GO:0004867);; Molecular Function: insulin-like growth factor binding (GO:0005520);; Cellular Component: extracellular region (GO:0005576);;	--
LOC105614651	0.364806	0.215051	1.40735	3.88632	7.41879	4.01014	0.000451361	3.14023	up	NC_019460.2	88518880	88519105	strongHyper	0.309	7e-09	Distal Intergenic	Biological Process: regulation of cell growth (GO:0001558);; Molecular Function: serine-type endopeptidase inhibitor activity (GO:0004867);; Molecular Function: insulin-like growth factor binding (GO:0005520);; Cellular Component: extracellular region (GO:0005576);;	--
DPY30	34.5359	31.5394	25.1038	10.9376	10.3405	13.2925	0.0133937	-1.23169	down	NC_019460.2	91596959	91597172	strongHypo	-0.504	3.18e-12	Intron (rna11301/gene5935, intron 3 of 4)	Cellular Component: trans-Golgi network (GO:0005802);; Biological Process: endosomal transport (GO:0016197);; Molecular Function: protein homodimerization activity (GO:0042803);; Cellular Component: Set1C/COMPASS complex (GO:0048188);; Biological Process: histone H3-K4 methylation (GO:0051568);;	--
DPY30	34.5359	31.5394	25.1038	10.9376	10.3405	13.2925	0.0133937	-1.23169	down	NC_019460.2	91598090	91598319	strongHypo	-0.312	5.76e-05	Intron (rna11301/gene5935, intron 3 of 4)	Cellular Component: trans-Golgi network (GO:0005802);; Biological Process: endosomal transport (GO:0016197);; Molecular Function: protein homodimerization activity (GO:0042803);; Cellular Component: Set1C/COMPASS complex (GO:0048188);; Biological Process: histone H3-K4 methylation (GO:0051568);;	--
PDCL3	25.0398	35.3408	24.2323	10.9454	11.4101	12.6135	0.0190063	-1.08888	down	NC_019460.2	100540724	100541003	strongHyper	0.597	6.69e-13	Distal Intergenic	Cellular Component: cytoplasm (GO:0005737);; Biological Process: apoptotic process (GO:0006915);;	--
YEATS4	46.1892	44.5803	30.7127	11.1254	8.66546	10.8911	8.22e-05	-1.79836	down	NC_019460.2	149957619	149957861	strongHyper	0.315	0.00481	Intron (rna12623/gene6588, intron 5 of 6)	Biological Process: regulation of transcription, DNA-templated (GO:0006355);; Molecular Function: protein C-terminus binding (GO:0008022);; Cellular Component: NuA4 histone acetyltransferase complex (GO:0035267);; Biological Process: histone H4 acetylation (GO:0043967);; Biological Process: histone H2A acetylation (GO:0043968);;	--
SRGAP1	2.75113	2.76235	4.41655	7.88125	4.8165	6.43631	0.011113	1.10897	up	NC_019460.2	155527552	155527607	strongHyper	0.421	6.7e-07	Intron (rna12706/gene6646, intron 22 of 22)	Molecular Function: Rho GTPase activator activity (GO:0005100);; Cellular Component: intracellular (GO:0005622);; Biological Process: cell migration (GO:0016477);; Molecular Function: Rho GTPase binding (GO:0017048);; Biological Process: positive regulation of Rho GTPase activity (GO:0032321);;	Axon guidance (ko04360)
ANO4	31.0014	30.1011	22.3218	10.0552	9.22765	13.9897	0.00702607	-1.06772	down	NC_019460.2	169501521	169501811	strongHyper	0.468	3.58e-11	Intron (rna13149/gene6904, intron 3 of 27)	--	--
MED21	144.7	177.013	143.32	54.7856	43.3263	48.8533	4.29e-05	-1.47431	down	NC_019460.2	187285549	187285846	strongHypo	-0.313	0.000222	Distal Intergenic	Biological Process: blastocyst development (GO:0001824);; Molecular Function: transcription coactivator activity (GO:0003713);; Cellular Component: mediator complex (GO:0016592);; Biological Process: stem cell maintenance (GO:0019827);; Biological Process: positive regulation of transcription from RNA polymerase II promoter (GO:0045944);;	--
MED21	144.7	177.013	143.32	54.7856	43.3263	48.8533	4.29e-05	-1.47431	down	NC_019460.2	187291390	187291548	strongHypo	-0.317	1.2e-05	Distal Intergenic	Biological Process: blastocyst development (GO:0001824);; Molecular Function: transcription coactivator activity (GO:0003713);; Cellular Component: mediator complex (GO:0016592);; Biological Process: stem cell maintenance (GO:0019827);; Biological Process: positive regulation of transcription from RNA polymerase II promoter (GO:0045944);;	--
MED21	144.7	177.013	143.32	54.7856	43.3263	48.8533	4.29e-05	-1.47431	down	NC_019460.2	187334394	187334424	strongHypo	-0.359	1.63e-05	Intron (rna13518/gene7099, intron 3 of 3)	Biological Process: blastocyst development (GO:0001824);; Molecular Function: transcription coactivator activity (GO:0003713);; Cellular Component: mediator complex (GO:0016592);; Biological Process: stem cell maintenance (GO:0019827);; Biological Process: positive regulation of transcription from RNA polymerase II promoter (GO:0045944);;	--
CASC1	18.3165	38.6372	11.6308	3.91017	2.24708	3.20559	0.000151233	-1.45011	down	NC_019460.2	189445146	189445209	strongHyper	0.41	4.76e-06	Intron (rna13554/gene7118, intron 7 of 13)	--	--
CASC1	18.3165	38.6372	11.6308	3.91017	2.24708	3.20559	0.000151233	-1.45011	down	NC_019460.2	189467332	189467343	strongHypo	-0.594	9.09e-21	Intron (rna13554/gene7118, intron 9 of 13)	--	--
LOC101116132	2794.58	2807.85	1797.88	725.824	1077.79	708.642	0.0355675	-1.37817	down	NC_019460.2	192143999	192144226	strongHypo	-0.301	2.64e-06	Promoter (<=1kb)	Molecular Function: structural constituent of ribosome (GO:0003735);; Cellular Component: nucleolus (GO:0005730);; Biological Process: translation (GO:0006412);; Biological Process: apoptotic process (GO:0006917);; Cellular Component: cytosolic small ribosomal subunit (GO:0022627);; Biological Process: cell differentiation (GO:0030154);;	Ribosome (ko03010)
KCNJ8	2.97521	3.9264	2.52059	7.21667	6.12711	5.11692	0.0322864	1.34685	up	NC_019460.2	193013360	193013486	strongHypo	-0.451	1.01e-07	Distal Intergenic	Biological Process: potassium ion transport (GO:0006813);; Biological Process: heart development (GO:0007507);; Molecular Function: ATP-activated inward rectifier potassium channel activity (GO:0015272);; Cellular Component: integral component of membrane (GO:0016021);; Cellular Component: myofibril (GO:0030016);; Biological Process: response to lipopolysaccharide (GO:0032496);; Biological Proces…	cGMP-PKG signaling pathway (ko04022)
PDE3A	3.22664	2.51947	1.02217	5.05379	5.03952	3.52639	0.0323432	1.157	up	NC_019460.2	193964680	193964764	strongHypo	-0.338	2.32e-06	Intron (rna13682/gene7151, intron 15 of 16)	Biological Process: oocyte maturation (GO:0001556);; Molecular Function: 3',5'-cyclic-AMP phosphodiesterase activity (GO:0004115);; Biological Process: cAMP catabolic process (GO:0006198);; Biological Process: cAMP-mediated signaling (GO:0019933);; Biological Process: cGMP-mediated signaling (GO:0019934);; Biological Process: regulation of meiosis (GO:0040020);; Biological Process: response to dr…	Purine metabolism (ko00230);; cGMP-PKG signaling pathway (ko04022);; cAMP signaling pathway (ko04024);; Insulin signaling pathway (ko04910);; Progesterone-mediated oocyte maturation (ko04914);; Morphine addiction (ko05032)
RPS26	26.1312	49.3222	27.9895	98.9382	86.6064	80.5735	0.00352284	1.54526	up	NC_019460.2	205792294	205792416	strongHypo	-0.349	7.13e-14	Intron (rna13947/gene7305, intron 1 of 14)	Molecular Function: mRNA binding (GO:0003729);; Molecular Function: structural constituent of ribosome (GO:0003735);; Biological Process: translation (GO:0006412);; Cellular Component: cytosolic small ribosomal subunit (GO:0022627);; Biological Process: negative regulation of RNA splicing (GO:0033119);;	Ribosome (ko03010)
KDM5A	6.44483	5.06309	5.74018	6.86967	11.6955	11.6419	0.00709835	1.11732	up	NC_019460.2	211005256	211005548	strongHypo	-0.514	7.05e-09	Intron (rna14155/gene7439, intron 9 of 27)	Molecular Function: DNA binding (GO:0003677);; Molecular Function: chromatin binding (GO:0003682);; Cellular Component: cytoplasm (GO:0005737);; Molecular Function: zinc ion binding (GO:0008270);; Molecular Function: oxidoreductase activity, acting on paired donors, with incorporation or reduction of molecular oxygen, 2-oxoglutarate as one donor, and incorporation of one atom each of oxygen into …	--
PEX26	2.29059	3.15242	2.69629	4.72749	4.5925	5.98328	0.0342493	1.04808	up	NC_019460.2	213081377	213081461	strongHypo	-0.5	6.28e-06	Distal Intergenic	Cellular Component: integral component of peroxisomal membrane (GO:0005779);; Molecular Function: protein C-terminus binding (GO:0008022);; Biological Process: protein import into peroxisome matrix (GO:0016558);; Molecular Function: protein complex binding (GO:0032403);; Biological Process: protein import into peroxisome membrane (GO:0045046);; Molecular Function: ATPase binding (GO:0051117);;	Peroxisome (ko04146)
LOC101102638	1.42608	1.15141	2.8381	3.12464	4.45895	3.30114	0.0157261	1.17427	up	NC_019460.2	215649678	215649729	strongHypo	-0.358	4.68e-09	Intron (rna14334/gene7543, intron 18 of 18)	Molecular Function: transcription regulatory region sequence-specific DNA binding (GO:0000976);; Molecular Function: sequence-specific DNA binding transcription factor activity (GO:0003700);; Molecular Function: transcription coactivator activity (GO:0003713);; Molecular Function: actin monomer binding (GO:0003785);; Cellular Component: nucleus (GO:0005634);; Cellular Component: cytoplasm (GO:000…	--
UPP1	0.525884	0.539173	0.403319	2.38914	1.48218	2.21579	0.0145189	2.23422	up	NC_019461.2	6826386	6826600	strongHyper	0.438	7.55e-10	Distal Intergenic	Molecular Function: uridine phosphorylase activity (GO:0004850);; Cellular Component: cytoplasm (GO:0005737);; Biological Process: pyrimidine nucleotide metabolic process (GO:0006220);; Biological Process: nucleotide catabolic process (GO:0009166);; Biological Process: uridine metabolic process (GO:0046108);;	Pyrimidine metabolism (ko00240);; Drug metabolism - other enzymes (ko00983)
UPP1	0.525884	0.539173	0.403319	2.38914	1.48218	2.21579	0.0145189	2.23422	up	NC_019461.2	7540230	7540644	strongHypo	-0.393	1.04e-10	Distal Intergenic	Molecular Function: uridine phosphorylase activity (GO:0004850);; Cellular Component: cytoplasm (GO:0005737);; Biological Process: pyrimidine nucleotide metabolic process (GO:0006220);; Biological Process: nucleotide catabolic process (GO:0009166);; Biological Process: uridine metabolic process (GO:0046108);;	Pyrimidine metabolism (ko00240);; Drug metabolism - other enzymes (ko00983)
SGCE	70.6841	63.6277	61.9384	24.8384	24.7455	22.3968	0.000593834	-1.26188	down	NC_019461.2	11895026	11895301	strongHyper	0.36	3.86e-13	Intron (rna14689/gene7761, intron 9 of 11)	Cellular Component: sarcoglycan complex (GO:0016012);;	--
LRRC17	111.982	100.34	121.901	28.6712	46.1744	47.3318	0.000646792	-1.25921	down	NC_019461.2	44253870	44253901	strongHyper	0.515	8.51e-08	Intron (rna15082/gene7935, intron 12 of 20)	Cellular Component: extracellular space (GO:0005615);; Biological Process: negative regulation of osteoclast differentiation (GO:0045671);; Biological Process: bone marrow development (GO:0048539);;	--
RELN	1.90331	3.87346	3.04522	6.49003	3.91643	4.88395	0.0181494	1.17792	up	NC_019461.2	45203819	45204019	strongHyper	0.424	2.9e-05	Distal Intergenic	Cellular Component: proteinaceous extracellular matrix (GO:0005578);; Biological Process: proteolysis (GO:0006508);; Biological Process: cell adhesion (GO:0007155);; Biological Process: multicellular organismal development (GO:0007275);; Molecular Function: serine-type peptidase activity (GO:0008236);; Molecular Function: metal ion binding (GO:0046872);;	PI3K-Akt signaling pathway (ko04151);; Focal adhesion (ko04510);; ECM-receptor interaction (ko04512)
RELN	1.90331	3.87346	3.04522	6.49003	3.91643	4.88395	0.0181494	1.17792	up	NC_019461.2	45242624	45242633	strongHyper	0.37	1.26e-06	Distal Intergenic	Cellular Component: proteinaceous extracellular matrix (GO:0005578);; Biological Process: proteolysis (GO:0006508);; Biological Process: cell adhesion (GO:0007155);; Biological Process: multicellular organismal development (GO:0007275);; Molecular Function: serine-type peptidase activity (GO:0008236);; Molecular Function: metal ion binding (GO:0046872);;	PI3K-Akt signaling pathway (ko04151);; Focal adhesion (ko04510);; ECM-receptor interaction (ko04512)
SFRP4	27.3478	22.423	20.9131	8.12342	10.5843	9.52005	0.00762638	-1.13617	down	NC_019461.2	49679017	49679037	strongHypo	-0.421	3.14e-08	Intron (rna15221/gene7988, intron 11 of 15)	Biological Process: vasculature development (GO:0001944);; Biological Process: positive regulation of receptor internalization (GO:0002092);; Cellular Component: extracellular space (GO:0005615);; Cellular Component: nucleus (GO:0005634);; Cellular Component: cytoplasm (GO:0005737);; Biological Process: axonogenesis (GO:0007409);; Biological Process: brain development (GO:0007420);; Biological Pr…	Wnt signaling pathway (ko04310)
SFRP4	27.3478	22.423	20.9131	8.12342	10.5843	9.52005	0.00762638	-1.13617	down	NC_019461.2	49681810	49682015	strongHyper	0.598	8.7e-18	Intron (rna15221/gene7988, intron 11 of 15)	Biological Process: vasculature development (GO:0001944);; Biological Process: positive regulation of receptor internalization (GO:0002092);; Cellular Component: extracellular space (GO:0005615);; Cellular Component: nucleus (GO:0005634);; Cellular Component: cytoplasm (GO:0005737);; Biological Process: axonogenesis (GO:0007409);; Biological Process: brain development (GO:0007420);; Biological Pr…	Wnt signaling pathway (ko04310)
ELMO1	6.28328	4.28302	5.55755	5.61879	7.29793	5.65719	0.0104438	1.09257	up	NC_019461.2	60159384	60159744	strongHyper	0.412	1.19e-10	Intron (rna15311/gene8044, intron 15 of 22)	Molecular Function: phospholipid binding (GO:0005543);; Cellular Component: cytoplasm (GO:0005737);; Cellular Component: cytoskeleton (GO:0005856);; Cellular Component: plasma membrane (GO:0005886);; Biological Process: phagocytosis, engulfment (GO:0006911);; Biological Process: cellular component movement (GO:0006928);; Biological Process: Rac protein signal transduction (GO:0016601);; Molecular…	Chemokine signaling pathway (ko04062);; Bacterial invasion of epithelial cells (ko05100)
ELMO1	6.28328	4.28302	5.55755	5.61879	7.29793	5.65719	0.0104438	1.09257	up	NC_019461.2	60298110	60298284	strongHyper	0.384	4.06e-12	Promoter (2-3kb)	Molecular Function: phospholipid binding (GO:0005543);; Cellular Component: cytoplasm (GO:0005737);; Cellular Component: cytoskeleton (GO:0005856);; Cellular Component: plasma membrane (GO:0005886);; Biological Process: phagocytosis, engulfment (GO:0006911);; Biological Process: cellular component movement (GO:0006928);; Biological Process: Rac protein signal transduction (GO:0016601);; Molecular…	Chemokine signaling pathway (ko04062);; Bacterial invasion of epithelial cells (ko05100)
KIAA1549	1.12427	1.51794	0.756264	1.82132	1.46752	1.71013	0.0336552	1.12564	up	NC_019461.2	102297073	102297232	strongHypo	-0.414	3.73e-06	Intron (rna15951/gene8393, intron 10 of 18)	--	--
MAPK9	17.7258	19.2589	11.9635	8.37065	6.69215	7.66702	0.0087792	-1.03631	down	NC_019462.2	620696	620765	strongHypo	-0.475	7.79e-06	Distal Intergenic	Molecular Function: MAP kinase activity (GO:0004707);; Molecular Function: ATP binding (GO:0005524);; Cellular Component: mitochondrion (GO:0005739);; Cellular Component: cytosol (GO:0005829);; Biological Process: protein phosphorylation (GO:0006468);; Biological Process: JNK cascade (GO:0007254);; Biological Process: positive regulation of gene expression (GO:0010628);; Biological Process: posit…	MAPK signaling pathway (ko04010);; ErbB signaling pathway (ko04012);; Ras signaling pathway (ko04014);; cAMP signaling pathway (ko04024);; FoxO signaling pathway (ko04068);; Sphingolipid signaling pathway (ko04071);; Protein processing in endoplasmic reticulum (ko04141);; Wnt signaling pathway (ko04310);; Osteoclast differentiation (ko04380);; Focal adhesion (ko04510);; Toll-like receptor signali…
KIAA1683	1.31277	1.02767	1.17268	0.292927	0.276478	0.245997	0.00248344	-1.91215	down	NC_019462.2	4644563	4644912	strongHyper	0.504	5.64e-29	Intron (rna16478/gene8775, intron 1 of 6)	--	--
LOC101112563	4.63551	7.25337	7.74915	2.71423	1.72598	1.48022	0.0138233	-1.25309	down	NC_019462.2	12424069	12424099	strongHypo	-0.556	5.36e-10	5' UTR	Cellular Component: immunological synapse (GO:0001772);; Biological Process: T cell activation via T cell receptor contact with antigen bound to MHC molecule on antigen presenting cell (GO:0002291);; Biological Process: T cell antigen processing and presentation (GO:0002457);; Biological Process: positive regulation of cellular extravasation (GO:0002693);; Molecular Function: integrin binding (GO…	NF-kappa B signaling pathway (ko04064);; Cell adhesion molecules (CAMs) (ko04514);; Natural killer cell mediated cytotoxicity (ko04650);; TNF signaling pathway (ko04668);; Leukocyte transendothelial migration (ko04670);; African trypanosomiasis (ko05143);; Malaria (ko05144);; Staphylococcus aureus infection (ko05150);; Influenza A (ko05164);; HTLV-I infection (ko05166);; Epstein-Barr virus infect…
MYO1F	0.126424	0.065241	0.235679	0.629214	1.08047	0.343098	0.0456101	2.4403	up	NC_019462.2	14762051	14762170	strongHypo	-0.324	0.000108	Intron (rna17041/gene9208, intron 13 of 27)	Molecular Function: motor activity (GO:0003774);; Molecular Function: ATP binding (GO:0005524);; Biological Process: negative regulation of cell adhesion (GO:0007162);; Cellular Component: myosin complex (GO:0016459);; Biological Process: positive regulation of cell migration (GO:0030335);; Cellular Component: cortical actin cytoskeleton (GO:0030864);; Cellular Component: filamentous actin (GO:00…	--
LOC101104062	12.866	14.079	9.66643	35.4952	17.5012	31.0754	0.000473944	1.69638	up	NC_019462.2	20764986	20765286	strongHyper	0.611	1.17e-13	Intron (rna17337/gene9394, intron 1 of 1)	Cellular Component: histone deacetylase complex (GO:0000118);; Molecular Function: nucleotide binding (GO:0000166);; Cellular Component: cytoplasm (GO:0005737);; Cellular Component: plasma membrane (GO:0005886);; Biological Process: regulation of transcription, DNA-templated (GO:0006355);; Biological Process: purine ribonucleotide catabolic process (GO:0009154);; Molecular Function: hydrolase act…	--
KIAA1024L	2.46058	1.08832	3.50131	0.288353	0.219595	0.228027	0.0132243	-2.41356	down	NC_019462.2	21875538	21875562	strongHypo	-0.325	1.01e-05	Distal Intergenic	--	--
KIAA1024L	2.46058	1.08832	3.50131	0.288353	0.219595	0.228027	0.0132243	-2.41356	down	NC_019462.2	22011264	22011410	strongHyper	0.378	1.42e-05	Intron (rna17347/gene9399, intron 13 of 27)	--	--
LOC101106166	3.21172	3.56061	3.57502	0.654464	0.94834	0.628616	0.0305421	-2.01263	down	NC_019462.2	37775642	37775660	strongHyper	0.417	7.31e-07	Distal Intergenic	Molecular Function: RNA binding (GO:0003723);; Molecular Function: structural constituent of ribosome (GO:0003735);; Biological Process: translation (GO:0006412);; Cellular Component: cytosolic large ribosomal subunit (GO:0022625);;	Ribosome (ko03010)
LOC101106166	3.21172	3.56061	3.57502	0.654464	0.94834	0.628616	0.0305421	-2.01263	down	NC_019462.2	37777354	37777851	strongHyper	0.329	7.85e-14	Distal Intergenic	Molecular Function: RNA binding (GO:0003723);; Molecular Function: structural constituent of ribosome (GO:0003735);; Biological Process: translation (GO:0006412);; Cellular Component: cytosolic large ribosomal subunit (GO:0022625);;	Ribosome (ko03010)
JAKMIP2	1.3362	2.31076	2.26682	0.331784	0.514791	0.424033	0.0140338	-2.04962	down	NC_019462.2	56252302	56252380	strongHyper	0.53	1.08e-11	Intron (rna18216/gene9946, intron 18 of 21)	Molecular Function: microtubule binding (GO:0008017);; Molecular Function: kinase binding (GO:0019900);;	--
EBF1	5.05632	7.53825	7.42101	6.21727	6.14676	4.944	5.48e-09	1.93831	up	NC_019462.2	67455112	67455148	strongHypo	-0.419	9.51e-11	Distal Intergenic	Molecular Function: DNA binding (GO:0003677);; Molecular Function: sequence-specific DNA binding transcription factor activity (GO:0003700);; Cellular Component: nucleus (GO:0005634);; Biological Process: multicellular organismal development (GO:0007275);; Biological Process: positive regulation of transcription, DNA-templated (GO:0045893);; Molecular Function: metal ion binding (GO:0046872);; Mo…	--
EBF1	5.05632	7.53825	7.42101	6.21727	6.14676	4.944	5.48e-09	1.93831	up	NC_019462.2	67679929	67679980	strongHyper	0.365	7.03e-10	Intron (rna18496/gene10076, intron 8 of 15)	Molecular Function: DNA binding (GO:0003677);; Molecular Function: sequence-specific DNA binding transcription factor activity (GO:0003700);; Cellular Component: nucleus (GO:0005634);; Biological Process: multicellular organismal development (GO:0007275);; Biological Process: positive regulation of transcription, DNA-templated (GO:0045893);; Molecular Function: metal ion binding (GO:0046872);; Mo…	--
EBF1	5.05632	7.53825	7.42101	6.21727	6.14676	4.944	5.48e-09	1.93831	up	NC_019462.2	67800445	67800480	strongHyper	0.448	3.33e-08	Intron (rna18496/gene10076, intron 10 of 15)	Molecular Function: DNA binding (GO:0003677);; Molecular Function: sequence-specific DNA binding transcription factor activity (GO:0003700);; Cellular Component: nucleus (GO:0005634);; Biological Process: multicellular organismal development (GO:0007275);; Biological Process: positive regulation of transcription, DNA-templated (GO:0045893);; Molecular Function: metal ion binding (GO:0046872);; Mo…	--
EBF1	5.05632	7.53825	7.42101	6.21727	6.14676	4.944	5.48e-09	1.93831	up	NC_019462.2	67805703	67805721	strongHyper	0.502	1.47e-09	Intron (rna18496/gene10076, intron 10 of 15)	Molecular Function: DNA binding (GO:0003677);; Molecular Function: sequence-specific DNA binding transcription factor activity (GO:0003700);; Cellular Component: nucleus (GO:0005634);; Biological Process: multicellular organismal development (GO:0007275);; Biological Process: positive regulation of transcription, DNA-templated (GO:0045893);; Molecular Function: metal ion binding (GO:0046872);; Mo…	--
EBF1	5.05632	7.53825	7.42101	6.21727	6.14676	4.944	5.48e-09	1.93831	up	NC_019462.2	67890560	67890626	strongHypo	-0.513	1.02e-08	Intron (rna18496/gene10076, intron 10 of 15)	Molecular Function: DNA binding (GO:0003677);; Molecular Function: sequence-specific DNA binding transcription factor activity (GO:0003700);; Cellular Component: nucleus (GO:0005634);; Biological Process: multicellular organismal development (GO:0007275);; Biological Process: positive regulation of transcription, DNA-templated (GO:0045893);; Molecular Function: metal ion binding (GO:0046872);; Mo…	--
PTTG1	22.2167	16.6728	19.5719	6.16598	5.30209	6.12334	0.00740487	-1.49974	down	NC_019462.2	69313693	69314221	strongHyper	0.319	1.16e-08	Distal Intergenic	Cellular Component: nucleus (GO:0005634);; Cellular Component: cytoplasm (GO:0005737);; Biological Process: DNA repair (GO:0006281);; Biological Process: chromosome segregation (GO:0007059);; Biological Process: mitotic nuclear division (GO:0007067);; Molecular Function: SH3 domain binding (GO:0017124);; Biological Process: chromosome organization (GO:0051276);; Biological Process: cell division …	Cell cycle (ko04110);; Oocyte meiosis (ko04114);; HTLV-I infection (ko05166)
RPS23	86.1112	364.723	258.665	615.934	557.352	647.9	0.000492626	1.53189	up	NC_019462.2	79367780	79367826	strongHyper	0.562	1.16e-09	Intron (rna18599/gene10141, intron 5 of 7)	Molecular Function: structural constituent of ribosome (GO:0003735);; Biological Process: translation (GO:0006412);; Cellular Component: cytosolic small ribosomal subunit (GO:0022627);;	Ribosome (ko03010)
RPS23	86.1112	364.723	258.665	615.934	557.352	647.9	0.000492626	1.53189	up	NC_019462.2	79417525	79417653	strongHyper	0.379	3.82e-15	Intron (rna18599/gene10141, intron 5 of 7)	Molecular Function: structural constituent of ribosome (GO:0003735);; Biological Process: translation (GO:0006412);; Cellular Component: cytosolic small ribosomal subunit (GO:0022627);;	Ribosome (ko03010)
NR2F1	26.382	13.7678	27.2879	9.56921	9.04033	8.3033	0.0400634	-1.14187	down	NC_019462.2	90279513	90279628	strongHypo	-0.387	5.8e-06	Distal Intergenic	Biological Process: negative regulation of transcription from RNA polymerase II promoter (GO:0000122);; Biological Process: neuron migration (GO:0001764);; Molecular Function: steroid hormone receptor activity (GO:0003707);; Molecular Function: transcription coactivator activity (GO:0003713);; Molecular Function: ligand-activated sequence-specific DNA binding RNA polymerase II transcription facto…	--
NR2F1	26.382	13.7678	27.2879	9.56921	9.04033	8.3033	0.0400634	-1.14187	down	NC_019462.2	90478021	90478124	strongHyper	0.325	5.49e-20	3' UTR	Biological Process: negative regulation of transcription from RNA polymerase II promoter (GO:0000122);; Biological Process: neuron migration (GO:0001764);; Molecular Function: steroid hormone receptor activity (GO:0003707);; Molecular Function: transcription coactivator activity (GO:0003713);; Molecular Function: ligand-activated sequence-specific DNA binding RNA polymerase II transcription facto…	--
NR2F1	26.382	13.7678	27.2879	9.56921	9.04033	8.3033	0.0400634	-1.14187	down	NC_019462.2	90489475	90489528	strongHyper	0.381	1.94e-09	Intron (rna18678/gene10195, intron 1 of 9)	Biological Process: negative regulation of transcription from RNA polymerase II promoter (GO:0000122);; Biological Process: neuron migration (GO:0001764);; Molecular Function: steroid hormone receptor activity (GO:0003707);; Molecular Function: transcription coactivator activity (GO:0003713);; Molecular Function: ligand-activated sequence-specific DNA binding RNA polymerase II transcription facto…	--
PCSK1	1.38443	2.05533	0.894958	7.43863	5.17141	3.96476	0.000797421	2.11239	up	NC_019462.2	92990355	92990393	strongHyper	0.351	8.39e-05	Distal Intergenic	Molecular Function: serine-type endopeptidase activity (GO:0004252);; Cellular Component: extracellular space (GO:0005615);; Cellular Component: Golgi apparatus (GO:0005794);; Biological Process: proteolysis (GO:0006508);; Biological Process: peptide hormone processing (GO:0016486);; Cellular Component: transport vesicle (GO:0030133);; Biological Process: peptide biosynthetic process (GO:0043043)…	--
LOC101112318	22.2491	26.5737	21.9016	5.84513	6.0446	8.15826	0.00201341	-1.62777	down	NC_019463.2	8897861	8898201	strongHyper	0.436	7.39e-09	Distal Intergenic	Biological Process: G2/M transition of mitotic cell cycle (GO:0000086);; Biological Process: neuron migration (GO:0001764);; Biological Process: regulation of heart rate by hormone (GO:0003064);; Cellular Component: mitochondrion (GO:0005739);; Cellular Component: cytosol (GO:0005829);; Cellular Component: kinesin complex (GO:0005871);; Biological Process: protein targeting (GO:0006605);; Molecul…	Cell cycle (ko04110);; Oocyte meiosis (ko04114);; PI3K-Akt signaling pathway (ko04151);; Hippo signaling pathway (ko04390);; Neurotrophin signaling pathway (ko04722);; Epstein-Barr virus infection (ko05169);; Viral carcinogenesis (ko05203)
LOC101112318	22.2491	26.5737	21.9016	5.84513	6.0446	8.15826	0.00201341	-1.62777	down	NC_019463.2	8960870	8960974	strongHyper	0.387	6.99e-06	Distal Intergenic	Biological Process: G2/M transition of mitotic cell cycle (GO:0000086);; Biological Process: neuron migration (GO:0001764);; Biological Process: regulation of heart rate by hormone (GO:0003064);; Cellular Component: mitochondrion (GO:0005739);; Cellular Component: cytosol (GO:0005829);; Cellular Component: kinesin complex (GO:0005871);; Biological Process: protein targeting (GO:0006605);; Molecul…	Cell cycle (ko04110);; Oocyte meiosis (ko04114);; PI3K-Akt signaling pathway (ko04151);; Hippo signaling pathway (ko04390);; Neurotrophin signaling pathway (ko04722);; Epstein-Barr virus infection (ko05169);; Viral carcinogenesis (ko05203)
LOC101112318	22.2491	26.5737	21.9016	5.84513	6.0446	8.15826	0.00201341	-1.62777	down	NC_019463.2	9501260	9501278	strongHypo	-0.35	1.28e-08	Distal Intergenic	Biological Process: G2/M transition of mitotic cell cycle (GO:0000086);; Biological Process: neuron migration (GO:0001764);; Biological Process: regulation of heart rate by hormone (GO:0003064);; Cellular Component: mitochondrion (GO:0005739);; Cellular Component: cytosol (GO:0005829);; Cellular Component: kinesin complex (GO:0005871);; Biological Process: protein targeting (GO:0006605);; Molecul…	Cell cycle (ko04110);; Oocyte meiosis (ko04114);; PI3K-Akt signaling pathway (ko04151);; Hippo signaling pathway (ko04390);; Neurotrophin signaling pathway (ko04722);; Epstein-Barr virus infection (ko05169);; Viral carcinogenesis (ko05203)
LOC101112318	22.2491	26.5737	21.9016	5.84513	6.0446	8.15826	0.00201341	-1.62777	down	NC_019463.2	9547024	9547034	strongHypo	-0.483	7.52e-08	Distal Intergenic	Biological Process: G2/M transition of mitotic cell cycle (GO:0000086);; Biological Process: neuron migration (GO:0001764);; Biological Process: regulation of heart rate by hormone (GO:0003064);; Cellular Component: mitochondrion (GO:0005739);; Cellular Component: cytosol (GO:0005829);; Cellular Component: kinesin complex (GO:0005871);; Biological Process: protein targeting (GO:0006605);; Molecul…	Cell cycle (ko04110);; Oocyte meiosis (ko04114);; PI3K-Akt signaling pathway (ko04151);; Hippo signaling pathway (ko04390);; Neurotrophin signaling pathway (ko04722);; Epstein-Barr virus infection (ko05169);; Viral carcinogenesis (ko05203)
LOC101112318	22.2491	26.5737	21.9016	5.84513	6.0446	8.15826	0.00201341	-1.62777	down	NC_019463.2	9666588	9666795	strongHypo	-0.423	5.19e-09	Distal Intergenic	Biological Process: G2/M transition of mitotic cell cycle (GO:0000086);; Biological Process: neuron migration (GO:0001764);; Biological Process: regulation of heart rate by hormone (GO:0003064);; Cellular Component: mitochondrion (GO:0005739);; Cellular Component: cytosol (GO:0005829);; Cellular Component: kinesin complex (GO:0005871);; Biological Process: protein targeting (GO:0006605);; Molecul…	Cell cycle (ko04110);; Oocyte meiosis (ko04114);; PI3K-Akt signaling pathway (ko04151);; Hippo signaling pathway (ko04390);; Neurotrophin signaling pathway (ko04722);; Epstein-Barr virus infection (ko05169);; Viral carcinogenesis (ko05203)
LOC101112318	22.2491	26.5737	21.9016	5.84513	6.0446	8.15826	0.00201341	-1.62777	down	NC_019463.2	9691406	9691444	strongHypo	-0.339	1.48e-13	Distal Intergenic	Biological Process: G2/M transition of mitotic cell cycle (GO:0000086);; Biological Process: neuron migration (GO:0001764);; Biological Process: regulation of heart rate by hormone (GO:0003064);; Cellular Component: mitochondrion (GO:0005739);; Cellular Component: cytosol (GO:0005829);; Cellular Component: kinesin complex (GO:0005871);; Biological Process: protein targeting (GO:0006605);; Molecul…	Cell cycle (ko04110);; Oocyte meiosis (ko04114);; PI3K-Akt signaling pathway (ko04151);; Hippo signaling pathway (ko04390);; Neurotrophin signaling pathway (ko04722);; Epstein-Barr virus infection (ko05169);; Viral carcinogenesis (ko05203)
CXXC4	3.39313	3.85916	5.98811	1.01341	1.77055	1.56662	0.0264556	-1.41661	down	NC_019463.2	20621721	20621799	strongHypo	-0.459	1.52e-09	Distal Intergenic	Molecular Function: DNA binding (GO:0003677);; Biological Process: zygotic specification of dorsal/ventral axis (GO:0007352);; Molecular Function: zinc ion binding (GO:0008270);; Cellular Component: cytoplasmic membrane-bounded vesicle (GO:0016023);; Molecular Function: PDZ domain binding (GO:0030165);; Biological Process: negative regulation of Wnt signaling pathway (GO:0030178);;	Wnt signaling pathway (ko04310)
CXXC4	3.39313	3.85916	5.98811	1.01341	1.77055	1.56662	0.0264556	-1.41661	down	NC_019463.2	20690460	20690791	strongHypo	-0.314	0.000155	Distal Intergenic	Molecular Function: DNA binding (GO:0003677);; Biological Process: zygotic specification of dorsal/ventral axis (GO:0007352);; Molecular Function: zinc ion binding (GO:0008270);; Cellular Component: cytoplasmic membrane-bounded vesicle (GO:0016023);; Molecular Function: PDZ domain binding (GO:0030165);; Biological Process: negative regulation of Wnt signaling pathway (GO:0030178);;	Wnt signaling pathway (ko04310)
CISD2	5.37239	5.30475	4.32364	11.3255	10.65	8.7834	0.0356098	1.20956	up	NC_019463.2	21975069	21975318	strongHypo	-0.325	5.12e-06	Intron (rna19146/gene10422, intron 11 of 11)	Biological Process: mitochondrion degradation (GO:0000422);; Cellular Component: mitochondrial outer membrane (GO:0005741);; Cellular Component: endoplasmic reticulum membrane (GO:0005789);; Biological Process: multicellular organismal aging (GO:0010259);; Biological Process: regulation of autophagy (GO:0010506);; Molecular Function: protein homodimerization activity (GO:0042803);; Cellular Compo…	--
DDIT4L	14.4278	16.7844	14.4753	5.68509	4.77389	7.45085	0.00776018	-1.15961	down	NC_019463.2	24459367	24459500	strongHypo	-0.531	1.49e-13	Distal Intergenic	Cellular Component: cytoplasm (GO:0005737);; Biological Process: negative regulation of signal transduction (GO:0009968);;	--
DDIT4L	14.4278	16.7844	14.4753	5.68509	4.77389	7.45085	0.00776018	-1.15961	down	NC_019463.2	24463091	24463523	strongHypo	-0.399	1.64e-09	Distal Intergenic	Cellular Component: cytoplasm (GO:0005737);; Biological Process: negative regulation of signal transduction (GO:0009968);;	--
DDIT4L	14.4278	16.7844	14.4753	5.68509	4.77389	7.45085	0.00776018	-1.15961	down	NC_019463.2	24466138	24466254	strongHypo	-0.606	6.65e-12	Distal Intergenic	Cellular Component: cytoplasm (GO:0005737);; Biological Process: negative regulation of signal transduction (GO:0009968);;	--
GABRG1	5.87991	6.39182	5.93765	1.89617	2.33836	3.12959	0.0229729	-1.03015	down	NC_019463.2	64636595	64636860	strongHyper	0.343	5.57e-05	Distal Intergenic	--	Neuroactive ligand-receptor interaction (ko04080);; Retrograde endocannabinoid signaling (ko04723);; GABAergic synapse (ko04727);; Morphine addiction (ko05032);; Nicotine addiction (ko05033)
FRAS1	0.625449	0.625405	0.245748	0.966402	1.63381	1.07392	0.041723	1.32509	up	NC_019463.2	92346070	92346079	strongHypo	-0.336	3.5e-05	Intron (rna20064/gene10880, intron 2 of 72)	--	--
FRAS1	0.625449	0.625405	0.245748	0.966402	1.63381	1.07392	0.041723	1.32509	up	NC_019463.2	92380639	92380650	strongHypo	-0.345	3.19e-06	Intron (rna20064/gene10880, intron 2 of 72)	--	--
FRAS1	0.625449	0.625405	0.245748	0.966402	1.63381	1.07392	0.041723	1.32509	up	NC_019463.2	92387359	92387601	strongHypo	-0.366	3.36e-12	Intron (rna20064/gene10880, intron 2 of 72)	--	--
FRAS1	0.625449	0.625405	0.245748	0.966402	1.63381	1.07392	0.041723	1.32509	up	NC_019463.2	92447767	92448027	strongHypo	-0.454	2.73e-07	Intron (rna20064/gene10880, intron 2 of 72)	--	--
LOC101110941	50.0903	69.9343	53.4688	0.291191	0.33199	0.549151	1.46e-33	-6.94711	down	NC_019463.2	99272910	99273121	strongHypo	-0.446	5.29e-08	Distal Intergenic	--	Ribosome (ko03010)
STK32B	1.8244	2.78719	2.61278	0.354441	0.864572	0.708522	0.045725	-1.54993	down	NC_019463.2	103311905	103312023	strongHypo	-0.305	2.06e-05	Intron (rna20241/gene10969, intron 7 of 10)	--	--
STK32B	1.8244	2.78719	2.61278	0.354441	0.864572	0.708522	0.045725	-1.54993	down	NC_019463.2	103460307	103460337	strongHyper	0.35	9.56e-05	Intron (rna20241/gene10969, intron 8 of 10)	--	--
HS3ST1	8.17453	8.13368	6.01772	3.78537	2.66024	2.37048	0.04071	-1.18208	down	NC_019463.2	105845206	105845648	strongHypo	-0.322	2.8e-13	Distal Intergenic	--	Glycosaminoglycan biosynthesis - heparan sulfate / heparin (ko00534)
HS3ST1	8.17453	8.13368	6.01772	3.78537	2.66024	2.37048	0.04071	-1.18208	down	NC_019463.2	106010312	106010489	strongHypo	-0.433	8.94e-08	Distal Intergenic	--	Glycosaminoglycan biosynthesis - heparan sulfate / heparin (ko00534)
HS3ST1	8.17453	8.13368	6.01772	3.78537	2.66024	2.37048	0.04071	-1.18208	down	NC_019463.2	106142505	106142603	strongHypo	-0.349	2.3e-05	Distal Intergenic	--	Glycosaminoglycan biosynthesis - heparan sulfate / heparin (ko00534)
HS3ST1	8.17453	8.13368	6.01772	3.78537	2.66024	2.37048	0.04071	-1.18208	down	NC_019463.2	106316945	106317114	strongHyper	0.335	5.04e-11	Distal Intergenic	--	Glycosaminoglycan biosynthesis - heparan sulfate / heparin (ko00534)
HS3ST1	8.17453	8.13368	6.01772	3.78537	2.66024	2.37048	0.04071	-1.18208	down	NC_019463.2	106446967	106447194	strongHyper	0.476	3.41e-14	Distal Intergenic	--	Glycosaminoglycan biosynthesis - heparan sulfate / heparin (ko00534)
HS3ST1	8.17453	8.13368	6.01772	3.78537	2.66024	2.37048	0.04071	-1.18208	down	NC_019463.2	106461464	106461665	strongHyper	0.458	2.72e-12	Distal Intergenic	--	Glycosaminoglycan biosynthesis - heparan sulfate / heparin (ko00534)
HS3ST1	8.17453	8.13368	6.01772	3.78537	2.66024	2.37048	0.04071	-1.18208	down	NC_019463.2	106485196	106485691	strongHyper	0.317	1.45e-09	Distal Intergenic	--	Glycosaminoglycan biosynthesis - heparan sulfate / heparin (ko00534)
HS3ST1	8.17453	8.13368	6.01772	3.78537	2.66024	2.37048	0.04071	-1.18208	down	NC_019463.2	106492476	106492489	strongHyper	0.503	8.34e-08	Distal Intergenic	--	Glycosaminoglycan biosynthesis - heparan sulfate / heparin (ko00534)
HS3ST1	8.17453	8.13368	6.01772	3.78537	2.66024	2.37048	0.04071	-1.18208	down	NC_019463.2	106538389	106538495	strongHyper	0.836	9.82e-17	Distal Intergenic	--	Glycosaminoglycan biosynthesis - heparan sulfate / heparin (ko00534)
HS3ST1	8.17453	8.13368	6.01772	3.78537	2.66024	2.37048	0.04071	-1.18208	down	NC_019463.2	106779286	106779319	strongHyper	0.303	9.68e-08	Distal Intergenic	--	Glycosaminoglycan biosynthesis - heparan sulfate / heparin (ko00534)
HS3ST1	8.17453	8.13368	6.01772	3.78537	2.66024	2.37048	0.04071	-1.18208	down	NC_019463.2	106968664	106968752	strongHyper	0.362	5.69e-09	Distal Intergenic	--	Glycosaminoglycan biosynthesis - heparan sulfate / heparin (ko00534)
REEP5	165.817	223.624	162.744	55.5473	76.2132	65.423	0.00206	-1.30066	down	NC_019464.2	826456	826786	strongHyper	0.337	1e-08	Intron (rna20459/gene11111, intron 2 of 4)	--	--
PDE8B	12.319	8.91975	5.97364	2.43778	3.46933	3.03482	0.00247428	-1.25229	down	NC_019464.2	8105508	8105760	strongHyper	0.381	4.49e-05	Distal Intergenic	Molecular Function: phosphorelay response regulator activity (GO:0000156);; Molecular Function: 3',5'-cyclic-nucleotide phosphodiesterase activity (GO:0004114);; Biological Process: regulation of transcription, DNA-templated (GO:0006355);; Molecular Function: metal ion binding (GO:0046872);;	Purine metabolism (ko00230);; Morphine addiction (ko05032)
PDE8B	12.319	8.91975	5.97364	2.43778	3.46933	3.03482	0.00247428	-1.25229	down	NC_019464.2	8153291	8153598	strongHyper	0.424	2.26e-07	Intron (rna20562/gene11179, intron 1 of 21)	Molecular Function: phosphorelay response regulator activity (GO:0000156);; Molecular Function: 3',5'-cyclic-nucleotide phosphodiesterase activity (GO:0004114);; Biological Process: regulation of transcription, DNA-templated (GO:0006355);; Molecular Function: metal ion binding (GO:0046872);;	Purine metabolism (ko00230);; Morphine addiction (ko05032)
PDE8B	12.319	8.91975	5.97364	2.43778	3.46933	3.03482	0.00247428	-1.25229	down	NC_019464.2	8212006	8212197	strongHypo	-0.306	1.83e-07	Intron (rna20562/gene11179, intron 1 of 21)	Molecular Function: phosphorelay response regulator activity (GO:0000156);; Molecular Function: 3',5'-cyclic-nucleotide phosphodiesterase activity (GO:0004114);; Biological Process: regulation of transcription, DNA-templated (GO:0006355);; Molecular Function: metal ion binding (GO:0046872);;	Purine metabolism (ko00230);; Morphine addiction (ko05032)
ANP32A	49.9661	59.8479	48.6027	18.6625	17.0229	20.6875	0.000415752	-1.31523	down	NC_019464.2	15334725	15334765	strongHyper	0.404	4.34e-07	Distal Intergenic	Cellular Component: endoplasmic reticulum (GO:0005783);; Biological Process: regulation of transcription, DNA-templated (GO:0006355);; Biological Process: nucleocytoplasmic transport (GO:0006913);; Cellular Component: nuclear matrix (GO:0016363);; Cellular Component: perinuclear region of cytoplasm (GO:0048471);;	--
ANP32A	49.9661	59.8479	48.6027	18.6625	17.0229	20.6875	0.000415752	-1.31523	down	NC_019464.2	15359042	15359286	strongHypo	-0.475	2.54e-12	Distal Intergenic	Cellular Component: endoplasmic reticulum (GO:0005783);; Biological Process: regulation of transcription, DNA-templated (GO:0006355);; Biological Process: nucleocytoplasmic transport (GO:0006913);; Cellular Component: nuclear matrix (GO:0016363);; Cellular Component: perinuclear region of cytoplasm (GO:0048471);;	--
LRRC49	12.4703	15.3145	16.6473	3.95372	5.39049	4.20261	0.00380948	-1.28133	down	NC_019464.2	17615741	17615819	strongHyper	0.442	1.49e-16	Intron (rna20780/gene11286, intron 10 of 17)	--	--
DPH6	9.66183	10.8549	8.67786	3.40984	3.76094	3.773	0.0194523	-1.27158	down	NC_019464.2	27952346	27952366	strongHypo	-0.376	7.85e-06	Intron (rna21249/gene11614, intron 6 of 8)	Molecular Function: ATP binding (GO:0005524);; Molecular Function: diphthine-ammonia ligase activity (GO:0017178);; Biological Process: peptidyl-diphthamide biosynthetic process from peptidyl-histidine (GO:0017183);;	--
DPH6	9.66183	10.8549	8.67786	3.40984	3.76094	3.773	0.0194523	-1.27158	down	NC_019464.2	27952789	27952836	strongHypo	-0.513	4.94e-14	Intron (rna21249/gene11614, intron 6 of 8)	Molecular Function: ATP binding (GO:0005524);; Molecular Function: diphthine-ammonia ligase activity (GO:0017178);; Biological Process: peptidyl-diphthamide biosynthetic process from peptidyl-histidine (GO:0017183);;	--
DPH6	9.66183	10.8549	8.67786	3.40984	3.76094	3.773	0.0194523	-1.27158	down	NC_019464.2	28111124	28111327	strongHyper	0.422	1.5e-12	Distal Intergenic	Molecular Function: ATP binding (GO:0005524);; Molecular Function: diphthine-ammonia ligase activity (GO:0017178);; Biological Process: peptidyl-diphthamide biosynthetic process from peptidyl-histidine (GO:0017183);;	--
TEX9	7.04092	11.4847	10.568	0.736155	4.84567	3.57681	0.0189367	-1.33611	down	NC_019464.2	50998165	50998304	strongHyper	0.495	4.85e-07	Intron (rna21772/gene11840, intron 8 of 10)	--	--
TEX9	7.04092	11.4847	10.568	0.736155	4.84567	3.57681	0.0189367	-1.33611	down	NC_019464.2	51074277	51074521	strongHyper	0.4	5.47e-07	Distal Intergenic	--	--
GSTA1	836.032	1506.68	1689.55	314.171	243.575	265.33	0.000663334	-2.09714	down	NC_019464.2	97146379	97146385	strongHypo	-0.481	4.55e-06	Intron (rna22691/gene12272, intron 11 of 41)	Molecular Function: glutathione transferase activity (GO:0004364);; Cellular Component: cytoplasm (GO:0005737);; Biological Process: glutathione metabolic process (GO:0006749);;	Glutathione metabolism (ko00480);; Metabolism of xenobiotics by cytochrome P450 (ko00980);; Drug metabolism - cytochrome P450 (ko00982);; Chemical carcinogenesis (ko05204)
GSTA1	836.032	1506.68	1689.55	314.171	243.575	265.33	0.000663334	-2.09714	down	NC_019464.2	97193500	97193621	strongHypo	-0.302	1.35e-05	Promoter (<=1kb)	Molecular Function: glutathione transferase activity (GO:0004364);; Cellular Component: cytoplasm (GO:0005737);; Biological Process: glutathione metabolic process (GO:0006749);;	Glutathione metabolism (ko00480);; Metabolism of xenobiotics by cytochrome P450 (ko00980);; Drug metabolism - cytochrome P450 (ko00982);; Chemical carcinogenesis (ko05204)
GSTA1	836.032	1506.68	1689.55	314.171	243.575	265.33	0.000663334	-2.09714	down	NC_019464.2	97209362	97209513	strongHypo	-0.415	1.11e-11	Intron (rna22691/gene12272, intron 33 of 41)	Molecular Function: glutathione transferase activity (GO:0004364);; Cellular Component: cytoplasm (GO:0005737);; Biological Process: glutathione metabolic process (GO:0006749);;	Glutathione metabolism (ko00480);; Metabolism of xenobiotics by cytochrome P450 (ko00980);; Drug metabolism - cytochrome P450 (ko00982);; Chemical carcinogenesis (ko05204)
LOC101115969	76.6293	89.8793	82.5019	40.8535	32.8945	32.9388	0.0106481	-1.03696	down	NC_019464.2	99494476	99494551	strongHyper	0.475	6.25e-05	Distal Intergenic	Cellular Component: integral component of membrane (GO:0016021);;	--
MEI4	2.03554	1.39858	2.12375	0.331916	0.647209	0.21196	0.03807	-1.93144	down	NC_019465.2	4421455	4421463	strongHyper	0.356	2.18e-10	Distal Intergenic	--	--
MEI4	2.03554	1.39858	2.12375	0.331916	0.647209	0.21196	0.03807	-1.93144	down	NC_019465.2	4538895	4538954	strongHyper	0.571	3.01e-08	Intron (rna22803/gene12327, intron 2 of 4)	--	--
MEI4	2.03554	1.39858	2.12375	0.331916	0.647209	0.21196	0.03807	-1.93144	down	NC_019465.2	4541370	4541442	strongHyper	0.35	3.37e-09	Intron (rna22803/gene12327, intron 2 of 4)	--	--
MEI4	2.03554	1.39858	2.12375	0.331916	0.647209	0.21196	0.03807	-1.93144	down	NC_019465.2	4776616	4776864	strongHyper	0.339	3.08e-06	Distal Intergenic	--	--
PLN	87.3884	115.951	86.313	32.7742	41.4399	34.7459	0.00126344	-1.22177	down	NC_019465.2	19456699	19456737	strongHyper	0.373	7.47e-06	Intron (rna22962/gene12411, intron 3 of 12)	--	Calcium signaling pathway (ko04020);; cGMP-PKG signaling pathway (ko04022);; cAMP signaling pathway (ko04024);; Adrenergic signaling in cardiomyocytes (ko04261);; Thyroid hormone signaling pathway (ko04919);; Dilated cardiomyopathy (ko05414)
PLN	87.3884	115.951	86.313	32.7742	41.4399	34.7459	0.00126344	-1.22177	down	NC_019465.2	19553381	19553452	strongHyper	0.353	1.21e-07	Distal Intergenic	--	Calcium signaling pathway (ko04020);; cGMP-PKG signaling pathway (ko04022);; cAMP signaling pathway (ko04024);; Adrenergic signaling in cardiomyocytes (ko04261);; Thyroid hormone signaling pathway (ko04919);; Dilated cardiomyopathy (ko05414)
SLC35F1	6.16781	4.67048	4.69958	1.40207	2.48102	2.7858	0.0409545	-1.03186	down	NC_019465.2	19655975	19656353	strongHypo	-0.358	3.04e-06	Intron (rna22969/gene12416, intron 1 of 7)	Biological Process: transport (GO:0006810);; Cellular Component: integral component of membrane (GO:0016021);;	--
SLC35F1	6.16781	4.67048	4.69958	1.40207	2.48102	2.7858	0.0409545	-1.03186	down	NC_019465.2	19823289	19823410	strongHypo	-0.334	2.55e-05	Intron (rna22969/gene12416, intron 7 of 7)	Biological Process: transport (GO:0006810);; Cellular Component: integral component of membrane (GO:0016021);;	--
SLC35F1	6.16781	4.67048	4.69958	1.40207	2.48102	2.7858	0.0409545	-1.03186	down	NC_019465.2	19922107	19922281	strongHypo	-0.308	7.39e-05	Intron (rna22968/gene12416, intron 7 of 7)	Biological Process: transport (GO:0006810);; Cellular Component: integral component of membrane (GO:0016021);;	--
RWDD1	17.223	11.2055	25.6967	3.52644	5.7011	11.2829	0.000453584	-1.34741	down	NC_019465.2	21144855	21145214	strongHypo	-0.374	4.71e-10	Distal Intergenic	--	--
FOXO3	0.020868	4.9615	1.65862	11.2355	1.92541	12.5953	5.68e-06	2.7233	up	NC_019465.2	28552954	28553161	strongHyper	0.443	1.89e-07	Distal Intergenic	Biological Process: negative regulation of transcription from RNA polymerase II promoter (GO:0000122);; Biological Process: ovulation from ovarian follicle (GO:0001542);; Biological Process: initiation of primordial ovarian follicle growth (GO:0001544);; Biological Process: antral ovarian follicle growth (GO:0001547);; Biological Process: oocyte maturation (GO:0001556);; Molecular Function: seque…	Chemokine signaling pathway (ko04062);; FoxO signaling pathway (ko04068);; PI3K-Akt signaling pathway (ko04151);; AMPK signaling pathway (ko04152);; Neurotrophin signaling pathway (ko04722);; Prolactin signaling pathway (ko04917);; Endometrial cancer (ko05213);; Non-small cell lung cancer (ko05223)
FOXO3	0.020868	4.9615	1.65862	11.2355	1.92541	12.5953	5.68e-06	2.7233	up	NC_019465.2	28596906	28596984	strongHypo	-0.347	1.48e-05	Intron (rna23155/gene12496, intron 1 of 3)	Biological Process: negative regulation of transcription from RNA polymerase II promoter (GO:0000122);; Biological Process: ovulation from ovarian follicle (GO:0001542);; Biological Process: initiation of primordial ovarian follicle growth (GO:0001544);; Biological Process: antral ovarian follicle growth (GO:0001547);; Biological Process: oocyte maturation (GO:0001556);; Molecular Function: seque…	Chemokine signaling pathway (ko04062);; FoxO signaling pathway (ko04068);; PI3K-Akt signaling pathway (ko04151);; AMPK signaling pathway (ko04152);; Neurotrophin signaling pathway (ko04722);; Prolactin signaling pathway (ko04917);; Endometrial cancer (ko05213);; Non-small cell lung cancer (ko05223)
FOXO3	0.020868	4.9615	1.65862	11.2355	1.92541	12.5953	5.68e-06	2.7233	up	NC_019465.2	28706206	28706491	strongHypo	-0.381	7.11e-10	Distal Intergenic	Biological Process: negative regulation of transcription from RNA polymerase II promoter (GO:0000122);; Biological Process: ovulation from ovarian follicle (GO:0001542);; Biological Process: initiation of primordial ovarian follicle growth (GO:0001544);; Biological Process: antral ovarian follicle growth (GO:0001547);; Biological Process: oocyte maturation (GO:0001556);; Molecular Function: seque…	Chemokine signaling pathway (ko04062);; FoxO signaling pathway (ko04068);; PI3K-Akt signaling pathway (ko04151);; AMPK signaling pathway (ko04152);; Neurotrophin signaling pathway (ko04722);; Prolactin signaling pathway (ko04917);; Endometrial cancer (ko05213);; Non-small cell lung cancer (ko05223)
LYRM2	14.3401	16.0678	8.70713	5.01171	3.45157	5.24518	0.0390727	-1.18818	down	NC_019465.2	47609111	47609281	strongHyper	0.333	1.81e-05	Intron (rna23313/gene12593, intron 79 of 102)	Cellular Component: mitochondrion (GO:0005739);;	--
LYRM2	14.3401	16.0678	8.70713	5.01171	3.45157	5.24518	0.0390727	-1.18818	down	NC_019465.2	47612453	47612613	strongHyper	0.392	1.03e-05	Intron (rna23313/gene12593, intron 83 of 102)	Cellular Component: mitochondrion (GO:0005739);;	--
LOC101111026	74.4553	84.4116	71.2116	37.2586	25.4661	33.9439	0.00927434	-1.0612	down	NC_019465.2	60281303	60281337	strongHyper	0.527	2.87e-17	Intron (rna23542/gene12711, intron 1 of 24)	Molecular Function: ubiquitin-protein transferase activity (GO:0004842);; Molecular Function: ATP binding (GO:0005524);; Cellular Component: plasma membrane (GO:0005886);; Biological Process: DNA repair (GO:0006281);; Biological Process: apoptotic process (GO:0006915);; Cellular Component: endosome membrane (GO:0010008);; Biological Process: protein K48-linked ubiquitination (GO:0070936);; Biolog…	Ubiquitin mediated proteolysis (ko04120);; Protein processing in endoplasmic reticulum (ko04141)
LOC101103243	135.61	161.035	133.451	22.9003	25.3878	36.4921	2.57e-10	-2.1524	down	NC_019465.2	71726721	71726791	strongHyper	0.49	4.44e-07	Intron (rna23708/gene12787, intron 1 of 20)	Molecular Function: nucleotide binding (GO:0000166);; Molecular Function: double-stranded DNA binding (GO:0003690);; Molecular Function: single-stranded DNA binding (GO:0003697);; Cellular Component: nucleus (GO:0005634);; Molecular Function: poly(A) binding (GO:0008143);; Cellular Component: ribonucleoprotein complex (GO:0030529);; Molecular Function: poly(G) binding (GO:0034046);; Molecular Fun…	--
LOC101103243	135.61	161.035	133.451	22.9003	25.3878	36.4921	2.57e-10	-2.1524	down	NC_019465.2	71740132	71740169	strongHyper	0.315	4.3e-05	Intron (rna23708/gene12787, intron 1 of 20)	Molecular Function: nucleotide binding (GO:0000166);; Molecular Function: double-stranded DNA binding (GO:0003690);; Molecular Function: single-stranded DNA binding (GO:0003697);; Cellular Component: nucleus (GO:0005634);; Molecular Function: poly(A) binding (GO:0008143);; Cellular Component: ribonucleoprotein complex (GO:0030529);; Molecular Function: poly(G) binding (GO:0034046);; Molecular Fun…	--
LOC101103243	135.61	161.035	133.451	22.9003	25.3878	36.4921	2.57e-10	-2.1524	down	NC_019465.2	71775071	71775315	strongHyper	0.332	1.76e-05	Intron (rna23708/gene12787, intron 1 of 20)	Molecular Function: nucleotide binding (GO:0000166);; Molecular Function: double-stranded DNA binding (GO:0003690);; Molecular Function: single-stranded DNA binding (GO:0003697);; Cellular Component: nucleus (GO:0005634);; Molecular Function: poly(A) binding (GO:0008143);; Cellular Component: ribonucleoprotein complex (GO:0030529);; Molecular Function: poly(G) binding (GO:0034046);; Molecular Fun…	--
LOC101103243	135.61	161.035	133.451	22.9003	25.3878	36.4921	2.57e-10	-2.1524	down	NC_019465.2	71788146	71788279	strongHypo	-0.463	1.5e-12	Intron (rna23708/gene12787, intron 1 of 20)	Molecular Function: nucleotide binding (GO:0000166);; Molecular Function: double-stranded DNA binding (GO:0003690);; Molecular Function: single-stranded DNA binding (GO:0003697);; Cellular Component: nucleus (GO:0005634);; Molecular Function: poly(A) binding (GO:0008143);; Cellular Component: ribonucleoprotein complex (GO:0030529);; Molecular Function: poly(G) binding (GO:0034046);; Molecular Fun…	--
LOC101103243	135.61	161.035	133.451	22.9003	25.3878	36.4921	2.57e-10	-2.1524	down	NC_019465.2	72029548	72029852	strongHypo	-0.413	3.49e-05	Intron (rna23708/gene12787, intron 1 of 20)	Molecular Function: nucleotide binding (GO:0000166);; Molecular Function: double-stranded DNA binding (GO:0003690);; Molecular Function: single-stranded DNA binding (GO:0003697);; Cellular Component: nucleus (GO:0005634);; Molecular Function: poly(A) binding (GO:0008143);; Cellular Component: ribonucleoprotein complex (GO:0030529);; Molecular Function: poly(G) binding (GO:0034046);; Molecular Fun…	--
LOC101103243	135.61	161.035	133.451	22.9003	25.3878	36.4921	2.57e-10	-2.1524	down	NC_019465.2	72294926	72294945	strongHypo	-0.6	5.85e-15	Intron (rna23708/gene12787, intron 1 of 20)	Molecular Function: nucleotide binding (GO:0000166);; Molecular Function: double-stranded DNA binding (GO:0003690);; Molecular Function: single-stranded DNA binding (GO:0003697);; Cellular Component: nucleus (GO:0005634);; Molecular Function: poly(A) binding (GO:0008143);; Cellular Component: ribonucleoprotein complex (GO:0030529);; Molecular Function: poly(G) binding (GO:0034046);; Molecular Fun…	--
WDR27	0.055834	0.972391	0.377468	1.31244	1.79632	0.825727	0.027981	1.97439	up	NC_019465.2	89926795	89926864	strongHypo	-0.405	1.17e-06	Distal Intergenic	--	--
WDR27	0.055834	0.972391	0.377468	1.31244	1.79632	0.825727	0.027981	1.97439	up	NC_019465.2	89941460	89941656	strongHyper	0.307	3.21e-09	3' UTR	--	--
RIMS1	26.6192	13.4242	16.1042	3.30346	2.60773	1.39097	0.000189601	-1.91818	down	NC_019466.2	1843919	1843972	strongHyper	0.492	5.38e-06	Intron (rna24027/gene12962, intron 36 of 38)	Biological Process: protein complex assembly (GO:0006461);; Biological Process: intracellular protein transport (GO:0006886);; Molecular Function: Rab GTPase binding (GO:0017137);; Biological Process: regulation of membrane potential (GO:0042391);; Molecular Function: ion channel binding (GO:0044325);; Cellular Component: synapse (GO:0045202);; Molecular Function: metal ion binding (GO:0046872);;…	Synaptic vesicle cycle (ko04721);; Retrograde endocannabinoid signaling (ko04723)
RIMS1	26.6192	13.4242	16.1042	3.30346	2.60773	1.39097	0.000189601	-1.91818	down	NC_019466.2	1917691	1917763	strongHyper	0.364	7.29e-06	Intron (rna24027/gene12962, intron 36 of 38)	Biological Process: protein complex assembly (GO:0006461);; Biological Process: intracellular protein transport (GO:0006886);; Molecular Function: Rab GTPase binding (GO:0017137);; Biological Process: regulation of membrane potential (GO:0042391);; Molecular Function: ion channel binding (GO:0044325);; Cellular Component: synapse (GO:0045202);; Molecular Function: metal ion binding (GO:0046872);;…	Synaptic vesicle cycle (ko04721);; Retrograde endocannabinoid signaling (ko04723)
RIMS1	26.6192	13.4242	16.1042	3.30346	2.60773	1.39097	0.000189601	-1.91818	down	NC_019466.2	1976720	1976786	strongHypo	-0.404	2.47e-05	Intron (rna24027/gene12962, intron 38 of 38)	Biological Process: protein complex assembly (GO:0006461);; Biological Process: intracellular protein transport (GO:0006886);; Molecular Function: Rab GTPase binding (GO:0017137);; Biological Process: regulation of membrane potential (GO:0042391);; Molecular Function: ion channel binding (GO:0044325);; Cellular Component: synapse (GO:0045202);; Molecular Function: metal ion binding (GO:0046872);;…	Synaptic vesicle cycle (ko04721);; Retrograde endocannabinoid signaling (ko04723)
RIMS1	26.6192	13.4242	16.1042	3.30346	2.60773	1.39097	0.000189601	-1.91818	down	NC_019466.2	2029589	2029961	strongHypo	-0.365	5.61e-09	Intron (rna24027/gene12962, intron 38 of 38)	Biological Process: protein complex assembly (GO:0006461);; Biological Process: intracellular protein transport (GO:0006886);; Molecular Function: Rab GTPase binding (GO:0017137);; Biological Process: regulation of membrane potential (GO:0042391);; Molecular Function: ion channel binding (GO:0044325);; Cellular Component: synapse (GO:0045202);; Molecular Function: metal ion binding (GO:0046872);;…	Synaptic vesicle cycle (ko04721);; Retrograde endocannabinoid signaling (ko04723)
RIMS1	26.6192	13.4242	16.1042	3.30346	2.60773	1.39097	0.000189601	-1.91818	down	NC_019466.2	2034909	2035312	strongHyper	0.372	4.24e-07	Intron (rna24027/gene12962, intron 38 of 38)	Biological Process: protein complex assembly (GO:0006461);; Biological Process: intracellular protein transport (GO:0006886);; Molecular Function: Rab GTPase binding (GO:0017137);; Biological Process: regulation of membrane potential (GO:0042391);; Molecular Function: ion channel binding (GO:0044325);; Cellular Component: synapse (GO:0045202);; Molecular Function: metal ion binding (GO:0046872);;…	Synaptic vesicle cycle (ko04721);; Retrograde endocannabinoid signaling (ko04723)
SLA	0.115918	0.164243	0.253083	1.01358	1.05565	0.701449	0.00247428	2.27185	up	NC_019466.2	21139173	21139633	strongHyper	0.336	1.05e-05	Intron (rna24281/gene13127, intron 3 of 48)	--	--
FAM84B	4.11245	3.30748	5.74966	1.48939	1.1998	1.82098	0.0132243	-1.34364	down	NC_019466.2	26399399	26399411	strongHypo	-0.414	4.95e-08	Distal Intergenic	Cellular Component: cytoplasm (GO:0005737);; Cellular Component: plasma membrane (GO:0005886);;	--
NKAIN3	5.45738	4.81921	5.79908	1.56588	1.44422	3.67632	0.0427756	-1.0015	down	NC_019466.2	40452168	40452338	strongHypo	-0.369	3.29e-06	Intron (rna24569/gene13278, intron 2 of 4)	--	--
NKAIN3	5.45738	4.81921	5.79908	1.56588	1.44422	3.67632	0.0427756	-1.0015	down	NC_019466.2	40537953	40537993	strongHypo	-0.431	1.26e-07	Intron (rna24569/gene13278, intron 2 of 4)	--	--
EIF3H	208.737	186.608	209.572	67.1388	70.9373	75.453	0.000472362	-1.3106	down	NC_019466.2	60459308	60459463	strongHypo	-0.497	7.33e-09	Distal Intergenic	Biological Process: formation of translation preinitiation complex (GO:0001731);; Molecular Function: translation initiation factor activity (GO:0003743);; Cellular Component: eukaryotic translation initiation factor 3 complex (GO:0005852);; Biological Process: regulation of translational initiation (GO:0006446);; Cellular Component: eukaryotic 43S preinitiation complex (GO:0016282);; Cellular Co…	RNA transport (ko03013);; Measles (ko05162)
EIF3H	208.737	186.608	209.572	67.1388	70.9373	75.453	0.000472362	-1.3106	down	NC_019466.2	60648518	60648655	strongHyper	0.403	2.15e-09	Distal Intergenic	Biological Process: formation of translation preinitiation complex (GO:0001731);; Molecular Function: translation initiation factor activity (GO:0003743);; Cellular Component: eukaryotic translation initiation factor 3 complex (GO:0005852);; Biological Process: regulation of translational initiation (GO:0006446);; Cellular Component: eukaryotic 43S preinitiation complex (GO:0016282);; Cellular Co…	RNA transport (ko03013);; Measles (ko05162)
EIF3H	208.737	186.608	209.572	67.1388	70.9373	75.453	0.000472362	-1.3106	down	NC_019466.2	60800887	60800953	strongHyper	0.531	1.12e-07	Distal Intergenic	Biological Process: formation of translation preinitiation complex (GO:0001731);; Molecular Function: translation initiation factor activity (GO:0003743);; Cellular Component: eukaryotic translation initiation factor 3 complex (GO:0005852);; Biological Process: regulation of translational initiation (GO:0006446);; Cellular Component: eukaryotic 43S preinitiation complex (GO:0016282);; Cellular Co…	RNA transport (ko03013);; Measles (ko05162)
EBAG9	8.72427	10.7108	12.4994	4.15846	3.83403	4.80483	0.0131864	-1.16238	down	NC_019466.2	67408995	67409019	strongHypo	-0.404	8.25e-06	Distal Intergenic	Cellular Component: Golgi membrane (GO:0000139);; Cellular Component: plasma membrane (GO:0005886);; Cellular Component: focal adhesion (GO:0005925);; Biological Process: apoptotic process (GO:0006915);; Cellular Component: integral component of membrane (GO:0016021);;	--
ZFPM2	8.6153	2.87185	11.1675	8.19198	10.1405	10.3888	0.00825635	1.07154	up	NC_019466.2	71842944	71843137	strongHyper	0.473	1.24e-07	Distal Intergenic	Biological Process: negative regulation of transcription from RNA polymerase II promoter (GO:0000122);; Molecular Function: nucleic acid binding transcription factor activity (GO:0001071);; Biological Process: vasculogenesis (GO:0001570);; Biological Process: in utero embryonic development (GO:0001701);; Biological Process: outflow tract septum morphogenesis (GO:0003148);; Biological Process: rig…	MicroRNAs in cancer (ko05206)
ZFPM2	8.6153	2.87185	11.1675	8.19198	10.1405	10.3888	0.00825635	1.07154	up	NC_019466.2	71845416	71845432	strongHyper	0.485	5.86e-11	Distal Intergenic	Biological Process: negative regulation of transcription from RNA polymerase II promoter (GO:0000122);; Molecular Function: nucleic acid binding transcription factor activity (GO:0001071);; Biological Process: vasculogenesis (GO:0001570);; Biological Process: in utero embryonic development (GO:0001701);; Biological Process: outflow tract septum morphogenesis (GO:0003148);; Biological Process: rig…	MicroRNAs in cancer (ko05206)
ZFPM2	8.6153	2.87185	11.1675	8.19198	10.1405	10.3888	0.00825635	1.07154	up	NC_019466.2	71851194	71851350	strongHypo	-0.501	1.81e-10	Distal Intergenic	Biological Process: negative regulation of transcription from RNA polymerase II promoter (GO:0000122);; Molecular Function: nucleic acid binding transcription factor activity (GO:0001071);; Biological Process: vasculogenesis (GO:0001570);; Biological Process: in utero embryonic development (GO:0001701);; Biological Process: outflow tract septum morphogenesis (GO:0003148);; Biological Process: rig…	MicroRNAs in cancer (ko05206)
ZFPM2	8.6153	2.87185	11.1675	8.19198	10.1405	10.3888	0.00825635	1.07154	up	NC_019466.2	72017598	72017701	strongHyper	0.587	2.02e-14	Distal Intergenic	Biological Process: negative regulation of transcription from RNA polymerase II promoter (GO:0000122);; Molecular Function: nucleic acid binding transcription factor activity (GO:0001071);; Biological Process: vasculogenesis (GO:0001570);; Biological Process: in utero embryonic development (GO:0001701);; Biological Process: outflow tract septum morphogenesis (GO:0003148);; Biological Process: rig…	MicroRNAs in cancer (ko05206)
RIMS2	0.606352	0.89684	3.20924	3.58693	2.43036	1.86547	0.0422938	1.38565	up	NC_019466.2	72985245	72985420	strongHypo	-0.31	1.51e-06	Intron (rna24934/gene13454, intron 6 of 10)	Biological Process: intracellular protein transport (GO:0006886);; Molecular Function: Rab GTPase binding (GO:0017137);; Molecular Function: metal ion binding (GO:0046872);;	Insulin secretion (ko04911)
RIMS2	0.606352	0.89684	3.20924	3.58693	2.43036	1.86547	0.0422938	1.38565	up	NC_019466.2	73019620	73019783	strongHypo	-0.396	8.97e-13	Intron (rna24934/gene13454, intron 8 of 10)	Biological Process: intracellular protein transport (GO:0006886);; Molecular Function: Rab GTPase binding (GO:0017137);; Molecular Function: metal ion binding (GO:0046872);;	Insulin secretion (ko04911)
RIMS2	0.606352	0.89684	3.20924	3.58693	2.43036	1.86547	0.0422938	1.38565	up	NC_019466.2	73274560	73274636	strongHypo	-0.616	1.59e-09	Intron (rna24917/gene13454, intron 29 of 29)	Biological Process: intracellular protein transport (GO:0006886);; Molecular Function: Rab GTPase binding (GO:0017137);; Molecular Function: metal ion binding (GO:0046872);;	Insulin secretion (ko04911)
RIMS2	0.606352	0.89684	3.20924	3.58693	2.43036	1.86547	0.0422938	1.38565	up	NC_019466.2	73349863	73349890	strongHyper	0.36	3.06e-06	Intron (rna24913/gene13454, intron 32 of 32)	Biological Process: intracellular protein transport (GO:0006886);; Molecular Function: Rab GTPase binding (GO:0017137);; Molecular Function: metal ion binding (GO:0046872);;	Insulin secretion (ko04911)
LAPTM4B	145.184	99.874	98.7083	24.1817	13.3287	35.38	0.0152781	-1.09806	down	NC_019466.2	78904708	78904789	strongHyper	0.533	7.58e-08	Promoter (1-2kb)	Biological Process: transport (GO:0006810);; Cellular Component: endomembrane system (GO:0012505);; Cellular Component: integral component of membrane (GO:0016021);;	Lysosome (ko04142)
SLC26A7	17.1795	6.89655	14.5842	3.20127	3.77056	2.8549	0.0261012	-1.42375	down	NC_019466.2	85314786	85314797	strongHypo	-0.531	3.17e-10	Distal Intergenic	Biological Process: gastric acid secretion (GO:0001696);; Molecular Function: chloride channel activity (GO:0005254);; Cellular Component: endosome (GO:0005768);; Biological Process: sulfate transport (GO:0008272);; Molecular Function: bicarbonate transmembrane transporter activity (GO:0015106);; Molecular Function: sulfate transmembrane transporter activity (GO:0015116);; Cellular Component: int…	Gastric acid secretion (ko04971)
SLC26A7	17.1795	6.89655	14.5842	3.20127	3.77056	2.8549	0.0261012	-1.42375	down	NC_019466.2	85765191	85765475	strongHypo	-0.491	4.23e-06	Intron (rna25136/gene13572, intron 19 of 19)	Biological Process: gastric acid secretion (GO:0001696);; Molecular Function: chloride channel activity (GO:0005254);; Cellular Component: endosome (GO:0005768);; Biological Process: sulfate transport (GO:0008272);; Molecular Function: bicarbonate transmembrane transporter activity (GO:0015106);; Molecular Function: sulfate transmembrane transporter activity (GO:0015116);; Cellular Component: int…	Gastric acid secretion (ko04971)
LOC101113341	0.889362	0.706852	0.652411	4.89155	2.93823	1.63951	0.0451686	2.25494	up	NC_019466.2	89427417	89427436	strongHyper	0.463	1.17e-08	Distal Intergenic	Biological Process: morphogenesis of an epithelium (GO:0002009);; Molecular Function: carbonate dehydratase activity (GO:0004089);; Cellular Component: cytosol (GO:0005829);; Cellular Component: plasma membrane (GO:0005886);; Biological Process: one-carbon metabolic process (GO:0006730);; Molecular Function: zinc ion binding (GO:0008270);; Biological Process: carbon dioxide transport (GO:0015670)…	Nitrogen metabolism (ko00910);; Proximal tubule bicarbonate reclamation (ko04964);; Collecting duct acid secretion (ko04966);; Gastric acid secretion (ko04971);; Pancreatic secretion (ko04972);; Bile secretion (ko04976)
TDRD3	18.7671	19.9027	21.3245	7.59905	7.95133	9.53553	0.00737147	-1.07951	down	NC_019467.2	1577130	1577379	strongHypo	-0.4	1.05e-07	Distal Intergenic	Molecular Function: chromatin binding (GO:0003682);; Molecular Function: transcription coactivator activity (GO:0003713);; Cellular Component: nucleus (GO:0005634);; Cellular Component: cytoplasm (GO:0005737);; Biological Process: chromatin modification (GO:0016568);; Molecular Function: methylated histone binding (GO:0035064);;	--
MTRF1	11.2846	9.68212	12.4067	5.25069	3.85547	4.57274	0.0488728	-1.04485	down	NC_019467.2	11785303	11785311	strongHyper	0.452	2.05e-11	Intron (rna25277/gene13671, intron 3 of 9)	Cellular Component: mitochondrion (GO:0005739);; Biological Process: translational termination (GO:0006415);; Molecular Function: translation release factor activity, codon specific (GO:0016149);;	--
SHISA2	31.5102	19.0502	28.4966	11.0326	10.8086	9.32621	0.00302945	-1.14952	down	NC_019467.2	33519551	33519625	strongHyper	0.371	9.22e-08	Distal Intergenic	Cellular Component: endoplasmic reticulum membrane (GO:0005789);; Biological Process: multicellular organismal development (GO:0007275);; Cellular Component: integral component of membrane (GO:0016021);;	--
SHISA2	31.5102	19.0502	28.4966	11.0326	10.8086	9.32621	0.00302945	-1.14952	down	NC_019467.2	33731677	33731944	strongHyper	0.3	7.91e-08	Intron (rna25735/gene13883, intron 10 of 35)	Cellular Component: endoplasmic reticulum membrane (GO:0005789);; Biological Process: multicellular organismal development (GO:0007275);; Cellular Component: integral component of membrane (GO:0016021);;	--
SLITRK6	1.91229	1.83821	2.76332	0.136678	0.917783	0.212369	0.00102168	-2.17237	down	NC_019467.2	60252459	60252471	strongHyper	0.338	9.11e-06	Distal Intergenic	Biological Process: axonogenesis (GO:0007409);;	--
SLITRK6	1.91229	1.83821	2.76332	0.136678	0.917783	0.212369	0.00102168	-2.17237	down	NC_019467.2	61023511	61023540	strongHypo	-0.308	1.36e-05	Distal Intergenic	Biological Process: axonogenesis (GO:0007409);;	--
SLITRK6	1.91229	1.83821	2.76332	0.136678	0.917783	0.212369	0.00102168	-2.17237	down	NC_019467.2	61772252	61772426	strongHypo	-0.315	1.21e-09	Distal Intergenic	Biological Process: axonogenesis (GO:0007409);;	--
SLITRK6	1.91229	1.83821	2.76332	0.136678	0.917783	0.212369	0.00102168	-2.17237	down	NC_019467.2	61901738	61901769	strongHypo	-0.666	1.62e-11	Distal Intergenic	Biological Process: axonogenesis (GO:0007409);;	--
DZIP1	29.7538	28.1093	27.0426	10.9821	13.4265	12.4042	0.0086183	-1.0097	down	NC_019467.2	72321308	72321450	strongHyper	0.458	1.91e-12	Intron (rna26009/gene14050, intron 14 of 22)	Cellular Component: nucleus (GO:0005634);; Cellular Component: centriole (GO:0005814);; Cellular Component: ciliary basal body (GO:0036064);; Biological Process: cilium assembly (GO:0042384);; Molecular Function: metal ion binding (GO:0046872);;	--
ARGLU1	43.8956	40.887	59.3666	47.1235	62.8286	71.5355	0.0131247	1.00548	up	NC_019467.2	81645121	81645156	strongHypo	-0.532	8.22e-07	Distal Intergenic	Cellular Component: nucleus (GO:0005634);; Biological Process: regulation of transcription, DNA-templated (GO:0006355);;	--
ARGLU1	43.8956	40.887	59.3666	47.1235	62.8286	71.5355	0.0131247	1.00548	up	NC_019467.2	81694896	81694938	strongHypo	-0.306	5.2e-06	Distal Intergenic	Cellular Component: nucleus (GO:0005634);; Biological Process: regulation of transcription, DNA-templated (GO:0006355);;	--
ARGLU1	43.8956	40.887	59.3666	47.1235	62.8286	71.5355	0.0131247	1.00548	up	NC_019467.2	81741172	81741240	strongHypo	-0.405	1.85e-07	Distal Intergenic	Cellular Component: nucleus (GO:0005634);; Biological Process: regulation of transcription, DNA-templated (GO:0006355);;	--
ARGLU1	43.8956	40.887	59.3666	47.1235	62.8286	71.5355	0.0131247	1.00548	up	NC_019467.2	81766508	81766543	strongHypo	-0.319	1.26e-07	Distal Intergenic	Cellular Component: nucleus (GO:0005634);; Biological Process: regulation of transcription, DNA-templated (GO:0006355);;	--
ARGLU1	43.8956	40.887	59.3666	47.1235	62.8286	71.5355	0.0131247	1.00548	up	NC_019467.2	82148487	82148614	strongHyper	0.391	2.82e-19	Intron (rna26105/gene14106, intron 2 of 3)	Cellular Component: nucleus (GO:0005634);; Biological Process: regulation of transcription, DNA-templated (GO:0006355);;	--
COL4A1	16.9784	13.7789	14.2543	50.4915	62.5619	29.0558	1.17e-08	2.07854	up	NC_019467.2	84126040	84126086	strongHypo	-0.341	3.34e-06	Distal Intergenic	Molecular Function: extracellular matrix structural constituent (GO:0005201);; Cellular Component: collagen type IV trimer (GO:0005587);; Biological Process: neuromuscular junction development (GO:0007528);; Molecular Function: platelet-derived growth factor binding (GO:0048407);; Biological Process: cellular response to amino acid stimulus (GO:0071230);;	PI3K-Akt signaling pathway (ko04151);; Focal adhesion (ko04510);; ECM-receptor interaction (ko04512);; Protein digestion and absorption (ko04974);; Amoebiasis (ko05146);; Pathways in cancer (ko05200);; Small cell lung cancer (ko05222)
LOC101115805	9.33938	9.02204	17.5841	56.3838	38.7085	17.3844	0.0180495	1.86664	up	NC_019467.2	84262407	84262545	strongHypo	-0.317	6.41e-07	Distal Intergenic	Molecular Function: extracellular matrix structural constituent (GO:0005201);; Cellular Component: collagen type IV trimer (GO:0005587);; Biological Process: transcription, DNA-templated (GO:0006351);; Biological Process: negative regulation of angiogenesis (GO:0016525);; Biological Process: cellular response to transforming growth factor beta stimulus (GO:0071560);;	PI3K-Akt signaling pathway (ko04151);; Focal adhesion (ko04510);; ECM-receptor interaction (ko04512);; Protein digestion and absorption (ko04974);; Amoebiasis (ko05146);; Pathways in cancer (ko05200);; Small cell lung cancer (ko05222)
TOM1L1	9.89788	13.2008	11.7908	3.74498	3.33596	3.83916	0.0089028	-1.27841	down	NC_019468.2	4658700	4658881	strongHypo	-0.392	2e-12	Distal Intergenic	Cellular Component: endosome (GO:0005768);; Cellular Component: cytosol (GO:0005829);; Biological Process: intracellular protein transport (GO:0006886);; Molecular Function: protein kinase activator activity (GO:0030295);; Biological Process: positive regulation of protein kinase activity (GO:0045860);;	--
TOM1L1	9.89788	13.2008	11.7908	3.74498	3.33596	3.83916	0.0089028	-1.27841	down	NC_019468.2	4687699	4687816	strongHyper	0.621	5.51e-10	Distal Intergenic	Cellular Component: endosome (GO:0005768);; Cellular Component: cytosol (GO:0005829);; Biological Process: intracellular protein transport (GO:0006886);; Molecular Function: protein kinase activator activity (GO:0030295);; Biological Process: positive regulation of protein kinase activity (GO:0045860);;	--
TOM1L1	9.89788	13.2008	11.7908	3.74498	3.33596	3.83916	0.0089028	-1.27841	down	NC_019468.2	4690178	4690328	strongHyper	0.695	7.32e-17	Distal Intergenic	Cellular Component: endosome (GO:0005768);; Cellular Component: cytosol (GO:0005829);; Biological Process: intracellular protein transport (GO:0006886);; Molecular Function: protein kinase activator activity (GO:0030295);; Biological Process: positive regulation of protein kinase activity (GO:0045860);;	--
TOM1L1	9.89788	13.2008	11.7908	3.74498	3.33596	3.83916	0.0089028	-1.27841	down	NC_019468.2	4708201	4708414	strongHypo	-0.347	6.03e-09	Distal Intergenic	Cellular Component: endosome (GO:0005768);; Cellular Component: cytosol (GO:0005829);; Biological Process: intracellular protein transport (GO:0006886);; Molecular Function: protein kinase activator activity (GO:0030295);; Biological Process: positive regulation of protein kinase activity (GO:0045860);;	--
RFFL	2.63225	2.41945	3.17639	2.84089	3.17645	4.85032	0.0117594	1.23387	up	NC_019468.2	14596268	14596312	strongHypo	-0.34	4.56e-06	5' UTR	Biological Process: intracellular protein transport (GO:0006886);; Molecular Function: zinc ion binding (GO:0008270);; Cellular Component: cytoplasmic membrane-bounded vesicle (GO:0016023);;	--
RFFL	2.63225	2.41945	3.17639	2.84089	3.17645	4.85032	0.0117594	1.23387	up	NC_019468.2	14597450	14597462	strongHypo	-0.392	1.41e-08	Promoter (1-2kb)	Biological Process: intracellular protein transport (GO:0006886);; Molecular Function: zinc ion binding (GO:0008270);; Cellular Component: cytoplasmic membrane-bounded vesicle (GO:0016023);;	--
HIC1	1.79404	2.45402	3.76484	6.69276	5.70479	4.64555	0.0478925	1.41192	up	NC_019468.2	22706739	22706842	strongHypo	-0.363	5.09e-05	Intron (rna26727/gene14491, intron 6 of 9)	Molecular Function: nucleic acid binding (GO:0003676);; Molecular Function: metal ion binding (GO:0046872);;	--
NLRP1	0.141998	0.153548	0.127463	1.00611	0.955611	0.367023	0.00844378	2.67007	up	NC_019468.2	25452340	25452433	strongHyper	0.533	1.26e-10	Distal Intergenic	--	NOD-like receptor signaling pathway (ko04621)
PMP22	37.1604	29.4416	41.1005	10.0809	11.0453	10.5886	2.32e-05	-1.58348	down	NC_019468.2	32251369	32251384	strongHypo	-0.423	1.02e-06	Distal Intergenic	Cellular Component: plasma membrane (GO:0005886);; Biological Process: cell cycle arrest (GO:0007050);; Cellular Component: integral component of membrane (GO:0016021);; Biological Process: myelin assembly (GO:0032288);;	--
IFI35	4.893	5.49309	4.06006	13.2069	11.0157	8.31906	0.0294619	1.30905	up	NC_019468.2	42452442	42452546	strongHypo	-0.405	1.65e-06	Intron (rna27814/gene15152, intron 1 of 6)	Cellular Component: nucleus (GO:0005634);;	--
SPHK1	0.560567	0.485088	0.588905	2.60833	1.5057	1.04508	0.0462214	1.75663	up	NC_019468.2	54304570	54304725	strongHyper	0.352	3.93e-06	Distal Intergenic	Molecular Function: magnesium ion binding (GO:0000287);; Molecular Function: DNA binding (GO:0003677);; Molecular Function: diacylglycerol kinase activity (GO:0004143);; Molecular Function: calmodulin binding (GO:0005516);; Molecular Function: ATP binding (GO:0005524);; Cellular Component: cytoplasm (GO:0005737);; Cellular Component: plasma membrane (GO:0005886);; Biological Process: sphingosine …	Sphingolipid metabolism (ko00600);; Calcium signaling pathway (ko04020);; Sphingolipid signaling pathway (ko04071);; VEGF signaling pathway (ko04370);; Fc gamma R-mediated phagocytosis (ko04666);; Tuberculosis (ko05152)
SOX9	1.88428	1.74782	2.24089	0.530241	0.654625	0.320125	0.019916	-1.76922	down	NC_019468.2	57412995	57413022	strongHypo	-0.744	1.64e-19	Distal Intergenic	Molecular Function: core promoter sequence-specific DNA binding (GO:0001046);; Molecular Function: RNA polymerase II core promoter proximal region sequence-specific DNA binding transcription factor activity involved in positive regulation of transcription (GO:0001077);; Molecular Function: enhancer sequence-specific DNA binding (GO:0001158);; Biological Process: cartilage condensation (GO:0001502…	cAMP signaling pathway (ko04024)
SOX9	1.88428	1.74782	2.24089	0.530241	0.654625	0.320125	0.019916	-1.76922	down	NC_019468.2	57736421	57736456	strongHypo	-0.481	6.03e-09	Distal Intergenic	Molecular Function: core promoter sequence-specific DNA binding (GO:0001046);; Molecular Function: RNA polymerase II core promoter proximal region sequence-specific DNA binding transcription factor activity involved in positive regulation of transcription (GO:0001077);; Molecular Function: enhancer sequence-specific DNA binding (GO:0001158);; Biological Process: cartilage condensation (GO:0001502…	cAMP signaling pathway (ko04024)
SOX9	1.88428	1.74782	2.24089	0.530241	0.654625	0.320125	0.019916	-1.76922	down	NC_019468.2	57928439	57928465	strongHyper	0.504	2.23e-06	Distal Intergenic	Molecular Function: core promoter sequence-specific DNA binding (GO:0001046);; Molecular Function: RNA polymerase II core promoter proximal region sequence-specific DNA binding transcription factor activity involved in positive regulation of transcription (GO:0001077);; Molecular Function: enhancer sequence-specific DNA binding (GO:0001158);; Biological Process: cartilage condensation (GO:0001502…	cAMP signaling pathway (ko04024)
SOX9	1.88428	1.74782	2.24089	0.530241	0.654625	0.320125	0.019916	-1.76922	down	NC_019468.2	58004053	58004072	strongHypo	-0.499	1.37e-09	Distal Intergenic	Molecular Function: core promoter sequence-specific DNA binding (GO:0001046);; Molecular Function: RNA polymerase II core promoter proximal region sequence-specific DNA binding transcription factor activity involved in positive regulation of transcription (GO:0001077);; Molecular Function: enhancer sequence-specific DNA binding (GO:0001158);; Biological Process: cartilage condensation (GO:0001502…	cAMP signaling pathway (ko04024)
SOX9	1.88428	1.74782	2.24089	0.530241	0.654625	0.320125	0.019916	-1.76922	down	NC_019468.2	58150481	58150568	strongHypo	-0.325	9.15e-06	Distal Intergenic	Molecular Function: core promoter sequence-specific DNA binding (GO:0001046);; Molecular Function: RNA polymerase II core promoter proximal region sequence-specific DNA binding transcription factor activity involved in positive regulation of transcription (GO:0001077);; Molecular Function: enhancer sequence-specific DNA binding (GO:0001158);; Biological Process: cartilage condensation (GO:0001502…	cAMP signaling pathway (ko04024)
SOX9	1.88428	1.74782	2.24089	0.530241	0.654625	0.320125	0.019916	-1.76922	down	NC_019468.2	58213880	58214066	strongHyper	0.304	1.28e-06	Distal Intergenic	Molecular Function: core promoter sequence-specific DNA binding (GO:0001046);; Molecular Function: RNA polymerase II core promoter proximal region sequence-specific DNA binding transcription factor activity involved in positive regulation of transcription (GO:0001077);; Molecular Function: enhancer sequence-specific DNA binding (GO:0001158);; Biological Process: cartilage condensation (GO:0001502…	cAMP signaling pathway (ko04024)
SOX9	1.88428	1.74782	2.24089	0.530241	0.654625	0.320125	0.019916	-1.76922	down	NC_019468.2	58268645	58268687	strongHypo	-0.31	1.08e-05	Distal Intergenic	Molecular Function: core promoter sequence-specific DNA binding (GO:0001046);; Molecular Function: RNA polymerase II core promoter proximal region sequence-specific DNA binding transcription factor activity involved in positive regulation of transcription (GO:0001077);; Molecular Function: enhancer sequence-specific DNA binding (GO:0001158);; Biological Process: cartilage condensation (GO:0001502…	cAMP signaling pathway (ko04024)
SOX9	1.88428	1.74782	2.24089	0.530241	0.654625	0.320125	0.019916	-1.76922	down	NC_019468.2	58305876	58306146	strongHypo	-0.399	1.6e-12	Distal Intergenic	Molecular Function: core promoter sequence-specific DNA binding (GO:0001046);; Molecular Function: RNA polymerase II core promoter proximal region sequence-specific DNA binding transcription factor activity involved in positive regulation of transcription (GO:0001077);; Molecular Function: enhancer sequence-specific DNA binding (GO:0001158);; Biological Process: cartilage condensation (GO:0001502…	cAMP signaling pathway (ko04024)
SOX9	1.88428	1.74782	2.24089	0.530241	0.654625	0.320125	0.019916	-1.76922	down	NC_019468.2	58357627	58357655	strongHypo	-0.788	2.77e-33	Distal Intergenic	Molecular Function: core promoter sequence-specific DNA binding (GO:0001046);; Molecular Function: RNA polymerase II core promoter proximal region sequence-specific DNA binding transcription factor activity involved in positive regulation of transcription (GO:0001077);; Molecular Function: enhancer sequence-specific DNA binding (GO:0001158);; Biological Process: cartilage condensation (GO:0001502…	cAMP signaling pathway (ko04024)
SOX9	1.88428	1.74782	2.24089	0.530241	0.654625	0.320125	0.019916	-1.76922	down	NC_019468.2	58358377	58358573	strongHypo	-0.49	8.18e-08	Distal Intergenic	Molecular Function: core promoter sequence-specific DNA binding (GO:0001046);; Molecular Function: RNA polymerase II core promoter proximal region sequence-specific DNA binding transcription factor activity involved in positive regulation of transcription (GO:0001077);; Molecular Function: enhancer sequence-specific DNA binding (GO:0001158);; Biological Process: cartilage condensation (GO:0001502…	cAMP signaling pathway (ko04024)
SOX9	1.88428	1.74782	2.24089	0.530241	0.654625	0.320125	0.019916	-1.76922	down	NC_019468.2	58360204	58360503	strongHypo	-0.41	7.2e-15	Distal Intergenic	Molecular Function: core promoter sequence-specific DNA binding (GO:0001046);; Molecular Function: RNA polymerase II core promoter proximal region sequence-specific DNA binding transcription factor activity involved in positive regulation of transcription (GO:0001077);; Molecular Function: enhancer sequence-specific DNA binding (GO:0001158);; Biological Process: cartilage condensation (GO:0001502…	cAMP signaling pathway (ko04024)
SOX9	1.88428	1.74782	2.24089	0.530241	0.654625	0.320125	0.019916	-1.76922	down	NC_019468.2	58360792	58360807	strongHyper	0.487	2.56e-15	Distal Intergenic	Molecular Function: core promoter sequence-specific DNA binding (GO:0001046);; Molecular Function: RNA polymerase II core promoter proximal region sequence-specific DNA binding transcription factor activity involved in positive regulation of transcription (GO:0001077);; Molecular Function: enhancer sequence-specific DNA binding (GO:0001158);; Biological Process: cartilage condensation (GO:0001502…	cAMP signaling pathway (ko04024)
MDM4	2.15943	2.84344	3.77005	3.89137	5.32881	4.09708	0.00116863	1.21657	up	NC_019469.2	1630035	1630074	strongHypo	-0.549	2.39e-06	Distal Intergenic	Biological Process: negative regulation of transcription from RNA polymerase II promoter (GO:0000122);; Cellular Component: nucleus (GO:0005634);; Biological Process: protein complex assembly (GO:0006461);; Molecular Function: zinc ion binding (GO:0008270);; Biological Process: positive regulation of cell proliferation (GO:0008284);; Molecular Function: enzyme binding (GO:0019899);; Biological Pr…	p53 signaling pathway (ko04115);; MicroRNAs in cancer (ko05206)
NADK	10.3027	7.00256	11.2611	20.1815	19.4691	15.8669	0.00149915	1.2371	up	NC_019469.2	48900375	48900511	strongHypo	-0.43	5.42e-09	Intron (rna29411/gene16094, intron 6 of 10)	Molecular Function: NAD+ kinase activity (GO:0003951);; Biological Process: NADP biosynthetic process (GO:0006741);; Biological Process: NAD metabolic process (GO:0019674);;	Nicotinate and nicotinamide metabolism (ko00760)
C12H1orf21	39.2284	36.4023	27.768	16.8458	12.4449	10.9298	0.00773506	-1.07813	down	NC_019469.2	63560399	63560426	strongHypo	-0.585	1.82e-10	Intron (rna29787/gene16295, intron 3 of 6)	--	--
ANGEL2	35.0328	40.9618	37.2451	15.1973	15.305	18.361	0.0104989	-1.00194	down	NC_019469.2	68644101	68644144	strongHyper	0.466	2.05e-10	Intron (rna29854/gene16336, intron 5 of 6)	--	--
NR5A2	7.57678	22.1856	15.8706	5.63504	1.44986	3.92711	0.0481197	-1.78429	down	NC_019469.2	76257211	76257829	strongHypo	-0.385	4.54e-07	Distal Intergenic	Molecular Function: sequence-specific DNA binding transcription factor activity (GO:0003700);; Molecular Function: steroid hormone receptor activity (GO:0003707);; Molecular Function: phospholipid binding (GO:0005543);; Cellular Component: nucleus (GO:0005634);; Cellular Component: cytoplasm (GO:0005737);; Biological Process: bile acid metabolic process (GO:0008206);; Molecular Function: zinc ion…	Maturity onset diabetes of the young (ko04950)
NR5A2	7.57678	22.1856	15.8706	5.63504	1.44986	3.92711	0.0481197	-1.78429	down	NC_019469.2	76340699	76340706	strongHypo	-0.354	2.42e-05	Distal Intergenic	Molecular Function: sequence-specific DNA binding transcription factor activity (GO:0003700);; Molecular Function: steroid hormone receptor activity (GO:0003707);; Molecular Function: phospholipid binding (GO:0005543);; Cellular Component: nucleus (GO:0005634);; Cellular Component: cytoplasm (GO:0005737);; Biological Process: bile acid metabolic process (GO:0008206);; Molecular Function: zinc ion…	Maturity onset diabetes of the young (ko04950)
NR5A2	7.57678	22.1856	15.8706	5.63504	1.44986	3.92711	0.0481197	-1.78429	down	NC_019469.2	76419329	76419347	strongHypo	-0.488	2.02e-14	Distal Intergenic	Molecular Function: sequence-specific DNA binding transcription factor activity (GO:0003700);; Molecular Function: steroid hormone receptor activity (GO:0003707);; Molecular Function: phospholipid binding (GO:0005543);; Cellular Component: nucleus (GO:0005634);; Cellular Component: cytoplasm (GO:0005737);; Biological Process: bile acid metabolic process (GO:0008206);; Molecular Function: zinc ion…	Maturity onset diabetes of the young (ko04950)
NR5A2	7.57678	22.1856	15.8706	5.63504	1.44986	3.92711	0.0481197	-1.78429	down	NC_019469.2	76461109	76461320	strongHyper	0.426	1.51e-10	Distal Intergenic	Molecular Function: sequence-specific DNA binding transcription factor activity (GO:0003700);; Molecular Function: steroid hormone receptor activity (GO:0003707);; Molecular Function: phospholipid binding (GO:0005543);; Cellular Component: nucleus (GO:0005634);; Cellular Component: cytoplasm (GO:0005737);; Biological Process: bile acid metabolic process (GO:0008206);; Molecular Function: zinc ion…	Maturity onset diabetes of the young (ko04950)
NR5A2	7.57678	22.1856	15.8706	5.63504	1.44986	3.92711	0.0481197	-1.78429	down	NC_019469.2	76525822	76526309	strongHypo	-0.447	3.93e-13	Distal Intergenic	Molecular Function: sequence-specific DNA binding transcription factor activity (GO:0003700);; Molecular Function: steroid hormone receptor activity (GO:0003707);; Molecular Function: phospholipid binding (GO:0005543);; Cellular Component: nucleus (GO:0005634);; Cellular Component: cytoplasm (GO:0005737);; Biological Process: bile acid metabolic process (GO:0008206);; Molecular Function: zinc ion…	Maturity onset diabetes of the young (ko04950)
NR5A2	7.57678	22.1856	15.8706	5.63504	1.44986	3.92711	0.0481197	-1.78429	down	NC_019469.2	76526705	76526913	strongHypo	-0.413	4.74e-05	Distal Intergenic	Molecular Function: sequence-specific DNA binding transcription factor activity (GO:0003700);; Molecular Function: steroid hormone receptor activity (GO:0003707);; Molecular Function: phospholipid binding (GO:0005543);; Cellular Component: nucleus (GO:0005634);; Cellular Component: cytoplasm (GO:0005737);; Biological Process: bile acid metabolic process (GO:0008206);; Molecular Function: zinc ion…	Maturity onset diabetes of the young (ko04950)
NR5A2	7.57678	22.1856	15.8706	5.63504	1.44986	3.92711	0.0481197	-1.78429	down	NC_019469.2	76557577	76557699	strongHypo	-0.343	0.000163	Distal Intergenic	Molecular Function: sequence-specific DNA binding transcription factor activity (GO:0003700);; Molecular Function: steroid hormone receptor activity (GO:0003707);; Molecular Function: phospholipid binding (GO:0005543);; Cellular Component: nucleus (GO:0005634);; Cellular Component: cytoplasm (GO:0005737);; Biological Process: bile acid metabolic process (GO:0008206);; Molecular Function: zinc ion…	Maturity onset diabetes of the young (ko04950)
NR5A2	7.57678	22.1856	15.8706	5.63504	1.44986	3.92711	0.0481197	-1.78429	down	NC_019469.2	76780398	76780669	strongHypo	-0.359	4.56e-13	Distal Intergenic	Molecular Function: sequence-specific DNA binding transcription factor activity (GO:0003700);; Molecular Function: steroid hormone receptor activity (GO:0003707);; Molecular Function: phospholipid binding (GO:0005543);; Cellular Component: nucleus (GO:0005634);; Cellular Component: cytoplasm (GO:0005737);; Biological Process: bile acid metabolic process (GO:0008206);; Molecular Function: zinc ion…	Maturity onset diabetes of the young (ko04950)
NR5A2	7.57678	22.1856	15.8706	5.63504	1.44986	3.92711	0.0481197	-1.78429	down	NC_019469.2	76816121	76816148	strongHypo	-0.413	1.56e-05	Distal Intergenic	Molecular Function: sequence-specific DNA binding transcription factor activity (GO:0003700);; Molecular Function: steroid hormone receptor activity (GO:0003707);; Molecular Function: phospholipid binding (GO:0005543);; Cellular Component: nucleus (GO:0005634);; Cellular Component: cytoplasm (GO:0005737);; Biological Process: bile acid metabolic process (GO:0008206);; Molecular Function: zinc ion…	Maturity onset diabetes of the young (ko04950)
NR5A2	7.57678	22.1856	15.8706	5.63504	1.44986	3.92711	0.0481197	-1.78429	down	NC_019469.2	77028895	77029197	strongHyper	0.434	4.28e-08	Distal Intergenic	Molecular Function: sequence-specific DNA binding transcription factor activity (GO:0003700);; Molecular Function: steroid hormone receptor activity (GO:0003707);; Molecular Function: phospholipid binding (GO:0005543);; Cellular Component: nucleus (GO:0005634);; Cellular Component: cytoplasm (GO:0005737);; Biological Process: bile acid metabolic process (GO:0008206);; Molecular Function: zinc ion…	Maturity onset diabetes of the young (ko04950)
FBXO18	7.3215	7.15107	7.95782	14.9921	14.1851	12.1777	0.00874133	1.08126	up	NC_019470.2	10331377	10331474	strongHypo	-0.349	7.35e-05	Promoter (2-3kb)	Molecular Function: DNA binding (GO:0003677);; Molecular Function: ATP-dependent DNA helicase activity (GO:0004003);; Molecular Function: ATP binding (GO:0005524);; Cellular Component: nucleus (GO:0005634);;	--
CCDC3	27.7505	35.3469	17.6114	2.98792	3.77362	2.83128	4.25e-05	-2.89357	down	NC_019470.2	16276111	16276271	strongHyper	0.321	3.58e-06	Intron (rna30255/gene16566, intron 8 of 12)	Cellular Component: endoplasmic reticulum (GO:0005783);;	--
CCDC3	27.7505	35.3469	17.6114	2.98792	3.77362	2.83128	4.25e-05	-2.89357	down	NC_019470.2	16325938	16325953	strongHyper	0.31	3.35e-05	Distal Intergenic	Cellular Component: endoplasmic reticulum (GO:0005783);;	--
CCDC3	27.7505	35.3469	17.6114	2.98792	3.77362	2.83128	4.25e-05	-2.89357	down	NC_019470.2	16482253	16482373	strongHyper	0.306	0.000331	Distal Intergenic	Cellular Component: endoplasmic reticulum (GO:0005783);;	--
RSU1	101.23	88.2928	81.4259	38.8568	41.0832	37.0784	0.00465163	-1.07153	down	NC_019470.2	30202516	30202630	strongHyper	0.34	1.92e-08	Intron (rna30573/gene16673, intron 2 of 8)	Biological Process: Ras protein signal transduction (GO:0007265);;	--
RSU1	101.23	88.2928	81.4259	38.8568	41.0832	37.0784	0.00465163	-1.07153	down	NC_019470.2	30235136	30235251	strongHypo	-0.462	6.04e-09	Intron (rna30573/gene16673, intron 2 of 8)	Biological Process: Ras protein signal transduction (GO:0007265);;	--
PPP1R16B	0.272783	0.750379	0.892566	2.16995	1.67031	1.36798	0.0110114	1.52408	up	NC_019470.2	67076310	67076325	strongHyper	0.412	7.98e-07	Distal Intergenic	Cellular Component: nucleus (GO:0005634);; Cellular Component: plasma membrane (GO:0005886);; Biological Process: regulation of filopodium assembly (GO:0051489);;	--
SULF2	14.9762	13.8165	16.9568	4.23337	7.82028	5.26423	0.0023099	-1.20348	down	NC_019470.2	75801481	75801512	strongHypo	-0.353	3.8e-05	Distal Intergenic	Biological Process: chondrocyte development (GO:0002063);; Biological Process: glomerular filtration (GO:0003094);; Molecular Function: arylsulfatase activity (GO:0004065);; Molecular Function: calcium ion binding (GO:0005509);; Cellular Component: endoplasmic reticulum (GO:0005783);; Cellular Component: Golgi apparatus (GO:0005794);; Cellular Component: plasma membrane (GO:0005886);; Molecular F…	--
SULF2	14.9762	13.8165	16.9568	4.23337	7.82028	5.26423	0.0023099	-1.20348	down	NC_019470.2	75906744	75907000	strongHyper	0.459	7.23e-10	Distal Intergenic	Biological Process: chondrocyte development (GO:0002063);; Biological Process: glomerular filtration (GO:0003094);; Molecular Function: arylsulfatase activity (GO:0004065);; Molecular Function: calcium ion binding (GO:0005509);; Cellular Component: endoplasmic reticulum (GO:0005783);; Cellular Component: Golgi apparatus (GO:0005794);; Cellular Component: plasma membrane (GO:0005886);; Molecular F…	--
SULF2	14.9762	13.8165	16.9568	4.23337	7.82028	5.26423	0.0023099	-1.20348	down	NC_019470.2	75962744	75962762	strongHypo	-0.409	4.66e-13	Distal Intergenic	Biological Process: chondrocyte development (GO:0002063);; Biological Process: glomerular filtration (GO:0003094);; Molecular Function: arylsulfatase activity (GO:0004065);; Molecular Function: calcium ion binding (GO:0005509);; Cellular Component: endoplasmic reticulum (GO:0005783);; Cellular Component: Golgi apparatus (GO:0005794);; Cellular Component: plasma membrane (GO:0005886);; Molecular F…	--
SULF2	14.9762	13.8165	16.9568	4.23337	7.82028	5.26423	0.0023099	-1.20348	down	NC_019470.2	76037836	76037841	strongHypo	-0.415	9.45e-07	Distal Intergenic	Biological Process: chondrocyte development (GO:0002063);; Biological Process: glomerular filtration (GO:0003094);; Molecular Function: arylsulfatase activity (GO:0004065);; Molecular Function: calcium ion binding (GO:0005509);; Cellular Component: endoplasmic reticulum (GO:0005783);; Cellular Component: Golgi apparatus (GO:0005794);; Cellular Component: plasma membrane (GO:0005886);; Molecular F…	--
MON1B	0.901438	0.805683	1.49877	3.55185	2.60391	2.8936	0.00114239	2.10111	up	NC_019471.2	3406562	3406836	strongHypo	-0.335	3.86e-05	Distal Intergenic	--	--
MON1B	0.901438	0.805683	1.49877	3.55185	2.60391	2.8936	0.00114239	2.10111	up	NC_019471.2	3587620	3587831	strongHypo	-0.367	7.01e-09	Distal Intergenic	--	--
ZNF469	0.863309	1.05374	1.23277	1.3972	1.61124	2.16239	0.0244558	1.18823	up	NC_019471.2	12891312	12891419	strongHyper	0.303	5.83e-06	Intron (rna32207/gene17603, intron 7 of 10)	--	--
ZNF469	0.863309	1.05374	1.23277	1.3972	1.61124	2.16239	0.0244558	1.18823	up	NC_019471.2	12977909	12977989	strongHypo	-0.368	4.74e-06	Intron (rna32209/gene17605, intron 2 of 19)	--	--
CALM3	44.9423	48.474	56.8683	17.4331	17.5797	28.1659	0.00834144	-1.05404	down	NC_019471.2	52679521	52679549	strongHypo	-0.357	3.31e-05	Distal Intergenic	Biological Process: G1/S transition of mitotic cell cycle (GO:0000082);; Cellular Component: spindle pole (GO:0000922);; Biological Process: regulation of heart rate (GO:0002027);; Molecular Function: calcium ion binding (GO:0005509);; Biological Process: detection of calcium ion (GO:0005513);; Molecular Function: calmodulin binding (GO:0005516);; Cellular Component: nucleus (GO:0005634);; Cellul…	Calcium signaling pathway (ko04020);; Phosphatidylinositol signaling system (ko04070);; Oocyte meiosis (ko04114);; Adrenergic signaling in cardiomyocytes (ko04261);; Vascular smooth muscle contraction (ko04270);; Phototransduction (ko04744);; Insulin signaling pathway (ko04910);; GnRH signaling pathway (ko04912);; Melanogenesis (ko04916)
LOC101117099	3.33647	4.67144	2.99147	1.18461	1.43276	1.74911	0.0153648	-1.2325	down	NC_019471.2	57550169	57550434	strongHypo	-0.37	5.04e-12	Intron (rna33947/gene18652, intron 6 of 9)	--	--
LOC101117099	3.33647	4.67144	2.99147	1.18461	1.43276	1.74911	0.0153648	-1.2325	down	NC_019471.2	57562325	57562519	strongHyper	0.539	7.3e-11	Intron (rna33947/gene18652, intron 9 of 9)	--	--
LOC101117099	3.33647	4.67144	2.99147	1.18461	1.43276	1.74911	0.0153648	-1.2325	down	NC_019471.2	57570302	57570543	strongHyper	0.445	3.24e-10	Promoter (2-3kb)	--	--
ZNF582	5.59908	8.79395	4.63153	3.48011	3.18961	3.20321	0.0405127	-1.00402	down	NC_019471.2	60541563	60541706	strongHypo	-0.32	2.16e-07	Distal Intergenic	Molecular Function: nucleic acid binding (GO:0003676);; Cellular Component: intracellular (GO:0005622);; Biological Process: regulation of transcription, DNA-templated (GO:0006355);; Molecular Function: metal ion binding (GO:0046872);;	--
TMEM123	69.11	56.5088	64.5718	27.7345	25.2039	26.2351	0.00610132	-1.06857	down	NC_019472.2	5800878	5800997	strongHypo	-0.758	3.43e-16	Intron (rna34331/gene18943, intron 3 of 4)	--	--
CCDC73	0.622367	0.476186	1.65153	0.112946	0.074619	0.15007	0.0117594	-2.34863	down	NC_019472.2	61543957	61543967	strongHypo	-0.624	5.5e-12	Distal Intergenic	--	--
TRIM44	3.41506	2.69511	4.47604	1.35035	1.71032	1.16051	0.0240496	-1.18495	down	NC_019472.2	64350127	64350400	strongHyper	0.389	8.16e-11	Intron (rna35724/gene19780, intron 4 of 4)	Cellular Component: intracellular (GO:0005622);; Molecular Function: zinc ion binding (GO:0008270);;	--
C15H11orf74	23.501	35.6064	35.6377	12.3242	9.29479	9.97364	0.00818068	-1.13024	down	NC_019472.2	65181912	65182259	strongHypo	-0.313	3.26e-09	Intron (rna35733/gene19788, intron 6 of 6)	--	--
C15H11orf74	23.501	35.6064	35.6377	12.3242	9.29479	9.97364	0.00818068	-1.13024	down	NC_019472.2	65340004	65340033	strongHypo	-0.425	6.59e-06	Distal Intergenic	--	--
C15H11orf74	23.501	35.6064	35.6377	12.3242	9.29479	9.97364	0.00818068	-1.13024	down	NC_019472.2	65354831	65354879	strongHypo	-0.316	6.42e-10	Distal Intergenic	--	--
C15H11orf74	23.501	35.6064	35.6377	12.3242	9.29479	9.97364	0.00818068	-1.13024	down	NC_019472.2	65591720	65591822	strongHypo	-0.371	8.52e-06	Distal Intergenic	--	--
C15H11orf74	23.501	35.6064	35.6377	12.3242	9.29479	9.97364	0.00818068	-1.13024	down	NC_019472.2	66088458	66088682	strongHypo	-0.382	3.42e-06	Distal Intergenic	--	--
C15H11orf74	23.501	35.6064	35.6377	12.3242	9.29479	9.97364	0.00818068	-1.13024	down	NC_019472.2	66102901	66103140	strongHypo	-0.552	6.57e-08	Distal Intergenic	--	--
C15H11orf74	23.501	35.6064	35.6377	12.3242	9.29479	9.97364	0.00818068	-1.13024	down	NC_019472.2	66108353	66108381	strongHypo	-0.413	4.97e-08	Distal Intergenic	--	--
C15H11orf74	23.501	35.6064	35.6377	12.3242	9.29479	9.97364	0.00818068	-1.13024	down	NC_019472.2	66323348	66323619	strongHyper	0.349	3.18e-06	Distal Intergenic	--	--
C15H11orf74	23.501	35.6064	35.6377	12.3242	9.29479	9.97364	0.00818068	-1.13024	down	NC_019472.2	66702430	66702509	strongHypo	-0.45	4.9e-07	Distal Intergenic	--	--
AMBRA1	6.02104	7.66489	7.5077	9.39766	8.29044	11.2239	0.00251682	1.36812	up	NC_019472.2	74628638	74629051	strongHyper	0.325	4.79e-10	Intron (rna35858/gene19838, intron 12 of 19)	--	--
FAM169A	10.5244	10.9887	11.3748	3.60404	3.50387	5.43826	0.00355517	-1.17995	down	NC_019473.2	6699428	6699529	strongHypo	-0.435	3.87e-07	Distal Intergenic	--	--
FAM169A	10.5244	10.9887	11.3748	3.60404	3.50387	5.43826	0.00355517	-1.17995	down	NC_019473.2	6721458	6721475	strongHypo	-0.589	3.38e-11	Intron (rna36267/gene20172, intron 1 of 12)	--	--
RGS7BP	5.78843	9.75754	8.82782	2.22147	2.87837	3.33851	0.00297578	-1.23929	down	NC_019473.2	15005675	15005923	strongHyper	0.474	6.13e-08	Distal Intergenic	Cellular Component: nucleus (GO:0005634);; Cellular Component: cytoplasm (GO:0005737);; Cellular Component: plasma membrane (GO:0005886);; Biological Process: G-protein coupled receptor signaling pathway (GO:0007186);; Biological Process: negative regulation of signal transduction (GO:0009968);;	--
RGS7BP	5.78843	9.75754	8.82782	2.22147	2.87837	3.33851	0.00297578	-1.23929	down	NC_019473.2	15015085	15015190	strongHyper	0.487	2.04e-08	Distal Intergenic	Cellular Component: nucleus (GO:0005634);; Cellular Component: cytoplasm (GO:0005737);; Cellular Component: plasma membrane (GO:0005886);; Biological Process: G-protein coupled receptor signaling pathway (GO:0007186);; Biological Process: negative regulation of signal transduction (GO:0009968);;	--
RGS7BP	5.78843	9.75754	8.82782	2.22147	2.87837	3.33851	0.00297578	-1.23929	down	NC_019473.2	15121187	15121430	strongHyper	0.359	1.75e-05	Intron (rna36455/gene20256, intron 1 of 5)	Cellular Component: nucleus (GO:0005634);; Cellular Component: cytoplasm (GO:0005737);; Cellular Component: plasma membrane (GO:0005886);; Biological Process: G-protein coupled receptor signaling pathway (GO:0007186);; Biological Process: negative regulation of signal transduction (GO:0009968);;	--
FST	70.0886	80.7581	68.5382	16.6694	9.85579	18.6476	1.94e-10	-2.21576	down	NC_019473.2	25703166	25703179	strongHypo	-0.345	7.55e-08	Distal Intergenic	Biological Process: negative regulation of transcription from RNA polymerase II promoter (GO:0000122);; Biological Process: hematopoietic progenitor cell differentiation (GO:0002244);; Cellular Component: extracellular region (GO:0005576);; Cellular Component: nucleus (GO:0005634);; Cellular Component: cytoplasm (GO:0005737);; Biological Process: gamete generation (GO:0007276);; Biological Proces…	TGF-beta signaling pathway (ko04350)
C7	8.84238	7.9354	5.37316	21.8652	29.4562	16.0559	4.71e-06	1.69732	up	NC_019473.2	33504463	33504470	strongHypo	-0.38	1.13e-09	Intron (rna36652/gene20376, intron 4 of 17)	Cellular Component: extracellular region (GO:0005576);; Cellular Component: membrane attack complex (GO:0005579);; Biological Process: complement activation, alternative pathway (GO:0006957);; Biological Process: complement activation, classical pathway (GO:0006958);; Biological Process: cytolysis (GO:0019835);;	Complement and coagulation cascades (ko04610);; Prion diseases (ko05020);; Systemic lupus erythematosus (ko05322)
C7	8.84238	7.9354	5.37316	21.8652	29.4562	16.0559	4.71e-06	1.69732	up	NC_019473.2	33549701	33549851	strongHyper	0.448	2.62e-05	Promoter (2-3kb)	Cellular Component: extracellular region (GO:0005576);; Cellular Component: membrane attack complex (GO:0005579);; Biological Process: complement activation, alternative pathway (GO:0006957);; Biological Process: complement activation, classical pathway (GO:0006958);; Biological Process: cytolysis (GO:0019835);;	Complement and coagulation cascades (ko04610);; Prion diseases (ko05020);; Systemic lupus erythematosus (ko05322)
CDH12	2.5797	4.12404	3.79734	0.684495	0.407397	1.77171	0.0058695	-1.87274	down	NC_019473.2	50009884	50009988	strongHyper	0.413	3.99e-08	Distal Intergenic	Molecular Function: calcium ion binding (GO:0005509);; Cellular Component: plasma membrane (GO:0005886);; Biological Process: homophilic cell adhesion via plasma membrane adhesion molecules (GO:0007156);; Cellular Component: integral component of membrane (GO:0016021);;	--
CDH12	2.5797	4.12404	3.79734	0.684495	0.407397	1.77171	0.0058695	-1.87274	down	NC_019473.2	50012225	50012563	strongHyper	0.65	4.7e-19	Distal Intergenic	Molecular Function: calcium ion binding (GO:0005509);; Cellular Component: plasma membrane (GO:0005886);; Biological Process: homophilic cell adhesion via plasma membrane adhesion molecules (GO:0007156);; Cellular Component: integral component of membrane (GO:0016021);;	--
CDH12	2.5797	4.12404	3.79734	0.684495	0.407397	1.77171	0.0058695	-1.87274	down	NC_019473.2	50108820	50108899	strongHypo	-0.462	8.32e-11	Distal Intergenic	Molecular Function: calcium ion binding (GO:0005509);; Cellular Component: plasma membrane (GO:0005886);; Biological Process: homophilic cell adhesion via plasma membrane adhesion molecules (GO:0007156);; Cellular Component: integral component of membrane (GO:0016021);;	--
CDH12	2.5797	4.12404	3.79734	0.684495	0.407397	1.77171	0.0058695	-1.87274	down	NC_019473.2	50444741	50444881	strongHypo	-0.539	3.28e-08	Intron (rna36832/gene20465, intron 1 of 13)	Molecular Function: calcium ion binding (GO:0005509);; Cellular Component: plasma membrane (GO:0005886);; Biological Process: homophilic cell adhesion via plasma membrane adhesion molecules (GO:0007156);; Cellular Component: integral component of membrane (GO:0016021);;	--
CDH12	2.5797	4.12404	3.79734	0.684495	0.407397	1.77171	0.0058695	-1.87274	down	NC_019473.2	50925024	50925248	strongHypo	-0.373	0.00149	Intron (rna36832/gene20465, intron 2 of 13)	Molecular Function: calcium ion binding (GO:0005509);; Cellular Component: plasma membrane (GO:0005886);; Biological Process: homophilic cell adhesion via plasma membrane adhesion molecules (GO:0007156);; Cellular Component: integral component of membrane (GO:0016021);;	--
EDNRA	24.0169	18.9337	24.77	8.15425	12.0012	8.82526	0.00647204	-1.03549	down	NC_019474.2	10672856	10672983	strongHyper	0.354	1.7e-11	Distal Intergenic	Biological Process: patterning of blood vessels (GO:0001569);; Biological Process: response to hypoxia (GO:0001666);; Biological Process: in utero embryonic development (GO:0001701);; Molecular Function: endothelin receptor activity (GO:0004962);; Cellular Component: plasma membrane (GO:0005886);; Biological Process: heart development (GO:0007507);; Biological Process: respiratory gaseous exchang…	Calcium signaling pathway (ko04020);; cGMP-PKG signaling pathway (ko04022);; cAMP signaling pathway (ko04024);; Neuroactive ligand-receptor interaction (ko04080);; Vascular smooth muscle contraction (ko04270);; Pathways in cancer (ko05200)
LOC101109122	7.85728	9.38152	5.93564	2.63341	4.10904	4.29678	0.0244558	-1.02059	down	NC_019474.2	11736269	11736308	strongHyper	0.326	3.12e-06	Distal Intergenic	--	--
LOC101109122	7.85728	9.38152	5.93564	2.63341	4.10904	4.29678	0.0244558	-1.02059	down	NC_019474.2	11746068	11746375	strongHypo	-0.446	3.45e-09	Promoter (2-3kb)	--	--
PCDH18	51.0542	71.848	77.1153	17.4988	29.2809	26.628	0.00149915	-1.25413	down	NC_019474.2	19692510	19692541	strongHypo	-0.342	7.22e-06	Distal Intergenic	Molecular Function: calcium ion binding (GO:0005509);; Cellular Component: plasma membrane (GO:0005886);; Biological Process: homophilic cell adhesion via plasma membrane adhesion molecules (GO:0007156);; Biological Process: brain development (GO:0007420);; Cellular Component: integral component of membrane (GO:0016021);;	--
PCDH18	51.0542	71.848	77.1153	17.4988	29.2809	26.628	0.00149915	-1.25413	down	NC_019474.2	20341533	20341874	strongHyper	0.358	1.88e-06	Distal Intergenic	Molecular Function: calcium ion binding (GO:0005509);; Cellular Component: plasma membrane (GO:0005886);; Biological Process: homophilic cell adhesion via plasma membrane adhesion molecules (GO:0007156);; Biological Process: brain development (GO:0007420);; Cellular Component: integral component of membrane (GO:0016021);;	--
PCDH18	51.0542	71.848	77.1153	17.4988	29.2809	26.628	0.00149915	-1.25413	down	NC_019474.2	20714281	20714505	strongHyper	0.349	1.71e-14	Distal Intergenic	Molecular Function: calcium ion binding (GO:0005509);; Cellular Component: plasma membrane (GO:0005886);; Biological Process: homophilic cell adhesion via plasma membrane adhesion molecules (GO:0007156);; Biological Process: brain development (GO:0007420);; Cellular Component: integral component of membrane (GO:0016021);;	--
ABHD18	4.93165	8.91626	7.45958	2.63613	2.76336	3.72257	0.0224751	-1.12406	down	NC_019474.2	29456893	29457015	strongHyper	0.402	8.86e-06	Intron (rna37256/gene20732, intron 9 of 10)	--	--
C17H4orf46	21.2509	22.8966	18.6675	8.36053	9.13443	9.58688	0.0121889	-1.01902	down	NC_019474.2	40120491	40120655	strongHyper	0.325	7.26e-05	Intron (rna37351/gene20785, intron 9 of 17)	--	--
LOC101120019	1.574	1.43155	1.85261	0.21576	0.326532	0.235479	0.0102453	-2.3642	down	NC_019474.2	48905692	48905794	strongHypo	-0.385	2.3e-09	Distal Intergenic	Molecular Function: RNA binding (GO:0003723);; Molecular Function: structural constituent of ribosome (GO:0003735);; Biological Process: translation (GO:0006412);; Cellular Component: cytosolic large ribosomal subunit (GO:0022625);;	Ribosome (ko03010)
LOC101120019	1.574	1.43155	1.85261	0.21576	0.326532	0.235479	0.0102453	-2.3642	down	NC_019474.2	49109913	49109944	strongHypo	-0.536	1.66e-14	Distal Intergenic	Molecular Function: RNA binding (GO:0003723);; Molecular Function: structural constituent of ribosome (GO:0003735);; Biological Process: translation (GO:0006412);; Cellular Component: cytosolic large ribosomal subunit (GO:0022625);;	Ribosome (ko03010)
LOC101120019	1.574	1.43155	1.85261	0.21576	0.326532	0.235479	0.0102453	-2.3642	down	NC_019474.2	49145018	49145024	strongHyper	0.302	1.1e-05	Distal Intergenic	Molecular Function: RNA binding (GO:0003723);; Molecular Function: structural constituent of ribosome (GO:0003735);; Biological Process: translation (GO:0006412);; Cellular Component: cytosolic large ribosomal subunit (GO:0022625);;	Ribosome (ko03010)
LOC101120019	1.574	1.43155	1.85261	0.21576	0.326532	0.235479	0.0102453	-2.3642	down	NC_019474.2	49264127	49264281	strongHypo	-0.47	4.4e-09	Distal Intergenic	Molecular Function: RNA binding (GO:0003723);; Molecular Function: structural constituent of ribosome (GO:0003735);; Biological Process: translation (GO:0006412);; Cellular Component: cytosolic large ribosomal subunit (GO:0022625);;	Ribosome (ko03010)
LOC101120019	1.574	1.43155	1.85261	0.21576	0.326532	0.235479	0.0102453	-2.3642	down	NC_019474.2	49353803	49354051	strongHyper	0.326	0.000197	Distal Intergenic	Molecular Function: RNA binding (GO:0003723);; Molecular Function: structural constituent of ribosome (GO:0003735);; Biological Process: translation (GO:0006412);; Cellular Component: cytosolic large ribosomal subunit (GO:0022625);;	Ribosome (ko03010)
LOC101120019	1.574	1.43155	1.85261	0.21576	0.326532	0.235479	0.0102453	-2.3642	down	NC_019474.2	49495327	49495939	strongHypo	-0.425	1.68e-14	Intron (rna37478/gene20857, intron 1 of 1)	Molecular Function: RNA binding (GO:0003723);; Molecular Function: structural constituent of ribosome (GO:0003735);; Biological Process: translation (GO:0006412);; Cellular Component: cytosolic large ribosomal subunit (GO:0022625);;	Ribosome (ko03010)
LOC101120019	1.574	1.43155	1.85261	0.21576	0.326532	0.235479	0.0102453	-2.3642	down	NC_019474.2	49586893	49587079	strongHyper	0.455	4.19e-06	Distal Intergenic	Molecular Function: RNA binding (GO:0003723);; Molecular Function: structural constituent of ribosome (GO:0003735);; Biological Process: translation (GO:0006412);; Cellular Component: cytosolic large ribosomal subunit (GO:0022625);;	Ribosome (ko03010)
CLEC14A	4.21602	5.54092	4.41164	9.93758	9.40671	8.15417	0.0391529	1.1427	up	NC_019475.2	47222810	47222975	strongHypo	-0.385	1.23e-12	Distal Intergenic	Molecular Function: carbohydrate binding (GO:0030246);;	--
CLEC14A	4.21602	5.54092	4.41164	9.93758	9.40671	8.15417	0.0391529	1.1427	up	NC_019475.2	47459715	47459764	strongHypo	-0.324	3.62e-08	Distal Intergenic	Molecular Function: carbohydrate binding (GO:0030246);;	--
LOC101103187	18.8967	21.8777	20.0593	6.06662	9.66888	8.7331	0.00536121	-1.12553	down	NC_019475.2	48424217	48424230	strongHyper	0.319	0.000248	Distal Intergenic	Biological Process: negative regulation of transcription from RNA polymerase II promoter (GO:0000122);; Molecular Function: p53 binding (GO:0002039);; Molecular Function: ubiquitin-protein transferase activity (GO:0004842);; Cellular Component: nucleolus (GO:0005730);; Cellular Component: cytoplasm (GO:0005737);; Biological Process: protein complex assembly (GO:0006461);; Biological Process: DNA …	FoxO signaling pathway (ko04068);; Cell cycle (ko04110);; p53 signaling pathway (ko04115);; Ubiquitin mediated proteolysis (ko04120);; Endocytosis (ko04144);; PI3K-Akt signaling pathway (ko04151);; Thyroid hormone signaling pathway (ko04919);; Epstein-Barr virus infection (ko05169);; Pathways in cancer (ko05200);; Transcriptional misregulation in cancer (ko05202);; Viral carcinogenesis (ko05203);…
LOC101103187	18.8967	21.8777	20.0593	6.06662	9.66888	8.7331	0.00536121	-1.12553	down	NC_019475.2	48426649	48426796	strongHyper	0.354	1.88e-07	Distal Intergenic	Biological Process: negative regulation of transcription from RNA polymerase II promoter (GO:0000122);; Molecular Function: p53 binding (GO:0002039);; Molecular Function: ubiquitin-protein transferase activity (GO:0004842);; Cellular Component: nucleolus (GO:0005730);; Cellular Component: cytoplasm (GO:0005737);; Biological Process: protein complex assembly (GO:0006461);; Biological Process: DNA …	FoxO signaling pathway (ko04068);; Cell cycle (ko04110);; p53 signaling pathway (ko04115);; Ubiquitin mediated proteolysis (ko04120);; Endocytosis (ko04144);; PI3K-Akt signaling pathway (ko04151);; Thyroid hormone signaling pathway (ko04919);; Epstein-Barr virus infection (ko05169);; Pathways in cancer (ko05200);; Transcriptional misregulation in cancer (ko05202);; Viral carcinogenesis (ko05203);…
LOC101103187	18.8967	21.8777	20.0593	6.06662	9.66888	8.7331	0.00536121	-1.12553	down	NC_019475.2	48680711	48680763	strongHyper	0.582	5.78e-15	Distal Intergenic	Biological Process: negative regulation of transcription from RNA polymerase II promoter (GO:0000122);; Molecular Function: p53 binding (GO:0002039);; Molecular Function: ubiquitin-protein transferase activity (GO:0004842);; Cellular Component: nucleolus (GO:0005730);; Cellular Component: cytoplasm (GO:0005737);; Biological Process: protein complex assembly (GO:0006461);; Biological Process: DNA …	FoxO signaling pathway (ko04068);; Cell cycle (ko04110);; p53 signaling pathway (ko04115);; Ubiquitin mediated proteolysis (ko04120);; Endocytosis (ko04144);; PI3K-Akt signaling pathway (ko04151);; Thyroid hormone signaling pathway (ko04919);; Epstein-Barr virus infection (ko05169);; Pathways in cancer (ko05200);; Transcriptional misregulation in cancer (ko05202);; Viral carcinogenesis (ko05203);…
LOC101103187	18.8967	21.8777	20.0593	6.06662	9.66888	8.7331	0.00536121	-1.12553	down	NC_019475.2	48728131	48728316	strongHyper	0.34	2.9e-06	Distal Intergenic	Biological Process: negative regulation of transcription from RNA polymerase II promoter (GO:0000122);; Molecular Function: p53 binding (GO:0002039);; Molecular Function: ubiquitin-protein transferase activity (GO:0004842);; Cellular Component: nucleolus (GO:0005730);; Cellular Component: cytoplasm (GO:0005737);; Biological Process: protein complex assembly (GO:0006461);; Biological Process: DNA …	FoxO signaling pathway (ko04068);; Cell cycle (ko04110);; p53 signaling pathway (ko04115);; Ubiquitin mediated proteolysis (ko04120);; Endocytosis (ko04144);; PI3K-Akt signaling pathway (ko04151);; Thyroid hormone signaling pathway (ko04919);; Epstein-Barr virus infection (ko05169);; Pathways in cancer (ko05200);; Transcriptional misregulation in cancer (ko05202);; Viral carcinogenesis (ko05203);…
LOC101103187	18.8967	21.8777	20.0593	6.06662	9.66888	8.7331	0.00536121	-1.12553	down	NC_019475.2	48876134	48876492	strongHypo	-0.3	2.91e-07	Distal Intergenic	Biological Process: negative regulation of transcription from RNA polymerase II promoter (GO:0000122);; Molecular Function: p53 binding (GO:0002039);; Molecular Function: ubiquitin-protein transferase activity (GO:0004842);; Cellular Component: nucleolus (GO:0005730);; Cellular Component: cytoplasm (GO:0005737);; Biological Process: protein complex assembly (GO:0006461);; Biological Process: DNA …	FoxO signaling pathway (ko04068);; Cell cycle (ko04110);; p53 signaling pathway (ko04115);; Ubiquitin mediated proteolysis (ko04120);; Endocytosis (ko04144);; PI3K-Akt signaling pathway (ko04151);; Thyroid hormone signaling pathway (ko04919);; Epstein-Barr virus infection (ko05169);; Pathways in cancer (ko05200);; Transcriptional misregulation in cancer (ko05202);; Viral carcinogenesis (ko05203);…
LOC101103187	18.8967	21.8777	20.0593	6.06662	9.66888	8.7331	0.00536121	-1.12553	down	NC_019475.2	48913108	48913173	strongHypo	-0.416	2.01e-08	Distal Intergenic	Biological Process: negative regulation of transcription from RNA polymerase II promoter (GO:0000122);; Molecular Function: p53 binding (GO:0002039);; Molecular Function: ubiquitin-protein transferase activity (GO:0004842);; Cellular Component: nucleolus (GO:0005730);; Cellular Component: cytoplasm (GO:0005737);; Biological Process: protein complex assembly (GO:0006461);; Biological Process: DNA …	FoxO signaling pathway (ko04068);; Cell cycle (ko04110);; p53 signaling pathway (ko04115);; Ubiquitin mediated proteolysis (ko04120);; Endocytosis (ko04144);; PI3K-Akt signaling pathway (ko04151);; Thyroid hormone signaling pathway (ko04919);; Epstein-Barr virus infection (ko05169);; Pathways in cancer (ko05200);; Transcriptional misregulation in cancer (ko05202);; Viral carcinogenesis (ko05203);…
LOC101103187	18.8967	21.8777	20.0593	6.06662	9.66888	8.7331	0.00536121	-1.12553	down	NC_019475.2	48967082	48967220	strongHypo	-0.448	4.64e-10	Distal Intergenic	Biological Process: negative regulation of transcription from RNA polymerase II promoter (GO:0000122);; Molecular Function: p53 binding (GO:0002039);; Molecular Function: ubiquitin-protein transferase activity (GO:0004842);; Cellular Component: nucleolus (GO:0005730);; Cellular Component: cytoplasm (GO:0005737);; Biological Process: protein complex assembly (GO:0006461);; Biological Process: DNA …	FoxO signaling pathway (ko04068);; Cell cycle (ko04110);; p53 signaling pathway (ko04115);; Ubiquitin mediated proteolysis (ko04120);; Endocytosis (ko04144);; PI3K-Akt signaling pathway (ko04151);; Thyroid hormone signaling pathway (ko04919);; Epstein-Barr virus infection (ko05169);; Pathways in cancer (ko05200);; Transcriptional misregulation in cancer (ko05202);; Viral carcinogenesis (ko05203);…
LOC101103187	18.8967	21.8777	20.0593	6.06662	9.66888	8.7331	0.00536121	-1.12553	down	NC_019475.2	48967310	48967327	strongHyper	0.595	4.05e-16	Distal Intergenic	Biological Process: negative regulation of transcription from RNA polymerase II promoter (GO:0000122);; Molecular Function: p53 binding (GO:0002039);; Molecular Function: ubiquitin-protein transferase activity (GO:0004842);; Cellular Component: nucleolus (GO:0005730);; Cellular Component: cytoplasm (GO:0005737);; Biological Process: protein complex assembly (GO:0006461);; Biological Process: DNA …	FoxO signaling pathway (ko04068);; Cell cycle (ko04110);; p53 signaling pathway (ko04115);; Ubiquitin mediated proteolysis (ko04120);; Endocytosis (ko04144);; PI3K-Akt signaling pathway (ko04151);; Thyroid hormone signaling pathway (ko04919);; Epstein-Barr virus infection (ko05169);; Pathways in cancer (ko05200);; Transcriptional misregulation in cancer (ko05202);; Viral carcinogenesis (ko05203);…
LOC101103187	18.8967	21.8777	20.0593	6.06662	9.66888	8.7331	0.00536121	-1.12553	down	NC_019475.2	48971841	48971939	strongHyper	0.626	1.06e-13	Distal Intergenic	Biological Process: negative regulation of transcription from RNA polymerase II promoter (GO:0000122);; Molecular Function: p53 binding (GO:0002039);; Molecular Function: ubiquitin-protein transferase activity (GO:0004842);; Cellular Component: nucleolus (GO:0005730);; Cellular Component: cytoplasm (GO:0005737);; Biological Process: protein complex assembly (GO:0006461);; Biological Process: DNA …	FoxO signaling pathway (ko04068);; Cell cycle (ko04110);; p53 signaling pathway (ko04115);; Ubiquitin mediated proteolysis (ko04120);; Endocytosis (ko04144);; PI3K-Akt signaling pathway (ko04151);; Thyroid hormone signaling pathway (ko04919);; Epstein-Barr virus infection (ko05169);; Pathways in cancer (ko05200);; Transcriptional misregulation in cancer (ko05202);; Viral carcinogenesis (ko05203);…
LOC101103187	18.8967	21.8777	20.0593	6.06662	9.66888	8.7331	0.00536121	-1.12553	down	NC_019475.2	49225474	49225496	strongHyper	0.332	6.57e-07	Distal Intergenic	Biological Process: negative regulation of transcription from RNA polymerase II promoter (GO:0000122);; Molecular Function: p53 binding (GO:0002039);; Molecular Function: ubiquitin-protein transferase activity (GO:0004842);; Cellular Component: nucleolus (GO:0005730);; Cellular Component: cytoplasm (GO:0005737);; Biological Process: protein complex assembly (GO:0006461);; Biological Process: DNA …	FoxO signaling pathway (ko04068);; Cell cycle (ko04110);; p53 signaling pathway (ko04115);; Ubiquitin mediated proteolysis (ko04120);; Endocytosis (ko04144);; PI3K-Akt signaling pathway (ko04151);; Thyroid hormone signaling pathway (ko04919);; Epstein-Barr virus infection (ko05169);; Pathways in cancer (ko05200);; Transcriptional misregulation in cancer (ko05202);; Viral carcinogenesis (ko05203);…
LOC101103187	18.8967	21.8777	20.0593	6.06662	9.66888	8.7331	0.00536121	-1.12553	down	NC_019475.2	49295103	49295360	strongHyper	0.434	5.44e-15	Distal Intergenic	Biological Process: negative regulation of transcription from RNA polymerase II promoter (GO:0000122);; Molecular Function: p53 binding (GO:0002039);; Molecular Function: ubiquitin-protein transferase activity (GO:0004842);; Cellular Component: nucleolus (GO:0005730);; Cellular Component: cytoplasm (GO:0005737);; Biological Process: protein complex assembly (GO:0006461);; Biological Process: DNA …	FoxO signaling pathway (ko04068);; Cell cycle (ko04110);; p53 signaling pathway (ko04115);; Ubiquitin mediated proteolysis (ko04120);; Endocytosis (ko04144);; PI3K-Akt signaling pathway (ko04151);; Thyroid hormone signaling pathway (ko04919);; Epstein-Barr virus infection (ko05169);; Pathways in cancer (ko05200);; Transcriptional misregulation in cancer (ko05202);; Viral carcinogenesis (ko05203);…
TGFBR2	10.8792	17.658	11.5443	24.124	16.5827	17.4386	0.00339729	1.11451	up	NC_019476.2	4783178	4783299	strongHyper	0.312	1.51e-05	Distal Intergenic	Biological Process: patterning of blood vessels (GO:0001569);; Biological Process: vasculogenesis (GO:0001570);; Biological Process: in utero embryonic development (GO:0001701);; Biological Process: positive regulation of mesenchymal cell proliferation (GO:0002053);; Biological Process: lens development in camera-type eye (GO:0002088);; Biological Process: positive regulation of tolerance inducti…	MAPK signaling pathway (ko04010);; Cytokine-cytokine receptor interaction (ko04060);; FoxO signaling pathway (ko04068);; Endocytosis (ko04144);; TGF-beta signaling pathway (ko04350);; Osteoclast differentiation (ko04380);; Hippo signaling pathway (ko04390);; Adherens junction (ko04520);; Chagas disease (American trypanosomiasis) (ko05142);; HTLV-I infection (ko05166);; Pathways in cancer (ko05200…
TGFBR2	10.8792	17.658	11.5443	24.124	16.5827	17.4386	0.00339729	1.11451	up	NC_019476.2	4805525	4805841	strongHyper	0.354	3.79e-13	Distal Intergenic	Biological Process: patterning of blood vessels (GO:0001569);; Biological Process: vasculogenesis (GO:0001570);; Biological Process: in utero embryonic development (GO:0001701);; Biological Process: positive regulation of mesenchymal cell proliferation (GO:0002053);; Biological Process: lens development in camera-type eye (GO:0002088);; Biological Process: positive regulation of tolerance inducti…	MAPK signaling pathway (ko04010);; Cytokine-cytokine receptor interaction (ko04060);; FoxO signaling pathway (ko04068);; Endocytosis (ko04144);; TGF-beta signaling pathway (ko04350);; Osteoclast differentiation (ko04380);; Hippo signaling pathway (ko04390);; Adherens junction (ko04520);; Chagas disease (American trypanosomiasis) (ko05142);; HTLV-I infection (ko05166);; Pathways in cancer (ko05200…
TGFBR2	10.8792	17.658	11.5443	24.124	16.5827	17.4386	0.00339729	1.11451	up	NC_019476.2	4807836	4807858	strongHyper	0.649	9.11e-13	Distal Intergenic	Biological Process: patterning of blood vessels (GO:0001569);; Biological Process: vasculogenesis (GO:0001570);; Biological Process: in utero embryonic development (GO:0001701);; Biological Process: positive regulation of mesenchymal cell proliferation (GO:0002053);; Biological Process: lens development in camera-type eye (GO:0002088);; Biological Process: positive regulation of tolerance inducti…	MAPK signaling pathway (ko04010);; Cytokine-cytokine receptor interaction (ko04060);; FoxO signaling pathway (ko04068);; Endocytosis (ko04144);; TGF-beta signaling pathway (ko04350);; Osteoclast differentiation (ko04380);; Hippo signaling pathway (ko04390);; Adherens junction (ko04520);; Chagas disease (American trypanosomiasis) (ko05142);; HTLV-I infection (ko05166);; Pathways in cancer (ko05200…
TGFBR2	10.8792	17.658	11.5443	24.124	16.5827	17.4386	0.00339729	1.11451	up	NC_019476.2	4835754	4835978	strongHypo	-0.461	8.47e-08	Distal Intergenic	Biological Process: patterning of blood vessels (GO:0001569);; Biological Process: vasculogenesis (GO:0001570);; Biological Process: in utero embryonic development (GO:0001701);; Biological Process: positive regulation of mesenchymal cell proliferation (GO:0002053);; Biological Process: lens development in camera-type eye (GO:0002088);; Biological Process: positive regulation of tolerance inducti…	MAPK signaling pathway (ko04010);; Cytokine-cytokine receptor interaction (ko04060);; FoxO signaling pathway (ko04068);; Endocytosis (ko04144);; TGF-beta signaling pathway (ko04350);; Osteoclast differentiation (ko04380);; Hippo signaling pathway (ko04390);; Adherens junction (ko04520);; Chagas disease (American trypanosomiasis) (ko05142);; HTLV-I infection (ko05166);; Pathways in cancer (ko05200…
TGFBR2	10.8792	17.658	11.5443	24.124	16.5827	17.4386	0.00339729	1.11451	up	NC_019476.2	4942925	4943247	strongHypo	-0.476	4.73e-15	Distal Intergenic	Biological Process: patterning of blood vessels (GO:0001569);; Biological Process: vasculogenesis (GO:0001570);; Biological Process: in utero embryonic development (GO:0001701);; Biological Process: positive regulation of mesenchymal cell proliferation (GO:0002053);; Biological Process: lens development in camera-type eye (GO:0002088);; Biological Process: positive regulation of tolerance inducti…	MAPK signaling pathway (ko04010);; Cytokine-cytokine receptor interaction (ko04060);; FoxO signaling pathway (ko04068);; Endocytosis (ko04144);; TGF-beta signaling pathway (ko04350);; Osteoclast differentiation (ko04380);; Hippo signaling pathway (ko04390);; Adherens junction (ko04520);; Chagas disease (American trypanosomiasis) (ko05142);; HTLV-I infection (ko05166);; Pathways in cancer (ko05200…
TGFBR2	10.8792	17.658	11.5443	24.124	16.5827	17.4386	0.00339729	1.11451	up	NC_019476.2	5005666	5005679	strongHypo	-0.478	1.66e-11	Distal Intergenic	Biological Process: patterning of blood vessels (GO:0001569);; Biological Process: vasculogenesis (GO:0001570);; Biological Process: in utero embryonic development (GO:0001701);; Biological Process: positive regulation of mesenchymal cell proliferation (GO:0002053);; Biological Process: lens development in camera-type eye (GO:0002088);; Biological Process: positive regulation of tolerance inducti…	MAPK signaling pathway (ko04010);; Cytokine-cytokine receptor interaction (ko04060);; FoxO signaling pathway (ko04068);; Endocytosis (ko04144);; TGF-beta signaling pathway (ko04350);; Osteoclast differentiation (ko04380);; Hippo signaling pathway (ko04390);; Adherens junction (ko04520);; Chagas disease (American trypanosomiasis) (ko05142);; HTLV-I infection (ko05166);; Pathways in cancer (ko05200…
STAC	0.207286	0.122406	0.14486	0.898084	1.10835	0.375154	0.0155617	2.27445	up	NC_019476.2	9825503	9825566	strongHyper	0.317	1.21e-05	Distal Intergenic	Cellular Component: cytoplasm (GO:0005737);; Biological Process: cellular response to heat (GO:0034605);; Biological Process: intracellular signal transduction (GO:0035556);; Molecular Function: metal ion binding (GO:0046872);;	--
STAC	0.207286	0.122406	0.14486	0.898084	1.10835	0.375154	0.0155617	2.27445	up	NC_019476.2	9885666	9885863	strongHyper	0.374	1.57e-06	Distal Intergenic	Cellular Component: cytoplasm (GO:0005737);; Biological Process: cellular response to heat (GO:0034605);; Biological Process: intracellular signal transduction (GO:0035556);; Molecular Function: metal ion binding (GO:0046872);;	--
STAC	0.207286	0.122406	0.14486	0.898084	1.10835	0.375154	0.0155617	2.27445	up	NC_019476.2	9998509	9998654	strongHyper	0.321	3.75e-07	Distal Intergenic	Cellular Component: cytoplasm (GO:0005737);; Biological Process: cellular response to heat (GO:0034605);; Biological Process: intracellular signal transduction (GO:0035556);; Molecular Function: metal ion binding (GO:0046872);;	--
STAC	0.207286	0.122406	0.14486	0.898084	1.10835	0.375154	0.0155617	2.27445	up	NC_019476.2	10014664	10015045	strongHyper	0.375	1.41e-11	Distal Intergenic	Cellular Component: cytoplasm (GO:0005737);; Biological Process: cellular response to heat (GO:0034605);; Biological Process: intracellular signal transduction (GO:0035556);; Molecular Function: metal ion binding (GO:0046872);;	--
STAC	0.207286	0.122406	0.14486	0.898084	1.10835	0.375154	0.0155617	2.27445	up	NC_019476.2	10022052	10022067	strongHyper	0.509	4.84e-11	Distal Intergenic	Cellular Component: cytoplasm (GO:0005737);; Biological Process: cellular response to heat (GO:0034605);; Biological Process: intracellular signal transduction (GO:0035556);; Molecular Function: metal ion binding (GO:0046872);;	--
STAC	0.207286	0.122406	0.14486	0.898084	1.10835	0.375154	0.0155617	2.27445	up	NC_019476.2	10079887	10079895	strongHyper	0.341	2.75e-06	Intron (rna39814/gene22114, intron 1 of 10)	Cellular Component: cytoplasm (GO:0005737);; Biological Process: cellular response to heat (GO:0034605);; Biological Process: intracellular signal transduction (GO:0035556);; Molecular Function: metal ion binding (GO:0046872);;	--
FOXP1	9.85601	7.1157	9.53708	14.0443	15.5856	17.0546	0.00523804	1.14651	up	NC_019476.2	30583114	30583130	strongHyper	0.309	0.000344	Intron (rna40247/gene22297, intron 9 of 17)	Biological Process: in utero embryonic development (GO:0001701);; Biological Process: positive regulation of mesenchymal cell proliferation (GO:0002053);; Biological Process: pre-B cell differentiation (GO:0002329);; Biological Process: positive regulation of immunoglobulin production (GO:0002639);; Molecular Function: chromatin binding (GO:0003682);; Molecular Function: double-stranded DNA bindi…	--
FOXP1	9.85601	7.1157	9.53708	14.0443	15.5856	17.0546	0.00523804	1.14651	up	NC_019476.2	30692004	30692194	strongHypo	-0.458	8.04e-12	Distal Intergenic	Biological Process: in utero embryonic development (GO:0001701);; Biological Process: positive regulation of mesenchymal cell proliferation (GO:0002053);; Biological Process: pre-B cell differentiation (GO:0002329);; Biological Process: positive regulation of immunoglobulin production (GO:0002639);; Molecular Function: chromatin binding (GO:0003682);; Molecular Function: double-stranded DNA bindi…	--
CLEC3B	24.4416	28.9392	15.969	99.6708	58.1209	48.2811	0.0256709	1.75217	up	NC_019476.2	54089851	54090011	strongHyper	0.355	0.000278	Distal Intergenic	Biological Process: skeletal system development (GO:0001501);; Cellular Component: granular component (GO:0001652);; Molecular Function: calcium ion binding (GO:0005509);; Cellular Component: extracellular space (GO:0005615);; Cellular Component: cytoplasm (GO:0005737);; Molecular Function: heparin binding (GO:0008201);; Biological Process: positive regulation of plasminogen activation (GO:001075…	--
LOC101109746	2.5732	3.12553	2.13964	18.2047	17.7204	6.94842	0.00614614	2.60905	up	NC_019477.2	7310360	7310663	strongHyper	0.431	0.00025	Distal Intergenic	Biological Process: antigen processing and presentation of peptide or polysaccharide antigen via MHC class II (GO:0002504);; Biological Process: immune response (GO:0006955);; Cellular Component: integral component of membrane (GO:0016021);; Cellular Component: MHC class II protein complex (GO:0042613);;	Phagosome (ko04145);; Cell adhesion molecules (CAMs) (ko04514);; Antigen processing and presentation (ko04612);; Intestinal immune network for IgA production (ko04672);; Type I diabetes mellitus (ko04940);; Leishmaniasis (ko05140);; Toxoplasmosis (ko05145);; Staphylococcus aureus infection (ko05150);; Tuberculosis (ko05152);; Influenza A (ko05164);; HTLV-I infection (ko05166);; Herpes simplex inf…
MICA	6.53481	15.15	3.32655	2.25556	3.35431	0.820167	0.00223502	-1.89094	down	NC_019477.2	26950680	26950731	strongHyper	0.564	4.93e-10	Promoter (2-3kb)	Biological Process: immune response (GO:0006955);; Cellular Component: membrane (GO:0016020);; Biological Process: antigen processing and presentation (GO:0019882);;	--
ATXN1	2.24574	2.21393	2.31746	3.8517	4.65892	4.26422	0.00194928	1.1912	up	NC_019477.2	39380757	39380800	strongHyper	0.329	1.34e-05	Intron (rna42564/gene23648, intron 4 of 11)	Cellular Component: cytoplasm (GO:0005737);; Molecular Function: protein C-terminus binding (GO:0008022);; Molecular Function: poly(U) RNA binding (GO:0008266);; Biological Process: adult locomotory behavior (GO:0008344);; Biological Process: visual learning (GO:0008542);; Cellular Component: nuclear matrix (GO:0016363);; Molecular Function: poly(G) binding (GO:0034046);; Cellular Component: nucl…	--
CD83	1.53461	1.19586	1.15121	6.36505	4.64346	4.26869	0.00136818	2.16218	up	NC_019477.2	41192106	41192546	strongHypo	-0.335	6.96e-09	Distal Intergenic	Cellular Component: external side of plasma membrane (GO:0009897);; Biological Process: response to organic cyclic compound (GO:0014070);; Biological Process: negative regulation of interleukin-4 production (GO:0032713);; Biological Process: positive regulation of interleukin-10 production (GO:0032733);; Biological Process: positive regulation of interleukin-2 production (GO:0032743);; Biological…	--
CD83	1.53461	1.19586	1.15121	6.36505	4.64346	4.26869	0.00136818	2.16218	up	NC_019477.2	41213292	41213568	strongHyper	0.305	4.44e-05	Distal Intergenic	Cellular Component: external side of plasma membrane (GO:0009897);; Biological Process: response to organic cyclic compound (GO:0014070);; Biological Process: negative regulation of interleukin-4 production (GO:0032713);; Biological Process: positive regulation of interleukin-10 production (GO:0032733);; Biological Process: positive regulation of interleukin-2 production (GO:0032743);; Biological…	--
CD83	1.53461	1.19586	1.15121	6.36505	4.64346	4.26869	0.00136818	2.16218	up	NC_019477.2	41468684	41468722	strongHyper	0.329	2.55e-05	Distal Intergenic	Cellular Component: external side of plasma membrane (GO:0009897);; Biological Process: response to organic cyclic compound (GO:0014070);; Biological Process: negative regulation of interleukin-4 production (GO:0032713);; Biological Process: positive regulation of interleukin-10 production (GO:0032733);; Biological Process: positive regulation of interleukin-2 production (GO:0032743);; Biological…	--
CD83	1.53461	1.19586	1.15121	6.36505	4.64346	4.26869	0.00136818	2.16218	up	NC_019477.2	41547612	41547738	strongHypo	-0.37	2.95e-05	Distal Intergenic	Cellular Component: external side of plasma membrane (GO:0009897);; Biological Process: response to organic cyclic compound (GO:0014070);; Biological Process: negative regulation of interleukin-4 production (GO:0032713);; Biological Process: positive regulation of interleukin-10 production (GO:0032733);; Biological Process: positive regulation of interleukin-2 production (GO:0032743);; Biological…	--
EDN1	1.18145	0.824514	2.43702	8.16385	6.86996	2.9681	0.00337796	1.87636	up	NC_019477.2	42721161	42721544	strongHyper	0.442	3.21e-11	Distal Intergenic	Biological Process: negative regulation of transcription from RNA polymerase II promoter (GO:0000122);; Biological Process: prostaglandin biosynthetic process (GO:0001516);; Biological Process: patterning of blood vessels (GO:0001569);; Biological Process: response to hypoxia (GO:0001666);; Biological Process: in utero embryonic development (GO:0001701);; Biological Process: regulation of systemi…	HIF-1 signaling pathway (ko04066);; TNF signaling pathway (ko04668);; Melanogenesis (ko04916)
EDN1	1.18145	0.824514	2.43702	8.16385	6.86996	2.9681	0.00337796	1.87636	up	NC_019477.2	42754806	42755260	strongHyper	0.301	2.99e-06	Distal Intergenic	Biological Process: negative regulation of transcription from RNA polymerase II promoter (GO:0000122);; Biological Process: prostaglandin biosynthetic process (GO:0001516);; Biological Process: patterning of blood vessels (GO:0001569);; Biological Process: response to hypoxia (GO:0001666);; Biological Process: in utero embryonic development (GO:0001701);; Biological Process: regulation of systemi…	HIF-1 signaling pathway (ko04066);; TNF signaling pathway (ko04668);; Melanogenesis (ko04916)
EDN1	1.18145	0.824514	2.43702	8.16385	6.86996	2.9681	0.00337796	1.87636	up	NC_019477.2	42756089	42756222	strongHypo	-0.511	4.29e-18	Distal Intergenic	Biological Process: negative regulation of transcription from RNA polymerase II promoter (GO:0000122);; Biological Process: prostaglandin biosynthetic process (GO:0001516);; Biological Process: patterning of blood vessels (GO:0001569);; Biological Process: response to hypoxia (GO:0001666);; Biological Process: in utero embryonic development (GO:0001701);; Biological Process: regulation of systemi…	HIF-1 signaling pathway (ko04066);; TNF signaling pathway (ko04668);; Melanogenesis (ko04916)
EDN1	1.18145	0.824514	2.43702	8.16385	6.86996	2.9681	0.00337796	1.87636	up	NC_019477.2	42859854	42859956	strongHyper	0.49	7.08e-12	Distal Intergenic	Biological Process: negative regulation of transcription from RNA polymerase II promoter (GO:0000122);; Biological Process: prostaglandin biosynthetic process (GO:0001516);; Biological Process: patterning of blood vessels (GO:0001569);; Biological Process: response to hypoxia (GO:0001666);; Biological Process: in utero embryonic development (GO:0001701);; Biological Process: regulation of systemi…	HIF-1 signaling pathway (ko04066);; TNF signaling pathway (ko04668);; Melanogenesis (ko04916)
EDN1	1.18145	0.824514	2.43702	8.16385	6.86996	2.9681	0.00337796	1.87636	up	NC_019477.2	42911806	42911815	strongHypo	-0.563	6.4e-12	Distal Intergenic	Biological Process: negative regulation of transcription from RNA polymerase II promoter (GO:0000122);; Biological Process: prostaglandin biosynthetic process (GO:0001516);; Biological Process: patterning of blood vessels (GO:0001569);; Biological Process: response to hypoxia (GO:0001666);; Biological Process: in utero embryonic development (GO:0001701);; Biological Process: regulation of systemi…	HIF-1 signaling pathway (ko04066);; TNF signaling pathway (ko04668);; Melanogenesis (ko04916)
EDN1	1.18145	0.824514	2.43702	8.16385	6.86996	2.9681	0.00337796	1.87636	up	NC_019477.2	42927389	42927441	strongHypo	-0.402	1.69e-08	Distal Intergenic	Biological Process: negative regulation of transcription from RNA polymerase II promoter (GO:0000122);; Biological Process: prostaglandin biosynthetic process (GO:0001516);; Biological Process: patterning of blood vessels (GO:0001569);; Biological Process: response to hypoxia (GO:0001666);; Biological Process: in utero embryonic development (GO:0001701);; Biological Process: regulation of systemi…	HIF-1 signaling pathway (ko04066);; TNF signaling pathway (ko04668);; Melanogenesis (ko04916)
EDN1	1.18145	0.824514	2.43702	8.16385	6.86996	2.9681	0.00337796	1.87636	up	NC_019477.2	43011030	43011276	strongHypo	-0.459	1.21e-13	Distal Intergenic	Biological Process: negative regulation of transcription from RNA polymerase II promoter (GO:0000122);; Biological Process: prostaglandin biosynthetic process (GO:0001516);; Biological Process: patterning of blood vessels (GO:0001569);; Biological Process: response to hypoxia (GO:0001666);; Biological Process: in utero embryonic development (GO:0001701);; Biological Process: regulation of systemi…	HIF-1 signaling pathway (ko04066);; TNF signaling pathway (ko04668);; Melanogenesis (ko04916)
LOC101114987	279.496	268.992	220.396	93.2621	67.7405	75.2772	4.44e-05	-1.4826	down	NC_019478.2	13710012	13710058	strongHypo	-0.552	5.9e-11	Distal Intergenic	Cellular Component: Prp19 complex (GO:0000974);; Molecular Function: ATP binding (GO:0005524);; Cellular Component: spliceosomal complex (GO:0005681);; Cellular Component: nucleolus (GO:0005730);; Cellular Component: cytosol (GO:0005829);; Biological Process: mRNA processing (GO:0006397);; Biological Process: response to stress (GO:0006950);; Biological Process: RNA splicing (GO:0008380);; Cellul…	Spliceosome (ko03040);; MAPK signaling pathway (ko04010);; Protein processing in endoplasmic reticulum (ko04141);; Endocytosis (ko04144);; Antigen processing and presentation (ko04612);; Estrogen signaling pathway (ko04915);; Legionellosis (ko05134);; Toxoplasmosis (ko05145);; Measles (ko05162);; Influenza A (ko05164);; Epstein-Barr virus infection (ko05169)
LOC101114987	279.496	268.992	220.396	93.2621	67.7405	75.2772	4.44e-05	-1.4826	down	NC_019478.2	14034840	14034936	strongHypo	-0.333	3.4e-05	Distal Intergenic	Cellular Component: Prp19 complex (GO:0000974);; Molecular Function: ATP binding (GO:0005524);; Cellular Component: spliceosomal complex (GO:0005681);; Cellular Component: nucleolus (GO:0005730);; Cellular Component: cytosol (GO:0005829);; Biological Process: mRNA processing (GO:0006397);; Biological Process: response to stress (GO:0006950);; Biological Process: RNA splicing (GO:0008380);; Cellul…	Spliceosome (ko03040);; MAPK signaling pathway (ko04010);; Protein processing in endoplasmic reticulum (ko04141);; Endocytosis (ko04144);; Antigen processing and presentation (ko04612);; Estrogen signaling pathway (ko04915);; Legionellosis (ko05134);; Toxoplasmosis (ko05145);; Measles (ko05162);; Influenza A (ko05164);; Epstein-Barr virus infection (ko05169)
LOC101114987	279.496	268.992	220.396	93.2621	67.7405	75.2772	4.44e-05	-1.4826	down	NC_019478.2	14043177	14043215	strongHypo	-0.303	5.08e-06	Distal Intergenic	Cellular Component: Prp19 complex (GO:0000974);; Molecular Function: ATP binding (GO:0005524);; Cellular Component: spliceosomal complex (GO:0005681);; Cellular Component: nucleolus (GO:0005730);; Cellular Component: cytosol (GO:0005829);; Biological Process: mRNA processing (GO:0006397);; Biological Process: response to stress (GO:0006950);; Biological Process: RNA splicing (GO:0008380);; Cellul…	Spliceosome (ko03040);; MAPK signaling pathway (ko04010);; Protein processing in endoplasmic reticulum (ko04141);; Endocytosis (ko04144);; Antigen processing and presentation (ko04612);; Estrogen signaling pathway (ko04915);; Legionellosis (ko05134);; Toxoplasmosis (ko05145);; Measles (ko05162);; Influenza A (ko05164);; Epstein-Barr virus infection (ko05169)
LOC101114987	279.496	268.992	220.396	93.2621	67.7405	75.2772	4.44e-05	-1.4826	down	NC_019478.2	14095943	14096048	strongHypo	-0.413	2.84e-06	Distal Intergenic	Cellular Component: Prp19 complex (GO:0000974);; Molecular Function: ATP binding (GO:0005524);; Cellular Component: spliceosomal complex (GO:0005681);; Cellular Component: nucleolus (GO:0005730);; Cellular Component: cytosol (GO:0005829);; Biological Process: mRNA processing (GO:0006397);; Biological Process: response to stress (GO:0006950);; Biological Process: RNA splicing (GO:0008380);; Cellul…	Spliceosome (ko03040);; MAPK signaling pathway (ko04010);; Protein processing in endoplasmic reticulum (ko04141);; Endocytosis (ko04144);; Antigen processing and presentation (ko04612);; Estrogen signaling pathway (ko04915);; Legionellosis (ko05134);; Toxoplasmosis (ko05145);; Measles (ko05162);; Influenza A (ko05164);; Epstein-Barr virus infection (ko05169)
LOC101114987	279.496	268.992	220.396	93.2621	67.7405	75.2772	4.44e-05	-1.4826	down	NC_019478.2	14223418	14223770	strongHypo	-0.388	3.18e-09	Distal Intergenic	Cellular Component: Prp19 complex (GO:0000974);; Molecular Function: ATP binding (GO:0005524);; Cellular Component: spliceosomal complex (GO:0005681);; Cellular Component: nucleolus (GO:0005730);; Cellular Component: cytosol (GO:0005829);; Biological Process: mRNA processing (GO:0006397);; Biological Process: response to stress (GO:0006950);; Biological Process: RNA splicing (GO:0008380);; Cellul…	Spliceosome (ko03040);; MAPK signaling pathway (ko04010);; Protein processing in endoplasmic reticulum (ko04141);; Endocytosis (ko04144);; Antigen processing and presentation (ko04612);; Estrogen signaling pathway (ko04915);; Legionellosis (ko05134);; Toxoplasmosis (ko05145);; Measles (ko05162);; Influenza A (ko05164);; Epstein-Barr virus infection (ko05169)
LOC101114987	279.496	268.992	220.396	93.2621	67.7405	75.2772	4.44e-05	-1.4826	down	NC_019478.2	14352887	14353058	strongHyper	0.422	2.15e-08	Distal Intergenic	Cellular Component: Prp19 complex (GO:0000974);; Molecular Function: ATP binding (GO:0005524);; Cellular Component: spliceosomal complex (GO:0005681);; Cellular Component: nucleolus (GO:0005730);; Cellular Component: cytosol (GO:0005829);; Biological Process: mRNA processing (GO:0006397);; Biological Process: response to stress (GO:0006950);; Biological Process: RNA splicing (GO:0008380);; Cellul…	Spliceosome (ko03040);; MAPK signaling pathway (ko04010);; Protein processing in endoplasmic reticulum (ko04141);; Endocytosis (ko04144);; Antigen processing and presentation (ko04612);; Estrogen signaling pathway (ko04915);; Legionellosis (ko05134);; Toxoplasmosis (ko05145);; Measles (ko05162);; Influenza A (ko05164);; Epstein-Barr virus infection (ko05169)
LOC101114987	279.496	268.992	220.396	93.2621	67.7405	75.2772	4.44e-05	-1.4826	down	NC_019478.2	14589717	14589912	strongHypo	-0.455	2.55e-08	Distal Intergenic	Cellular Component: Prp19 complex (GO:0000974);; Molecular Function: ATP binding (GO:0005524);; Cellular Component: spliceosomal complex (GO:0005681);; Cellular Component: nucleolus (GO:0005730);; Cellular Component: cytosol (GO:0005829);; Biological Process: mRNA processing (GO:0006397);; Biological Process: response to stress (GO:0006950);; Biological Process: RNA splicing (GO:0008380);; Cellul…	Spliceosome (ko03040);; MAPK signaling pathway (ko04010);; Protein processing in endoplasmic reticulum (ko04141);; Endocytosis (ko04144);; Antigen processing and presentation (ko04612);; Estrogen signaling pathway (ko04915);; Legionellosis (ko05134);; Toxoplasmosis (ko05145);; Measles (ko05162);; Influenza A (ko05164);; Epstein-Barr virus infection (ko05169)
LOC101114987	279.496	268.992	220.396	93.2621	67.7405	75.2772	4.44e-05	-1.4826	down	NC_019478.2	15037566	15037589	strongHypo	-0.514	2.68e-09	Distal Intergenic	Cellular Component: Prp19 complex (GO:0000974);; Molecular Function: ATP binding (GO:0005524);; Cellular Component: spliceosomal complex (GO:0005681);; Cellular Component: nucleolus (GO:0005730);; Cellular Component: cytosol (GO:0005829);; Biological Process: mRNA processing (GO:0006397);; Biological Process: response to stress (GO:0006950);; Biological Process: RNA splicing (GO:0008380);; Cellul…	Spliceosome (ko03040);; MAPK signaling pathway (ko04010);; Protein processing in endoplasmic reticulum (ko04141);; Endocytosis (ko04144);; Antigen processing and presentation (ko04612);; Estrogen signaling pathway (ko04915);; Legionellosis (ko05134);; Toxoplasmosis (ko05145);; Measles (ko05162);; Influenza A (ko05164);; Epstein-Barr virus infection (ko05169)
LOC101114987	279.496	268.992	220.396	93.2621	67.7405	75.2772	4.44e-05	-1.4826	down	NC_019478.2	15231234	15231246	strongHyper	0.35	0.000157	Distal Intergenic	Cellular Component: Prp19 complex (GO:0000974);; Molecular Function: ATP binding (GO:0005524);; Cellular Component: spliceosomal complex (GO:0005681);; Cellular Component: nucleolus (GO:0005730);; Cellular Component: cytosol (GO:0005829);; Biological Process: mRNA processing (GO:0006397);; Biological Process: response to stress (GO:0006950);; Biological Process: RNA splicing (GO:0008380);; Cellul…	Spliceosome (ko03040);; MAPK signaling pathway (ko04010);; Protein processing in endoplasmic reticulum (ko04141);; Endocytosis (ko04144);; Antigen processing and presentation (ko04612);; Estrogen signaling pathway (ko04915);; Legionellosis (ko05134);; Toxoplasmosis (ko05145);; Measles (ko05162);; Influenza A (ko05164);; Epstein-Barr virus infection (ko05169)
LOC101114987	279.496	268.992	220.396	93.2621	67.7405	75.2772	4.44e-05	-1.4826	down	NC_019478.2	15296223	15296279	strongHypo	-0.353	0.000146	Distal Intergenic	Cellular Component: Prp19 complex (GO:0000974);; Molecular Function: ATP binding (GO:0005524);; Cellular Component: spliceosomal complex (GO:0005681);; Cellular Component: nucleolus (GO:0005730);; Cellular Component: cytosol (GO:0005829);; Biological Process: mRNA processing (GO:0006397);; Biological Process: response to stress (GO:0006950);; Biological Process: RNA splicing (GO:0008380);; Cellul…	Spliceosome (ko03040);; MAPK signaling pathway (ko04010);; Protein processing in endoplasmic reticulum (ko04141);; Endocytosis (ko04144);; Antigen processing and presentation (ko04612);; Estrogen signaling pathway (ko04915);; Legionellosis (ko05134);; Toxoplasmosis (ko05145);; Measles (ko05162);; Influenza A (ko05164);; Epstein-Barr virus infection (ko05169)
LOC101102194	24.238	22.2121	17.7736	9.0263	8.10628	6.17005	0.0140608	-1.24986	down	NC_019479.2	10764664	10764727	strongHyper	0.645	6.2e-08	Distal Intergenic	Molecular Function: RNA binding (GO:0003723);; Cellular Component: cytoplasm (GO:0005737);; Biological Process: intracellular transport of viral protein in host cell (GO:0019060);; Biological Process: negative regulation of protein binding (GO:0032091);; Biological Process: positive regulation of viral genome replication (GO:0045070);; Biological Process: negative regulation of viral genome repli…	Hepatitis C (ko05160);; Herpes simplex infection (ko05168)
ANKRD1	0.275986	0.099899	0.021964	1.39126	1.33174	0.375627	0.0256359	3.10503	up	NC_019479.2	12222365	12222419	strongHypo	-0.348	4.04e-07	3' UTR	Molecular Function: RNA polymerase II transcription factor binding (GO:0001085);; Molecular Function: RNA polymerase II transcription coactivator activity (GO:0001105);; Molecular Function: p53 binding (GO:0002039);; Molecular Function: DNA binding (GO:0003677);; Molecular Function: transcription corepressor activity (GO:0003714);; Molecular Function: actin binding (GO:0003779);; Cellular Compone…	--
ANKRD1	0.275986	0.099899	0.021964	1.39126	1.33174	0.375627	0.0256359	3.10503	up	NC_019479.2	12288516	12288622	strongHypo	-0.394	0.000625	Distal Intergenic	Molecular Function: RNA polymerase II transcription factor binding (GO:0001085);; Molecular Function: RNA polymerase II transcription coactivator activity (GO:0001105);; Molecular Function: p53 binding (GO:0002039);; Molecular Function: DNA binding (GO:0003677);; Molecular Function: transcription corepressor activity (GO:0003714);; Molecular Function: actin binding (GO:0003779);; Cellular Compone…	--
ANKRD1	0.275986	0.099899	0.021964	1.39126	1.33174	0.375627	0.0256359	3.10503	up	NC_019479.2	12324942	12325247	strongHyper	0.333	1.61e-07	Distal Intergenic	Molecular Function: RNA polymerase II transcription factor binding (GO:0001085);; Molecular Function: RNA polymerase II transcription coactivator activity (GO:0001105);; Molecular Function: p53 binding (GO:0002039);; Molecular Function: DNA binding (GO:0003677);; Molecular Function: transcription corepressor activity (GO:0003714);; Molecular Function: actin binding (GO:0003779);; Cellular Compone…	--
LOC101116273	16.4491	18.3299	11.9867	4.86007	7.77792	5.18485	0.00512835	-1.19896	down	NC_019479.2	23847292	23847337	strongHypo	-0.398	3.57e-07	Intron (rna44499/gene24845, intron 4 of 5)	Molecular Function: glutathione transferase activity (GO:0004364);; Cellular Component: cytoplasm (GO:0005737);;	Glutathione metabolism (ko00480);; Metabolism of xenobiotics by cytochrome P450 (ko00980);; Drug metabolism - cytochrome P450 (ko00982);; Chemical carcinogenesis (ko05204)
EMX2	8.08235	4.22985	6.62864	1.44227	1.7333	1.89771	0.0137719	-1.70275	down	NC_019479.2	36933764	36934066	strongHypo	-0.465	3.19e-07	Distal Intergenic	Molecular Function: transcription regulatory region sequence-specific DNA binding (GO:0000976);; Molecular Function: sequence-specific DNA binding transcription factor activity (GO:0003700);; Molecular Function: protein binding (GO:0005515);; Cellular Component: nucleus (GO:0005634);; Biological Process: regulation of transcription, DNA-templated (GO:0006355);; Biological Process: anterior/poster…	--
EMX2	8.08235	4.22985	6.62864	1.44227	1.7333	1.89771	0.0137719	-1.70275	down	NC_019479.2	36936963	36937139	strongHypo	-0.367	5.19e-05	Distal Intergenic	Molecular Function: transcription regulatory region sequence-specific DNA binding (GO:0000976);; Molecular Function: sequence-specific DNA binding transcription factor activity (GO:0003700);; Molecular Function: protein binding (GO:0005515);; Cellular Component: nucleus (GO:0005634);; Biological Process: regulation of transcription, DNA-templated (GO:0006355);; Biological Process: anterior/poster…	--
LOC101106384	517.736	492.392	345.04	1113.41	727.573	701.547	0.0262605	1.09217	up	NC_019480.2	16441506	16441517	strongHyper	0.526	3.13e-06	Distal Intergenic	Molecular Function: actin binding (GO:0003779);; Cellular Component: cytoplasm (GO:0005737);; Biological Process: sequestering of actin monomers (GO:0042989);;	Regulation of actin cytoskeleton (ko04810)
LOC101106384	517.736	492.392	345.04	1113.41	727.573	701.547	0.0262605	1.09217	up	NC_019480.2	16600343	16600665	strongHyper	0.476	1.96e-17	Distal Intergenic	Molecular Function: actin binding (GO:0003779);; Cellular Component: cytoplasm (GO:0005737);; Biological Process: sequestering of actin monomers (GO:0042989);;	Regulation of actin cytoskeleton (ko04810)
LOC101106384	517.736	492.392	345.04	1113.41	727.573	701.547	0.0262605	1.09217	up	NC_019480.2	16877543	16877663	strongHyper	0.554	5.79e-12	Distal Intergenic	Molecular Function: actin binding (GO:0003779);; Cellular Component: cytoplasm (GO:0005737);; Biological Process: sequestering of actin monomers (GO:0042989);;	Regulation of actin cytoskeleton (ko04810)
LOC101106384	517.736	492.392	345.04	1113.41	727.573	701.547	0.0262605	1.09217	up	NC_019480.2	16901114	16901293	strongHyper	0.347	0.000151	Distal Intergenic	Molecular Function: actin binding (GO:0003779);; Cellular Component: cytoplasm (GO:0005737);; Biological Process: sequestering of actin monomers (GO:0042989);;	Regulation of actin cytoskeleton (ko04810)
LOC101106384	517.736	492.392	345.04	1113.41	727.573	701.547	0.0262605	1.09217	up	NC_019480.2	17020794	17020993	strongHyper	0.446	2.48e-07	Distal Intergenic	Molecular Function: actin binding (GO:0003779);; Cellular Component: cytoplasm (GO:0005737);; Biological Process: sequestering of actin monomers (GO:0042989);;	Regulation of actin cytoskeleton (ko04810)
LOC101106384	517.736	492.392	345.04	1113.41	727.573	701.547	0.0262605	1.09217	up	NC_019480.2	17067388	17067406	strongHyper	0.5	4.72e-09	Distal Intergenic	Molecular Function: actin binding (GO:0003779);; Cellular Component: cytoplasm (GO:0005737);; Biological Process: sequestering of actin monomers (GO:0042989);;	Regulation of actin cytoskeleton (ko04810)
LOC101106384	517.736	492.392	345.04	1113.41	727.573	701.547	0.0262605	1.09217	up	NC_019480.2	17396856	17397041	strongHypo	-0.515	4.69e-19	Distal Intergenic	Molecular Function: actin binding (GO:0003779);; Cellular Component: cytoplasm (GO:0005737);; Biological Process: sequestering of actin monomers (GO:0042989);;	Regulation of actin cytoskeleton (ko04810)
LOC101106384	517.736	492.392	345.04	1113.41	727.573	701.547	0.0262605	1.09217	up	NC_019480.2	17776934	17777151	strongHyper	0.495	6.57e-11	Distal Intergenic	Molecular Function: actin binding (GO:0003779);; Cellular Component: cytoplasm (GO:0005737);; Biological Process: sequestering of actin monomers (GO:0042989);;	Regulation of actin cytoskeleton (ko04810)
LOC101106384	517.736	492.392	345.04	1113.41	727.573	701.547	0.0262605	1.09217	up	NC_019480.2	17859269	17859389	strongHyper	0.482	2.37e-11	Distal Intergenic	Molecular Function: actin binding (GO:0003779);; Cellular Component: cytoplasm (GO:0005737);; Biological Process: sequestering of actin monomers (GO:0042989);;	Regulation of actin cytoskeleton (ko04810)
LOC101106384	517.736	492.392	345.04	1113.41	727.573	701.547	0.0262605	1.09217	up	NC_019480.2	18128490	18128734	strongHyper	0.323	6.62e-07	Distal Intergenic	Molecular Function: actin binding (GO:0003779);; Cellular Component: cytoplasm (GO:0005737);; Biological Process: sequestering of actin monomers (GO:0042989);;	Regulation of actin cytoskeleton (ko04810)
NDC80	10.9342	6.97407	6.42851	2.94398	2.87943	3.56006	0.0264861	-1.18523	down	NC_019480.2	37174078	37174097	strongHyper	0.422	2.24e-07	Intron (rna45300/gene25266, intron 11 of 16)	Biological Process: establishment of mitotic spindle orientation (GO:0000132);; Cellular Component: condensed nuclear chromosome outer kinetochore (GO:0000942);; Biological Process: mitotic spindle organization (GO:0007052);; Biological Process: attachment of spindle microtubules to kinetochore (GO:0008608);; Cellular Component: Ndc80 complex (GO:0031262);;	--
MEX3C	40.6728	33.7953	34.1067	14.0041	13.9918	14.727	0.00208422	-1.15591	down	NC_019480.2	51207005	51207156	strongHyper	0.438	3.88e-12	Distal Intergenic	Molecular Function: RNA binding (GO:0003723);; Molecular Function: zinc ion binding (GO:0008270);; Cellular Component: intracellular membrane-bounded organelle (GO:0043231);;	--
MEX3C	40.6728	33.7953	34.1067	14.0041	13.9918	14.727	0.00208422	-1.15591	down	NC_019480.2	51306421	51306704	strongHypo	-0.436	1.06e-11	Distal Intergenic	Molecular Function: RNA binding (GO:0003723);; Molecular Function: zinc ion binding (GO:0008270);; Cellular Component: intracellular membrane-bounded organelle (GO:0043231);;	--
MEX3C	40.6728	33.7953	34.1067	14.0041	13.9918	14.727	0.00208422	-1.15591	down	NC_019480.2	51317623	51317682	strongHypo	-0.418	3.43e-06	Distal Intergenic	Molecular Function: RNA binding (GO:0003723);; Molecular Function: zinc ion binding (GO:0008270);; Cellular Component: intracellular membrane-bounded organelle (GO:0043231);;	--
MBD2	30.7525	24.2413	23.0537	10.3725	10.3981	8.44649	0.000227449	-1.35941	down	NC_019480.2	52881695	52881734	strongHyper	0.388	1.3e-06	Intron (rna45587/gene25392, intron 12 of 28)	Cellular Component: histone deacetylase complex (GO:0000118);; Biological Process: negative regulation of transcription from RNA polymerase II promoter (GO:0000122);; Cellular Component: heterochromatin (GO:0000792);; Molecular Function: chromatin binding (GO:0003682);; Molecular Function: mRNA binding (GO:0003729);; Cellular Component: cytoplasm (GO:0005737);; Molecular Function: methyl-CpG bind…	--
MBD2	30.7525	24.2413	23.0537	10.3725	10.3981	8.44649	0.000227449	-1.35941	down	NC_019480.2	53245161	53245221	strongHyper	0.384	3.18e-05	Distal Intergenic	Cellular Component: histone deacetylase complex (GO:0000118);; Biological Process: negative regulation of transcription from RNA polymerase II promoter (GO:0000122);; Cellular Component: heterochromatin (GO:0000792);; Molecular Function: chromatin binding (GO:0003682);; Molecular Function: mRNA binding (GO:0003729);; Cellular Component: cytoplasm (GO:0005737);; Molecular Function: methyl-CpG bind…	--
MBD2	30.7525	24.2413	23.0537	10.3725	10.3981	8.44649	0.000227449	-1.35941	down	NC_019480.2	53278827	53278863	strongHyper	0.484	6.9e-09	Distal Intergenic	Cellular Component: histone deacetylase complex (GO:0000118);; Biological Process: negative regulation of transcription from RNA polymerase II promoter (GO:0000122);; Cellular Component: heterochromatin (GO:0000792);; Molecular Function: chromatin binding (GO:0003682);; Molecular Function: mRNA binding (GO:0003729);; Cellular Component: cytoplasm (GO:0005737);; Molecular Function: methyl-CpG bind…	--
MBD2	30.7525	24.2413	23.0537	10.3725	10.3981	8.44649	0.000227449	-1.35941	down	NC_019480.2	53388666	53388698	strongHypo	-0.497	8.7e-09	Distal Intergenic	Cellular Component: histone deacetylase complex (GO:0000118);; Biological Process: negative regulation of transcription from RNA polymerase II promoter (GO:0000122);; Cellular Component: heterochromatin (GO:0000792);; Molecular Function: chromatin binding (GO:0003682);; Molecular Function: mRNA binding (GO:0003729);; Cellular Component: cytoplasm (GO:0005737);; Molecular Function: methyl-CpG bind…	--
MBD2	30.7525	24.2413	23.0537	10.3725	10.3981	8.44649	0.000227449	-1.35941	down	NC_019480.2	53665133	53665160	strongHypo	-0.367	0.000252	Distal Intergenic	Cellular Component: histone deacetylase complex (GO:0000118);; Biological Process: negative regulation of transcription from RNA polymerase II promoter (GO:0000122);; Cellular Component: heterochromatin (GO:0000792);; Molecular Function: chromatin binding (GO:0003682);; Molecular Function: mRNA binding (GO:0003729);; Cellular Component: cytoplasm (GO:0005737);; Molecular Function: methyl-CpG bind…	--
LOC105604842	0.359839	0.728904	0.311604	1.70289	1.90678	1.62027	0.00027236	2.07715	up	NC_019481.2	31098339	31098612	strongHyper	0.458	1.83e-09	Distal Intergenic	Molecular Function: structural constituent of ribosome (GO:0003735);; Biological Process: translation (GO:0006412);; Cellular Component: small ribosomal subunit (GO:0015935);; Molecular Function: rRNA binding (GO:0019843);;	Ribosome (ko03010)
LOC105604842	0.359839	0.728904	0.311604	1.70289	1.90678	1.62027	0.00027236	2.07715	up	NC_019481.2	31662048	31662273	strongHyper	0.323	1.43e-09	Distal Intergenic	Molecular Function: structural constituent of ribosome (GO:0003735);; Biological Process: translation (GO:0006412);; Cellular Component: small ribosomal subunit (GO:0015935);; Molecular Function: rRNA binding (GO:0019843);;	Ribosome (ko03010)
BAIAP2L1	3.06904	6.00812	6.58188	1.83833	1.19271	1.44953	0.0127641	-1.60534	down	NC_019481.2	37473884	37474178	strongHyper	0.482	4.37e-08	Distal Intergenic	--	--
BAIAP2L1	3.06904	6.00812	6.58188	1.83833	1.19271	1.44953	0.0127641	-1.60534	down	NC_019481.2	37494032	37494073	strongHypo	-0.426	3.04e-06	Distal Intergenic	--	--
BAIAP2L1	3.06904	6.00812	6.58188	1.83833	1.19271	1.44953	0.0127641	-1.60534	down	NC_019481.2	37514021	37514314	strongHyper	0.338	1.04e-13	5' UTR	--	--
TOMM20	16.4052	65.0636	15.8195	7.47625	12.5956	9.78912	0.00834144	-1.07109	down	NC_019482.2	7665786	7666144	strongHyper	0.413	3.25e-12	Distal Intergenic	Cellular Component: mitochondrial outer membrane translocase complex (GO:0005742);; Biological Process: protein targeting (GO:0006605);;	--
REEP3	76.3824	81.3938	83.0647	38.9611	32.807	27.6451	0.00934995	-1.08682	down	NC_019482.2	19479314	19479363	strongHyper	0.345	7.7e-09	Intron (rna47433/gene26560, intron 2 of 7)	--	--
REEP3	76.3824	81.3938	83.0647	38.9611	32.807	27.6451	0.00934995	-1.08682	down	NC_019482.2	19491554	19491574	strongHypo	-0.329	5e-05	Intron (rna47433/gene26560, intron 6 of 7)	--	--
REEP3	76.3824	81.3938	83.0647	38.9611	32.807	27.6451	0.00934995	-1.08682	down	NC_019482.2	19492763	19492809	strongHyper	0.767	3.88e-27	Intron (rna47433/gene26560, intron 6 of 7)	--	--
REEP3	76.3824	81.3938	83.0647	38.9611	32.807	27.6451	0.00934995	-1.08682	down	NC_019482.2	19497023	19497167	strongHyper	0.708	2.71e-16	Intron (rna47433/gene26560, intron 6 of 7)	--	--
REEP3	76.3824	81.3938	83.0647	38.9611	32.807	27.6451	0.00934995	-1.08682	down	NC_019482.2	19893201	19893353	strongHyper	0.544	3.05e-08	Distal Intergenic	--	--
REEP3	76.3824	81.3938	83.0647	38.9611	32.807	27.6451	0.00934995	-1.08682	down	NC_019482.2	20307378	20307607	strongHypo	-0.309	1.64e-10	Distal Intergenic	--	--
REEP3	76.3824	81.3938	83.0647	38.9611	32.807	27.6451	0.00934995	-1.08682	down	NC_019482.2	20527615	20527786	strongHyper	0.352	5.09e-05	Distal Intergenic	--	--
REEP3	76.3824	81.3938	83.0647	38.9611	32.807	27.6451	0.00934995	-1.08682	down	NC_019482.2	20662121	20662167	strongHypo	-0.43	7.96e-08	Distal Intergenic	--	--
C25H10orf11	1.43829	1.20298	1.30045	2.8731	3.16433	2.75883	4.58e-07	2.00753	up	NC_019482.2	30936895	30937091	strongHyper	0.542	9.85e-08	Intron (rna47765/gene26695, intron 1 of 5)	--	--
C25H10orf11	1.43829	1.20298	1.30045	2.8731	3.16433	2.75883	4.58e-07	2.00753	up	NC_019482.2	31049536	31049615	strongHyper	0.356	1.54e-06	Intron (rna47765/gene26695, intron 2 of 5)	--	--
C25H10orf11	1.43829	1.20298	1.30045	2.8731	3.16433	2.75883	4.58e-07	2.00753	up	NC_019482.2	31502580	31502792	strongHypo	-0.418	4.12e-10	Intron (rna47765/gene26695, intron 2 of 5)	--	--
C25H10orf11	1.43829	1.20298	1.30045	2.8731	3.16433	2.75883	4.58e-07	2.00753	up	NC_019482.2	31564854	31564881	strongHyper	0.31	1.93e-06	Intron (rna47765/gene26695, intron 2 of 5)	--	--
C25H10orf11	1.43829	1.20298	1.30045	2.8731	3.16433	2.75883	4.58e-07	2.00753	up	NC_019482.2	31585933	31586044	strongHypo	-0.462	3.51e-07	Intron (rna47765/gene26695, intron 4 of 5)	--	--
C25H10orf11	1.43829	1.20298	1.30045	2.8731	3.16433	2.75883	4.58e-07	2.00753	up	NC_019482.2	31640191	31640263	strongHypo	-0.494	4.78e-12	Intron (rna47765/gene26695, intron 5 of 5)	--	--
C25H10orf11	1.43829	1.20298	1.30045	2.8731	3.16433	2.75883	4.58e-07	2.00753	up	NC_019482.2	31707610	31707643	strongHypo	-0.507	4.2e-07	Intron (rna47765/gene26695, intron 5 of 5)	--	--
C25H10orf11	1.43829	1.20298	1.30045	2.8731	3.16433	2.75883	4.58e-07	2.00753	up	NC_019482.2	31804599	31804863	strongHyper	0.347	1.28e-08	Intron (rna47765/gene26695, intron 5 of 5)	--	--
C25H10orf11	1.43829	1.20298	1.30045	2.8731	3.16433	2.75883	4.58e-07	2.00753	up	NC_019482.2	31907943	31908111	strongHypo	-0.331	2.48e-10	Intron (rna47764/gene26695, intron 6 of 6)	--	--
BMPR1A	80.229	72.5217	85.5853	32.1317	34.82	38.1321	0.0240496	-1.00154	down	NC_019482.2	40836025	40836235	strongHypo	-0.32	5.38e-06	Intron (rna47870/gene26755, intron 9 of 13)	Molecular Function: sequence-specific DNA binding RNA polymerase II transcription factor activity (GO:0000981);; Biological Process: in utero embryonic development (GO:0001701);; Biological Process: somitogenesis (GO:0001756);; Biological Process: Mullerian duct regression (GO:0001880);; Biological Process: positive regulation of mesenchymal cell proliferation (GO:0002053);; Biological Process: e…	Cytokine-cytokine receptor interaction (ko04060);; TGF-beta signaling pathway (ko04350);; Hippo signaling pathway (ko04390);; Signaling pathways regulating pluripotency of stem cells (ko04550)
DCTN6	32.1917	45.0203	30.3929	13.4284	13.0097	15.0955	0.003387	-1.19477	down	NC_019483.2	25032676	25032713	strongHypo	-0.338	4.98e-08	Distal Intergenic	Cellular Component: cytoplasm (GO:0005737);; Cellular Component: centrosome (GO:0005813);; Cellular Component: dynactin complex (GO:0005869);; Molecular Function: dynein binding (GO:0045502);;	Vasopressin-regulated water reabsorption (ko04962)
UBE2E1	43.6987	27.738	31.6203	17.2632	16.8551	7.2111	0.00355517	-1.19558	down	NC_019483.2	40840537	40840813	strongHypo	-0.49	1.42e-08	Distal Intergenic	Molecular Function: ubiquitin-protein transferase activity (GO:0004842);; Biological Process: ISG15-protein conjugation (GO:0032020);; Molecular Function: ISG15 transferase activity (GO:0042296);; Biological Process: protein K63-linked ubiquitination (GO:0070534);; Biological Process: protein K48-linked ubiquitination (GO:0070936);; Biological Process: protein K11-linked ubiquitination (GO:007097…	Ubiquitin mediated proteolysis (ko04120);; Protein processing in endoplasmic reticulum (ko04141)
GPM6B	13.9987	16.187	22.3225	6.48471	8.29462	7.64291	0.0205649	-1.0442	down	NC_019484.2	11257043	11257270	strongHypo	-0.314	0.000319	Intron (rna48753/gene27232, intron 6 of 7)	Cellular Component: integral component of membrane (GO:0016021);; Biological Process: positive regulation of bone mineralization (GO:0030501);; Biological Process: regulation of actin cytoskeleton organization (GO:0032956);; Biological Process: regulation of focal adhesion assembly (GO:0051893);; Biological Process: extracellular matrix assembly (GO:0085029);;	--
CDC42	21.0489	28.3641	26.0535	3.87393	1.32327	10.795	4.35e-05	-2.03702	down	NC_019484.2	13112550	13112592	strongHypo	-0.488	1.14e-07	Intron (rna48800/gene27256, intron 1 of 2)	Biological Process: cardiac conduction system development (GO:0003161);; Biological Process: keratinocyte development (GO:0003334);; Molecular Function: GTPase activity (GO:0003924);; Molecular Function: GTP binding (GO:0005525);; Cellular Component: microtubule organizing center (GO:0005815);; Cellular Component: cytosol (GO:0005829);; Cellular Component: plasma membrane (GO:0005886);; Biologica…	MAPK signaling pathway (ko04010);; Ras signaling pathway (ko04014);; Rap1 signaling pathway (ko04015);; Chemokine signaling pathway (ko04062);; Endocytosis (ko04144);; Axon guidance (ko04360);; VEGF signaling pathway (ko04370);; Focal adhesion (ko04510);; Adherens junction (ko04520);; Tight junction (ko04530);; T cell receptor signaling pathway (ko04660);; Fc gamma R-mediated phagocytosis (ko0466…
PHEX	0.599038	0.200604	0.529315	1.90614	1.8103	0.861098	0.00818068	1.85388	up	NC_019484.2	19479819	19479889	strongHyper	0.417	3.75e-07	Distal Intergenic	Molecular Function: metalloendopeptidase activity (GO:0004222);; Cellular Component: endoplasmic reticulum (GO:0005783);; Cellular Component: Golgi apparatus (GO:0005794);; Biological Process: proteolysis (GO:0006508);; Biological Process: organophosphate metabolic process (GO:0019637);; Biological Process: bone mineralization (GO:0030282);; Cellular Component: perinuclear region of cytoplasm (GO…	--
PRDX4	36.2897	46.7957	31.9389	68.0059	70.9281	74.9485	0.0079091	1.0812	up	NC_019484.2	21025306	21025334	strongHyper	0.493	1.78e-09	Distal Intergenic	Molecular Function: peroxidase activity (GO:0004601);; Cellular Component: extracellular region (GO:0005576);; Cellular Component: mitochondrion (GO:0005739);; Molecular Function: peroxiredoxin activity (GO:0051920);; Biological Process: oxidation-reduction process (GO:0055114);; Biological Process: reactive oxygen species metabolic process (GO:0072593);;	--
LOC101116885	0.964096	1.09634	1.2544	4.36351	4.07935	3.27066	0.0356724	1.98699	up	NC_019484.2	25233262	25233342	strongHyper	0.383	6.39e-10	Distal Intergenic	Molecular Function: mRNA binding (GO:0003729);; Molecular Function: structural constituent of ribosome (GO:0003735);; Biological Process: translation (GO:0006412);; Cellular Component: cytosolic small ribosomal subunit (GO:0022627);; Biological Process: negative regulation of RNA splicing (GO:0033119);;	Ribosome (ko03010)
LOC101116885	0.964096	1.09634	1.2544	4.36351	4.07935	3.27066	0.0356724	1.98699	up	NC_019484.2	25248640	25248659	strongHyper	0.405	8.39e-07	Distal Intergenic	Molecular Function: mRNA binding (GO:0003729);; Molecular Function: structural constituent of ribosome (GO:0003735);; Biological Process: translation (GO:0006412);; Cellular Component: cytosolic small ribosomal subunit (GO:0022627);; Biological Process: negative regulation of RNA splicing (GO:0033119);;	Ribosome (ko03010)
LOC101115438	31.367	45.6371	40.987	13.6831	17.9703	10.6325	0.00142026	-1.31518	down	NC_019484.2	90903161	90903170	strongHypo	-0.405	2.13e-06	Distal Intergenic	Molecular Function: nucleotide binding (GO:0000166);; Biological Process: regulation of alternative mRNA splicing, via spliceosome (GO:0000381);; Molecular Function: core promoter binding (GO:0001047);; Molecular Function: chromatin binding (GO:0003682);; Molecular Function: mRNA binding (GO:0003729);; Cellular Component: nuclear euchromatin (GO:0005719);; Biological Process: membrane protein ect…	Spliceosome (ko03040)
