# Supplementary material for: Integrative Genome-Wide DNA Methylome and Transcriptome Analysis of Ovaries from Hu Sheep with High and Low Prolific
Source: Front Cell Dev Biol. 2022 Feb 3;10:820558. doi: 10.3389/fcell.2022.820558 (PMC8850840; doi:10.3389/fcell.2022.820558)
Supplement: Supplementary file 2 [file DataSheet1.ZIP › Revised Supplemental Table S1-S17/Table S17.xls]

## Sheet: Sheet1
Table S17 Genes that differentially methylated (methylated CG) and differentially expressed in LPB+ vs. LPBB group
Gene_name	L4_FPKM	L5_FPKM	L6_FPKM	L1_FPKM	L2_FPKM	L3_FPKM	FDR	Log2FC	Regulated	Seqnames	Start	End	Meth_direction	MethDif	P	Annotation	GO_annotation	KEGG_pathway_annotation
D2HGDH	2.73131	4.36446	3.05016	8.57927	6.1519	8.25724	0.000848148	1.33404	up	NC_019458.2	152320	152456	strongHypo	-0.314	2.66e-12	Intron (rna4/gene4, intron 9 of 10)	Cellular Component: mitochondrion (GO:0005739);; Molecular Function: UDP-N-acetylmuramate dehydrogenase activity (GO:0008762);; Molecular Function: flavin adenine dinucleotide binding (GO:0050660);;	--
ARL4C	1.07988	1.32137	0.857543	15.8958	7.62601	26.4301	0.000725482	4.10569	up	NC_019458.2	6121066	6121265	strongHypo	-0.502	7.51e-13	Distal Intergenic	Molecular Function: GTPase activity (GO:0003924);; Molecular Function: GTP binding (GO:0005525);; Cellular Component: nucleus (GO:0005634);; Cellular Component: cytoplasm (GO:0005737);; Cellular Component: plasma membrane (GO:0005886);; Biological Process: GTP catabolic process (GO:0006184);; Biological Process: small GTPase mediated signal transduction (GO:0007264);; Cellular Component: filopodi…	--
ARL4C	1.07988	1.32137	0.857543	15.8958	7.62601	26.4301	0.000725482	4.10569	up	NC_019458.2	6149953	6150032	strongHyper	0.335	3.96e-12	Distal Intergenic	Molecular Function: GTPase activity (GO:0003924);; Molecular Function: GTP binding (GO:0005525);; Cellular Component: nucleus (GO:0005634);; Cellular Component: cytoplasm (GO:0005737);; Cellular Component: plasma membrane (GO:0005886);; Biological Process: GTP catabolic process (GO:0006184);; Biological Process: small GTPase mediated signal transduction (GO:0007264);; Cellular Component: filopodi…	--
ARL4C	1.07988	1.32137	0.857543	15.8958	7.62601	26.4301	0.000725482	4.10569	up	NC_019458.2	6422760	6422796	strongHypo	-0.432	1.15e-05	Distal Intergenic	Molecular Function: GTPase activity (GO:0003924);; Molecular Function: GTP binding (GO:0005525);; Cellular Component: nucleus (GO:0005634);; Cellular Component: cytoplasm (GO:0005737);; Cellular Component: plasma membrane (GO:0005886);; Biological Process: GTP catabolic process (GO:0006184);; Biological Process: small GTPase mediated signal transduction (GO:0007264);; Cellular Component: filopodi…	--
ARL4C	1.07988	1.32137	0.857543	15.8958	7.62601	26.4301	0.000725482	4.10569	up	NC_019458.2	6430168	6430207	strongHyper	0.35	3.4e-06	Distal Intergenic	Molecular Function: GTPase activity (GO:0003924);; Molecular Function: GTP binding (GO:0005525);; Cellular Component: nucleus (GO:0005634);; Cellular Component: cytoplasm (GO:0005737);; Cellular Component: plasma membrane (GO:0005886);; Biological Process: GTP catabolic process (GO:0006184);; Biological Process: small GTPase mediated signal transduction (GO:0007264);; Cellular Component: filopodi…	--
ARL4C	1.07988	1.32137	0.857543	15.8958	7.62601	26.4301	0.000725482	4.10569	up	NC_019458.2	6510085	6510172	strongHyper	0.347	4.43e-07	Distal Intergenic	Molecular Function: GTPase activity (GO:0003924);; Molecular Function: GTP binding (GO:0005525);; Cellular Component: nucleus (GO:0005634);; Cellular Component: cytoplasm (GO:0005737);; Cellular Component: plasma membrane (GO:0005886);; Biological Process: GTP catabolic process (GO:0006184);; Biological Process: small GTPase mediated signal transduction (GO:0007264);; Cellular Component: filopodi…	--
LOC101109132	45.9919	68.7998	37.2748	240.349	223.185	152.453	1.37e-06	2.20683	up	NC_019458.2	9943283	9943405	strongHypo	-0.433	6.34e-05	Distal Intergenic	Molecular Function: RNA binding (GO:0003723);; Molecular Function: structural constituent of ribosome (GO:0003735);; Cellular Component: nucleoplasm (GO:0005654);; Biological Process: translation (GO:0006412);; Molecular Function: fibroblast growth factor binding (GO:0017134);; Cellular Component: cytosolic small ribosomal subunit (GO:0022627);;	Ribosome (ko03010)
MANEAL	1.59832	2.27722	2.50452	0.413016	0.39908	0.464514	0.00102611	-2.11569	down	NC_019458.2	12339225	12339282	strongHypo	-0.421	1.77e-05	Distal Intergenic	--	--
ZFP69	14.6063	13.004	6.22023	3.5858	4.10339	3.02563	4.97e-06	-1.63863	down	NC_019458.2	14829731	14829771	strongHypo	-0.413	4.03e-10	Intron (rna384/gene232, intron 5 of 5)	Molecular Function: DNA binding (GO:0003677);; Molecular Function: sequence-specific DNA binding transcription factor activity (GO:0003700);; Cellular Component: nucleus (GO:0005634);; Biological Process: transcription, DNA-templated (GO:0006351);; Molecular Function: metal ion binding (GO:0046872);;	--
PRKAA2	4.50121	6.82437	6.91208	1.39303	2.00483	1.85647	0.0187602	-1.4016	down	NC_019458.2	30892910	30893002	strongHypo	-0.533	5.35e-10	Distal Intergenic	Molecular Function: chromatin binding (GO:0003682);; Molecular Function: AMP-activated protein kinase activity (GO:0004679);; Molecular Function: ATP binding (GO:0005524);; Cellular Component: nucleus (GO:0005634);; Biological Process: lipid biosynthetic process (GO:0008610);; Biological Process: positive regulation of autophagy (GO:0010508);; Biological Process: negative regulation of TOR signal…	FoxO signaling pathway (ko04068);; Regulation of autophagy (ko04140);; mTOR signaling pathway (ko04150);; PI3K-Akt signaling pathway (ko04151);; AMPK signaling pathway (ko04152);; Circadian rhythm (ko04710);; Insulin signaling pathway (ko04910);; Adipocytokine signaling pathway (ko04920);; Oxytocin signaling pathway (ko04921);; Non-alcoholic fatty liver disease (NAFLD) (ko04932);; Hypertrophic ca…
PRKAA2	4.50121	6.82437	6.91208	1.39303	2.00483	1.85647	0.0187602	-1.4016	down	NC_019458.2	30993261	30993440	strongHyper	0.378	5.54e-05	Intron (rna913/gene500, intron 10 of 20)	Molecular Function: chromatin binding (GO:0003682);; Molecular Function: AMP-activated protein kinase activity (GO:0004679);; Molecular Function: ATP binding (GO:0005524);; Cellular Component: nucleus (GO:0005634);; Biological Process: lipid biosynthetic process (GO:0008610);; Biological Process: positive regulation of autophagy (GO:0010508);; Biological Process: negative regulation of TOR signal…	FoxO signaling pathway (ko04068);; Regulation of autophagy (ko04140);; mTOR signaling pathway (ko04150);; PI3K-Akt signaling pathway (ko04151);; AMPK signaling pathway (ko04152);; Circadian rhythm (ko04710);; Insulin signaling pathway (ko04910);; Adipocytokine signaling pathway (ko04920);; Oxytocin signaling pathway (ko04921);; Non-alcoholic fatty liver disease (NAFLD) (ko04932);; Hypertrophic ca…
RAVER2	9.9289	7.63462	11.4726	3.43046	2.60196	3.86431	0.000122526	-1.43371	down	NC_019458.2	39797996	39798112	strongHyper	0.538	2.23e-10	Intron (rna1032/gene567, intron 1 of 11)	Molecular Function: nucleotide binding (GO:0000166);; Molecular Function: nucleic acid binding (GO:0003676);; Cellular Component: nucleus (GO:0005634);;	--
DEPDC1	5.14674	4.46417	4.36672	0.99408	1.5126	1.05909	1.83e-05	-1.92626	down	NC_019458.2	43837720	43837733	strongHyper	0.549	4.57e-14	Distal Intergenic	Cellular Component: transcriptional repressor complex (GO:0017053);; Biological Process: intracellular signal transduction (GO:0035556);; Biological Process: negative regulation of transcription, DNA-templated (GO:0045892);;	--
DEPDC1	5.14674	4.46417	4.36672	0.99408	1.5126	1.05909	1.83e-05	-1.92626	down	NC_019458.2	43890644	43890910	strongHyper	0.399	1.45e-07	Distal Intergenic	Cellular Component: transcriptional repressor complex (GO:0017053);; Biological Process: intracellular signal transduction (GO:0035556);; Biological Process: negative regulation of transcription, DNA-templated (GO:0045892);;	--
DEPDC1	5.14674	4.46417	4.36672	0.99408	1.5126	1.05909	1.83e-05	-1.92626	down	NC_019458.2	44030876	44030895	strongHypo	-0.438	1.28e-05	Distal Intergenic	Cellular Component: transcriptional repressor complex (GO:0017053);; Biological Process: intracellular signal transduction (GO:0035556);; Biological Process: negative regulation of transcription, DNA-templated (GO:0045892);;	--
DEPDC1	5.14674	4.46417	4.36672	0.99408	1.5126	1.05909	1.83e-05	-1.92626	down	NC_019458.2	44134878	44135137	strongHyper	0.373	5.1e-06	Distal Intergenic	Cellular Component: transcriptional repressor complex (GO:0017053);; Biological Process: intracellular signal transduction (GO:0035556);; Biological Process: negative regulation of transcription, DNA-templated (GO:0045892);;	--
ZRANB2	50.1511	41.8481	52.7722	16.5056	15.1324	13.5179	0.000143641	-1.24666	down	NC_019458.2	46389968	46390084	strongHypo	-0.392	2.16e-07	Distal Intergenic	--	--
ZRANB2	50.1511	41.8481	52.7722	16.5056	15.1324	13.5179	0.000143641	-1.24666	down	NC_019458.2	46721765	46722115	strongHypo	-0.302	3.2e-11	Intron (rna1149/gene616, intron 1 of 6)	--	--
LOC101113111	12.406	12.6567	23.3755	1.40894	2.84062	6.06942	0.0034674	-2.04746	down	NC_019458.2	61617307	61617464	strongHypo	-0.339	7.15e-06	Distal Intergenic	Cellular Component: nucleus (GO:0005634);; Biological Process: nucleosome assembly (GO:0006334);; Cellular Component: melanosome (GO:0042470);;	--
COL24A1	1.22289	0.789573	0.747422	2.36677	1.55042	1.61777	0.0319029	1.19397	up	NC_019458.2	62298575	62299003	strongHyper	0.399	1.13e-06	Intron (rna1335/gene701, intron 36 of 59)	Molecular Function: extracellular matrix structural constituent (GO:0005201);; Cellular Component: collagen trimer (GO:0005581);;	PI3K-Akt signaling pathway (ko04151);; Focal adhesion (ko04510);; ECM-receptor interaction (ko04512);; Platelet activation (ko04611);; Protein digestion and absorption (ko04974);; Amoebiasis (ko05146)
COL24A1	1.22289	0.789573	0.747422	2.36677	1.55042	1.61777	0.0319029	1.19397	up	NC_019458.2	62480872	62481132	strongHypo	-0.302	2.47e-11	Intron (rna1335/gene701, intron 55 of 59)	Molecular Function: extracellular matrix structural constituent (GO:0005201);; Cellular Component: collagen trimer (GO:0005581);;	PI3K-Akt signaling pathway (ko04151);; Focal adhesion (ko04510);; ECM-receptor interaction (ko04512);; Platelet activation (ko04611);; Protein digestion and absorption (ko04974);; Amoebiasis (ko05146)
COL24A1	1.22289	0.789573	0.747422	2.36677	1.55042	1.61777	0.0319029	1.19397	up	NC_019458.2	62600734	62600767	strongHypo	-0.58	9.7e-09	Distal Intergenic	Molecular Function: extracellular matrix structural constituent (GO:0005201);; Cellular Component: collagen trimer (GO:0005581);;	PI3K-Akt signaling pathway (ko04151);; Focal adhesion (ko04510);; ECM-receptor interaction (ko04512);; Platelet activation (ko04611);; Protein digestion and absorption (ko04974);; Amoebiasis (ko05146)
HFM1	33.12	22.5793	31.8885	7.02806	10.6424	7.26951	6.67e-06	-1.38314	down	NC_019458.2	67667803	67668005	strongHyper	0.628	9.57e-08	Distal Intergenic	Molecular Function: nucleic acid binding (GO:0003676);; Molecular Function: ATP binding (GO:0005524);; Molecular Function: ATP-dependent helicase activity (GO:0008026);;	--
CDC7	25.117	25.9522	29.3377	8.7529	9.94048	8.27066	2.78e-05	-1.34068	down	NC_019458.2	67873730	67873834	strongHyper	0.556	3.22e-09	Distal Intergenic	Molecular Function: protein serine/threonine kinase activity (GO:0004674);; Molecular Function: ATP binding (GO:0005524);; Cellular Component: nucleus (GO:0005634);; Cellular Component: cytoplasm (GO:0005737);; Biological Process: protein phosphorylation (GO:0006468);; Biological Process: positive regulation of cell proliferation (GO:0008284);; Biological Process: regulation of S phase (GO:003326…	Cell cycle (ko04110)
CCDC18	11.7508	8.84962	14.8545	3.51899	2.61549	2.80309	2.88e-05	-1.53741	down	NC_019458.2	69507090	69507374	strongHypo	-0.468	1.62e-16	Promoter (<=1kb)	--	--
LOC105605158	3.61382	7.89088	0.222864	10.5804	13.6201	10.0231	0.007225	1.70106	up	NC_019458.2	83674657	83674666	strongHypo	-0.423	3.73e-07	Intron (rna1675/gene848, intron 2 of 7)	Cellular Component: chromatin (GO:0000785);; Molecular Function: chromatin binding (GO:0003682);; Molecular Function: transcription coactivator activity (GO:0003713);; Molecular Function: GTPase activity (GO:0003924);; Molecular Function: GTP binding (GO:0005525);; Cellular Component: nuclear pore (GO:0005643);; Cellular Component: nucleoplasm (GO:0005654);; Cellular Component: cytosol (GO:000582…	Ribosome biogenesis in eukaryotes (ko03008);; RNA transport (ko03013)
LOC105605158	3.61382	7.89088	0.222864	10.5804	13.6201	10.0231	0.007225	1.70106	up	NC_019458.2	83830443	83830968	strongHyper	0.361	5.22e-09	Intron (rna1675/gene848, intron 4 of 7)	Cellular Component: chromatin (GO:0000785);; Molecular Function: chromatin binding (GO:0003682);; Molecular Function: transcription coactivator activity (GO:0003713);; Molecular Function: GTPase activity (GO:0003924);; Molecular Function: GTP binding (GO:0005525);; Cellular Component: nuclear pore (GO:0005643);; Cellular Component: nucleoplasm (GO:0005654);; Cellular Component: cytosol (GO:000582…	Ribosome biogenesis in eukaryotes (ko03008);; RNA transport (ko03013)
LOC105605158	3.61382	7.89088	0.222864	10.5804	13.6201	10.0231	0.007225	1.70106	up	NC_019458.2	83974427	83974481	strongHyper	0.382	8.28e-06	Distal Intergenic	Cellular Component: chromatin (GO:0000785);; Molecular Function: chromatin binding (GO:0003682);; Molecular Function: transcription coactivator activity (GO:0003713);; Molecular Function: GTPase activity (GO:0003924);; Molecular Function: GTP binding (GO:0005525);; Cellular Component: nuclear pore (GO:0005643);; Cellular Component: nucleoplasm (GO:0005654);; Cellular Component: cytosol (GO:000582…	Ribosome biogenesis in eukaryotes (ko03008);; RNA transport (ko03013)
LOC105605158	3.61382	7.89088	0.222864	10.5804	13.6201	10.0231	0.007225	1.70106	up	NC_019458.2	83975839	83976034	strongHyper	0.426	1.2e-08	Distal Intergenic	Cellular Component: chromatin (GO:0000785);; Molecular Function: chromatin binding (GO:0003682);; Molecular Function: transcription coactivator activity (GO:0003713);; Molecular Function: GTPase activity (GO:0003924);; Molecular Function: GTP binding (GO:0005525);; Cellular Component: nuclear pore (GO:0005643);; Cellular Component: nucleoplasm (GO:0005654);; Cellular Component: cytosol (GO:000582…	Ribosome biogenesis in eukaryotes (ko03008);; RNA transport (ko03013)
VAV3	2.28772	3.26143	1.9093	6.12272	5.0434	6.79354	0.000122569	1.47422	up	NC_019458.2	84020529	84020557	strongHypo	-0.386	1.02e-07	Distal Intergenic	Molecular Function: epidermal growth factor receptor binding (GO:0005154);; Molecular Function: phospholipid binding (GO:0005543);; Cellular Component: cytoplasm (GO:0005737);; Cellular Component: plasma membrane (GO:0005886);; Biological Process: vesicle fusion (GO:0006906);; Biological Process: cellular response to DNA damage stimulus (GO:0006974);; Biological Process: integrin-mediated signali…	cAMP signaling pathway (ko04024);; Chemokine signaling pathway (ko04062);; Focal adhesion (ko04510);; Natural killer cell mediated cytotoxicity (ko04650);; T cell receptor signaling pathway (ko04660);; B cell receptor signaling pathway (ko04662);; Fc epsilon RI signaling pathway (ko04664);; Fc gamma R-mediated phagocytosis (ko04666);; Leukocyte transendothelial migration (ko04670);; Regulation of…
VAV3	2.28772	3.26143	1.9093	6.12272	5.0434	6.79354	0.000122569	1.47422	up	NC_019458.2	84166959	84167115	strongHyper	0.305	0.000197	Intron (rna1687/gene851, intron 9 of 27)	Molecular Function: epidermal growth factor receptor binding (GO:0005154);; Molecular Function: phospholipid binding (GO:0005543);; Cellular Component: cytoplasm (GO:0005737);; Cellular Component: plasma membrane (GO:0005886);; Biological Process: vesicle fusion (GO:0006906);; Biological Process: cellular response to DNA damage stimulus (GO:0006974);; Biological Process: integrin-mediated signali…	cAMP signaling pathway (ko04024);; Chemokine signaling pathway (ko04062);; Focal adhesion (ko04510);; Natural killer cell mediated cytotoxicity (ko04650);; T cell receptor signaling pathway (ko04660);; B cell receptor signaling pathway (ko04662);; Fc epsilon RI signaling pathway (ko04664);; Fc gamma R-mediated phagocytosis (ko04666);; Leukocyte transendothelial migration (ko04670);; Regulation of…
VAV3	2.28772	3.26143	1.9093	6.12272	5.0434	6.79354	0.000122569	1.47422	up	NC_019458.2	84266918	84267083	strongHypo	-0.372	2.34e-05	Intron (rna1687/gene851, intron 26 of 27)	Molecular Function: epidermal growth factor receptor binding (GO:0005154);; Molecular Function: phospholipid binding (GO:0005543);; Cellular Component: cytoplasm (GO:0005737);; Cellular Component: plasma membrane (GO:0005886);; Biological Process: vesicle fusion (GO:0006906);; Biological Process: cellular response to DNA damage stimulus (GO:0006974);; Biological Process: integrin-mediated signali…	cAMP signaling pathway (ko04024);; Chemokine signaling pathway (ko04062);; Focal adhesion (ko04510);; Natural killer cell mediated cytotoxicity (ko04650);; T cell receptor signaling pathway (ko04660);; B cell receptor signaling pathway (ko04662);; Fc epsilon RI signaling pathway (ko04664);; Fc gamma R-mediated phagocytosis (ko04666);; Leukocyte transendothelial migration (ko04670);; Regulation of…
VAV3	2.28772	3.26143	1.9093	6.12272	5.0434	6.79354	0.000122569	1.47422	up	NC_019458.2	84373033	84373257	strongHyper	0.37	5.65e-07	Intron (rna1686/gene851, intron 26 of 26)	Molecular Function: epidermal growth factor receptor binding (GO:0005154);; Molecular Function: phospholipid binding (GO:0005543);; Cellular Component: cytoplasm (GO:0005737);; Cellular Component: plasma membrane (GO:0005886);; Biological Process: vesicle fusion (GO:0006906);; Biological Process: cellular response to DNA damage stimulus (GO:0006974);; Biological Process: integrin-mediated signali…	cAMP signaling pathway (ko04024);; Chemokine signaling pathway (ko04062);; Focal adhesion (ko04510);; Natural killer cell mediated cytotoxicity (ko04650);; T cell receptor signaling pathway (ko04660);; B cell receptor signaling pathway (ko04662);; Fc epsilon RI signaling pathway (ko04664);; Fc gamma R-mediated phagocytosis (ko04666);; Leukocyte transendothelial migration (ko04670);; Regulation of…
VAV3	2.28772	3.26143	1.9093	6.12272	5.0434	6.79354	0.000122569	1.47422	up	NC_019458.2	84390139	84390191	strongHypo	-0.487	3.19e-11	Intron (rna1686/gene851, intron 26 of 26)	Molecular Function: epidermal growth factor receptor binding (GO:0005154);; Molecular Function: phospholipid binding (GO:0005543);; Cellular Component: cytoplasm (GO:0005737);; Cellular Component: plasma membrane (GO:0005886);; Biological Process: vesicle fusion (GO:0006906);; Biological Process: cellular response to DNA damage stimulus (GO:0006974);; Biological Process: integrin-mediated signali…	cAMP signaling pathway (ko04024);; Chemokine signaling pathway (ko04062);; Focal adhesion (ko04510);; Natural killer cell mediated cytotoxicity (ko04650);; T cell receptor signaling pathway (ko04660);; B cell receptor signaling pathway (ko04662);; Fc epsilon RI signaling pathway (ko04664);; Fc gamma R-mediated phagocytosis (ko04666);; Leukocyte transendothelial migration (ko04670);; Regulation of…
VAV3	2.28772	3.26143	1.9093	6.12272	5.0434	6.79354	0.000122569	1.47422	up	NC_019458.2	84414633	84414657	strongHypo	-0.38	0.000111	Intron (rna1686/gene851, intron 26 of 26)	Molecular Function: epidermal growth factor receptor binding (GO:0005154);; Molecular Function: phospholipid binding (GO:0005543);; Cellular Component: cytoplasm (GO:0005737);; Cellular Component: plasma membrane (GO:0005886);; Biological Process: vesicle fusion (GO:0006906);; Biological Process: cellular response to DNA damage stimulus (GO:0006974);; Biological Process: integrin-mediated signali…	cAMP signaling pathway (ko04024);; Chemokine signaling pathway (ko04062);; Focal adhesion (ko04510);; Natural killer cell mediated cytotoxicity (ko04650);; T cell receptor signaling pathway (ko04660);; B cell receptor signaling pathway (ko04662);; Fc epsilon RI signaling pathway (ko04664);; Fc gamma R-mediated phagocytosis (ko04666);; Leukocyte transendothelial migration (ko04670);; Regulation of…
C1H1orf162	0.406553	0.453838	0.432867	4.53903	4.16663	6.42882	4.37e-09	3.71826	up	NC_019458.2	87908847	87908906	strongHypo	-0.319	4.15e-05	Intron (rna1822/gene932, intron 1 of 5)	--	--
C1H1orf162	0.406553	0.453838	0.432867	4.53903	4.16663	6.42882	4.37e-09	3.71826	up	NC_019458.2	87909891	87909959	strongHypo	-0.632	1.41e-51	Intron (rna1822/gene932, intron 1 of 5)	--	--
ADORA3	3.13098	5.56957	1.51349	27.1259	18.5144	26.0947	3.45e-15	3.01204	up	NC_019458.2	87926006	87926032	strongHyper	0.505	3.36e-05	Intron (rna1823/gene933, intron 6 of 7)	Molecular Function: G-protein coupled adenosine receptor activity (GO:0001609);; Biological Process: adenosine receptor signaling pathway (GO:0001973);; Biological Process: histamine secretion by mast cell (GO:0002553);; Biological Process: positive regulation of leukocyte migration (GO:0002687);; Cellular Component: integral component of plasma membrane (GO:0005887);; Biological Process: positiv…	cGMP-PKG signaling pathway (ko04022);; Sphingolipid signaling pathway (ko04071);; Neuroactive ligand-receptor interaction (ko04080)
TMIGD3	0.172433	0.177111	0.050646	0.886387	0.699617	1.11684	0.000374839	2.87957	up	NC_019458.2	88011142	88011154	strongHyper	0.386	1.28e-05	Distal Intergenic	Molecular Function: G-protein coupled adenosine receptor activity (GO:0001609);; Biological Process: histamine secretion by mast cell (GO:0002553);; Biological Process: positive regulation of leukocyte migration (GO:0002687);; Cellular Component: integral component of plasma membrane (GO:0005887);; Biological Process: positive regulation of phosphatidylinositol 3-kinase signaling (GO:0014068);; B…	--
WNT2B	8.45228	7.05379	9.07853	2.88255	4.06995	3.64509	0.0233341	-1.02504	down	NC_019458.2	88908684	88908809	strongHypo	-0.436	1.75e-08	Distal Intergenic	Biological Process: chondrocyte differentiation (GO:0002062);; Molecular Function: frizzled binding (GO:0005109);; Cellular Component: proteinaceous extracellular matrix (GO:0005578);; Cellular Component: extracellular space (GO:0005615);; Biological Process: male gonad development (GO:0008584);; Biological Process: forebrain regionalization (GO:0021871);; Biological Process: neuron differentiati…	Wnt signaling pathway (ko04310);; Hedgehog signaling pathway (ko04340);; Hippo signaling pathway (ko04390);; Signaling pathways regulating pluripotency of stem cells (ko04550);; Melanogenesis (ko04916);; HTLV-I infection (ko05166);; Pathways in cancer (ko05200);; Proteoglycans in cancer (ko05205);; Basal cell carcinoma (ko05217)
FAM19A3	6.03265	2.5495	3.66152	1.50824	1.73285	1.40297	0.0326577	-1.27559	down	NC_019458.2	89165258	89165382	strongHyper	0.425	2.14e-07	Distal Intergenic	--	--
SYCP1	1.38674	6.17362	3.18309	0.712856	0.181659	0.084956	0.0406284	-3.24639	down	NC_019458.2	91236778	91236797	strongHypo	-0.367	1.24e-06	5' UTR	--	--
CD2	2.44505	1.93308	1.72649	4.80729	3.92251	7.02145	0.00165569	1.65904	up	NC_019458.2	93242436	93242457	strongHypo	-0.444	7.29e-06	Distal Intergenic	Molecular Function: receptor activity (GO:0004872);; Cellular Component: extracellular region (GO:0005576);; Cellular Component: external side of plasma membrane (GO:0009897);; Cellular Component: cytoplasmic side of plasma membrane (GO:0009898);; Cellular Component: integral component of membrane (GO:0016021);; Molecular Function: protein homodimerization activity (GO:0042803);; Cellular Compone…	Cell adhesion molecules (CAMs) (ko04514);; Hematopoietic cell lineage (ko04640)
LOC100037664	1.99839	2.38351	3.45976	8.54352	7.90249	5.45553	0.0266586	1.6807	up	NC_019458.2	104529686	104529882	strongHyper	0.443	2.37e-10	Distal Intergenic	Molecular Function: tRNA binding (GO:0000049);; Molecular Function: structural constituent of ribosome (GO:0003735);; Biological Process: rRNA processing (GO:0006364);; Biological Process: translation (GO:0006412);; Cellular Component: cytosolic large ribosomal subunit (GO:0022625);; Biological Process: ribosomal large subunit biogenesis (GO:0042273);;	Ribosome (ko03010)
IFI16	22.8063	16.6379	16.8119	8.12041	5.62812	10.9227	0.00598057	-1.02531	down	NC_019458.2	108193107	108193350	strongHyper	0.308	2.25e-06	Promoter (2-3kb)	--	--
IFI16	22.8063	16.6379	16.8119	8.12041	5.62812	10.9227	0.00598057	-1.02531	down	NC_019458.2	108197473	108197696	strongHypo	-0.706	1.43e-11	Distal Intergenic	--	--
IFI16	22.8063	16.6379	16.8119	8.12041	5.62812	10.9227	0.00598057	-1.02531	down	NC_019458.2	108198024	108198039	strongHypo	-0.528	3.52e-14	Distal Intergenic	--	--
IFI16	22.8063	16.6379	16.8119	8.12041	5.62812	10.9227	0.00598057	-1.02531	down	NC_019458.2	108198984	108199172	strongHypo	-0.311	1.31e-06	Distal Intergenic	--	--
IFI16	22.8063	16.6379	16.8119	8.12041	5.62812	10.9227	0.00598057	-1.02531	down	NC_019458.2	108201746	108201828	strongHypo	-0.627	3.83e-16	Distal Intergenic	--	--
IFI16	22.8063	16.6379	16.8119	8.12041	5.62812	10.9227	0.00598057	-1.02531	down	NC_019458.2	108208903	108209096	strongHypo	-0.59	2.85e-11	Distal Intergenic	--	--
IFI16	22.8063	16.6379	16.8119	8.12041	5.62812	10.9227	0.00598057	-1.02531	down	NC_019458.2	108214334	108214428	strongHyper	0.7	5.98e-19	Distal Intergenic	--	--
DUSP23	1.44009	0.665426	0.735582	2.79055	3.90546	2.87238	0.0172981	1.92288	up	NC_019458.2	108951890	108952117	strongHypo	-0.426	6.84e-09	Distal Intergenic	Molecular Function: protein tyrosine phosphatase activity (GO:0004725);; Cellular Component: nucleus (GO:0005634);; Molecular Function: protein tyrosine/serine/threonine phosphatase activity (GO:0008138);; Biological Process: peptidyl-tyrosine dephosphorylation (GO:0035335);;	--
SLAMF7	2.063	2.68126	1.96777	6.8271	4.5009	6.93087	0.000134464	1.89738	up	NC_019458.2	110048923	110049039	strongHypo	-0.36	9.93e-05	Distal Intergenic	Molecular Function: receptor activity (GO:0004872);; Cellular Component: plasma membrane (GO:0005886);; Cellular Component: integral component of membrane (GO:0016021);; Biological Process: regulation of natural killer cell activation (GO:0032814);;	--
FCGR3A	5.70414	11.8671	6.51226	24.4773	13.0282	18.8676	0.0212349	1.48417	up	NC_019458.2	110900185	110900405	strongHyper	0.302	4.78e-06	Distal Intergenic	Cellular Component: plasma membrane (GO:0005886);; Cellular Component: integral component of membrane (GO:0016021);; Molecular Function: IgG binding (GO:0019864);;	Phagosome (ko04145);; Osteoclast differentiation (ko04380);; Natural killer cell mediated cytotoxicity (ko04650);; Leishmaniasis (ko05140);; Staphylococcus aureus infection (ko05150);; Tuberculosis (ko05152);; Systemic lupus erythematosus (ko05322)
OLFML2B	0.71962	0.512648	0.514548	5.18439	2.41047	3.44663	0.000454131	2.84982	up	NC_019458.2	111415294	111415540	strongHyper	0.354	7.69e-07	Distal Intergenic	Cellular Component: extracellular region (GO:0005576);; Biological Process: extracellular matrix organization (GO:0030198);; Cellular Component: extracellular matrix (GO:0031012);; Molecular Function: extracellular matrix binding (GO:0050840);;	--
NUF2	14.3645	12.7194	10.7591	4.73984	3.75883	4.43378	0.00307055	-1.25867	down	NC_019458.2	113094866	113094883	strongHypo	-0.484	5.76e-09	Distal Intergenic	Biological Process: mitotic nuclear division (GO:0007067);; Cellular Component: Ndc80 complex (GO:0031262);;	--
NUF2	14.3645	12.7194	10.7591	4.73984	3.75883	4.43378	0.00307055	-1.25867	down	NC_019458.2	113116942	113116965	strongHypo	-0.484	1.19e-06	Distal Intergenic	Biological Process: mitotic nuclear division (GO:0007067);; Cellular Component: Ndc80 complex (GO:0031262);;	--
NUF2	14.3645	12.7194	10.7591	4.73984	3.75883	4.43378	0.00307055	-1.25867	down	NC_019458.2	113272218	113272421	strongHyper	0.351	5.39e-07	Distal Intergenic	Biological Process: mitotic nuclear division (GO:0007067);; Cellular Component: Ndc80 complex (GO:0031262);;	--
CREG1	29.0285	40.7404	27.6941	87.62	86.6964	108.966	2.16e-08	1.7211	up	NC_019458.2	117679891	117680168	strongHypo	-0.426	8.95e-06	Distal Intergenic	Cellular Component: transcription factor complex (GO:0005667);; Biological Process: regulation of transcription, DNA-templated (GO:0006355);; Molecular Function: transcription factor binding (GO:0008134);; Molecular Function: FMN binding (GO:0010181);; Molecular Function: oxidoreductase activity (GO:0016491);;	--
ADAMTS5	5.29462	5.10389	0.761858	9.37117	7.99696	8.64493	0.00133362	1.4762	up	NC_019458.2	127462883	127462892	strongHyper	0.38	0.000752	Intron (rna3134/gene1730, intron 3 of 8)	Molecular Function: metalloendopeptidase activity (GO:0004222);; Cellular Component: proteinaceous extracellular matrix (GO:0005578);; Cellular Component: nucleus (GO:0005634);; Cellular Component: cytoplasm (GO:0005737);; Biological Process: proteolysis (GO:0006508);; Molecular Function: zinc ion binding (GO:0008270);;	--
NSUN3	6.07984	5.22578	4.17034	2.15552	2.19505	2.26611	0.0285609	-1.08075	down	NC_019458.2	156869484	156869636	strongHypo	-0.34	1.77e-06	Distal Intergenic	Molecular Function: methyltransferase activity (GO:0008168);;	--
NSUN3	6.07984	5.22578	4.17034	2.15552	2.19505	2.26611	0.0285609	-1.08075	down	NC_019458.2	156959426	156959503	strongHyper	0.398	6.73e-05	Distal Intergenic	Molecular Function: methyltransferase activity (GO:0008168);;	--
NSUN3	6.07984	5.22578	4.17034	2.15552	2.19505	2.26611	0.0285609	-1.08075	down	NC_019458.2	156974521	156974750	strongHypo	-0.416	2.27e-08	Distal Intergenic	Molecular Function: methyltransferase activity (GO:0008168);;	--
NSUN3	6.07984	5.22578	4.17034	2.15552	2.19505	2.26611	0.0285609	-1.08075	down	NC_019458.2	157252926	157253071	strongHypo	-0.421	4.29e-06	Distal Intergenic	Molecular Function: methyltransferase activity (GO:0008168);;	--
NSUN3	6.07984	5.22578	4.17034	2.15552	2.19505	2.26611	0.0285609	-1.08075	down	NC_019458.2	157262797	157262981	strongHyper	0.369	1.73e-08	Distal Intergenic	Molecular Function: methyltransferase activity (GO:0008168);;	--
NSUN3	6.07984	5.22578	4.17034	2.15552	2.19505	2.26611	0.0285609	-1.08075	down	NC_019458.2	157291170	157291202	strongHypo	-0.533	4.27e-15	Distal Intergenic	Molecular Function: methyltransferase activity (GO:0008168);;	--
NSUN3	6.07984	5.22578	4.17034	2.15552	2.19505	2.26611	0.0285609	-1.08075	down	NC_019458.2	157309778	157310007	strongHyper	0.334	1.67e-07	Distal Intergenic	Molecular Function: methyltransferase activity (GO:0008168);;	--
NSUN3	6.07984	5.22578	4.17034	2.15552	2.19505	2.26611	0.0285609	-1.08075	down	NC_019458.2	157455987	157456109	strongHyper	0.413	3.4e-06	Distal Intergenic	Molecular Function: methyltransferase activity (GO:0008168);;	--
NSUN3	6.07984	5.22578	4.17034	2.15552	2.19505	2.26611	0.0285609	-1.08075	down	NC_019458.2	157711092	157711169	strongHypo	-0.375	2.29e-06	Distal Intergenic	Molecular Function: methyltransferase activity (GO:0008168);;	--
NSUN3	6.07984	5.22578	4.17034	2.15552	2.19505	2.26611	0.0285609	-1.08075	down	NC_019458.2	157757617	157757645	strongHypo	-0.457	2.58e-11	Distal Intergenic	Molecular Function: methyltransferase activity (GO:0008168);;	--
NSUN3	6.07984	5.22578	4.17034	2.15552	2.19505	2.26611	0.0285609	-1.08075	down	NC_019458.2	157800841	157801081	strongHypo	-0.633	4.03e-09	Distal Intergenic	Molecular Function: methyltransferase activity (GO:0008168);;	--
NSUN3	6.07984	5.22578	4.17034	2.15552	2.19505	2.26611	0.0285609	-1.08075	down	NC_019458.2	157805544	157805699	strongHypo	-0.495	2.53e-07	Distal Intergenic	Molecular Function: methyltransferase activity (GO:0008168);;	--
NSUN3	6.07984	5.22578	4.17034	2.15552	2.19505	2.26611	0.0285609	-1.08075	down	NC_019458.2	157816684	157816899	strongHypo	-0.523	2.33e-09	Distal Intergenic	Molecular Function: methyltransferase activity (GO:0008168);;	--
NSUN3	6.07984	5.22578	4.17034	2.15552	2.19505	2.26611	0.0285609	-1.08075	down	NC_019458.2	157850813	157851076	strongHypo	-0.578	3.31e-14	Distal Intergenic	Molecular Function: methyltransferase activity (GO:0008168);;	--
DCBLD2	4.36235	5.67633	5.06292	14.2944	11.3099	13.4629	8.6e-07	1.56368	up	NC_019458.2	161531179	161531505	strongHypo	-0.339	2.25e-09	Distal Intergenic	Cellular Component: integral component of plasma membrane (GO:0005887);; Biological Process: cell adhesion (GO:0007155);; Cellular Component: cell surface (GO:0009986);; Biological Process: negative regulation of cell growth (GO:0030308);; Biological Process: wound healing (GO:0042060);;	--
DCBLD2	4.36235	5.67633	5.06292	14.2944	11.3099	13.4629	8.6e-07	1.56368	up	NC_019458.2	161577093	161577329	strongHyper	0.461	3.06e-07	Distal Intergenic	Cellular Component: integral component of plasma membrane (GO:0005887);; Biological Process: cell adhesion (GO:0007155);; Cellular Component: cell surface (GO:0009986);; Biological Process: negative regulation of cell growth (GO:0030308);; Biological Process: wound healing (GO:0042060);;	--
DCBLD2	4.36235	5.67633	5.06292	14.2944	11.3099	13.4629	8.6e-07	1.56368	up	NC_019458.2	161642795	161643067	strongHypo	-0.687	6.3e-13	Distal Intergenic	Cellular Component: integral component of plasma membrane (GO:0005887);; Biological Process: cell adhesion (GO:0007155);; Cellular Component: cell surface (GO:0009986);; Biological Process: negative regulation of cell growth (GO:0030308);; Biological Process: wound healing (GO:0042060);;	--
DCBLD2	4.36235	5.67633	5.06292	14.2944	11.3099	13.4629	8.6e-07	1.56368	up	NC_019458.2	161782629	161782723	strongHypo	-0.363	3.84e-09	Distal Intergenic	Cellular Component: integral component of plasma membrane (GO:0005887);; Biological Process: cell adhesion (GO:0007155);; Cellular Component: cell surface (GO:0009986);; Biological Process: negative regulation of cell growth (GO:0030308);; Biological Process: wound healing (GO:0042060);;	--
COL8A1	1.44619	1.91731	1.07306	6.5337	6.54901	8.04715	1.6e-11	2.42869	up	NC_019458.2	161867150	161867297	strongHypo	-0.351	7.31e-06	Distal Intergenic	Cellular Component: collagen trimer (GO:0005581);; Biological Process: positive regulation of cell-substrate adhesion (GO:0010811);; Biological Process: camera-type eye morphogenesis (GO:0048593);; Biological Process: epithelial cell proliferation (GO:0050673);;	--
PVRL3	14.8849	19.6857	19.6742	5.98596	5.96832	5.54574	0.0213144	-1.31018	down	NC_019458.2	174219575	174219680	strongHypo	-0.487	9.92e-12	Intron (rna3552/gene1940, intron 7 of 8)	Cellular Component: integral component of membrane (GO:0016021);;	Cell adhesion molecules (CAMs) (ko04514);; Adherens junction (ko04520)
CCDC80	9.78766	12.185	9.52446	23.4869	14.8618	19.0031	0.00624675	1.05814	up	NC_019458.2	175664527	175664660	strongHyper	0.346	2.37e-06	Distal Intergenic	Molecular Function: fibronectin binding (GO:0001968);; Cellular Component: basement membrane (GO:0005604);; Cellular Component: interstitial matrix (GO:0005614);; Molecular Function: heparin binding (GO:0008201);; Biological Process: positive regulation of cell-substrate adhesion (GO:0010811);; Biological Process: extracellular matrix organization (GO:0030198);;	--
TIGIT	0.154229	0.167061	0.167884	1.5717	1.15248	2.31551	6.1e-08	3.49562	up	NC_019458.2	177172117	177172161	strongHypo	-0.375	1.52e-10	3' UTR	Molecular Function: receptor binding (GO:0005102);; Cellular Component: cell surface (GO:0009986);; Biological Process: negative regulation of interleukin-12 production (GO:0032695);; Biological Process: positive regulation of interleukin-10 production (GO:0032733);; Biological Process: negative regulation of T cell activation (GO:0050868);;	Cell adhesion molecules (CAMs) (ko04514)
LOC101103522	1.30644	0.771399	0.373104	3.73519	3.09788	3.33725	0.000152842	2.23229	up	NC_019458.2	178116090	178116475	strongHyper	0.516	5.15e-06	Distal Intergenic	Molecular Function: transcription coactivator activity (GO:0003713);; Molecular Function: cysteine-type endopeptidase activity (GO:0004197);; Molecular Function: ubiquitin thiolesterase activity (GO:0004221);; Molecular Function: ubiquitin-specific protease activity (GO:0004843);; Cellular Component: nucleus (GO:0005634);; Biological Process: ubiquitin-dependent protein catabolic process (GO:0006…	--
LOC101103522	1.30644	0.771399	0.373104	3.73519	3.09788	3.33725	0.000152842	2.23229	up	NC_019458.2	178193195	178193407	strongHyper	0.404	8.16e-05	Distal Intergenic	Molecular Function: transcription coactivator activity (GO:0003713);; Molecular Function: cysteine-type endopeptidase activity (GO:0004197);; Molecular Function: ubiquitin thiolesterase activity (GO:0004221);; Molecular Function: ubiquitin-specific protease activity (GO:0004843);; Cellular Component: nucleus (GO:0005634);; Biological Process: ubiquitin-dependent protein catabolic process (GO:0006…	--
LOC101103522	1.30644	0.771399	0.373104	3.73519	3.09788	3.33725	0.000152842	2.23229	up	NC_019458.2	178194086	178194269	strongHypo	-0.538	1.99e-14	Distal Intergenic	Molecular Function: transcription coactivator activity (GO:0003713);; Molecular Function: cysteine-type endopeptidase activity (GO:0004197);; Molecular Function: ubiquitin thiolesterase activity (GO:0004221);; Molecular Function: ubiquitin-specific protease activity (GO:0004843);; Cellular Component: nucleus (GO:0005634);; Biological Process: ubiquitin-dependent protein catabolic process (GO:0006…	--
LOC101103522	1.30644	0.771399	0.373104	3.73519	3.09788	3.33725	0.000152842	2.23229	up	NC_019458.2	178364126	178364285	strongHyper	0.419	2.12e-05	Distal Intergenic	Molecular Function: transcription coactivator activity (GO:0003713);; Molecular Function: cysteine-type endopeptidase activity (GO:0004197);; Molecular Function: ubiquitin thiolesterase activity (GO:0004221);; Molecular Function: ubiquitin-specific protease activity (GO:0004843);; Cellular Component: nucleus (GO:0005634);; Biological Process: ubiquitin-dependent protein catabolic process (GO:0006…	--
APOD	340.764	308.623	308.747	66.2377	159.732	60.0908	7.78e-06	-1.55638	down	NC_019458.2	190122887	190122942	strongHyper	0.326	6.25e-08	Distal Intergenic	Biological Process: response to reactive oxygen species (GO:0000302);; Molecular Function: transporter activity (GO:0005215);; Cellular Component: extracellular space (GO:0005615);; Cellular Component: endoplasmic reticulum (GO:0005783);; Biological Process: glucose metabolic process (GO:0006006);; Biological Process: brain development (GO:0007420);; Biological Process: aging (GO:0007568);; Biolo…	--
APOD	340.764	308.623	308.747	66.2377	159.732	60.0908	7.78e-06	-1.55638	down	NC_019458.2	190127334	190127646	strongHyper	0.448	4.33e-15	Distal Intergenic	Biological Process: response to reactive oxygen species (GO:0000302);; Molecular Function: transporter activity (GO:0005215);; Cellular Component: extracellular space (GO:0005615);; Cellular Component: endoplasmic reticulum (GO:0005783);; Biological Process: glucose metabolic process (GO:0006006);; Biological Process: brain development (GO:0007420);; Biological Process: aging (GO:0007568);; Biolo…	--
PPP1R2	61.3473	65.7866	64.5886	29.4187	24.1828	26.3766	0.00121295	-1.06692	down	NC_019458.2	190171590	190171594	strongHyper	0.61	2.41e-13	Distal Intergenic	Molecular Function: protein phosphatase inhibitor activity (GO:0004864);; Biological Process: glycogen metabolic process (GO:0005977);; Biological Process: regulation of signal transduction (GO:0009966);; Biological Process: regulation of phosphoprotein phosphatase activity (GO:0043666);;	--
HES1	9.36154	12.3245	15.6682	6.62057	5.80473	6.26416	0.0202718	-1.05526	down	NC_019458.2	191449056	191449086	strongHypo	-0.57	9.82e-12	Distal Intergenic	Biological Process: negative regulation of transcription from RNA polymerase II promoter (GO:0000122);; Molecular Function: RNA polymerase II core promoter proximal region sequence-specific DNA binding transcription factor activity involved in negative regulation of transcription (GO:0001078);; Biological Process: liver development (GO:0001889);; Biological Process: embryonic heart tube morphogen…	Fanconi anemia pathway (ko03460);; Notch signaling pathway (ko04330);; Maturity onset diabetes of the young (ko04950)
HES1	9.36154	12.3245	15.6682	6.62057	5.80473	6.26416	0.0202718	-1.05526	down	NC_019458.2	191548065	191548110	strongHyper	0.319	6.4e-06	Distal Intergenic	Biological Process: negative regulation of transcription from RNA polymerase II promoter (GO:0000122);; Molecular Function: RNA polymerase II core promoter proximal region sequence-specific DNA binding transcription factor activity involved in negative regulation of transcription (GO:0001078);; Biological Process: liver development (GO:0001889);; Biological Process: embryonic heart tube morphogen…	Fanconi anemia pathway (ko03460);; Notch signaling pathway (ko04330);; Maturity onset diabetes of the young (ko04950)
HES1	9.36154	12.3245	15.6682	6.62057	5.80473	6.26416	0.0202718	-1.05526	down	NC_019458.2	191614777	191615062	strongHyper	0.34	0.000101	Distal Intergenic	Biological Process: negative regulation of transcription from RNA polymerase II promoter (GO:0000122);; Molecular Function: RNA polymerase II core promoter proximal region sequence-specific DNA binding transcription factor activity involved in negative regulation of transcription (GO:0001078);; Biological Process: liver development (GO:0001889);; Biological Process: embryonic heart tube morphogen…	Fanconi anemia pathway (ko03460);; Notch signaling pathway (ko04330);; Maturity onset diabetes of the young (ko04950)
FGF12	7.6683	5.62979	6.58112	2.10438	3.1775	2.60996	0.000994433	-1.11297	down	NC_019458.2	192827606	192827616	strongHypo	-0.381	3.88e-07	Distal Intergenic	Cellular Component: nucleus (GO:0005634);; Biological Process: JNK cascade (GO:0007254);; Biological Process: synaptic transmission (GO:0007268);; Molecular Function: growth factor activity (GO:0008083);; Molecular Function: heparin binding (GO:0008201);; Biological Process: adult locomotory behavior (GO:0008344);; Biological Process: positive regulation of sodium ion transport (GO:0010765);; Bio…	MAPK signaling pathway (ko04010);; Ras signaling pathway (ko04014);; Rap1 signaling pathway (ko04015);; PI3K-Akt signaling pathway (ko04151);; Regulation of actin cytoskeleton (ko04810);; Pathways in cancer (ko05200);; Melanoma (ko05218)
FGF12	7.6683	5.62979	6.58112	2.10438	3.1775	2.60996	0.000994433	-1.11297	down	NC_019458.2	193275432	193275511	strongHyper	0.404	3.75e-06	Intron (rna3982/gene2143, intron 2 of 3)	Cellular Component: nucleus (GO:0005634);; Biological Process: JNK cascade (GO:0007254);; Biological Process: synaptic transmission (GO:0007268);; Molecular Function: growth factor activity (GO:0008083);; Molecular Function: heparin binding (GO:0008201);; Biological Process: adult locomotory behavior (GO:0008344);; Biological Process: positive regulation of sodium ion transport (GO:0010765);; Bio…	MAPK signaling pathway (ko04010);; Ras signaling pathway (ko04014);; Rap1 signaling pathway (ko04015);; PI3K-Akt signaling pathway (ko04151);; Regulation of actin cytoskeleton (ko04810);; Pathways in cancer (ko05200);; Melanoma (ko05218)
DNAJC19	47.6219	51.6357	36.0015	12.3546	13.0593	14.2551	0.000418547	-1.23703	down	NC_019458.2	203983861	203984038	strongHypo	-0.532	1.73e-08	Distal Intergenic	Cellular Component: mitochondrial inner membrane (GO:0005743);; Biological Process: visual perception (GO:0007601);; Biological Process: protein transport (GO:0015031);; Cellular Component: integral component of membrane (GO:0016021);; Biological Process: genitalia development (GO:0048806);;	--
DNAJC19	47.6219	51.6357	36.0015	12.3546	13.0593	14.2551	0.000418547	-1.23703	down	NC_019458.2	204017119	204017151	strongHyper	0.736	7.48e-12	Distal Intergenic	Cellular Component: mitochondrial inner membrane (GO:0005743);; Biological Process: visual perception (GO:0007601);; Biological Process: protein transport (GO:0015031);; Cellular Component: integral component of membrane (GO:0016021);; Biological Process: genitalia development (GO:0048806);;	--
DNAJC19	47.6219	51.6357	36.0015	12.3546	13.0593	14.2551	0.000418547	-1.23703	down	NC_019458.2	204072316	204072416	strongHyper	0.463	7.47e-06	Distal Intergenic	Cellular Component: mitochondrial inner membrane (GO:0005743);; Biological Process: visual perception (GO:0007601);; Biological Process: protein transport (GO:0015031);; Cellular Component: integral component of membrane (GO:0016021);; Biological Process: genitalia development (GO:0048806);;	--
ZMAT3	7.64637	3.05289	2.37771	8.89532	7.11865	9.38685	0.0144634	1.04256	up	NC_019458.2	206211467	206211643	strongHypo	-0.302	4.38e-07	Intron (rna4258/gene2271, intron 2 of 4)	Molecular Function: RNA binding (GO:0003723);; Cellular Component: nucleolus (GO:0005730);; Biological Process: apoptotic process (GO:0006915);; Biological Process: cellular response to DNA damage stimulus (GO:0006974);; Molecular Function: zinc ion binding (GO:0008270);; Biological Process: protein transport (GO:0015031);; Biological Process: regulation of growth (GO:0040008);;	p53 signaling pathway (ko04115)
RPL22L1	54.7847	45.3051	30.4334	154.667	135.504	135.598	4.37e-09	1.8702	up	NC_019458.2	214501963	214502109	strongHyper	0.415	2.88e-09	Distal Intergenic	Molecular Function: structural constituent of ribosome (GO:0003735);; Cellular Component: ribosome (GO:0005840);; Biological Process: translation (GO:0006412);;	Ribosome (ko03010)
RPL22L1	54.7847	45.3051	30.4334	154.667	135.504	135.598	4.37e-09	1.8702	up	NC_019458.2	214505904	214506090	strongHyper	0.561	1.47e-14	Distal Intergenic	Molecular Function: structural constituent of ribosome (GO:0003735);; Cellular Component: ribosome (GO:0005840);; Biological Process: translation (GO:0006412);;	Ribosome (ko03010)
RPL22L1	54.7847	45.3051	30.4334	154.667	135.504	135.598	4.37e-09	1.8702	up	NC_019458.2	214522182	214522208	strongHyper	0.402	5.19e-06	Distal Intergenic	Molecular Function: structural constituent of ribosome (GO:0003735);; Cellular Component: ribosome (GO:0005840);; Biological Process: translation (GO:0006412);;	Ribosome (ko03010)
RPL22L1	54.7847	45.3051	30.4334	154.667	135.504	135.598	4.37e-09	1.8702	up	NC_019458.2	214571871	214572153	strongHyper	0.352	3.22e-07	Distal Intergenic	Molecular Function: structural constituent of ribosome (GO:0003735);; Cellular Component: ribosome (GO:0005840);; Biological Process: translation (GO:0006412);;	Ribosome (ko03010)
RPL22L1	54.7847	45.3051	30.4334	154.667	135.504	135.598	4.37e-09	1.8702	up	NC_019458.2	214574681	214574766	strongHypo	-0.63	4.16e-12	Distal Intergenic	Molecular Function: structural constituent of ribosome (GO:0003735);; Cellular Component: ribosome (GO:0005840);; Biological Process: translation (GO:0006412);;	Ribosome (ko03010)
LOC106990881	410.686	406.543	362.919	777.891	852.867	682.42	0.00235974	1.16178	up	NC_019458.2	215038905	215038912	strongHypo	-0.516	9.12e-13	Intron (rna4340/gene2305, intron 17 of 17)	Molecular Function: structural constituent of ribosome (GO:0003735);; Biological Process: translation (GO:0006412);; Cellular Component: cytosolic large ribosomal subunit (GO:0022625);;	Ribosome (ko03010)
MLF1	13.7912	13.9838	13.8388	4.03491	5.28829	5.83263	0.0022454	-1.15912	down	NC_019458.2	226984203	226984212	strongHyper	0.656	8.97e-16	Intron (rna4498/gene2390, intron 3 of 9)	Biological Process: myeloid progenitor cell differentiation (GO:0002318);; Molecular Function: DNA binding (GO:0003677);; Cellular Component: nucleus (GO:0005634);; Cellular Component: cytoplasm (GO:0005737);; Biological Process: transcription, DNA-templated (GO:0006351);; Biological Process: cell cycle arrest (GO:0007050);; Molecular Function: protein domain specific binding (GO:0019904);;	Transcriptional misregulation in cancer (ko05202)
MLF1	13.7912	13.9838	13.8388	4.03491	5.28829	5.83263	0.0022454	-1.15912	down	NC_019458.2	227046839	227046862	strongHypo	-0.489	2.7e-08	Intron (rna4498/gene2390, intron 4 of 9)	Biological Process: myeloid progenitor cell differentiation (GO:0002318);; Molecular Function: DNA binding (GO:0003677);; Cellular Component: nucleus (GO:0005634);; Cellular Component: cytoplasm (GO:0005737);; Biological Process: transcription, DNA-templated (GO:0006351);; Biological Process: cell cycle arrest (GO:0007050);; Molecular Function: protein domain specific binding (GO:0019904);;	Transcriptional misregulation in cancer (ko05202)
SHOX2	1.08679	1.81906	2.30736	0.38885	0.77971	0.412493	0.0253149	-1.51905	down	NC_019458.2	227367039	227367043	strongHypo	-0.408	0.00018	Intron (rna4500/gene2393, intron 4 of 7)	Biological Process: negative regulation of transcription from RNA polymerase II promoter (GO:0000122);; Molecular Function: transcription regulatory region sequence-specific DNA binding (GO:0000976);; Biological Process: osteoblast differentiation (GO:0001649);; Biological Process: positive regulation of mesenchymal cell proliferation (GO:0002053);; Biological Process: chondrocyte development (GO…	--
SHOX2	1.08679	1.81906	2.30736	0.38885	0.77971	0.412493	0.0253149	-1.51905	down	NC_019458.2	227444074	227444191	strongHypo	-0.377	5.1e-10	Distal Intergenic	Biological Process: negative regulation of transcription from RNA polymerase II promoter (GO:0000122);; Molecular Function: transcription regulatory region sequence-specific DNA binding (GO:0000976);; Biological Process: osteoblast differentiation (GO:0001649);; Biological Process: positive regulation of mesenchymal cell proliferation (GO:0002053);; Biological Process: chondrocyte development (GO…	--
KCNAB1	25.5328	31.0272	24.7898	12.6057	9.69915	8.14435	7.87e-05	-1.25625	down	NC_019458.2	229163746	229163871	strongHypo	-0.328	5.36e-08	Intron (rna4520/gene2405, intron 12 of 13)	Molecular Function: voltage-gated potassium channel activity (GO:0005249);; Cellular Component: cytoplasm (GO:0005737);; Biological Process: potassium ion transport (GO:0006813);; Cellular Component: integral component of membrane (GO:0016021);; Biological Process: regulation of ion transmembrane transport (GO:0034765);;	--
KCNAB1	25.5328	31.0272	24.7898	12.6057	9.69915	8.14435	7.87e-05	-1.25625	down	NC_019458.2	229486599	229486950	strongHypo	-0.327	1.26e-05	Intron (rna4519/gene2405, intron 13 of 13)	Molecular Function: voltage-gated potassium channel activity (GO:0005249);; Cellular Component: cytoplasm (GO:0005737);; Biological Process: potassium ion transport (GO:0006813);; Cellular Component: integral component of membrane (GO:0016021);; Biological Process: regulation of ion transmembrane transport (GO:0034765);;	--
KCNAB1	25.5328	31.0272	24.7898	12.6057	9.69915	8.14435	7.87e-05	-1.25625	down	NC_019458.2	229488076	229488248	strongHypo	-0.348	4.01e-08	Intron (rna4519/gene2405, intron 13 of 13)	Molecular Function: voltage-gated potassium channel activity (GO:0005249);; Cellular Component: cytoplasm (GO:0005737);; Biological Process: potassium ion transport (GO:0006813);; Cellular Component: integral component of membrane (GO:0016021);; Biological Process: regulation of ion transmembrane transport (GO:0034765);;	--
P2RY1	0.155608	0	0	0.461515	0.622322	0.481415	4.16e-05	3.50981	up	NC_019458.2	232809176	232809197	strongHypo	-0.583	4.58e-16	Distal Intergenic	Cellular Component: plasma membrane (GO:0005886);; Biological Process: phospholipase C-activating G-protein coupled receptor signaling pathway (GO:0007200);; Cellular Component: integral component of membrane (GO:0016021);; Biological Process: platelet activation (GO:0030168);; Biological Process: positive regulation of ion transport (GO:0043270);; Molecular Function: G-protein coupled purinergic…	Rap1 signaling pathway (ko04015);; Neuroactive ligand-receptor interaction (ko04080);; Platelet activation (ko04611)
P2RY1	0.155608	0	0	0.461515	0.622322	0.481415	4.16e-05	3.50981	up	NC_019458.2	232959789	232959900	strongHypo	-0.461	7.21e-07	Distal Intergenic	Cellular Component: plasma membrane (GO:0005886);; Biological Process: phospholipase C-activating G-protein coupled receptor signaling pathway (GO:0007200);; Cellular Component: integral component of membrane (GO:0016021);; Biological Process: platelet activation (GO:0030168);; Biological Process: positive regulation of ion transport (GO:0043270);; Molecular Function: G-protein coupled purinergic…	Rap1 signaling pathway (ko04015);; Neuroactive ligand-receptor interaction (ko04080);; Platelet activation (ko04611)
SUCNR1	8.14229	21.5224	15.3495	3.63354	2.61531	2.79109	0.0150392	-2.12077	down	NC_019458.2	233894538	233894570	strongHyper	0.353	2.97e-07	Distal Intergenic	--	cAMP signaling pathway (ko04024)
SUCNR1	8.14229	21.5224	15.3495	3.63354	2.61531	2.79109	0.0150392	-2.12077	down	NC_019458.2	233899017	233899289	strongHyper	0.365	2.61e-11	Distal Intergenic	--	cAMP signaling pathway (ko04024)
P2RY14	7.59767	11.1052	18.7433	2.58756	2.39362	1.59896	0.00640769	-2.27772	down	NC_019458.2	234746943	234747184	strongHyper	0.364	1.71e-07	Intron (rna4614/gene2446, intron 1 of 3)	Cellular Component: plasma membrane (GO:0005886);; Cellular Component: integral component of membrane (GO:0016021);; Biological Process: G-protein coupled purinergic nucleotide receptor signaling pathway (GO:0035589);; Molecular Function: G-protein coupled purinergic nucleotide receptor activity (GO:0045028);;	Neuroactive ligand-receptor interaction (ko04080)
LOC101104036	1.47403	1.3846	2.91976	0.158517	0.287931	0.813218	0.0298231	-1.84081	down	NC_019458.2	237583396	237583428	strongHypo	-0.607	2.16e-15	Distal Intergenic	Biological Process: cellular process (GO:0009987);;	--
LOC101104036	1.47403	1.3846	2.91976	0.158517	0.287931	0.813218	0.0298231	-1.84081	down	NC_019458.2	237594160	237594262	strongHypo	-0.422	3.11e-10	Distal Intergenic	Biological Process: cellular process (GO:0009987);;	--
CEP70	43.9357	33.3869	21.8054	10.0057	9.10415	7.05479	0.0170777	-1.09044	down	NC_019458.2	248459705	248459729	strongHyper	0.352	2.32e-10	Intron (rna4801/gene2553, intron 4 of 15)	Cellular Component: cytoplasm (GO:0005737);; Cellular Component: centrosome (GO:0005813);; Cellular Component: nuclear membrane (GO:0031965);;	--
CEP70	43.9357	33.3869	21.8054	10.0057	9.10415	7.05479	0.0170777	-1.09044	down	NC_019458.2	248478079	248478314	strongHyper	0.451	6.71e-20	Intron (rna4801/gene2553, intron 6 of 15)	Cellular Component: cytoplasm (GO:0005737);; Cellular Component: centrosome (GO:0005813);; Cellular Component: nuclear membrane (GO:0031965);;	--
RYK	113.528	103.848	109.849	36.0404	44.3623	30.9385	2.53e-05	-1.35635	down	NC_019458.2	253030382	253030393	strongHypo	-0.585	2.58e-17	Intron (rna4886/gene2587, intron 7 of 16)	Molecular Function: protein tyrosine kinase activity (GO:0004713);; Molecular Function: ATP binding (GO:0005524);; Biological Process: protein phosphorylation (GO:0006468);;	--
SLCO2A1	2.23928	1.27277	1.09042	1.85485	2.56326	3.22729	0.00922449	1.22685	up	NC_019458.2	253232369	253232565	strongHypo	-0.345	8.43e-06	Intron (rna4888/gene2589, intron 1 of 14)	Biological Process: transport (GO:0006810);; Molecular Function: prostaglandin transmembrane transporter activity (GO:0015132);; Cellular Component: membrane (GO:0016020);;	--
COL6A2	80.3353	89.4094	76.4033	179.263	168.971	135.821	0.00408503	1.03861	up	NC_019458.2	263707651	263707917	strongHyper	0.725	1.87e-12	Distal Intergenic	Cellular Component: collagen trimer (GO:0005581);; Cellular Component: extracellular space (GO:0005615);; Cellular Component: sarcolemma (GO:0042383);; Cellular Component: protein complex (GO:0043234);; Biological Process: protein heterotrimerization (GO:0070208);;	PI3K-Akt signaling pathway (ko04151);; Focal adhesion (ko04510);; ECM-receptor interaction (ko04512);; Protein digestion and absorption (ko04974)
MORC3	58.0888	38.5749	70.6846	16.2284	15.3301	15.9123	7.58e-06	-1.43052	down	NC_019458.2	266423042	266423094	strongHypo	-0.363	0.000709	Intron (rna5151/gene2746, intron 32 of 33)	Molecular Function: ATP binding (GO:0005524);; Biological Process: cell aging (GO:0007569);; Molecular Function: zinc ion binding (GO:0008270);; Biological Process: post-embryonic development (GO:0009791);; Cellular Component: aggresome (GO:0016235);; Cellular Component: PML body (GO:0016605);; Biological Process: peptidyl-serine phosphorylation (GO:0018105);; Cellular Component: intermediate fil…	--
SH3BP5	7.08092	4.48445	4.99738	13.0926	16.6334	16.6882	1.29e-05	1.71019	up	NC_019458.2	270145099	270145129	strongHypo	-0.402	3.67e-07	Intron (rna5214/gene2778, intron 9 of 13)	Molecular Function: protein kinase inhibitor activity (GO:0004860);; Biological Process: negative regulation of protein kinase activity (GO:0006469);; Biological Process: intracellular signal transduction (GO:0035556);;	--
SH3BP5	7.08092	4.48445	4.99738	13.0926	16.6334	16.6882	1.29e-05	1.71019	up	NC_019458.2	270152714	270152857	strongHypo	-0.403	2.76e-08	Intron (rna5214/gene2778, intron 9 of 13)	Molecular Function: protein kinase inhibitor activity (GO:0004860);; Biological Process: negative regulation of protein kinase activity (GO:0006469);; Biological Process: intracellular signal transduction (GO:0035556);;	--
SGOL1	4.08235	3.09186	3.53049	0.885596	0.926789	1.20742	0.00270615	-1.70043	down	NC_019458.2	275254531	275254579	strongHyper	0.835	4.1e-21	Distal Intergenic	Cellular Component: kinetochore (GO:0000776);; Cellular Component: condensed nuclear chromosome, centromeric region (GO:0000780);; Cellular Component: spindle pole (GO:0000922);; Cellular Component: centrosome (GO:0005813);; Biological Process: attachment of spindle microtubules to kinetochore (GO:0008608);; Biological Process: centriole-centriole cohesion (GO:0010457);; Cellular Component: mitot…	Oocyte meiosis (ko04114)
PXDN	2.7575	4.67104	3.2858	8.6569	9.27872	12.4572	2.77e-08	1.77167	up	NC_019459.2	775370	775442	strongHypo	-0.484	5.24e-11	Intron (rna5303/gene2824, intron 4 of 23)	--	--
TLR4	5.08476	3.26677	3.22659	7.37264	4.99443	9.11219	0.0291786	1.04307	up	NC_019459.2	5062754	5062854	strongHypo	-0.301	1.55e-06	Distal Intergenic	Biological Process: activation of MAPK activity (GO:0000187);; Molecular Function: lipopolysaccharide receptor activity (GO:0001875);; Biological Process: B cell proliferation involved in immune response (GO:0002322);; Biological Process: nitric oxide production involved in inflammatory response (GO:0002537);; Biological Process: MyD88-dependent toll-like receptor signaling pathway (GO:0002755);;…	NF-kappa B signaling pathway (ko04064);; HIF-1 signaling pathway (ko04066);; Phagosome (ko04145);; PI3K-Akt signaling pathway (ko04151);; Toll-like receptor signaling pathway (ko04620);; Salmonella infection (ko05132);; Pertussis (ko05133);; Legionellosis (ko05134);; Leishmaniasis (ko05140);; Chagas disease (American trypanosomiasis) (ko05142);; Malaria (ko05144);; Toxoplasmosis (ko05145);; Amoeb…
TLR4	5.08476	3.26677	3.22659	7.37264	4.99443	9.11219	0.0291786	1.04307	up	NC_019459.2	5064890	5065190	strongHypo	-0.314	2.29e-07	Distal Intergenic	Biological Process: activation of MAPK activity (GO:0000187);; Molecular Function: lipopolysaccharide receptor activity (GO:0001875);; Biological Process: B cell proliferation involved in immune response (GO:0002322);; Biological Process: nitric oxide production involved in inflammatory response (GO:0002537);; Biological Process: MyD88-dependent toll-like receptor signaling pathway (GO:0002755);;…	NF-kappa B signaling pathway (ko04064);; HIF-1 signaling pathway (ko04066);; Phagosome (ko04145);; PI3K-Akt signaling pathway (ko04151);; Toll-like receptor signaling pathway (ko04620);; Salmonella infection (ko05132);; Pertussis (ko05133);; Legionellosis (ko05134);; Leishmaniasis (ko05140);; Chagas disease (American trypanosomiasis) (ko05142);; Malaria (ko05144);; Toxoplasmosis (ko05145);; Amoeb…
TLR4	5.08476	3.26677	3.22659	7.37264	4.99443	9.11219	0.0291786	1.04307	up	NC_019459.2	5417958	5417973	strongHypo	-0.42	3.14e-06	Distal Intergenic	Biological Process: activation of MAPK activity (GO:0000187);; Molecular Function: lipopolysaccharide receptor activity (GO:0001875);; Biological Process: B cell proliferation involved in immune response (GO:0002322);; Biological Process: nitric oxide production involved in inflammatory response (GO:0002537);; Biological Process: MyD88-dependent toll-like receptor signaling pathway (GO:0002755);;…	NF-kappa B signaling pathway (ko04064);; HIF-1 signaling pathway (ko04066);; Phagosome (ko04145);; PI3K-Akt signaling pathway (ko04151);; Toll-like receptor signaling pathway (ko04620);; Salmonella infection (ko05132);; Pertussis (ko05133);; Legionellosis (ko05134);; Leishmaniasis (ko05140);; Chagas disease (American trypanosomiasis) (ko05142);; Malaria (ko05144);; Toxoplasmosis (ko05145);; Amoeb…
TLR4	5.08476	3.26677	3.22659	7.37264	4.99443	9.11219	0.0291786	1.04307	up	NC_019459.2	5440788	5441005	strongHypo	-0.304	2.39e-05	Distal Intergenic	Biological Process: activation of MAPK activity (GO:0000187);; Molecular Function: lipopolysaccharide receptor activity (GO:0001875);; Biological Process: B cell proliferation involved in immune response (GO:0002322);; Biological Process: nitric oxide production involved in inflammatory response (GO:0002537);; Biological Process: MyD88-dependent toll-like receptor signaling pathway (GO:0002755);;…	NF-kappa B signaling pathway (ko04064);; HIF-1 signaling pathway (ko04066);; Phagosome (ko04145);; PI3K-Akt signaling pathway (ko04151);; Toll-like receptor signaling pathway (ko04620);; Salmonella infection (ko05132);; Pertussis (ko05133);; Legionellosis (ko05134);; Leishmaniasis (ko05140);; Chagas disease (American trypanosomiasis) (ko05142);; Malaria (ko05144);; Toxoplasmosis (ko05145);; Amoeb…
TLR4	5.08476	3.26677	3.22659	7.37264	4.99443	9.11219	0.0291786	1.04307	up	NC_019459.2	5520307	5520389	strongHypo	-0.327	2.16e-05	Distal Intergenic	Biological Process: activation of MAPK activity (GO:0000187);; Molecular Function: lipopolysaccharide receptor activity (GO:0001875);; Biological Process: B cell proliferation involved in immune response (GO:0002322);; Biological Process: nitric oxide production involved in inflammatory response (GO:0002537);; Biological Process: MyD88-dependent toll-like receptor signaling pathway (GO:0002755);;…	NF-kappa B signaling pathway (ko04064);; HIF-1 signaling pathway (ko04066);; Phagosome (ko04145);; PI3K-Akt signaling pathway (ko04151);; Toll-like receptor signaling pathway (ko04620);; Salmonella infection (ko05132);; Pertussis (ko05133);; Legionellosis (ko05134);; Leishmaniasis (ko05140);; Chagas disease (American trypanosomiasis) (ko05142);; Malaria (ko05144);; Toxoplasmosis (ko05145);; Amoeb…
TLR4	5.08476	3.26677	3.22659	7.37264	4.99443	9.11219	0.0291786	1.04307	up	NC_019459.2	5546184	5546217	strongHyper	0.418	1.38e-06	Distal Intergenic	Biological Process: activation of MAPK activity (GO:0000187);; Molecular Function: lipopolysaccharide receptor activity (GO:0001875);; Biological Process: B cell proliferation involved in immune response (GO:0002322);; Biological Process: nitric oxide production involved in inflammatory response (GO:0002537);; Biological Process: MyD88-dependent toll-like receptor signaling pathway (GO:0002755);;…	NF-kappa B signaling pathway (ko04064);; HIF-1 signaling pathway (ko04066);; Phagosome (ko04145);; PI3K-Akt signaling pathway (ko04151);; Toll-like receptor signaling pathway (ko04620);; Salmonella infection (ko05132);; Pertussis (ko05133);; Legionellosis (ko05134);; Leishmaniasis (ko05140);; Chagas disease (American trypanosomiasis) (ko05142);; Malaria (ko05144);; Toxoplasmosis (ko05145);; Amoeb…
TLR4	5.08476	3.26677	3.22659	7.37264	4.99443	9.11219	0.0291786	1.04307	up	NC_019459.2	5697397	5697466	strongHypo	-0.371	0.000107	Distal Intergenic	Biological Process: activation of MAPK activity (GO:0000187);; Molecular Function: lipopolysaccharide receptor activity (GO:0001875);; Biological Process: B cell proliferation involved in immune response (GO:0002322);; Biological Process: nitric oxide production involved in inflammatory response (GO:0002537);; Biological Process: MyD88-dependent toll-like receptor signaling pathway (GO:0002755);;…	NF-kappa B signaling pathway (ko04064);; HIF-1 signaling pathway (ko04066);; Phagosome (ko04145);; PI3K-Akt signaling pathway (ko04151);; Toll-like receptor signaling pathway (ko04620);; Salmonella infection (ko05132);; Pertussis (ko05133);; Legionellosis (ko05134);; Leishmaniasis (ko05140);; Chagas disease (American trypanosomiasis) (ko05142);; Malaria (ko05144);; Toxoplasmosis (ko05145);; Amoeb…
TLR4	5.08476	3.26677	3.22659	7.37264	4.99443	9.11219	0.0291786	1.04307	up	NC_019459.2	5829392	5829505	strongHypo	-0.529	5.52e-10	Distal Intergenic	Biological Process: activation of MAPK activity (GO:0000187);; Molecular Function: lipopolysaccharide receptor activity (GO:0001875);; Biological Process: B cell proliferation involved in immune response (GO:0002322);; Biological Process: nitric oxide production involved in inflammatory response (GO:0002537);; Biological Process: MyD88-dependent toll-like receptor signaling pathway (GO:0002755);;…	NF-kappa B signaling pathway (ko04064);; HIF-1 signaling pathway (ko04066);; Phagosome (ko04145);; PI3K-Akt signaling pathway (ko04151);; Toll-like receptor signaling pathway (ko04620);; Salmonella infection (ko05132);; Pertussis (ko05133);; Legionellosis (ko05134);; Leishmaniasis (ko05140);; Chagas disease (American trypanosomiasis) (ko05142);; Malaria (ko05144);; Toxoplasmosis (ko05145);; Amoeb…
TNFSF8	0.463001	0.555146	0.317051	2.43672	1.93827	3.06644	5.99e-07	2.65723	up	NC_019459.2	8790596	8790653	strongHypo	-0.303	4.1e-06	Distal Intergenic	Molecular Function: cytokine activity (GO:0005125);; Molecular Function: tumor necrosis factor receptor binding (GO:0005164);; Cellular Component: extracellular space (GO:0005615);; Biological Process: immune response (GO:0006955);; Cellular Component: membrane (GO:0016020);; Biological Process: CD8-positive, alpha-beta T cell differentiation (GO:0043374);; Biological Process: positive regulation…	Cytokine-cytokine receptor interaction (ko04060)
TNFSF8	0.463001	0.555146	0.317051	2.43672	1.93827	3.06644	5.99e-07	2.65723	up	NC_019459.2	8848123	8848153	strongHyper	0.426	3.47e-07	Intron (rna5379/gene2871, intron 2 of 3)	Molecular Function: cytokine activity (GO:0005125);; Molecular Function: tumor necrosis factor receptor binding (GO:0005164);; Cellular Component: extracellular space (GO:0005615);; Biological Process: immune response (GO:0006955);; Cellular Component: membrane (GO:0016020);; Biological Process: CD8-positive, alpha-beta T cell differentiation (GO:0043374);; Biological Process: positive regulation…	Cytokine-cytokine receptor interaction (ko04060)
TNFSF8	0.463001	0.555146	0.317051	2.43672	1.93827	3.06644	5.99e-07	2.65723	up	NC_019459.2	8880164	8880282	strongHypo	-0.489	1.55e-10	Distal Intergenic	Molecular Function: cytokine activity (GO:0005125);; Molecular Function: tumor necrosis factor receptor binding (GO:0005164);; Cellular Component: extracellular space (GO:0005615);; Biological Process: immune response (GO:0006955);; Cellular Component: membrane (GO:0016020);; Biological Process: CD8-positive, alpha-beta T cell differentiation (GO:0043374);; Biological Process: positive regulation…	Cytokine-cytokine receptor interaction (ko04060)
SVEP1	3.7545	5.19291	6.9312	12.6888	6.82919	6.4677	0.00747013	1.63492	up	NC_019459.2	12829222	12829559	strongHypo	-0.365	7.49e-11	Intron (rna5515/gene2932, intron 4 of 48)	Molecular Function: chromatin binding (GO:0003682);; Molecular Function: calcium ion binding (GO:0005509);;	--
ABCA1	16.6818	12.8725	13.8788	25.6517	14.5092	29.4997	0.00207231	1.08661	up	NC_019459.2	18165933	18166044	strongHypo	-0.315	4.35e-11	Intron (rna5583/gene2977, intron 12 of 50)	Biological Process: peptide secretion (GO:0002790);; Molecular Function: ATP binding (GO:0005524);; Molecular Function: phospholipid transporter activity (GO:0005548);; Cellular Component: Golgi apparatus (GO:0005794);; Cellular Component: integral component of plasma membrane (GO:0005887);; Biological Process: ATP catabolic process (GO:0006200);; Biological Process: protein lipidation (GO:000649…	ABC transporters (ko02010);; Fat digestion and absorption (ko04975)
ABCA1	16.6818	12.8725	13.8788	25.6517	14.5092	29.4997	0.00207231	1.08661	up	NC_019459.2	18181976	18182275	strongHyper	0.373	1.87e-07	Intron (rna5583/gene2977, intron 23 of 50)	Biological Process: peptide secretion (GO:0002790);; Molecular Function: ATP binding (GO:0005524);; Molecular Function: phospholipid transporter activity (GO:0005548);; Cellular Component: Golgi apparatus (GO:0005794);; Cellular Component: integral component of plasma membrane (GO:0005887);; Biological Process: ATP catabolic process (GO:0006200);; Biological Process: protein lipidation (GO:000649…	ABC transporters (ko02010);; Fat digestion and absorption (ko04975)
SMC2	9.2771	13.1954	13.8566	5.53604	4.93398	5.13853	0.00128896	-1.10583	down	NC_019459.2	19116363	19116422	strongHypo	-0.426	2.43e-05	Distal Intergenic	Cellular Component: nuclear chromosome (GO:0000228);; Cellular Component: condensin complex (GO:0000796);; Molecular Function: ATP binding (GO:0005524);; Cellular Component: cytoplasm (GO:0005737);; Biological Process: DNA repair (GO:0006281);; Biological Process: DNA recombination (GO:0006310);; Biological Process: sister chromatid cohesion (GO:0007062);; Biological Process: mitotic chromosome c…	--
SMC2	9.2771	13.1954	13.8566	5.53604	4.93398	5.13853	0.00128896	-1.10583	down	NC_019459.2	19209165	19209363	strongHypo	-0.431	9.85e-16	Distal Intergenic	Cellular Component: nuclear chromosome (GO:0000228);; Cellular Component: condensin complex (GO:0000796);; Molecular Function: ATP binding (GO:0005524);; Cellular Component: cytoplasm (GO:0005737);; Biological Process: DNA repair (GO:0006281);; Biological Process: DNA recombination (GO:0006310);; Biological Process: sister chromatid cohesion (GO:0007062);; Biological Process: mitotic chromosome c…	--
SMC2	9.2771	13.1954	13.8566	5.53604	4.93398	5.13853	0.00128896	-1.10583	down	NC_019459.2	19273273	19273456	strongHypo	-0.458	2.78e-08	Distal Intergenic	Cellular Component: nuclear chromosome (GO:0000228);; Cellular Component: condensin complex (GO:0000796);; Molecular Function: ATP binding (GO:0005524);; Cellular Component: cytoplasm (GO:0005737);; Biological Process: DNA repair (GO:0006281);; Biological Process: DNA recombination (GO:0006310);; Biological Process: sister chromatid cohesion (GO:0007062);; Biological Process: mitotic chromosome c…	--
SMC2	9.2771	13.1954	13.8566	5.53604	4.93398	5.13853	0.00128896	-1.10583	down	NC_019459.2	19513212	19513384	strongHypo	-0.31	5.95e-06	Distal Intergenic	Cellular Component: nuclear chromosome (GO:0000228);; Cellular Component: condensin complex (GO:0000796);; Molecular Function: ATP binding (GO:0005524);; Cellular Component: cytoplasm (GO:0005737);; Biological Process: DNA repair (GO:0006281);; Biological Process: DNA recombination (GO:0006310);; Biological Process: sister chromatid cohesion (GO:0007062);; Biological Process: mitotic chromosome c…	--
PLPPR1	11.9245	17.4998	17.5077	3.3648	3.45651	2.40957	1.39e-06	-1.74744	down	NC_019459.2	22005967	22006154	strongHypo	-0.301	2.55e-05	Intron (rna5627/gene3006, intron 7 of 7)	Molecular Function: catalytic activity (GO:0003824);; Biological Process: metabolic process (GO:0008152);; Cellular Component: membrane (GO:0016020);;	--
PLPPR1	11.9245	17.4998	17.5077	3.3648	3.45651	2.40957	1.39e-06	-1.74744	down	NC_019459.2	22043610	22043719	strongHypo	-0.344	5.11e-06	Promoter (1-2kb)	Molecular Function: catalytic activity (GO:0003824);; Biological Process: metabolic process (GO:0008152);; Cellular Component: membrane (GO:0016020);;	--
SYK	0.512945	0.933336	0.445362	7.0002	6.14988	6.47471	1.42e-19	3.49989	up	NC_019459.2	25675391	25675407	strongHypo	-0.308	1.54e-06	Intron (rna5672/gene3040, intron 1 of 12)	Biological Process: lymph vessel development (GO:0001945);; Biological Process: macrophage activation involved in immune response (GO:0002281);; Biological Process: serotonin secretion by platelet (GO:0002554);; Molecular Function: non-membrane spanning protein tyrosine kinase activity (GO:0004715);; Molecular Function: receptor signaling protein tyrosine kinase activity (GO:0004716);; Molecular …	NF-kappa B signaling pathway (ko04064);; PI3K-Akt signaling pathway (ko04151);; Osteoclast differentiation (ko04380);; Platelet activation (ko04611);; Natural killer cell mediated cytotoxicity (ko04650);; B cell receptor signaling pathway (ko04662);; Fc epsilon RI signaling pathway (ko04664);; Fc gamma R-mediated phagocytosis (ko04666);; Tuberculosis (ko05152);; Epstein-Barr virus infection (ko05…
SYK	0.512945	0.933336	0.445362	7.0002	6.14988	6.47471	1.42e-19	3.49989	up	NC_019459.2	25694297	25694363	strongHypo	-0.342	1.91e-11	Intron (rna5672/gene3040, intron 1 of 12)	Biological Process: lymph vessel development (GO:0001945);; Biological Process: macrophage activation involved in immune response (GO:0002281);; Biological Process: serotonin secretion by platelet (GO:0002554);; Molecular Function: non-membrane spanning protein tyrosine kinase activity (GO:0004715);; Molecular Function: receptor signaling protein tyrosine kinase activity (GO:0004716);; Molecular …	NF-kappa B signaling pathway (ko04064);; PI3K-Akt signaling pathway (ko04151);; Osteoclast differentiation (ko04380);; Platelet activation (ko04611);; Natural killer cell mediated cytotoxicity (ko04650);; B cell receptor signaling pathway (ko04662);; Fc epsilon RI signaling pathway (ko04664);; Fc gamma R-mediated phagocytosis (ko04666);; Tuberculosis (ko05152);; Epstein-Barr virus infection (ko05…
SYK	0.512945	0.933336	0.445362	7.0002	6.14988	6.47471	1.42e-19	3.49989	up	NC_019459.2	25706158	25706166	strongHypo	-0.583	9.29e-14	Intron (rna5672/gene3040, intron 1 of 12)	Biological Process: lymph vessel development (GO:0001945);; Biological Process: macrophage activation involved in immune response (GO:0002281);; Biological Process: serotonin secretion by platelet (GO:0002554);; Molecular Function: non-membrane spanning protein tyrosine kinase activity (GO:0004715);; Molecular Function: receptor signaling protein tyrosine kinase activity (GO:0004716);; Molecular …	NF-kappa B signaling pathway (ko04064);; PI3K-Akt signaling pathway (ko04151);; Osteoclast differentiation (ko04380);; Platelet activation (ko04611);; Natural killer cell mediated cytotoxicity (ko04650);; B cell receptor signaling pathway (ko04662);; Fc epsilon RI signaling pathway (ko04664);; Fc gamma R-mediated phagocytosis (ko04666);; Tuberculosis (ko05152);; Epstein-Barr virus infection (ko05…
ROR2	9.58164	9.70001	8.1773	3.53186	4.52765	4.05548	0.000660089	-1.21012	down	NC_019459.2	26692708	26692903	strongHypo	-0.35	1.35e-07	Intron (rna5687/gene3046, intron 9 of 10)	Biological Process: cartilage condensation (GO:0001502);; Biological Process: somitogenesis (GO:0001756);; Molecular Function: transmembrane receptor protein tyrosine kinase activity (GO:0004714);; Molecular Function: frizzled binding (GO:0005109);; Molecular Function: ATP binding (GO:0005524);; Biological Process: protein phosphorylation (GO:0006468);; Biological Process: transmembrane receptor …	--
KIF27	19.8697	25.4217	21.9228	8.02419	6.78886	7.76186	0.000266223	-1.18904	down	NC_019459.2	35681998	35682287	strongHyper	0.446	6.11e-09	Intron (rna5868/gene3133, intron 12 of 18)	Biological Process: epithelial cilium movement (GO:0003351);; Molecular Function: microtubule motor activity (GO:0003777);; Molecular Function: ATP binding (GO:0005524);; Cellular Component: kinesin complex (GO:0005871);; Cellular Component: microtubule (GO:0005874);; Cellular Component: cilium (GO:0005929);; Molecular Function: microtubule binding (GO:0008017);; Biological Process: ventricular s…	--
FRMD3	7.61232	6.94498	9.23592	3.26612	3.26163	3.42826	0.000675942	-1.28675	down	NC_019459.2	36252353	36252555	strongHyper	0.443	1.08e-12	Intron (rna5890/gene3138, intron 6 of 16)	Cellular Component: cytoplasm (GO:0005737);; Cellular Component: cytoskeleton (GO:0005856);; Molecular Function: cytoskeletal protein binding (GO:0008092);; Cellular Component: extrinsic component of membrane (GO:0019898);;	--
FRMD3	7.61232	6.94498	9.23592	3.26612	3.26163	3.42826	0.000675942	-1.28675	down	NC_019459.2	36350824	36351115	strongHyper	0.413	6e-09	Intron (rna5890/gene3138, intron 16 of 16)	Cellular Component: cytoplasm (GO:0005737);; Cellular Component: cytoskeleton (GO:0005856);; Molecular Function: cytoskeletal protein binding (GO:0008092);; Cellular Component: extrinsic component of membrane (GO:0019898);;	--
TRIM35	3.33639	3.21153	3.55866	5.71679	5.93003	7.17028	0.0065111	1.09931	up	NC_019459.2	38336375	38336422	strongHyper	0.533	3.94e-07	Intron (rna6000/gene3185, intron 2 of 6)	Cellular Component: nucleus (GO:0005634);; Cellular Component: cytoplasm (GO:0005737);; Biological Process: apoptotic process (GO:0006917);; Molecular Function: zinc ion binding (GO:0008270);; Biological Process: negative regulation of cell proliferation (GO:0008285);; Biological Process: negative regulation of mitotic cell cycle (GO:0045930);;	--
NEFL	0.582429	0.506161	0.440214	0.101388	0	0.207568	0.0112439	-2.11926	down	NC_019459.2	40419431	40419529	strongHyper	0.479	1.5e-11	Distal Intergenic	Biological Process: microtubule cytoskeleton organization (GO:0000226);; Molecular Function: structural constituent of cytoskeleton (GO:0005200);; Cellular Component: neurofilament (GO:0005883);; Molecular Function: protein C-terminus binding (GO:0008022);; Biological Process: anterograde axon cargo transport (GO:0008089);; Biological Process: retrograde axon cargo transport (GO:0008090);; Biolog…	Amyotrophic lateral sclerosis (ALS) (ko05014)
NEFL	0.582429	0.506161	0.440214	0.101388	0	0.207568	0.0112439	-2.11926	down	NC_019459.2	40532338	40532348	strongHypo	-0.364	2.85e-07	Distal Intergenic	Biological Process: microtubule cytoskeleton organization (GO:0000226);; Molecular Function: structural constituent of cytoskeleton (GO:0005200);; Cellular Component: neurofilament (GO:0005883);; Molecular Function: protein C-terminus binding (GO:0008022);; Biological Process: anterograde axon cargo transport (GO:0008089);; Biological Process: retrograde axon cargo transport (GO:0008090);; Biolog…	Amyotrophic lateral sclerosis (ALS) (ko05014)
DOK2	1.03865	0.971517	0.250989	3.63029	3.6445	4.99344	1.51e-05	2.51271	up	NC_019459.2	43511370	43511633	strongHyper	0.43	7.15e-07	Distal Intergenic	Molecular Function: receptor signaling protein activity (GO:0005057);; Molecular Function: transmembrane receptor protein tyrosine kinase adaptor activity (GO:0005068);; Molecular Function: insulin receptor binding (GO:0005158);; Molecular Function: phospholipid binding (GO:0005543);; Biological Process: transmembrane receptor protein tyrosine kinase signaling pathway (GO:0007169);; Biological Pr…	--
GNA14	51.0879	41.8817	49.2069	14.7192	14.667	15.7317	3.97e-06	-1.44253	down	NC_019459.2	58932075	58932136	strongHypo	-0.497	8.39e-15	Distal Intergenic	Molecular Function: G-protein coupled receptor binding (GO:0001664);; Molecular Function: GTPase activity (GO:0003924);; Molecular Function: signal transducer activity (GO:0004871);; Molecular Function: GTP binding (GO:0005525);; Cellular Component: heterotrimeric G-protein complex (GO:0005834);; Biological Process: GTP catabolic process (GO:0006184);; Biological Process: adenylate cyclase-modula…	Calcium signaling pathway (ko04020);; Chagas disease (American trypanosomiasis) (ko05142);; Amoebiasis (ko05146)
PRUNE2	0.711151	1.06359	1.85412	2.19915	1.35349	1.47492	0.0329287	1.14391	up	NC_019459.2	59621962	59622016	strongHypo	-0.394	2.67e-13	Exon (rna6374/gene3395, exon 8 of 21)	Cellular Component: nucleus (GO:0005634);; Cellular Component: Golgi apparatus (GO:0005794);; Molecular Function: pyrophosphatase activity (GO:0016462);;	--
TRPM6	0.347353	0.251288	0.450413	1.10943	0.95051	1.23625	0.00762854	1.45277	up	NC_019459.2	61540189	61540321	strongHyper	0.679	9.86e-17	Intron (rna6414/gene3410, intron 33 of 38)	Molecular Function: protein serine/threonine kinase activity (GO:0004674);; Molecular Function: cation channel activity (GO:0005261);; Molecular Function: ATP binding (GO:0005524);; Biological Process: response to toxic substance (GO:0009636);; Cellular Component: integral component of membrane (GO:0016021);; Cellular Component: apical plasma membrane (GO:0016324);; Biological Process: metal ion …	Mineral absorption (ko04978)
FXN	4.88398	4.87551	5.40477	0.917546	2.72364	0.980812	0.000852253	-1.57502	down	NC_019459.2	67140685	67140726	strongHyper	0.346	1.33e-06	Distal Intergenic	Molecular Function: ferroxidase activity (GO:0004322);; Cellular Component: mitochondrion (GO:0005739);; Cellular Component: cytosol (GO:0005829);; Biological Process: oxidative phosphorylation (GO:0006119);; Biological Process: heme biosynthetic process (GO:0006783);; Biological Process: ion transport (GO:0006811);; Biological Process: cellular iron ion homeostasis (GO:0006879);; Biological Proc…	--
FXN	4.88398	4.87551	5.40477	0.917546	2.72364	0.980812	0.000852253	-1.57502	down	NC_019459.2	67236336	67236425	strongHyper	0.391	1.09e-08	Intron (rna6486/gene3450, intron 2 of 12)	Molecular Function: ferroxidase activity (GO:0004322);; Cellular Component: mitochondrion (GO:0005739);; Cellular Component: cytosol (GO:0005829);; Biological Process: oxidative phosphorylation (GO:0006119);; Biological Process: heme biosynthetic process (GO:0006783);; Biological Process: ion transport (GO:0006811);; Biological Process: cellular iron ion homeostasis (GO:0006879);; Biological Proc…	--
DOCK8	1.93877	2.61758	2.37947	6.84105	4.93744	6.16755	6.67e-06	1.56362	up	NC_019459.2	68200390	68200466	strongHyper	0.332	0.000376	Exon (rna6507/gene3460, exon 6 of 49)	Molecular Function: guanyl-nucleotide exchange factor activity (GO:0005085);; Biological Process: small GTPase mediated signal transduction (GO:0007264);;	--
ZDHHC21	12.9074	11.1809	11.1489	6.68548	4.80363	5.34431	0.00988921	-1.32293	down	NC_019459.2	82641510	82641582	strongHypo	-0.572	7.05e-16	Distal Intergenic	Biological Process: hair follicle development (GO:0001942);; Cellular Component: Golgi apparatus (GO:0005794);; Molecular Function: zinc ion binding (GO:0008270);; Cellular Component: integral component of membrane (GO:0016021);; Molecular Function: palmitoyltransferase activity (GO:0016409);; Biological Process: peptidyl-L-cysteine S-palmitoylation (GO:0018230);; Biological Process: sebaceous gl…	--
ZDHHC21	12.9074	11.1809	11.1489	6.68548	4.80363	5.34431	0.00988921	-1.32293	down	NC_019459.2	82683866	82683946	strongHyper	0.31	1.64e-06	Distal Intergenic	Biological Process: hair follicle development (GO:0001942);; Cellular Component: Golgi apparatus (GO:0005794);; Molecular Function: zinc ion binding (GO:0008270);; Cellular Component: integral component of membrane (GO:0016021);; Molecular Function: palmitoyltransferase activity (GO:0016409);; Biological Process: peptidyl-L-cysteine S-palmitoylation (GO:0018230);; Biological Process: sebaceous gl…	--
ZDHHC21	12.9074	11.1809	11.1489	6.68548	4.80363	5.34431	0.00988921	-1.32293	down	NC_019459.2	82748184	82748356	strongHyper	0.395	2.25e-10	Intron (rna6731/gene3551, intron 3 of 9)	Biological Process: hair follicle development (GO:0001942);; Cellular Component: Golgi apparatus (GO:0005794);; Molecular Function: zinc ion binding (GO:0008270);; Cellular Component: integral component of membrane (GO:0016021);; Molecular Function: palmitoyltransferase activity (GO:0016409);; Biological Process: peptidyl-L-cysteine S-palmitoylation (GO:0018230);; Biological Process: sebaceous gl…	--
ZDHHC21	12.9074	11.1809	11.1489	6.68548	4.80363	5.34431	0.00988921	-1.32293	down	NC_019459.2	82751046	82751338	strongHyper	0.304	5.27e-08	Intron (rna6731/gene3551, intron 3 of 9)	Biological Process: hair follicle development (GO:0001942);; Cellular Component: Golgi apparatus (GO:0005794);; Molecular Function: zinc ion binding (GO:0008270);; Cellular Component: integral component of membrane (GO:0016021);; Molecular Function: palmitoyltransferase activity (GO:0016409);; Biological Process: peptidyl-L-cysteine S-palmitoylation (GO:0018230);; Biological Process: sebaceous gl…	--
FREM1	12.1244	7.29217	7.75152	3.28587	2.94343	4.09016	0.0103816	-1.10361	down	NC_019459.2	82932279	82932577	strongHyper	0.493	5.89e-10	Intron (rna6738/gene3553, intron 25 of 32)	Cellular Component: basement membrane (GO:0005604);; Biological Process: cell communication (GO:0007154);; Biological Process: cell-matrix adhesion (GO:0007160);; Cellular Component: integral component of membrane (GO:0016021);; Molecular Function: carbohydrate binding (GO:0030246);; Biological Process: craniofacial suture morphogenesis (GO:0097094);;	--
FREM1	12.1244	7.29217	7.75152	3.28587	2.94343	4.09016	0.0103816	-1.10361	down	NC_019459.2	83019615	83019883	strongHypo	-0.313	1.78e-09	Distal Intergenic	Cellular Component: basement membrane (GO:0005604);; Biological Process: cell communication (GO:0007154);; Biological Process: cell-matrix adhesion (GO:0007160);; Cellular Component: integral component of membrane (GO:0016021);; Molecular Function: carbohydrate binding (GO:0030246);; Biological Process: craniofacial suture morphogenesis (GO:0097094);;	--
MLLT3	19.713	22.1234	19.8743	6.94156	5.89695	5.53976	3.42e-06	-1.54554	down	NC_019459.2	88111277	88111362	strongHyper	0.373	1.03e-06	Distal Intergenic	Cellular Component: nucleus (GO:0005634);; Biological Process: regulation of transcription, DNA-templated (GO:0006355);; Biological Process: segment specification (GO:0007379);; Biological Process: anterior/posterior pattern specification (GO:0009952);; Biological Process: negative regulation of canonical Wnt signaling pathway (GO:0090090);; Biological Process: positive regulation of Wnt signalin…	Transcriptional misregulation in cancer (ko05202)
MLLT3	19.713	22.1234	19.8743	6.94156	5.89695	5.53976	3.42e-06	-1.54554	down	NC_019459.2	88217905	88217987	strongHypo	-0.35	4.42e-05	Intron (rna6818/gene3583, intron 6 of 10)	Cellular Component: nucleus (GO:0005634);; Biological Process: regulation of transcription, DNA-templated (GO:0006355);; Biological Process: segment specification (GO:0007379);; Biological Process: anterior/posterior pattern specification (GO:0009952);; Biological Process: negative regulation of canonical Wnt signaling pathway (GO:0090090);; Biological Process: positive regulation of Wnt signalin…	Transcriptional misregulation in cancer (ko05202)
MLLT3	19.713	22.1234	19.8743	6.94156	5.89695	5.53976	3.42e-06	-1.54554	down	NC_019459.2	88425274	88425478	strongHyper	0.5	4.64e-09	Intron (rna6818/gene3583, intron 9 of 10)	Cellular Component: nucleus (GO:0005634);; Biological Process: regulation of transcription, DNA-templated (GO:0006355);; Biological Process: segment specification (GO:0007379);; Biological Process: anterior/posterior pattern specification (GO:0009952);; Biological Process: negative regulation of canonical Wnt signaling pathway (GO:0090090);; Biological Process: positive regulation of Wnt signalin…	Transcriptional misregulation in cancer (ko05202)
CDKN2B	0.160668	0.850886	0.254517	1.5283	1.30985	3.26883	0.0345998	2.1667	up	NC_019459.2	89713142	89713203	strongHypo	-0.421	7.03e-07	Distal Intergenic	Biological Process: G2/M transition of mitotic cell cycle (GO:0000086);; Biological Process: negative regulation of cell-matrix adhesion (GO:0001953);; Molecular Function: cyclin-dependent protein serine/threonine kinase inhibitor activity (GO:0004861);; Cellular Component: nucleus (GO:0005634);; Cellular Component: cytoplasm (GO:0005737);; Biological Process: apoptotic process (GO:0006917);; Bio…	FoxO signaling pathway (ko04068);; Cell cycle (ko04110);; TGF-beta signaling pathway (ko04350);; HTLV-I infection (ko05166);; Pathways in cancer (ko05200);; Viral carcinogenesis (ko05203);; Small cell lung cancer (ko05222)
CDKN2B	0.160668	0.850886	0.254517	1.5283	1.30985	3.26883	0.0345998	2.1667	up	NC_019459.2	89858144	89858255	strongHyper	0.42	1.39e-07	Distal Intergenic	Biological Process: G2/M transition of mitotic cell cycle (GO:0000086);; Biological Process: negative regulation of cell-matrix adhesion (GO:0001953);; Molecular Function: cyclin-dependent protein serine/threonine kinase inhibitor activity (GO:0004861);; Cellular Component: nucleus (GO:0005634);; Cellular Component: cytoplasm (GO:0005737);; Biological Process: apoptotic process (GO:0006917);; Bio…	FoxO signaling pathway (ko04068);; Cell cycle (ko04110);; TGF-beta signaling pathway (ko04350);; HTLV-I infection (ko05166);; Pathways in cancer (ko05200);; Viral carcinogenesis (ko05203);; Small cell lung cancer (ko05222)
CAAP1	23.5529	31.942	36.7482	9.18541	11.5804	9.96513	3.38e-05	-1.39181	down	NC_019459.2	94355829	94356242	strongHyper	0.36	6.28e-08	Distal Intergenic	Biological Process: apoptotic process (GO:0006915);;	--
GULP1	22.7883	25.9921	26.6094	7.68103	6.07994	6.44154	1.51e-07	-1.67566	down	NC_019459.2	119725851	119726049	strongHyper	0.372	6.88e-07	Intron (rna7258/gene3845, intron 7 of 12)	--	--
GULP1	22.7883	25.9921	26.6094	7.68103	6.07994	6.44154	1.51e-07	-1.67566	down	NC_019459.2	119858888	119859082	strongHyper	0.371	1.49e-05	5' UTR	--	--
GULP1	22.7883	25.9921	26.6094	7.68103	6.07994	6.44154	1.51e-07	-1.67566	down	NC_019459.2	119923101	119923570	strongHyper	0.411	8.74e-14	Intron (rna7256/gene3845, intron 13 of 13)	--	--
GULP1	22.7883	25.9921	26.6094	7.68103	6.07994	6.44154	1.51e-07	-1.67566	down	NC_019459.2	119979245	119979375	strongHyper	0.408	1.97e-09	Intron (rna7256/gene3845, intron 13 of 13)	--	--
GULP1	22.7883	25.9921	26.6094	7.68103	6.07994	6.44154	1.51e-07	-1.67566	down	NC_019459.2	120073599	120073696	strongHyper	0.342	2.93e-05	Distal Intergenic	--	--
GULP1	22.7883	25.9921	26.6094	7.68103	6.07994	6.44154	1.51e-07	-1.67566	down	NC_019459.2	120079823	120080014	strongHypo	-0.454	2.72e-08	Distal Intergenic	--	--
ITGAV	36.2395	40.8607	31.1981	58.7287	48.0752	89.9037	0.0253884	1.03947	up	NC_019459.2	121641439	121641699	strongHypo	-0.605	2.99e-20	Intron (rna7273/gene3853, intron 28 of 29)	Biological Process: angiogenesis (GO:0001525);; Molecular Function: opsonin binding (GO:0001846);; Molecular Function: protein kinase C binding (GO:0005080);; Molecular Function: voltage-gated calcium channel activity (GO:0005245);; Biological Process: integrin-mediated signaling pathway (GO:0007229);; Cellular Component: integrin complex (GO:0008305);; Cellular Component: external side of plasma…	Phagosome (ko04145);; PI3K-Akt signaling pathway (ko04151);; Focal adhesion (ko04510);; ECM-receptor interaction (ko04512);; Cell adhesion molecules (CAMs) (ko04514);; Regulation of actin cytoskeleton (ko04810);; Thyroid hormone signaling pathway (ko04919);; Pathways in cancer (ko05200);; Proteoglycans in cancer (ko05205);; Small cell lung cancer (ko05222);; Hypertrophic cardiomyopathy (HCM) (ko0…
ITGAV	36.2395	40.8607	31.1981	58.7287	48.0752	89.9037	0.0253884	1.03947	up	NC_019459.2	121647309	121647585	strongHypo	-0.301	2.41e-09	Intron (rna7273/gene3853, intron 28 of 29)	Biological Process: angiogenesis (GO:0001525);; Molecular Function: opsonin binding (GO:0001846);; Molecular Function: protein kinase C binding (GO:0005080);; Molecular Function: voltage-gated calcium channel activity (GO:0005245);; Biological Process: integrin-mediated signaling pathway (GO:0007229);; Cellular Component: integrin complex (GO:0008305);; Cellular Component: external side of plasma…	Phagosome (ko04145);; PI3K-Akt signaling pathway (ko04151);; Focal adhesion (ko04510);; ECM-receptor interaction (ko04512);; Cell adhesion molecules (CAMs) (ko04514);; Regulation of actin cytoskeleton (ko04810);; Thyroid hormone signaling pathway (ko04919);; Pathways in cancer (ko05200);; Proteoglycans in cancer (ko05205);; Small cell lung cancer (ko05222);; Hypertrophic cardiomyopathy (HCM) (ko0…
ITGAV	36.2395	40.8607	31.1981	58.7287	48.0752	89.9037	0.0253884	1.03947	up	NC_019459.2	121668128	121668197	strongHypo	-0.598	7.74e-12	Promoter (1-2kb)	Biological Process: angiogenesis (GO:0001525);; Molecular Function: opsonin binding (GO:0001846);; Molecular Function: protein kinase C binding (GO:0005080);; Molecular Function: voltage-gated calcium channel activity (GO:0005245);; Biological Process: integrin-mediated signaling pathway (GO:0007229);; Cellular Component: integrin complex (GO:0008305);; Cellular Component: external side of plasma…	Phagosome (ko04145);; PI3K-Akt signaling pathway (ko04151);; Focal adhesion (ko04510);; ECM-receptor interaction (ko04512);; Cell adhesion molecules (CAMs) (ko04514);; Regulation of actin cytoskeleton (ko04810);; Thyroid hormone signaling pathway (ko04919);; Pathways in cancer (ko05200);; Proteoglycans in cancer (ko05205);; Small cell lung cancer (ko05222);; Hypertrophic cardiomyopathy (HCM) (ko0…
NUP35	23.9975	22.5638	25.6015	10.0102	10.3373	9.92082	0.00716114	-1.01406	down	NC_019459.2	125467487	125467673	strongHypo	-0.394	1.28e-05	Distal Intergenic	Cellular Component: plasma membrane (GO:0005886);; Cellular Component: nuclear membrane (GO:0031965);; Cellular Component: intermediate filament cytoskeleton (GO:0045111);; Biological Process: transmembrane transport (GO:0055085);;	RNA transport (ko03013)
TTN	0.026357	0.015526	0.04254	0.07128	0.0659	0.463568	0.00271669	1.74983	up	NC_019459.2	130142864	130143017	strongHypo	-0.334	1.18e-10	Intron (rna7344/gene3901, intron 20 of 22)	Molecular Function: nucleic acid binding (GO:0003676);; Molecular Function: protein tyrosine kinase activity (GO:0004713);; Molecular Function: ATP binding (GO:0005524);; Biological Process: protein phosphorylation (GO:0006468);;	Hypertrophic cardiomyopathy (HCM) (ko05410);; Dilated cardiomyopathy (ko05414)
TTN	0.026357	0.015526	0.04254	0.07128	0.0659	0.463568	0.00271669	1.74983	up	NC_019459.2	130147579	130147655	strongHypo	-0.317	1.01e-05	Intron (rna7344/gene3901, intron 21 of 22)	Molecular Function: nucleic acid binding (GO:0003676);; Molecular Function: protein tyrosine kinase activity (GO:0004713);; Molecular Function: ATP binding (GO:0005524);; Biological Process: protein phosphorylation (GO:0006468);;	Hypertrophic cardiomyopathy (HCM) (ko05410);; Dilated cardiomyopathy (ko05414)
TTN	0.026357	0.015526	0.04254	0.07128	0.0659	0.463568	0.00271669	1.74983	up	NC_019459.2	130237406	130237548	strongHypo	-0.322	9.29e-10	Exon (rna7354/gene3903, exon 26 of 46)	Molecular Function: nucleic acid binding (GO:0003676);; Molecular Function: protein tyrosine kinase activity (GO:0004713);; Molecular Function: ATP binding (GO:0005524);; Biological Process: protein phosphorylation (GO:0006468);;	Hypertrophic cardiomyopathy (HCM) (ko05410);; Dilated cardiomyopathy (ko05414)
TTN	0.026357	0.015526	0.04254	0.07128	0.0659	0.463568	0.00271669	1.74983	up	NC_019459.2	130240870	130240904	strongHypo	-0.67	3.44e-11	Intron (rna7354/gene3903, intron 29 of 45)	Molecular Function: nucleic acid binding (GO:0003676);; Molecular Function: protein tyrosine kinase activity (GO:0004713);; Molecular Function: ATP binding (GO:0005524);; Biological Process: protein phosphorylation (GO:0006468);;	Hypertrophic cardiomyopathy (HCM) (ko05410);; Dilated cardiomyopathy (ko05414)
TTN	0.026357	0.015526	0.04254	0.07128	0.0659	0.463568	0.00271669	1.74983	up	NC_019459.2	130298217	130298251	strongHyper	0.62	4.26e-08	Exon (rna7350/gene3903, exon 85 of 336)	Molecular Function: nucleic acid binding (GO:0003676);; Molecular Function: protein tyrosine kinase activity (GO:0004713);; Molecular Function: ATP binding (GO:0005524);; Biological Process: protein phosphorylation (GO:0006468);;	Hypertrophic cardiomyopathy (HCM) (ko05410);; Dilated cardiomyopathy (ko05414)
PDE11A	0.427222	0.798976	0.601248	0.105842	0.098859	0.356501	0.0464914	-1.60161	down	NC_019459.2	131016804	131016817	strongHypo	-0.494	3.77e-08	Exon (rna7384/gene3917, exon 2 of 20)	Molecular Function: cGMP-stimulated cyclic-nucleotide phosphodiesterase activity (GO:0004118);; Biological Process: signal transduction (GO:0007165);; Biological Process: metabolic process (GO:0008152);; Molecular Function: cGMP binding (GO:0030553);; Molecular Function: metal ion binding (GO:0046872);;	Purine metabolism (ko00230);; Morphine addiction (ko05032)
PDE11A	0.427222	0.798976	0.601248	0.105842	0.098859	0.356501	0.0464914	-1.60161	down	NC_019459.2	131085806	131086054	strongHypo	-0.432	7.17e-07	Intron (rna7384/gene3917, intron 2 of 19)	Molecular Function: cGMP-stimulated cyclic-nucleotide phosphodiesterase activity (GO:0004118);; Biological Process: signal transduction (GO:0007165);; Biological Process: metabolic process (GO:0008152);; Molecular Function: cGMP binding (GO:0030553);; Molecular Function: metal ion binding (GO:0046872);;	Purine metabolism (ko00230);; Morphine addiction (ko05032)
ATP5G3	14.3448	28.0067	15.5589	85.8643	91.6529	83.08	7.96e-06	1.43628	up	NC_019459.2	133557031	133557067	strongHyper	0.403	1.02e-16	Distal Intergenic	Molecular Function: lipid binding (GO:0008289);; Molecular Function: hydrogen ion transmembrane transporter activity (GO:0015078);; Biological Process: ATP synthesis coupled proton transport (GO:0015986);; Biological Process: ATP hydrolysis coupled proton transport (GO:0015991);; Cellular Component: integral component of membrane (GO:0016021);; Cellular Component: mitochondrial membrane (GO:00319…	Oxidative phosphorylation (ko00190);; Alzheimer's disease (ko05010);; Parkinson's disease (ko05012);; Huntington's disease (ko05016)
ATP5G3	14.3448	28.0067	15.5589	85.8643	91.6529	83.08	7.96e-06	1.43628	up	NC_019459.2	133591475	133591632	strongHypo	-0.528	5.32e-19	Distal Intergenic	Molecular Function: lipid binding (GO:0008289);; Molecular Function: hydrogen ion transmembrane transporter activity (GO:0015078);; Biological Process: ATP synthesis coupled proton transport (GO:0015986);; Biological Process: ATP hydrolysis coupled proton transport (GO:0015991);; Cellular Component: integral component of membrane (GO:0016021);; Cellular Component: mitochondrial membrane (GO:00319…	Oxidative phosphorylation (ko00190);; Alzheimer's disease (ko05010);; Parkinson's disease (ko05012);; Huntington's disease (ko05016)
ATP5G3	14.3448	28.0067	15.5589	85.8643	91.6529	83.08	7.96e-06	1.43628	up	NC_019459.2	133606104	133606257	strongHyper	0.38	8.89e-09	Distal Intergenic	Molecular Function: lipid binding (GO:0008289);; Molecular Function: hydrogen ion transmembrane transporter activity (GO:0015078);; Biological Process: ATP synthesis coupled proton transport (GO:0015986);; Biological Process: ATP hydrolysis coupled proton transport (GO:0015991);; Cellular Component: integral component of membrane (GO:0016021);; Cellular Component: mitochondrial membrane (GO:00319…	Oxidative phosphorylation (ko00190);; Alzheimer's disease (ko05010);; Parkinson's disease (ko05012);; Huntington's disease (ko05016)
ATP5G3	14.3448	28.0067	15.5589	85.8643	91.6529	83.08	7.96e-06	1.43628	up	NC_019459.2	133776701	133776854	strongHypo	-0.363	1.8e-06	Distal Intergenic	Molecular Function: lipid binding (GO:0008289);; Molecular Function: hydrogen ion transmembrane transporter activity (GO:0015078);; Biological Process: ATP synthesis coupled proton transport (GO:0015986);; Biological Process: ATP hydrolysis coupled proton transport (GO:0015991);; Cellular Component: integral component of membrane (GO:0016021);; Cellular Component: mitochondrial membrane (GO:00319…	Oxidative phosphorylation (ko00190);; Alzheimer's disease (ko05010);; Parkinson's disease (ko05012);; Huntington's disease (ko05016)
CHN1	25.0632	21.0527	25.6426	6.18373	5.4811	6.70673	1.63e-06	-1.67605	down	NC_019459.2	133947444	133947653	strongHypo	-0.375	2.2e-08	Distal Intergenic	Molecular Function: GTPase activator activity (GO:0005096);; Cellular Component: intracellular (GO:0005622);; Biological Process: motor neuron axon guidance (GO:0008045);; Biological Process: regulation of Rac GTPase activity (GO:0032314);; Biological Process: intracellular signal transduction (GO:0035556);; Molecular Function: metal ion binding (GO:0046872);; Molecular Function: ephrin receptor …	--
CHN1	25.0632	21.0527	25.6426	6.18373	5.4811	6.70673	1.63e-06	-1.67605	down	NC_019459.2	133949795	133950053	strongHypo	-0.371	2.08e-15	Distal Intergenic	Molecular Function: GTPase activator activity (GO:0005096);; Cellular Component: intracellular (GO:0005622);; Biological Process: motor neuron axon guidance (GO:0008045);; Biological Process: regulation of Rac GTPase activity (GO:0032314);; Biological Process: intracellular signal transduction (GO:0035556);; Molecular Function: metal ion binding (GO:0046872);; Molecular Function: ephrin receptor …	--
CHN1	25.0632	21.0527	25.6426	6.18373	5.4811	6.70673	1.63e-06	-1.67605	down	NC_019459.2	133974958	133974966	strongHypo	-0.697	7.1e-23	Intron (rna7432/gene3955, intron 1 of 12)	Molecular Function: GTPase activator activity (GO:0005096);; Cellular Component: intracellular (GO:0005622);; Biological Process: motor neuron axon guidance (GO:0008045);; Biological Process: regulation of Rac GTPase activity (GO:0032314);; Biological Process: intracellular signal transduction (GO:0035556);; Molecular Function: metal ion binding (GO:0046872);; Molecular Function: ephrin receptor …	--
CHN1	25.0632	21.0527	25.6426	6.18373	5.4811	6.70673	1.63e-06	-1.67605	down	NC_019459.2	133981953	133982268	strongHyper	0.33	1.44e-07	Intron (rna7432/gene3955, intron 1 of 12)	Molecular Function: GTPase activator activity (GO:0005096);; Cellular Component: intracellular (GO:0005622);; Biological Process: motor neuron axon guidance (GO:0008045);; Biological Process: regulation of Rac GTPase activity (GO:0032314);; Biological Process: intracellular signal transduction (GO:0035556);; Molecular Function: metal ion binding (GO:0046872);; Molecular Function: ephrin receptor …	--
CHN1	25.0632	21.0527	25.6426	6.18373	5.4811	6.70673	1.63e-06	-1.67605	down	NC_019459.2	133993412	133993653	strongHyper	0.392	1.2e-06	Intron (rna7432/gene3955, intron 1 of 12)	Molecular Function: GTPase activator activity (GO:0005096);; Cellular Component: intracellular (GO:0005622);; Biological Process: motor neuron axon guidance (GO:0008045);; Biological Process: regulation of Rac GTPase activity (GO:0032314);; Biological Process: intracellular signal transduction (GO:0035556);; Molecular Function: metal ion binding (GO:0046872);; Molecular Function: ephrin receptor …	--
CHN1	25.0632	21.0527	25.6426	6.18373	5.4811	6.70673	1.63e-06	-1.67605	down	NC_019459.2	134090059	134090205	strongHyper	0.312	3.35e-09	Intron (rna7432/gene3955, intron 5 of 12)	Molecular Function: GTPase activator activity (GO:0005096);; Cellular Component: intracellular (GO:0005622);; Biological Process: motor neuron axon guidance (GO:0008045);; Biological Process: regulation of Rac GTPase activity (GO:0032314);; Biological Process: intracellular signal transduction (GO:0035556);; Molecular Function: metal ion binding (GO:0046872);; Molecular Function: ephrin receptor …	--
CHN1	25.0632	21.0527	25.6426	6.18373	5.4811	6.70673	1.63e-06	-1.67605	down	NC_019459.2	134127010	134127215	strongHyper	0.314	0.000366	Intron (rna7432/gene3955, intron 6 of 12)	Molecular Function: GTPase activator activity (GO:0005096);; Cellular Component: intracellular (GO:0005622);; Biological Process: motor neuron axon guidance (GO:0008045);; Biological Process: regulation of Rac GTPase activity (GO:0032314);; Biological Process: intracellular signal transduction (GO:0035556);; Molecular Function: metal ion binding (GO:0046872);; Molecular Function: ephrin receptor …	--
NOSTRIN	22.7229	13.4724	13.754	6.84347	6.77923	7.01165	0.0185732	-1.10754	down	NC_019459.2	139431962	139432189	strongHypo	-0.389	1.19e-06	Intron (rna7580/gene4015, intron 9 of 13)	Molecular Function: DNA binding (GO:0003677);; Cellular Component: nucleus (GO:0005634);; Cellular Component: plasma membrane (GO:0005886);; Biological Process: endocytosis (GO:0006897);; Cellular Component: cytoplasmic membrane-bounded vesicle (GO:0016023);; Biological Process: negative regulation of transcription, DNA-templated (GO:0045892);;	--
NOSTRIN	22.7229	13.4724	13.754	6.84347	6.77923	7.01165	0.0185732	-1.10754	down	NC_019459.2	139581158	139581238	strongHypo	-0.317	1.77e-09	Intron (rna7582/gene4016, intron 7 of 10)	Molecular Function: DNA binding (GO:0003677);; Cellular Component: nucleus (GO:0005634);; Cellular Component: plasma membrane (GO:0005886);; Biological Process: endocytosis (GO:0006897);; Cellular Component: cytoplasmic membrane-bounded vesicle (GO:0016023);; Biological Process: negative regulation of transcription, DNA-templated (GO:0045892);;	--
CSRNP3	5.97792	5.76853	5.42431	1.84109	2.48018	1.66168	0.000807136	-1.14631	down	NC_019459.2	142814135	142814326	strongHyper	0.54	5.19e-10	Intron (rna7620/gene4032, intron 3 of 6)	Molecular Function: sequence-specific DNA binding transcription factor activity (GO:0003700);; Cellular Component: nucleus (GO:0005634);; Biological Process: negative regulation of phosphatase activity (GO:0010923);; Biological Process: positive regulation of apoptotic process (GO:0043065);; Biological Process: positive regulation of transcription from RNA polymerase II promoter (GO:0045944);;	--
FAP	21.6133	27.1653	30.3595	49.2873	38.309	64.7972	0.00124033	1.14704	up	NC_019459.2	146440511	146440630	strongHyper	0.441	1.62e-07	Distal Intergenic	Molecular Function: protease binding (GO:0002020);; Molecular Function: serine-type endopeptidase activity (GO:0004252);; Cellular Component: extracellular space (GO:0005615);; Biological Process: proteolysis (GO:0006508);; Biological Process: negative regulation of extracellular matrix disassembly (GO:0010716);; Cellular Component: membrane (GO:0016020);; Cellular Component: lamellipodium (GO:00…	--
FAP	21.6133	27.1653	30.3595	49.2873	38.309	64.7972	0.00124033	1.14704	up	NC_019459.2	146510106	146510140	strongHypo	-0.613	1.41e-13	Intron (rna7659/gene4049, intron 12 of 25)	Molecular Function: protease binding (GO:0002020);; Molecular Function: serine-type endopeptidase activity (GO:0004252);; Cellular Component: extracellular space (GO:0005615);; Biological Process: proteolysis (GO:0006508);; Biological Process: negative regulation of extracellular matrix disassembly (GO:0010716);; Cellular Component: membrane (GO:0016020);; Cellular Component: lamellipodium (GO:00…	--
PLA2R1	1.53516	1.94717	1.53504	23.3441	17.0636	23.5603	4.6e-26	3.94884	up	NC_019459.2	148624736	148624886	strongHyper	0.755	1e-19	Intron (rna7708/gene4070, intron 15 of 31)	Biological Process: cytokine production (GO:0001816);; Molecular Function: receptor activity (GO:0004872);; Cellular Component: extracellular region (GO:0005576);; Cellular Component: plasma membrane (GO:0005886);; Biological Process: receptor-mediated endocytosis (GO:0006898);; Cellular Component: cell surface (GO:0009986);; Cellular Component: integral component of membrane (GO:0016021);; Molec…	Phagosome (ko04145);; Tuberculosis (ko05152)
ARL5A	12.9582	12.6436	13.0752	2.42472	8.67101	4.97902	1.52e-05	-1.33932	down	NC_019459.2	156551440	156551576	strongHypo	-0.364	8.61e-09	Intron (rna7842/gene4114, intron 2 of 13)	Molecular Function: GTP binding (GO:0005525);; Cellular Component: intracellular (GO:0005622);; Biological Process: small GTPase mediated signal transduction (GO:0007264);;	--
LOC105611847	71.9731	94.9997	68.5155	22.6382	30.1813	25.2656	2.31e-05	-1.40835	down	NC_019459.2	157609060	157609188	strongHyper	0.66	8.07e-13	Distal Intergenic	Cellular Component: acrosomal vesicle (GO:0001669);; Cellular Component: zona pellucida receptor complex (GO:0002199);; Molecular Function: ATP binding (GO:0005524);; Cellular Component: chaperonin-containing T-complex (GO:0005832);; Cellular Component: microtubule (GO:0005874);; Biological Process: protein folding (GO:0006457);; Biological Process: binding of sperm to zona pellucida (GO:0007339)…	--
LOC105611847	71.9731	94.9997	68.5155	22.6382	30.1813	25.2656	2.31e-05	-1.40835	down	NC_019459.2	157675776	157675800	strongHyper	0.615	1.98e-14	Distal Intergenic	Cellular Component: acrosomal vesicle (GO:0001669);; Cellular Component: zona pellucida receptor complex (GO:0002199);; Molecular Function: ATP binding (GO:0005524);; Cellular Component: chaperonin-containing T-complex (GO:0005832);; Cellular Component: microtubule (GO:0005874);; Biological Process: protein folding (GO:0006457);; Biological Process: binding of sperm to zona pellucida (GO:0007339)…	--
LOC105611847	71.9731	94.9997	68.5155	22.6382	30.1813	25.2656	2.31e-05	-1.40835	down	NC_019459.2	157676799	157676966	strongHyper	0.407	3.12e-17	Distal Intergenic	Cellular Component: acrosomal vesicle (GO:0001669);; Cellular Component: zona pellucida receptor complex (GO:0002199);; Molecular Function: ATP binding (GO:0005524);; Cellular Component: chaperonin-containing T-complex (GO:0005832);; Cellular Component: microtubule (GO:0005874);; Biological Process: protein folding (GO:0006457);; Biological Process: binding of sperm to zona pellucida (GO:0007339)…	--
LOC105611847	71.9731	94.9997	68.5155	22.6382	30.1813	25.2656	2.31e-05	-1.40835	down	NC_019459.2	157679091	157679280	strongHyper	0.353	1.07e-08	Distal Intergenic	Cellular Component: acrosomal vesicle (GO:0001669);; Cellular Component: zona pellucida receptor complex (GO:0002199);; Molecular Function: ATP binding (GO:0005524);; Cellular Component: chaperonin-containing T-complex (GO:0005832);; Cellular Component: microtubule (GO:0005874);; Biological Process: protein folding (GO:0006457);; Biological Process: binding of sperm to zona pellucida (GO:0007339)…	--
GTDC1	11.8821	7.85524	16.416	5.7757	4.82595	4.61036	0.00509547	-1.00785	down	NC_019459.2	164562352	164562410	strongHyper	0.463	1.56e-07	Distal Intergenic	--	--
GTDC1	11.8821	7.85524	16.416	5.7757	4.82595	4.61036	0.00509547	-1.00785	down	NC_019459.2	164665593	164665625	strongHyper	0.69	7.01e-22	Promoter (<=1kb)	--	--
GTDC1	11.8821	7.85524	16.416	5.7757	4.82595	4.61036	0.00509547	-1.00785	down	NC_019459.2	164736426	164736497	strongHyper	0.395	5.86e-11	Intron (rna7950/gene4156, intron 4 of 11)	--	--
GTDC1	11.8821	7.85524	16.416	5.7757	4.82595	4.61036	0.00509547	-1.00785	down	NC_019459.2	164796583	164796607	strongHypo	-0.477	2.38e-09	Intron (rna7950/gene4156, intron 6 of 11)	--	--
KYNU	0.429574	0.382292	0.182257	1.41739	0.862958	1.26497	0.00374433	2.0151	up	NC_019459.2	166278739	166279004	strongHyper	0.338	0.000228	Distal Intergenic	Cellular Component: nucleus (GO:0005634);; Cellular Component: mitochondrion (GO:0005739);; Cellular Component: cytosol (GO:0005829);; Biological Process: tryptophan catabolic process (GO:0006569);; Biological Process: quinolinate biosynthetic process (GO:0019805);; Molecular Function: pyridoxal phosphate binding (GO:0030170);; Molecular Function: kynureninase activity (GO:0030429);; Biological P…	Tryptophan metabolism (ko00380)
KYNU	0.429574	0.382292	0.182257	1.41739	0.862958	1.26497	0.00374433	2.0151	up	NC_019459.2	166420411	166420469	strongHypo	-0.457	3.69e-06	Distal Intergenic	Cellular Component: nucleus (GO:0005634);; Cellular Component: mitochondrion (GO:0005739);; Cellular Component: cytosol (GO:0005829);; Biological Process: tryptophan catabolic process (GO:0006569);; Biological Process: quinolinate biosynthetic process (GO:0019805);; Molecular Function: pyridoxal phosphate binding (GO:0030170);; Molecular Function: kynureninase activity (GO:0030429);; Biological P…	Tryptophan metabolism (ko00380)
KYNU	0.429574	0.382292	0.182257	1.41739	0.862958	1.26497	0.00374433	2.0151	up	NC_019459.2	166431119	166431151	strongHyper	0.347	2.42e-06	Distal Intergenic	Cellular Component: nucleus (GO:0005634);; Cellular Component: mitochondrion (GO:0005739);; Cellular Component: cytosol (GO:0005829);; Biological Process: tryptophan catabolic process (GO:0006569);; Biological Process: quinolinate biosynthetic process (GO:0019805);; Molecular Function: pyridoxal phosphate binding (GO:0030170);; Molecular Function: kynureninase activity (GO:0030429);; Biological P…	Tryptophan metabolism (ko00380)
CXCR4	5.68496	7.60428	4.37397	12.1167	8.71965	20.1751	0.0405174	1.38808	up	NC_019459.2	173553544	173553696	strongHyper	0.529	4.56e-09	Distal Intergenic	Biological Process: patterning of blood vessels (GO:0001569);; Biological Process: response to hypoxia (GO:0001666);; Biological Process: ameboidal-type cell migration (GO:0001667);; Biological Process: neuron migration (GO:0001764);; Molecular Function: actin binding (GO:0003779);; Biological Process: G-protein coupled receptor signaling pathway (GO:0007186);; Biological Process: germ cell devel…	Cytokine-cytokine receptor interaction (ko04060);; Chemokine signaling pathway (ko04062);; Endocytosis (ko04144);; Axon guidance (ko04360);; Leukocyte transendothelial migration (ko04670);; Intestinal immune network for IgA production (ko04672);; Pathways in cancer (ko05200)
DPP10	3.06582	3.20943	1.33905	0.209547	1.05445	0.614628	0.0165573	-1.75693	down	NC_019459.2	178361159	178361286	strongHypo	-0.386	8.58e-13	Distal Intergenic	Biological Process: proteolysis (GO:0006508);; Molecular Function: serine-type peptidase activity (GO:0008236);; Cellular Component: membrane (GO:0016020);;	--
DPP10	3.06582	3.20943	1.33905	0.209547	1.05445	0.614628	0.0165573	-1.75693	down	NC_019459.2	178409183	178409232	strongHyper	0.471	1.43e-07	Distal Intergenic	Biological Process: proteolysis (GO:0006508);; Molecular Function: serine-type peptidase activity (GO:0008236);; Cellular Component: membrane (GO:0016020);;	--
DPP10	3.06582	3.20943	1.33905	0.209547	1.05445	0.614628	0.0165573	-1.75693	down	NC_019459.2	178776677	178776690	strongHypo	-0.614	2.29e-15	Intron (rna8074/gene4210, intron 2 of 26)	Biological Process: proteolysis (GO:0006508);; Molecular Function: serine-type peptidase activity (GO:0008236);; Cellular Component: membrane (GO:0016020);;	--
DPP10	3.06582	3.20943	1.33905	0.209547	1.05445	0.614628	0.0165573	-1.75693	down	NC_019459.2	178899556	178899847	strongHypo	-0.373	1.18e-05	Intron (rna8074/gene4210, intron 2 of 26)	Biological Process: proteolysis (GO:0006508);; Molecular Function: serine-type peptidase activity (GO:0008236);; Cellular Component: membrane (GO:0016020);;	--
DPP10	3.06582	3.20943	1.33905	0.209547	1.05445	0.614628	0.0165573	-1.75693	down	NC_019459.2	179176757	179176835	strongHypo	-0.894	3.31e-70	Intron (rna8074/gene4210, intron 2 of 26)	Biological Process: proteolysis (GO:0006508);; Molecular Function: serine-type peptidase activity (GO:0008236);; Cellular Component: membrane (GO:0016020);;	--
DPP10	3.06582	3.20943	1.33905	0.209547	1.05445	0.614628	0.0165573	-1.75693	down	NC_019459.2	179433936	179434069	strongHypo	-0.557	5.41e-10	Intron (rna8074/gene4210, intron 2 of 26)	Biological Process: proteolysis (GO:0006508);; Molecular Function: serine-type peptidase activity (GO:0008236);; Cellular Component: membrane (GO:0016020);;	--
DPP10	3.06582	3.20943	1.33905	0.209547	1.05445	0.614628	0.0165573	-1.75693	down	NC_019459.2	179514947	179515114	strongHypo	-0.42	8.69e-08	Intron (rna8074/gene4210, intron 2 of 26)	Biological Process: proteolysis (GO:0006508);; Molecular Function: serine-type peptidase activity (GO:0008236);; Cellular Component: membrane (GO:0016020);;	--
DPP10	3.06582	3.20943	1.33905	0.209547	1.05445	0.614628	0.0165573	-1.75693	down	NC_019459.2	179532368	179532498	strongHyper	0.305	1.58e-06	Intron (rna8074/gene4210, intron 2 of 26)	Biological Process: proteolysis (GO:0006508);; Molecular Function: serine-type peptidase activity (GO:0008236);; Cellular Component: membrane (GO:0016020);;	--
DPP10	3.06582	3.20943	1.33905	0.209547	1.05445	0.614628	0.0165573	-1.75693	down	NC_019459.2	179681675	179681700	strongHypo	-0.414	4.45e-08	Intron (rna8074/gene4210, intron 4 of 26)	Biological Process: proteolysis (GO:0006508);; Molecular Function: serine-type peptidase activity (GO:0008236);; Cellular Component: membrane (GO:0016020);;	--
DPP10	3.06582	3.20943	1.33905	0.209547	1.05445	0.614628	0.0165573	-1.75693	down	NC_019459.2	179826100	179826151	strongHypo	-0.377	2.54e-08	Intron (rna8074/gene4210, intron 5 of 26)	Biological Process: proteolysis (GO:0006508);; Molecular Function: serine-type peptidase activity (GO:0008236);; Cellular Component: membrane (GO:0016020);;	--
DPP10	3.06582	3.20943	1.33905	0.209547	1.05445	0.614628	0.0165573	-1.75693	down	NC_019459.2	180031791	180031941	strongHyper	0.336	6.73e-10	Intron (rna8074/gene4210, intron 6 of 26)	Biological Process: proteolysis (GO:0006508);; Molecular Function: serine-type peptidase activity (GO:0008236);; Cellular Component: membrane (GO:0016020);;	--
DPP10	3.06582	3.20943	1.33905	0.209547	1.05445	0.614628	0.0165573	-1.75693	down	NC_019459.2	180223882	180223901	strongHypo	-0.514	2.99e-10	Distal Intergenic	Biological Process: proteolysis (GO:0006508);; Molecular Function: serine-type peptidase activity (GO:0008236);; Cellular Component: membrane (GO:0016020);;	--
DPP10	3.06582	3.20943	1.33905	0.209547	1.05445	0.614628	0.0165573	-1.75693	down	NC_019459.2	180236685	180236864	strongHypo	-0.463	3.47e-18	Distal Intergenic	Biological Process: proteolysis (GO:0006508);; Molecular Function: serine-type peptidase activity (GO:0008236);; Cellular Component: membrane (GO:0016020);;	--
DPP10	3.06582	3.20943	1.33905	0.209547	1.05445	0.614628	0.0165573	-1.75693	down	NC_019459.2	180267438	180267505	strongHypo	-0.376	1.05e-08	Distal Intergenic	Biological Process: proteolysis (GO:0006508);; Molecular Function: serine-type peptidase activity (GO:0008236);; Cellular Component: membrane (GO:0016020);;	--
DPP10	3.06582	3.20943	1.33905	0.209547	1.05445	0.614628	0.0165573	-1.75693	down	NC_019459.2	180443274	180443443	strongHypo	-0.353	2.4e-07	Distal Intergenic	Biological Process: proteolysis (GO:0006508);; Molecular Function: serine-type peptidase activity (GO:0008236);; Cellular Component: membrane (GO:0016020);;	--
LOC101120060	2.73281	3.92474	4.69532	1.23257	1.66399	1.08015	0.0422883	-1.31358	down	NC_019459.2	185660580	185660793	strongHypo	-0.4	2.63e-14	Intron (rna8137/gene4252, intron 15 of 36)	Molecular Function: nucleotide binding (GO:0000166);; Molecular Function: protein serine/threonine kinase activity (GO:0004674);; Cellular Component: plasma membrane (GO:0005886);; Biological Process: G-protein coupled receptor signaling pathway (GO:0007186);; Biological Process: negative regulation of apoptotic process (GO:0043066);; Cellular Component: intracellular part (GO:0044424);; Biologic…	Chemokine signaling pathway (ko04062);; Endocytosis (ko04144);; Morphine addiction (ko05032)
SDPR	107.786	118.464	114.708	44.7721	29.9206	28.5589	7.49e-06	-1.52257	down	NC_019459.2	193088920	193089101	strongHypo	-0.318	1.82e-09	Distal Intergenic	Molecular Function: phosphatidylserine binding (GO:0001786);; Cellular Component: Golgi apparatus (GO:0005794);; Cellular Component: cytosol (GO:0005829);; Cellular Component: plasma membrane (GO:0005886);;	--
SDPR	107.786	118.464	114.708	44.7721	29.9206	28.5589	7.49e-06	-1.52257	down	NC_019459.2	193307469	193307605	strongHypo	-0.515	1.09e-09	Intron (rna8183/gene4281, intron 5 of 10)	Molecular Function: phosphatidylserine binding (GO:0001786);; Cellular Component: Golgi apparatus (GO:0005794);; Cellular Component: cytosol (GO:0005829);; Cellular Component: plasma membrane (GO:0005886);;	--
SDPR	107.786	118.464	114.708	44.7721	29.9206	28.5589	7.49e-06	-1.52257	down	NC_019459.2	193314833	193314880	strongHypo	-0.506	1.86e-11	Intron (rna8183/gene4281, intron 5 of 10)	Molecular Function: phosphatidylserine binding (GO:0001786);; Cellular Component: Golgi apparatus (GO:0005794);; Cellular Component: cytosol (GO:0005829);; Cellular Component: plasma membrane (GO:0005886);;	--
ORC2	12.3602	19.6139	13.3285	5.35813	6.40916	5.75968	0.000830249	-1.11393	down	NC_019459.2	202241805	202241845	strongHypo	-0.375	4.91e-09	Intron (rna8303/gene4329, intron 12 of 14)	Cellular Component: heterochromatin (GO:0000792);; Cellular Component: condensed chromosome inner kinetochore (GO:0000939);; Molecular Function: DNA replication origin binding (GO:0003688);; Cellular Component: nuclear origin of replication recognition complex (GO:0005664);; Biological Process: DNA replication (GO:0006260);;	Cell cycle (ko04110)
CTLA4	0.154213	0.132671	0.045644	0.589552	0.347698	0.996576	0.00153034	2.53591	up	NC_019459.2	204679560	204679815	strongHyper	0.315	3.31e-07	Distal Intergenic	Cellular Component: Golgi apparatus (GO:0005794);; Biological Process: cellular response to DNA damage stimulus (GO:0006974);; Cellular Component: external side of plasma membrane (GO:0009897);; Cellular Component: integral component of membrane (GO:0016021);; Biological Process: negative regulation of B cell proliferation (GO:0030889);; Biological Process: positive regulation of apoptotic proces…	Cell adhesion molecules (CAMs) (ko04514);; T cell receptor signaling pathway (ko04660);; Autoimmune thyroid disease (ko05320);; Rheumatoid arthritis (ko05323)
CTLA4	0.154213	0.132671	0.045644	0.589552	0.347698	0.996576	0.00153034	2.53591	up	NC_019459.2	204750388	204750610	strongHyper	0.505	9.67e-11	Intron (rna8424/gene4369, intron 1 of 3)	Cellular Component: Golgi apparatus (GO:0005794);; Biological Process: cellular response to DNA damage stimulus (GO:0006974);; Cellular Component: external side of plasma membrane (GO:0009897);; Cellular Component: integral component of membrane (GO:0016021);; Biological Process: negative regulation of B cell proliferation (GO:0030889);; Biological Process: positive regulation of apoptotic proces…	Cell adhesion molecules (CAMs) (ko04514);; T cell receptor signaling pathway (ko04660);; Autoimmune thyroid disease (ko05320);; Rheumatoid arthritis (ko05323)
FARSB	44.4368	53.6806	45.3907	19.9016	22.0891	20.2763	0.00202692	-1.01613	down	NC_019459.2	223738174	223738363	strongHyper	0.356	1.67e-06	Distal Intergenic	Molecular Function: magnesium ion binding (GO:0000287);; Molecular Function: RNA binding (GO:0003723);; Molecular Function: phenylalanine-tRNA ligase activity (GO:0004826);; Molecular Function: ATP binding (GO:0005524);; Cellular Component: cytoplasm (GO:0005737);; Biological Process: phenylalanyl-tRNA aminoacylation (GO:0006432);;	Aminoacyl-tRNA biosynthesis (ko00970)
NYAP2	0.044103	0.129775	0.017729	1.29165	0.56924	1.24815	0.00144203	4.25257	up	NC_019459.2	226360368	226360660	strongHypo	-0.384	3.57e-10	Distal Intergenic	Biological Process: phosphatidylinositol 3-kinase signaling (GO:0014065);; Biological Process: neuron projection morphogenesis (GO:0048812);;	--
NYAP2	0.044103	0.129775	0.017729	1.29165	0.56924	1.24815	0.00144203	4.25257	up	NC_019459.2	226361238	226361519	strongHypo	-0.729	1.83e-14	Distal Intergenic	Biological Process: phosphatidylinositol 3-kinase signaling (GO:0014065);; Biological Process: neuron projection morphogenesis (GO:0048812);;	--
NYAP2	0.044103	0.129775	0.017729	1.29165	0.56924	1.24815	0.00144203	4.25257	up	NC_019459.2	226389624	226389844	strongHypo	-0.337	1.99e-06	Distal Intergenic	Biological Process: phosphatidylinositol 3-kinase signaling (GO:0014065);; Biological Process: neuron projection morphogenesis (GO:0048812);;	--
NYAP2	0.044103	0.129775	0.017729	1.29165	0.56924	1.24815	0.00144203	4.25257	up	NC_019459.2	226392424	226392464	strongHypo	-0.516	4.93e-11	Distal Intergenic	Biological Process: phosphatidylinositol 3-kinase signaling (GO:0014065);; Biological Process: neuron projection morphogenesis (GO:0048812);;	--
NYAP2	0.044103	0.129775	0.017729	1.29165	0.56924	1.24815	0.00144203	4.25257	up	NC_019459.2	226396926	226397187	strongHypo	-0.459	2.04e-05	Distal Intergenic	Biological Process: phosphatidylinositol 3-kinase signaling (GO:0014065);; Biological Process: neuron projection morphogenesis (GO:0048812);;	--
NYAP2	0.044103	0.129775	0.017729	1.29165	0.56924	1.24815	0.00144203	4.25257	up	NC_019459.2	226456820	226456873	strongHypo	-0.308	3.44e-07	Distal Intergenic	Biological Process: phosphatidylinositol 3-kinase signaling (GO:0014065);; Biological Process: neuron projection morphogenesis (GO:0048812);;	--
NYAP2	0.044103	0.129775	0.017729	1.29165	0.56924	1.24815	0.00144203	4.25257	up	NC_019459.2	226535863	226535937	strongHypo	-0.378	2.36e-05	Distal Intergenic	Biological Process: phosphatidylinositol 3-kinase signaling (GO:0014065);; Biological Process: neuron projection morphogenesis (GO:0048812);;	--
NYAP2	0.044103	0.129775	0.017729	1.29165	0.56924	1.24815	0.00144203	4.25257	up	NC_019459.2	226573820	226573860	strongHypo	-0.396	2.93e-07	Intron (rna8853/gene4564, intron 1 of 6)	Biological Process: phosphatidylinositol 3-kinase signaling (GO:0014065);; Biological Process: neuron projection morphogenesis (GO:0048812);;	--
NYAP2	0.044103	0.129775	0.017729	1.29165	0.56924	1.24815	0.00144203	4.25257	up	NC_019459.2	226785494	226785639	strongHyper	0.376	1.31e-05	Intron (rna8853/gene4564, intron 5 of 6)	Biological Process: phosphatidylinositol 3-kinase signaling (GO:0014065);; Biological Process: neuron projection morphogenesis (GO:0048812);;	--
NYAP2	0.044103	0.129775	0.017729	1.29165	0.56924	1.24815	0.00144203	4.25257	up	NC_019459.2	227027995	227028073	strongHypo	-0.387	8.89e-07	Distal Intergenic	Biological Process: phosphatidylinositol 3-kinase signaling (GO:0014065);; Biological Process: neuron projection morphogenesis (GO:0048812);;	--
NYAP2	0.044103	0.129775	0.017729	1.29165	0.56924	1.24815	0.00144203	4.25257	up	NC_019459.2	227200080	227200181	strongHypo	-0.313	2.74e-08	Distal Intergenic	Biological Process: phosphatidylinositol 3-kinase signaling (GO:0014065);; Biological Process: neuron projection morphogenesis (GO:0048812);;	--
NYAP2	0.044103	0.129775	0.017729	1.29165	0.56924	1.24815	0.00144203	4.25257	up	NC_019459.2	227223675	227223863	strongHyper	0.387	8.85e-07	Distal Intergenic	Biological Process: phosphatidylinositol 3-kinase signaling (GO:0014065);; Biological Process: neuron projection morphogenesis (GO:0048812);;	--
NYAP2	0.044103	0.129775	0.017729	1.29165	0.56924	1.24815	0.00144203	4.25257	up	NC_019459.2	227236514	227236708	strongHyper	0.347	4.2e-05	Distal Intergenic	Biological Process: phosphatidylinositol 3-kinase signaling (GO:0014065);; Biological Process: neuron projection morphogenesis (GO:0048812);;	--
NYAP2	0.044103	0.129775	0.017729	1.29165	0.56924	1.24815	0.00144203	4.25257	up	NC_019459.2	227263478	227263735	strongHyper	0.458	9.98e-11	Distal Intergenic	Biological Process: phosphatidylinositol 3-kinase signaling (GO:0014065);; Biological Process: neuron projection morphogenesis (GO:0048812);;	--
ZBTB8A	3.9535	4.0853	4.29974	1.77201	1.65819	1.63611	0.0034674	-1.15023	down	NC_019459.2	234137628	234137661	strongHypo	-0.547	9.04e-10	Intron (rna9061/gene4658, intron 3 of 3)	Molecular Function: DNA binding (GO:0003677);; Cellular Component: nucleus (GO:0005634);; Biological Process: regulation of transcription, DNA-templated (GO:0006355);; Molecular Function: metal ion binding (GO:0046872);;	--
ZBTB8A	3.9535	4.0853	4.29974	1.77201	1.65819	1.63611	0.0034674	-1.15023	down	NC_019459.2	234148168	234148289	strongHyper	0.355	1.74e-08	Intron (rna9061/gene4658, intron 3 of 3)	Molecular Function: DNA binding (GO:0003677);; Cellular Component: nucleus (GO:0005634);; Biological Process: regulation of transcription, DNA-templated (GO:0006355);; Molecular Function: metal ion binding (GO:0046872);;	--
ZBTB8A	3.9535	4.0853	4.29974	1.77201	1.65819	1.63611	0.0034674	-1.15023	down	NC_019459.2	234193374	234193380	strongHyper	0.538	7.41e-11	Distal Intergenic	Molecular Function: DNA binding (GO:0003677);; Cellular Component: nucleus (GO:0005634);; Biological Process: regulation of transcription, DNA-templated (GO:0006355);; Molecular Function: metal ion binding (GO:0046872);;	--
RCC1	2.89025	2.38673	2.24802	2.1818	30.9612	38.3856	0.044735	4.05164	up	NC_019459.2	237774438	237774483	strongHyper	0.513	4.25e-09	Intron (rna9186/gene4717, intron 11 of 11)	Biological Process: G1/S transition of mitotic cell cycle (GO:0000082);; Cellular Component: nuclear chromatin (GO:0000790);; Cellular Component: condensed nuclear chromosome (GO:0000794);; Molecular Function: Ran guanyl-nucleotide exchange factor activity (GO:0005087);; Cellular Component: cytoplasm (GO:0005737);; Biological Process: mitotic spindle organization (GO:0007052);; Biological Process…	--
SARDH	0.239677	0.045429	0.454969	1.09329	0.844645	0.853139	0.00464212	2.06986	up	NC_019460.2	2229859	2229973	strongHypo	-0.309	1.32e-07	Intron (rna9669/gene5010, intron 15 of 22)	Molecular Function: aminomethyltransferase activity (GO:0004047);; Cellular Component: mitochondrion (GO:0005739);; Biological Process: glycine catabolic process (GO:0006546);; Molecular Function: oxidoreductase activity (GO:0016491);;	Glycine, serine and threonine metabolism (ko00260)
RAPGEF1	3.88144	2.87617	4.41347	4.53604	4.54794	5.58148	0.0046643	1.00351	up	NC_019460.2	4839313	4839403	strongHyper	0.305	3.28e-05	Intron (rna9773/gene5077, intron 5 of 7)	--	Rap1 signaling pathway (ko04015);; Focal adhesion (ko04510);; Neurotrophin signaling pathway (ko04722);; Insulin signaling pathway (ko04910);; Renal cell carcinoma (ko05211)
RAPGEF1	3.88144	2.87617	4.41347	4.53604	4.54794	5.58148	0.0046643	1.00351	up	NC_019460.2	4971506	4971683	strongHypo	-0.364	4.86e-11	Distal Intergenic	--	Rap1 signaling pathway (ko04015);; Focal adhesion (ko04510);; Neurotrophin signaling pathway (ko04722);; Insulin signaling pathway (ko04910);; Renal cell carcinoma (ko05211)
RAPGEF1	3.88144	2.87617	4.41347	4.53604	4.54794	5.58148	0.0046643	1.00351	up	NC_019460.2	4999401	4999595	strongHypo	-0.361	5.9e-10	Intron (rna9775/gene5079, intron 1 of 24)	--	Rap1 signaling pathway (ko04015);; Focal adhesion (ko04510);; Neurotrophin signaling pathway (ko04722);; Insulin signaling pathway (ko04910);; Renal cell carcinoma (ko05211)
ZBTB43	1.74209	0.647389	0.060104	1.86686	1.92375	2.17932	0.024481	1.49254	up	NC_019460.2	9201600	9201795	strongHypo	-0.322	5.26e-13	Distal Intergenic	Molecular Function: nucleic acid binding (GO:0003676);; Cellular Component: nucleus (GO:0005634);; Molecular Function: metal ion binding (GO:0046872);;	--
ID2	70.6313	48.6082	37.009	18.5186	17.5993	23.2998	0.0205058	-1.21306	down	NC_019460.2	17752395	17752431	strongHypo	-0.41	4.74e-07	Distal Intergenic	Biological Process: negative regulation of transcription from RNA polymerase II promoter (GO:0000122);; Biological Process: metanephros development (GO:0001656);; Biological Process: natural killer cell differentiation (GO:0001779);; Biological Process: membranous septum morphogenesis (GO:0003149);; Biological Process: bundle of His development (GO:0003166);; Cellular Component: nucleus (GO:00056…	TGF-beta signaling pathway (ko04350);; Hippo signaling pathway (ko04390);; Signaling pathways regulating pluripotency of stem cells (ko04550);; Transcriptional misregulation in cancer (ko05202)
ID2	70.6313	48.6082	37.009	18.5186	17.5993	23.2998	0.0205058	-1.21306	down	NC_019460.2	17786892	17786938	strongHypo	-0.49	7.38e-08	Distal Intergenic	Biological Process: negative regulation of transcription from RNA polymerase II promoter (GO:0000122);; Biological Process: metanephros development (GO:0001656);; Biological Process: natural killer cell differentiation (GO:0001779);; Biological Process: membranous septum morphogenesis (GO:0003149);; Biological Process: bundle of His development (GO:0003166);; Cellular Component: nucleus (GO:00056…	TGF-beta signaling pathway (ko04350);; Hippo signaling pathway (ko04390);; Signaling pathways regulating pluripotency of stem cells (ko04550);; Transcriptional misregulation in cancer (ko05202)
ID2	70.6313	48.6082	37.009	18.5186	17.5993	23.2998	0.0205058	-1.21306	down	NC_019460.2	17926455	17926490	strongHyper	0.303	0.00265	Distal Intergenic	Biological Process: negative regulation of transcription from RNA polymerase II promoter (GO:0000122);; Biological Process: metanephros development (GO:0001656);; Biological Process: natural killer cell differentiation (GO:0001779);; Biological Process: membranous septum morphogenesis (GO:0003149);; Biological Process: bundle of His development (GO:0003166);; Cellular Component: nucleus (GO:00056…	TGF-beta signaling pathway (ko04350);; Hippo signaling pathway (ko04390);; Signaling pathways regulating pluripotency of stem cells (ko04550);; Transcriptional misregulation in cancer (ko05202)
TRIB2	19.6743	32.0116	31.1897	9.87489	11.541	6.90122	0.00110772	-1.23579	down	NC_019460.2	20917374	20917653	strongHypo	-0.471	3.59e-12	Distal Intergenic	Molecular Function: protein kinase activity (GO:0004672);; Molecular Function: protein kinase inhibitor activity (GO:0004860);; Molecular Function: ATP binding (GO:0005524);; Cellular Component: nucleus (GO:0005634);; Cellular Component: cytoplasm (GO:0005737);; Cellular Component: cytoskeleton (GO:0005856);; Biological Process: negative regulation of protein kinase activity (GO:0006469);; Molecu…	--
TRIB2	19.6743	32.0116	31.1897	9.87489	11.541	6.90122	0.00110772	-1.23579	down	NC_019460.2	21458286	21458291	strongHyper	0.456	7.46e-09	Distal Intergenic	Molecular Function: protein kinase activity (GO:0004672);; Molecular Function: protein kinase inhibitor activity (GO:0004860);; Molecular Function: ATP binding (GO:0005524);; Cellular Component: nucleus (GO:0005634);; Cellular Component: cytoplasm (GO:0005737);; Cellular Component: cytoskeleton (GO:0005856);; Biological Process: negative regulation of protein kinase activity (GO:0006469);; Molecu…	--
TRIB2	19.6743	32.0116	31.1897	9.87489	11.541	6.90122	0.00110772	-1.23579	down	NC_019460.2	21479466	21479519	strongHyper	0.445	2.58e-07	Distal Intergenic	Molecular Function: protein kinase activity (GO:0004672);; Molecular Function: protein kinase inhibitor activity (GO:0004860);; Molecular Function: ATP binding (GO:0005524);; Cellular Component: nucleus (GO:0005634);; Cellular Component: cytoplasm (GO:0005737);; Cellular Component: cytoskeleton (GO:0005856);; Biological Process: negative regulation of protein kinase activity (GO:0006469);; Molecu…	--
TRIB2	19.6743	32.0116	31.1897	9.87489	11.541	6.90122	0.00110772	-1.23579	down	NC_019460.2	21518248	21518304	strongHypo	-0.66	1.81e-18	Distal Intergenic	Molecular Function: protein kinase activity (GO:0004672);; Molecular Function: protein kinase inhibitor activity (GO:0004860);; Molecular Function: ATP binding (GO:0005524);; Cellular Component: nucleus (GO:0005634);; Cellular Component: cytoplasm (GO:0005737);; Cellular Component: cytoskeleton (GO:0005856);; Biological Process: negative regulation of protein kinase activity (GO:0006469);; Molecu…	--
TRIB2	19.6743	32.0116	31.1897	9.87489	11.541	6.90122	0.00110772	-1.23579	down	NC_019460.2	21575760	21575781	strongHypo	-0.47	2.96e-09	Distal Intergenic	Molecular Function: protein kinase activity (GO:0004672);; Molecular Function: protein kinase inhibitor activity (GO:0004860);; Molecular Function: ATP binding (GO:0005524);; Cellular Component: nucleus (GO:0005634);; Cellular Component: cytoplasm (GO:0005737);; Cellular Component: cytoskeleton (GO:0005856);; Biological Process: negative regulation of protein kinase activity (GO:0006469);; Molecu…	--
LOC101105319	3.88667	4.81681	2.35249	1.46006	1.15537	1.31282	0.0103338	-1.19029	down	NC_019460.2	22583259	22583421	strongHyper	0.415	2.11e-07	Distal Intergenic	--	--
LOC101105319	3.88667	4.81681	2.35249	1.46006	1.15537	1.31282	0.0103338	-1.19029	down	NC_019460.2	22823596	22823808	strongHypo	-0.331	1.45e-06	Distal Intergenic	--	--
LOC101105319	3.88667	4.81681	2.35249	1.46006	1.15537	1.31282	0.0103338	-1.19029	down	NC_019460.2	22977694	22977765	strongHyper	0.483	2.46e-08	Distal Intergenic	--	--
LOC101105319	3.88667	4.81681	2.35249	1.46006	1.15537	1.31282	0.0103338	-1.19029	down	NC_019460.2	23012117	23012199	strongHypo	-0.464	1.35e-08	Distal Intergenic	--	--
LOC101105319	3.88667	4.81681	2.35249	1.46006	1.15537	1.31282	0.0103338	-1.19029	down	NC_019460.2	23046304	23046579	strongHypo	-0.535	2.52e-10	Distal Intergenic	--	--
LOC101105319	3.88667	4.81681	2.35249	1.46006	1.15537	1.31282	0.0103338	-1.19029	down	NC_019460.2	23097704	23097847	strongHypo	-0.405	1.91e-08	Distal Intergenic	--	--
LOC101105319	3.88667	4.81681	2.35249	1.46006	1.15537	1.31282	0.0103338	-1.19029	down	NC_019460.2	23112430	23112596	strongHyper	0.308	5.5e-07	Distal Intergenic	--	--
LOC101105319	3.88667	4.81681	2.35249	1.46006	1.15537	1.31282	0.0103338	-1.19029	down	NC_019460.2	23176564	23176852	strongHypo	-0.354	6.46e-06	Distal Intergenic	--	--
LOC101105319	3.88667	4.81681	2.35249	1.46006	1.15537	1.31282	0.0103338	-1.19029	down	NC_019460.2	23250996	23251086	strongHypo	-0.473	1.9e-08	Distal Intergenic	--	--
LOC101105319	3.88667	4.81681	2.35249	1.46006	1.15537	1.31282	0.0103338	-1.19029	down	NC_019460.2	23305632	23305786	strongHyper	0.526	1.75e-10	Distal Intergenic	--	--
MATN3	0	0	0.062115	0.287059	0.28123	0.435613	5.09e-08	4.25518	up	NC_019460.2	27679878	27680189	strongHyper	0.564	1.72e-11	Distal Intergenic	Cellular Component: proteinaceous extracellular matrix (GO:0005578);;	--
LOC105610454	4.37959	4.86674	3.78881	9.32966	8.88294	14.7879	0.000327421	1.51916	up	NC_019460.2	36900461	36900474	strongHyper	0.673	1.7e-10	Distal Intergenic	--	--
APLF	7.75952	7.28212	13.9099	2.29498	2.99773	4.29012	0.00152599	-1.20872	down	NC_019460.2	39602380	39602405	strongHypo	-0.477	4.43e-07	Intron (rna10586/gene5534, intron 4 of 10)	Biological Process: single strand break repair (GO:0000012);; Molecular Function: nucleotide binding (GO:0000166);; Molecular Function: DNA-(apurinic or apyrimidinic site) lyase activity (GO:0003906);; Molecular Function: endodeoxyribonuclease activity (GO:0004520);; Cellular Component: nucleus (GO:0005634);; Cellular Component: cytosol (GO:0005829);; Biological Process: double-strand break repai…	--
CNRIP1	82.8196	74.2434	69.183	22.8593	30.5541	25.4618	1.55e-05	-1.33321	down	NC_019460.2	39835244	39835256	strongHypo	-0.5	2.09e-09	Intron (rna10596/gene5538, intron 2 of 2)	--	--
PELI1	10.3487	9.8879	10.3776	2.09774	2.39341	2.96445	0.000484369	1.14664	up	NC_019460.2	43797038	43797160	strongHypo	-0.445	1.38e-07	Distal Intergenic	Biological Process: positive regulation of cytokine production (GO:0001819);; Molecular Function: ubiquitin-protein transferase activity (GO:0004842);; Cellular Component: nucleus (GO:0005634);; Biological Process: Toll signaling pathway (GO:0008063);; Biological Process: positive regulation of B cell proliferation (GO:0030890);; Biological Process: positive regulation of protein ubiquitination (…	--
PELI1	10.3487	9.8879	10.3776	2.09774	2.39341	2.96445	0.000484369	1.14664	up	NC_019460.2	43809735	43810025	strongHypo	-0.346	2.64e-07	Distal Intergenic	Biological Process: positive regulation of cytokine production (GO:0001819);; Molecular Function: ubiquitin-protein transferase activity (GO:0004842);; Cellular Component: nucleus (GO:0005634);; Biological Process: Toll signaling pathway (GO:0008063);; Biological Process: positive regulation of B cell proliferation (GO:0030890);; Biological Process: positive regulation of protein ubiquitination (…	--
PELI1	10.3487	9.8879	10.3776	2.09774	2.39341	2.96445	0.000484369	1.14664	up	NC_019460.2	43909445	43909456	strongHypo	-0.438	1.24e-08	Distal Intergenic	Biological Process: positive regulation of cytokine production (GO:0001819);; Molecular Function: ubiquitin-protein transferase activity (GO:0004842);; Cellular Component: nucleus (GO:0005634);; Biological Process: Toll signaling pathway (GO:0008063);; Biological Process: positive regulation of B cell proliferation (GO:0030890);; Biological Process: positive regulation of protein ubiquitination (…	--
PELI1	10.3487	9.8879	10.3776	2.09774	2.39341	2.96445	0.000484369	1.14664	up	NC_019460.2	43919180	43919282	strongHypo	-0.35	9.8e-08	Distal Intergenic	Biological Process: positive regulation of cytokine production (GO:0001819);; Molecular Function: ubiquitin-protein transferase activity (GO:0004842);; Cellular Component: nucleus (GO:0005634);; Biological Process: Toll signaling pathway (GO:0008063);; Biological Process: positive regulation of B cell proliferation (GO:0030890);; Biological Process: positive regulation of protein ubiquitination (…	--
KIAA1841	17.8584	14.4941	13.8114	6.60619	6.77785	6.874	0.00179276	-1.00198	down	NC_019460.2	62697366	62697432	strongHyper	0.377	2.55e-11	Distal Intergenic	--	--
CLHC1	2.61112	5.82264	3.00639	0.718577	0.944568	1.0206	0.0212774	-2.1162	down	NC_019460.2	68580879	68580904	strongHyper	0.473	3.18e-07	Intron (rna10957/gene5753, intron 8 of 11)	--	--
RTN4	9.18605	11.9251	11.5181	19.1931	19.6062	18.0215	0.000164073	1.25069	up	NC_019460.2	68803373	68803461	strongHypo	-0.435	7.87e-05	Intron (rna10963/gene5756, intron 4 of 7)	Biological Process: angiogenesis (GO:0001525);; Cellular Component: nuclear envelope (GO:0005635);; Biological Process: axonal fasciculation (GO:0007413);; Biological Process: cerebral cortex radial glia guided migration (GO:0021801);; Cellular Component: integral component of endoplasmic reticulum membrane (GO:0030176);; Biological Process: regulation of cell migration (GO:0030334);; Biological …	--
RTN4	9.18605	11.9251	11.5181	19.1931	19.6062	18.0215	0.000164073	1.25069	up	NC_019460.2	68829894	68830003	strongHypo	-0.415	2.26e-10	Intron (rna10967/gene5757, intron 14 of 40)	Biological Process: angiogenesis (GO:0001525);; Cellular Component: nuclear envelope (GO:0005635);; Biological Process: axonal fasciculation (GO:0007413);; Biological Process: cerebral cortex radial glia guided migration (GO:0021801);; Cellular Component: integral component of endoplasmic reticulum membrane (GO:0030176);; Biological Process: regulation of cell migration (GO:0030334);; Biological …	--
RTN4	9.18605	11.9251	11.5181	19.1931	19.6062	18.0215	0.000164073	1.25069	up	NC_019460.2	68859571	68859698	strongHypo	-0.376	4.84e-05	Intron (rna10967/gene5757, intron 17 of 40)	Biological Process: angiogenesis (GO:0001525);; Cellular Component: nuclear envelope (GO:0005635);; Biological Process: axonal fasciculation (GO:0007413);; Biological Process: cerebral cortex radial glia guided migration (GO:0021801);; Cellular Component: integral component of endoplasmic reticulum membrane (GO:0030176);; Biological Process: regulation of cell migration (GO:0030334);; Biological …	--
LOC101112474	0.460037	0.521851	0.544994	1.70945	3.35208	2.02084	0.00334651	2.37689	up	NC_019460.2	70228892	70229106	strongHyper	0.633	9.36e-13	Distal Intergenic	Cellular Component: membrane (GO:0016020);; Cellular Component: cytosolic large ribosomal subunit (GO:0022625);; Biological Process: ribosome biogenesis (GO:0042254);; Cellular Component: polysomal ribosome (GO:0042788);;	Ribosome (ko03010)
LOC101112474	0.460037	0.521851	0.544994	1.70945	3.35208	2.02084	0.00334651	2.37689	up	NC_019460.2	71262418	71262443	strongHypo	-0.324	0.000202	Distal Intergenic	Cellular Component: membrane (GO:0016020);; Cellular Component: cytosolic large ribosomal subunit (GO:0022625);; Biological Process: ribosome biogenesis (GO:0042254);; Cellular Component: polysomal ribosome (GO:0042788);;	Ribosome (ko03010)
FSHR	35.3933	10.5385	30.3264	3.45741	5.25371	6.53093	0.0134444	-1.8776	down	NC_019460.2	74603287	74603315	strongHypo	-0.449	8.85e-07	Distal Intergenic	Biological Process: primary ovarian follicle growth (GO:0001545);; Biological Process: regulation of protein phosphorylation (GO:0001932);; Biological Process: regulation of systemic arterial blood pressure (GO:0003073);; Molecular Function: follicle-stimulating hormone receptor activity (GO:0004963);; Cellular Component: plasma membrane (GO:0005886);; Biological Process: adenylate cyclase-inhibi…	cAMP signaling pathway (ko04024);; Neuroactive ligand-receptor interaction (ko04080);; Ovarian steroidogenesis (ko04913)
FSHR	35.3933	10.5385	30.3264	3.45741	5.25371	6.53093	0.0134444	-1.8776	down	NC_019460.2	75073712	75073870	strongHyper	0.487	3.46e-09	Distal Intergenic	Biological Process: primary ovarian follicle growth (GO:0001545);; Biological Process: regulation of protein phosphorylation (GO:0001932);; Biological Process: regulation of systemic arterial blood pressure (GO:0003073);; Molecular Function: follicle-stimulating hormone receptor activity (GO:0004963);; Cellular Component: plasma membrane (GO:0005886);; Biological Process: adenylate cyclase-inhibi…	cAMP signaling pathway (ko04024);; Neuroactive ligand-receptor interaction (ko04080);; Ovarian steroidogenesis (ko04913)
FSHR	35.3933	10.5385	30.3264	3.45741	5.25371	6.53093	0.0134444	-1.8776	down	NC_019460.2	75166849	75166860	strongHyper	0.505	9.79e-12	Intron (rna11011/gene5782, intron 1 of 9)	Biological Process: primary ovarian follicle growth (GO:0001545);; Biological Process: regulation of protein phosphorylation (GO:0001932);; Biological Process: regulation of systemic arterial blood pressure (GO:0003073);; Molecular Function: follicle-stimulating hormone receptor activity (GO:0004963);; Cellular Component: plasma membrane (GO:0005886);; Biological Process: adenylate cyclase-inhibi…	cAMP signaling pathway (ko04024);; Neuroactive ligand-receptor interaction (ko04080);; Ovarian steroidogenesis (ko04913)
FSHR	35.3933	10.5385	30.3264	3.45741	5.25371	6.53093	0.0134444	-1.8776	down	NC_019460.2	75235380	75235441	strongHyper	0.494	8.13e-12	Intron (rna11011/gene5782, intron 2 of 9)	Biological Process: primary ovarian follicle growth (GO:0001545);; Biological Process: regulation of protein phosphorylation (GO:0001932);; Biological Process: regulation of systemic arterial blood pressure (GO:0003073);; Molecular Function: follicle-stimulating hormone receptor activity (GO:0004963);; Cellular Component: plasma membrane (GO:0005886);; Biological Process: adenylate cyclase-inhibi…	cAMP signaling pathway (ko04024);; Neuroactive ligand-receptor interaction (ko04080);; Ovarian steroidogenesis (ko04913)
FSHR	35.3933	10.5385	30.3264	3.45741	5.25371	6.53093	0.0134444	-1.8776	down	NC_019460.2	75243318	75243462	strongHypo	-0.333	6.42e-06	Intron (rna11011/gene5782, intron 2 of 9)	Biological Process: primary ovarian follicle growth (GO:0001545);; Biological Process: regulation of protein phosphorylation (GO:0001932);; Biological Process: regulation of systemic arterial blood pressure (GO:0003073);; Molecular Function: follicle-stimulating hormone receptor activity (GO:0004963);; Cellular Component: plasma membrane (GO:0005886);; Biological Process: adenylate cyclase-inhibi…	cAMP signaling pathway (ko04024);; Neuroactive ligand-receptor interaction (ko04080);; Ovarian steroidogenesis (ko04913)
TTC7A	1.2124	2.2657	1.61411	3.32455	3.65008	2.97612	0.0310438	1.04926	up	NC_019460.2	77120053	77120382	strongHypo	-0.345	2.66e-07	Intron (rna11045/gene5807, intron 15 of 19)	Biological Process: cellular iron ion homeostasis (GO:0006879);; Biological Process: hemopoiesis (GO:0030097);;	--
SIX2	0.022577	0	0	0.922689	0.632355	1.46377	3.08e-10	6.88466	up	NC_019460.2	78805606	78805669	strongHypo	-0.542	1.68e-09	Distal Intergenic	Biological Process: chondrocyte differentiation (GO:0002062);; Biological Process: mesenchymal to epithelial transition involved in metanephros morphogenesis (GO:0003337);; Molecular Function: sequence-specific DNA binding transcription factor activity (GO:0003700);; Cellular Component: nucleus (GO:0005634);; Biological Process: protein import into nucleus (GO:0006606);; Biological Process: mesod…	--
SIX2	0.022577	0	0	0.922689	0.632355	1.46377	3.08e-10	6.88466	up	NC_019460.2	78837669	78837692	strongHyper	0.393	4.56e-05	Distal Intergenic	Biological Process: chondrocyte differentiation (GO:0002062);; Biological Process: mesenchymal to epithelial transition involved in metanephros morphogenesis (GO:0003337);; Molecular Function: sequence-specific DNA binding transcription factor activity (GO:0003700);; Cellular Component: nucleus (GO:0005634);; Biological Process: protein import into nucleus (GO:0006606);; Biological Process: mesod…	--
SLC3A1	0.129127	0.929163	0.404264	6.83211	1.09623	3.78262	0.0262426	4.01915	up	NC_019460.2	79789452	79789643	strongHypo	-0.408	4.11e-09	Intron (rna11102/gene5828, intron 6 of 10)	Molecular Function: catalytic activity (GO:0003824);; Cellular Component: mitochondrial inner membrane (GO:0005743);; Biological Process: carbohydrate metabolic process (GO:0005975);; Molecular Function: cation binding (GO:0043169);;	Protein digestion and absorption (ko04974)
DYNC2LI1	9.61647	22.4289	10.0017	5.69103	5.06217	4.41529	0.00120089	-1.26788	down	NC_019460.2	80298383	80298437	strongHyper	0.543	1.65e-17	Intron (rna11118/gene5837, intron 5 of 29)	Molecular Function: motor activity (GO:0003774);; Cellular Component: microtubule (GO:0005874);; Biological Process: determination of left/right symmetry (GO:0007368);; Cellular Component: dynein complex (GO:0030286);; Cellular Component: intraciliary transport particle (GO:0030990);; Cellular Component: motile primary cilium (GO:0031512);; Cellular Component: axoneme (GO:0035085);; Biological Pr…	Vasopressin-regulated water reabsorption (ko04962)
DYNC2LI1	9.61647	22.4289	10.0017	5.69103	5.06217	4.41529	0.00120089	-1.26788	down	NC_019460.2	80305443	80305729	strongHyper	0.449	3.47e-10	Intron (rna11118/gene5837, intron 6 of 29)	Molecular Function: motor activity (GO:0003774);; Cellular Component: microtubule (GO:0005874);; Biological Process: determination of left/right symmetry (GO:0007368);; Cellular Component: dynein complex (GO:0030286);; Cellular Component: intraciliary transport particle (GO:0030990);; Cellular Component: motile primary cilium (GO:0031512);; Cellular Component: axoneme (GO:0035085);; Biological Pr…	Vasopressin-regulated water reabsorption (ko04962)
THUMPD2	6.68967	5.64295	6.58132	2.26838	3.41314	1.84302	0.0136299	-1.10934	down	NC_019460.2	84091975	84092029	strongHypo	-0.465	7.55e-09	Distal Intergenic	Molecular Function: RNA binding (GO:0003723);;	--
THUMPD2	6.68967	5.64295	6.58132	2.26838	3.41314	1.84302	0.0136299	-1.10934	down	NC_019460.2	84092917	84092959	strongHypo	-0.426	9.95e-11	Distal Intergenic	Molecular Function: RNA binding (GO:0003723);;	--
LOC105614651	0.364806	0.215051	1.40735	6.68295	5.86698	4.66254	1.99e-05	3.32537	up	NC_019460.2	87498150	87498239	strongHypo	-0.562	4e-18	Distal Intergenic	Biological Process: regulation of cell growth (GO:0001558);; Molecular Function: serine-type endopeptidase inhibitor activity (GO:0004867);; Molecular Function: insulin-like growth factor binding (GO:0005520);; Cellular Component: extracellular region (GO:0005576);;	--
LOC105614651	0.364806	0.215051	1.40735	6.68295	5.86698	4.66254	1.99e-05	3.32537	up	NC_019460.2	87857976	87858015	strongHypo	-0.319	2.14e-05	Distal Intergenic	Biological Process: regulation of cell growth (GO:0001558);; Molecular Function: serine-type endopeptidase inhibitor activity (GO:0004867);; Molecular Function: insulin-like growth factor binding (GO:0005520);; Cellular Component: extracellular region (GO:0005576);;	--
LOC105614651	0.364806	0.215051	1.40735	6.68295	5.86698	4.66254	1.99e-05	3.32537	up	NC_019460.2	88164043	88164101	strongHypo	-0.341	5.75e-05	Distal Intergenic	Biological Process: regulation of cell growth (GO:0001558);; Molecular Function: serine-type endopeptidase inhibitor activity (GO:0004867);; Molecular Function: insulin-like growth factor binding (GO:0005520);; Cellular Component: extracellular region (GO:0005576);;	--
LOC101110922	0.120043	0.08994	0.047991	0.363148	0.8204	0.978614	0.000275859	2.85686	up	NC_019460.2	93966185	93966444	strongHypo	-0.384	8.8e-11	Intron (rna11347/gene5963, intron 2 of 21)	Biological Process: cell fate determination (GO:0001709);; Molecular Function: retinoic acid binding (GO:0001972);; Molecular Function: monooxygenase activity (GO:0004497);; Molecular Function: iron ion binding (GO:0005506);; Cellular Component: endoplasmic reticulum membrane (GO:0005789);; Biological Process: male meiosis (GO:0007140);; Biological Process: spermatogenesis (GO:0007283);; Molecula…	Retinol metabolism (ko00830)
TMEM182	2.0622	2.26872	3.49116	0.755325	0.910684	0.719427	0.0120713	-1.56744	down	NC_019460.2	98157267	98157278	strongHyper	0.45	9.63e-10	Distal Intergenic	Cellular Component: integral component of membrane (GO:0016021);;	--
TMEM182	2.0622	2.26872	3.49116	0.755325	0.910684	0.719427	0.0120713	-1.56744	down	NC_019460.2	98173180	98173277	strongHypo	-0.671	1.95e-11	Distal Intergenic	Cellular Component: integral component of membrane (GO:0016021);;	--
TMEM182	2.0622	2.26872	3.49116	0.755325	0.910684	0.719427	0.0120713	-1.56744	down	NC_019460.2	98186309	98186418	strongHypo	-0.593	5.84e-11	Distal Intergenic	Cellular Component: integral component of membrane (GO:0016021);;	--
TMEM182	2.0622	2.26872	3.49116	0.755325	0.910684	0.719427	0.0120713	-1.56744	down	NC_019460.2	98188074	98188085	strongHyper	0.425	2.2e-11	Distal Intergenic	Cellular Component: integral component of membrane (GO:0016021);;	--
TMEM182	2.0622	2.26872	3.49116	0.755325	0.910684	0.719427	0.0120713	-1.56744	down	NC_019460.2	98399954	98399992	strongHypo	-0.346	2.98e-05	Distal Intergenic	Cellular Component: integral component of membrane (GO:0016021);;	--
TMEM182	2.0622	2.26872	3.49116	0.755325	0.910684	0.719427	0.0120713	-1.56744	down	NC_019460.2	98495501	98495746	strongHypo	-0.489	3.69e-13	Distal Intergenic	Cellular Component: integral component of membrane (GO:0016021);;	--
TMEM182	2.0622	2.26872	3.49116	0.755325	0.910684	0.719427	0.0120713	-1.56744	down	NC_019460.2	98716151	98716552	strongHyper	0.347	2.63e-07	Distal Intergenic	Cellular Component: integral component of membrane (GO:0016021);;	--
TMEM182	2.0622	2.26872	3.49116	0.755325	0.910684	0.719427	0.0120713	-1.56744	down	NC_019460.2	98782295	98782496	strongHypo	-0.304	2.06e-10	Intron (rna11474/gene6035, intron 1 of 4)	Cellular Component: integral component of membrane (GO:0016021);;	--
IL1R1	5.33567	6.9462	6.43121	11.9835	10.3507	13.8419	0.00111009	1.12353	up	NC_019460.2	99407043	99407083	strongHypo	-0.411	1.61e-05	Intron (rna11489/gene6044, intron 12 of 12)	Molecular Function: protease binding (GO:0002020);; Molecular Function: interleukin-1, Type I, activating receptor activity (GO:0004909);; Molecular Function: platelet-derived growth factor receptor binding (GO:0005161);; Cellular Component: cell surface (GO:0009986);; Cellular Component: membrane (GO:0016020);;	MAPK signaling pathway (ko04010);; Cytokine-cytokine receptor interaction (ko04060);; NF-kappa B signaling pathway (ko04064);; Apoptosis (ko04210);; Osteoclast differentiation (ko04380);; Hematopoietic cell lineage (ko04640);; Inflammatory mediator regulation of TRP channels (ko04750);; Amoebiasis (ko05146);; HTLV-I infection (ko05166)
IL1R1	5.33567	6.9462	6.43121	11.9835	10.3507	13.8419	0.00111009	1.12353	up	NC_019460.2	99454750	99454778	strongHyper	0.389	6.78e-09	Distal Intergenic	Molecular Function: protease binding (GO:0002020);; Molecular Function: interleukin-1, Type I, activating receptor activity (GO:0004909);; Molecular Function: platelet-derived growth factor receptor binding (GO:0005161);; Cellular Component: cell surface (GO:0009986);; Cellular Component: membrane (GO:0016020);;	MAPK signaling pathway (ko04010);; Cytokine-cytokine receptor interaction (ko04060);; NF-kappa B signaling pathway (ko04064);; Apoptosis (ko04210);; Osteoclast differentiation (ko04380);; Hematopoietic cell lineage (ko04640);; Inflammatory mediator regulation of TRP channels (ko04750);; Amoebiasis (ko05146);; HTLV-I infection (ko05166)
RNF149	3.47089	3.49329	3.19585	5.30129	5.54763	5.1739	0.00757397	1.01278	up	NC_019460.2	100015818	100015858	strongHyper	0.304	7.15e-11	Distal Intergenic	Molecular Function: zinc ion binding (GO:0008270);;	--
RNF149	3.47089	3.49329	3.19585	5.30129	5.54763	5.1739	0.00757397	1.01278	up	NC_019460.2	100035001	100035080	strongHypo	-0.424	6.66e-09	Distal Intergenic	Molecular Function: zinc ion binding (GO:0008270);;	--
RNF149	3.47089	3.49329	3.19585	5.30129	5.54763	5.1739	0.00757397	1.01278	up	NC_019460.2	100035892	100036023	strongHypo	-0.327	6.75e-07	Distal Intergenic	Molecular Function: zinc ion binding (GO:0008270);;	--
RNF149	3.47089	3.49329	3.19585	5.30129	5.54763	5.1739	0.00757397	1.01278	up	NC_019460.2	100045073	100045128	strongHypo	-0.645	9.44e-34	Intron (rna11536/gene6051, intron 2 of 5)	Molecular Function: zinc ion binding (GO:0008270);;	--
GPAT2	0.144806	0.149996	0	0.633212	0.35509	0.858471	0.00231289	2.5091	up	NC_019460.2	104037426	104037536	strongHypo	-0.471	5.01e-06	Distal Intergenic	Molecular Function: glycerol-3-phosphate O-acyltransferase activity (GO:0004366);; Cellular Component: mitochondrion (GO:0005739);; Biological Process: glycerol-3-phosphate metabolic process (GO:0006072);; Biological Process: phospholipid biosynthetic process (GO:0008654);; Cellular Component: membrane (GO:0016020);; Biological Process: triglyceride biosynthetic process (GO:0019432);;	Glycerolipid metabolism (ko00561);; Glycerophospholipid metabolism (ko00564)
TRHDE	6.46594	4.64147	3.74886	1.50171	1.72025	2.02486	0.0459132	-1.16968	down	NC_019460.2	108027837	108028136	strongHypo	-0.303	7.15e-07	Distal Intergenic	Biological Process: proteolysis (GO:0006508);; Molecular Function: metallopeptidase activity (GO:0008237);; Molecular Function: zinc ion binding (GO:0008270);; Cellular Component: membrane (GO:0016020);;	--
TRHDE	6.46594	4.64147	3.74886	1.50171	1.72025	2.02486	0.0459132	-1.16968	down	NC_019460.2	108158621	108158644	strongHypo	-0.819	1.68e-25	Intron (rna11741/gene6161, intron 5 of 21)	Biological Process: proteolysis (GO:0006508);; Molecular Function: metallopeptidase activity (GO:0008237);; Molecular Function: zinc ion binding (GO:0008270);; Cellular Component: membrane (GO:0016020);;	--
TRHDE	6.46594	4.64147	3.74886	1.50171	1.72025	2.02486	0.0459132	-1.16968	down	NC_019460.2	108503944	108504140	strongHyper	0.436	4.11e-05	Intron (rna11741/gene6161, intron 18 of 21)	Biological Process: proteolysis (GO:0006508);; Molecular Function: metallopeptidase activity (GO:0008237);; Molecular Function: zinc ion binding (GO:0008270);; Cellular Component: membrane (GO:0016020);;	--
TRHDE	6.46594	4.64147	3.74886	1.50171	1.72025	2.02486	0.0459132	-1.16968	down	NC_019460.2	108598744	108598982	strongHyper	0.312	0.00254	Distal Intergenic	Biological Process: proteolysis (GO:0006508);; Molecular Function: metallopeptidase activity (GO:0008237);; Molecular Function: zinc ion binding (GO:0008270);; Cellular Component: membrane (GO:0016020);;	--
TRHDE	6.46594	4.64147	3.74886	1.50171	1.72025	2.02486	0.0459132	-1.16968	down	NC_019460.2	108678575	108678600	strongHypo	-0.363	3.26e-07	Distal Intergenic	Biological Process: proteolysis (GO:0006508);; Molecular Function: metallopeptidase activity (GO:0008237);; Molecular Function: zinc ion binding (GO:0008270);; Cellular Component: membrane (GO:0016020);;	--
NAV3	2.41115	2.75481	1.96375	4.24523	3.85882	5.75691	6.73e-05	1.42237	up	NC_019460.2	113118644	113118866	strongHypo	-0.464	6.81e-10	Intron (rna11788/gene6188, intron 2 of 40)	Molecular Function: nucleotide binding (GO:0000166);; Cellular Component: nuclear envelope (GO:0005635);; Molecular Function: nucleoside-triphosphatase activity (GO:0017111);;	--
NAV3	2.41115	2.75481	1.96375	4.24523	3.85882	5.75691	6.73e-05	1.42237	up	NC_019460.2	113255730	113255847	strongHypo	-0.418	2.49e-08	Intron (rna11788/gene6188, intron 3 of 40)	Molecular Function: nucleotide binding (GO:0000166);; Cellular Component: nuclear envelope (GO:0005635);; Molecular Function: nucleoside-triphosphatase activity (GO:0017111);;	--
NAV3	2.41115	2.75481	1.96375	4.24523	3.85882	5.75691	6.73e-05	1.42237	up	NC_019460.2	113272807	113272833	strongHyper	0.354	1.74e-11	Intron (rna11788/gene6188, intron 3 of 40)	Molecular Function: nucleotide binding (GO:0000166);; Cellular Component: nuclear envelope (GO:0005635);; Molecular Function: nucleoside-triphosphatase activity (GO:0017111);;	--
NAV3	2.41115	2.75481	1.96375	4.24523	3.85882	5.75691	6.73e-05	1.42237	up	NC_019460.2	113283307	113283327	strongHypo	-0.391	1.99e-06	Intron (rna11788/gene6188, intron 3 of 40)	Molecular Function: nucleotide binding (GO:0000166);; Cellular Component: nuclear envelope (GO:0005635);; Molecular Function: nucleoside-triphosphatase activity (GO:0017111);;	--
NAV3	2.41115	2.75481	1.96375	4.24523	3.85882	5.75691	6.73e-05	1.42237	up	NC_019460.2	113454351	113454437	strongHyper	0.396	1.32e-07	Intron (rna11788/gene6188, intron 3 of 40)	Molecular Function: nucleotide binding (GO:0000166);; Cellular Component: nuclear envelope (GO:0005635);; Molecular Function: nucleoside-triphosphatase activity (GO:0017111);;	--
NAV3	2.41115	2.75481	1.96375	4.24523	3.85882	5.75691	6.73e-05	1.42237	up	NC_019460.2	113779227	113779258	strongHyper	0.588	1.47e-10	Intron (rna11788/gene6188, intron 26 of 40)	Molecular Function: nucleotide binding (GO:0000166);; Cellular Component: nuclear envelope (GO:0005635);; Molecular Function: nucleoside-triphosphatase activity (GO:0017111);;	--
NAV3	2.41115	2.75481	1.96375	4.24523	3.85882	5.75691	6.73e-05	1.42237	up	NC_019460.2	113795457	113796022	strongHyper	0.52	9.31e-15	Intron (rna11788/gene6188, intron 31 of 40)	Molecular Function: nucleotide binding (GO:0000166);; Cellular Component: nuclear envelope (GO:0005635);; Molecular Function: nucleoside-triphosphatase activity (GO:0017111);;	--
NAV3	2.41115	2.75481	1.96375	4.24523	3.85882	5.75691	6.73e-05	1.42237	up	NC_019460.2	113839424	113839638	strongHypo	-0.411	3.85e-06	Distal Intergenic	Molecular Function: nucleotide binding (GO:0000166);; Cellular Component: nuclear envelope (GO:0005635);; Molecular Function: nucleoside-triphosphatase activity (GO:0017111);;	--
NAV3	2.41115	2.75481	1.96375	4.24523	3.85882	5.75691	6.73e-05	1.42237	up	NC_019460.2	113868766	113868796	strongHypo	-0.442	2.79e-06	Distal Intergenic	Molecular Function: nucleotide binding (GO:0000166);; Cellular Component: nuclear envelope (GO:0005635);; Molecular Function: nucleoside-triphosphatase activity (GO:0017111);;	--
NAV3	2.41115	2.75481	1.96375	4.24523	3.85882	5.75691	6.73e-05	1.42237	up	NC_019460.2	113980665	113980983	strongHyper	0.516	7.57e-05	Distal Intergenic	Molecular Function: nucleotide binding (GO:0000166);; Cellular Component: nuclear envelope (GO:0005635);; Molecular Function: nucleoside-triphosphatase activity (GO:0017111);;	--
NAV3	2.41115	2.75481	1.96375	4.24523	3.85882	5.75691	6.73e-05	1.42237	up	NC_019460.2	114057127	114057193	strongHyper	0.463	2.22e-10	Distal Intergenic	Molecular Function: nucleotide binding (GO:0000166);; Cellular Component: nuclear envelope (GO:0005635);; Molecular Function: nucleoside-triphosphatase activity (GO:0017111);;	--
CCDC59	12.4949	11.2813	10.4736	4.52188	4.61883	4.49334	0.0118212	-1.08294	down	NC_019460.2	118093953	118093977	strongHypo	-0.692	1.91e-13	Intron (rna11852/gene6214, intron 5 of 15)	Cellular Component: nucleus (GO:0005634);; Biological Process: regulation of transcription, DNA-templated (GO:0006355);;	--
CCDC59	12.4949	11.2813	10.4736	4.52188	4.61883	4.49334	0.0118212	-1.08294	down	NC_019460.2	118134494	118134795	strongHypo	-0.362	8.96e-07	Intron (rna11852/gene6214, intron 9 of 15)	Cellular Component: nucleus (GO:0005634);; Biological Process: regulation of transcription, DNA-templated (GO:0006355);;	--
MGAT4C	7.13614	7.08793	4.55153	1.45214	1.00501	1.88431	0.00149647	-1.72899	down	NC_019460.2	122677777	122677918	strongHypo	-0.363	3.17e-05	Intron (rna11877/gene6228, intron 5 of 5)	Cellular Component: Golgi membrane (GO:0000139);; Biological Process: protein glycosylation (GO:0006486);; Molecular Function: alpha-1,3-mannosylglycoprotein 4-beta-N-acetylglucosaminyltransferase activity (GO:0008454);; Cellular Component: integral component of membrane (GO:0016021);; Molecular Function: metal ion binding (GO:0046872);;	N-Glycan biosynthesis (ko00510)
MGAT4C	7.13614	7.08793	4.55153	1.45214	1.00501	1.88431	0.00149647	-1.72899	down	NC_019460.2	122754301	122754648	strongHypo	-0.436	7.79e-13	Intron (rna11877/gene6228, intron 5 of 5)	Cellular Component: Golgi membrane (GO:0000139);; Biological Process: protein glycosylation (GO:0006486);; Molecular Function: alpha-1,3-mannosylglycoprotein 4-beta-N-acetylglucosaminyltransferase activity (GO:0008454);; Cellular Component: integral component of membrane (GO:0016021);; Molecular Function: metal ion binding (GO:0046872);;	N-Glycan biosynthesis (ko00510)
MGAT4C	7.13614	7.08793	4.55153	1.45214	1.00501	1.88431	0.00149647	-1.72899	down	NC_019460.2	122832709	122832876	strongHypo	-0.357	0.000358	Intron (rna11877/gene6228, intron 5 of 5)	Cellular Component: Golgi membrane (GO:0000139);; Biological Process: protein glycosylation (GO:0006486);; Molecular Function: alpha-1,3-mannosylglycoprotein 4-beta-N-acetylglucosaminyltransferase activity (GO:0008454);; Cellular Component: integral component of membrane (GO:0016021);; Molecular Function: metal ion binding (GO:0046872);;	N-Glycan biosynthesis (ko00510)
MGAT4C	7.13614	7.08793	4.55153	1.45214	1.00501	1.88431	0.00149647	-1.72899	down	NC_019460.2	123406634	123406694	strongHypo	-0.401	2.53e-10	Distal Intergenic	Cellular Component: Golgi membrane (GO:0000139);; Biological Process: protein glycosylation (GO:0006486);; Molecular Function: alpha-1,3-mannosylglycoprotein 4-beta-N-acetylglucosaminyltransferase activity (GO:0008454);; Cellular Component: integral component of membrane (GO:0016021);; Molecular Function: metal ion binding (GO:0046872);;	N-Glycan biosynthesis (ko00510)
PLXNC1	2.30881	2.21622	6.19229	8.56053	6.15424	8.83971	0.00201896	1.3495	up	NC_019460.2	130086442	130086594	strongHyper	0.361	1.41e-06	Distal Intergenic	Molecular Function: receptor activity (GO:0004872);; Cellular Component: intracellular (GO:0005622);; Biological Process: signal transduction (GO:0007165);; Biological Process: multicellular organismal development (GO:0007275);; Cellular Component: integral component of membrane (GO:0016021);;	Axon guidance (ko04360)
PLXNC1	2.30881	2.21622	6.19229	8.56053	6.15424	8.83971	0.00201896	1.3495	up	NC_019460.2	130228107	130228174	strongHyper	0.334	0.000338	Intron (rna11983/gene6276, intron 29 of 38)	Molecular Function: receptor activity (GO:0004872);; Cellular Component: intracellular (GO:0005622);; Biological Process: signal transduction (GO:0007165);; Biological Process: multicellular organismal development (GO:0007275);; Cellular Component: integral component of membrane (GO:0016021);;	Axon guidance (ko04360)
HOXC4	3.38582	3.96684	2.43792	0.736239	0.784478	1.04124	0.0347767	-1.44711	down	NC_019460.2	132157487	132157507	strongHypo	-0.339	2.56e-06	Promoter (1-2kb)	Molecular Function: sequence-specific DNA binding transcription factor activity (GO:0003700);; Cellular Component: nucleus (GO:0005634);; Biological Process: regulation of transcription, DNA-templated (GO:0006355);; Biological Process: anterior/posterior pattern specification (GO:0009952);; Molecular Function: sequence-specific DNA binding (GO:0043565);; Biological Process: embryonic organ morpho…	--
HOXC4	3.38582	3.96684	2.43792	0.736239	0.784478	1.04124	0.0347767	-1.44711	down	NC_019460.2	132159506	132159678	strongHypo	-0.361	1.56e-07	Distal Intergenic	Molecular Function: sequence-specific DNA binding transcription factor activity (GO:0003700);; Cellular Component: nucleus (GO:0005634);; Biological Process: regulation of transcription, DNA-templated (GO:0006355);; Biological Process: anterior/posterior pattern specification (GO:0009952);; Molecular Function: sequence-specific DNA binding (GO:0043565);; Biological Process: embryonic organ morpho…	--
BIN2	1.49222	1.51217	0.893542	2.59104	2.71976	3.37049	0.0381926	1.38029	up	NC_019460.2	134587458	134587557	strongHypo	-0.31	4.25e-06	Intron (rna12204/gene6402, intron 2 of 8)	Cellular Component: phagocytic cup (GO:0001891);; Cellular Component: podosome (GO:0002102);; Molecular Function: phospholipid binding (GO:0005543);; Cellular Component: cytoplasm (GO:0005737);; Biological Process: phagocytosis, engulfment (GO:0006911);; Biological Process: cell chemotaxis (GO:0060326);; Biological Process: podosome assembly (GO:0071800);; Biological Process: membrane tubulation …	--
RPAP3	20.0114	32.7144	25.9597	9.51112	8.042	5.84679	0.00156884	-1.03265	down	NC_019460.2	138606675	138606689	strongHypo	-0.393	8.26e-08	Distal Intergenic	--	--
ZCRB1	29.2941	27.0003	19.7467	8.742	8.5355	10.4321	0.000288031	-1.25638	down	NC_019460.2	144256464	144256563	strongHypo	-0.491	1.17e-07	Intron (rna12499/gene6550, intron 7 of 7)	Molecular Function: nucleotide binding (GO:0000166);; Molecular Function: RNA binding (GO:0003723);; Cellular Component: nucleoplasm (GO:0005654);; Cellular Component: U12-type spliceosomal complex (GO:0005689);; Biological Process: mRNA processing (GO:0006397);; Molecular Function: zinc ion binding (GO:0008270);; Biological Process: RNA splicing (GO:0008380);;	--
PDZRN4	8.60202	11.1402	13.3188	3.55919	4.10188	3.991	0.00196379	-1.11295	down	NC_019460.2	145203989	145204146	strongHypo	-0.39	1.37e-08	Intron (rna12510/gene6555, intron 7 of 10)	--	--
PDZRN4	8.60202	11.1402	13.3188	3.55919	4.10188	3.991	0.00196379	-1.11295	down	NC_019460.2	145384773	145385246	strongHypo	-0.371	4.66e-05	Intron (rna12510/gene6555, intron 7 of 10)	--	--
PDZRN4	8.60202	11.1402	13.3188	3.55919	4.10188	3.991	0.00196379	-1.11295	down	NC_019460.2	145417031	145417332	strongHypo	-0.355	4.29e-08	Intron (rna12510/gene6555, intron 7 of 10)	--	--
YEATS4	46.1892	44.5803	30.7127	8.70974	8.41887	8.05663	8.24e-08	-2.08252	down	NC_019460.2	149957619	149957861	strongHyper	0.323	7.2e-07	Intron (rna12623/gene6588, intron 5 of 6)	Biological Process: regulation of transcription, DNA-templated (GO:0006355);; Molecular Function: protein C-terminus binding (GO:0008022);; Cellular Component: NuA4 histone acetyltransferase complex (GO:0035267);; Biological Process: histone H4 acetylation (GO:0043967);; Biological Process: histone H2A acetylation (GO:0043968);;	--
LYZ	9.10986	10.8199	3.30729	27.1859	34.9457	28.5034	1.9e-05	2.13348	up	NC_019460.2	150203150	150203357	strongHypo	-0.484	3.41e-11	Distal Intergenic	Molecular Function: lysozyme activity (GO:0003796);; Cellular Component: extracellular region (GO:0005576);; Biological Process: cell wall macromolecule catabolic process (GO:0016998);; Biological Process: cytolysis (GO:0019835);; Biological Process: defense response to bacterium (GO:0042742);;	Salivary secretion (ko04970)
LYZ	9.10986	10.8199	3.30729	27.1859	34.9457	28.5034	1.9e-05	2.13348	up	NC_019460.2	150211133	150211146	strongHypo	-0.699	1.28e-13	Distal Intergenic	Molecular Function: lysozyme activity (GO:0003796);; Cellular Component: extracellular region (GO:0005576);; Biological Process: cell wall macromolecule catabolic process (GO:0016998);; Biological Process: cytolysis (GO:0019835);; Biological Process: defense response to bacterium (GO:0042742);;	Salivary secretion (ko04970)
ITGA7	1.71289	3.16604	2.50985	6.91998	6.01561	6.85037	1.11e-06	1.97272	up	NC_019460.2	163255289	163255365	strongHypo	-0.303	0.00218	Promoter (2-3kb)	Biological Process: cell adhesion (GO:0007155);; Biological Process: integrin-mediated signaling pathway (GO:0007229);; Cellular Component: integrin complex (GO:0008305);;	PI3K-Akt signaling pathway (ko04151);; Focal adhesion (ko04510);; ECM-receptor interaction (ko04512);; Regulation of actin cytoskeleton (ko04810);; Hypertrophic cardiomyopathy (HCM) (ko05410);; Arrhythmogenic right ventricular cardiomyopathy (ARVC) (ko05412);; Dilated cardiomyopathy (ko05414)
DEPDC4	0.197572	0.170547	0.190963	0.110058	0.033466	0	0.0307942	-1.70499	down	NC_019460.2	169021585	169021977	strongHyper	0.479	1.04e-05	Distal Intergenic	--	--
NFYB	22.0302	22.0011	20.8756	7.36059	8.41611	7.35009	0.00023519	-1.23847	down	NC_019460.2	172652348	172652468	strongHyper	0.429	9.37e-06	Distal Intergenic	Molecular Function: sequence-specific DNA binding transcription factor activity (GO:0003700);; Cellular Component: CCAAT-binding factor complex (GO:0016602);; Molecular Function: sequence-specific DNA binding (GO:0043565);; Biological Process: positive regulation of transcription, DNA-templated (GO:0045893);; Molecular Function: protein heterodimerization activity (GO:0046982);; Molecular Functio…	Antigen processing and presentation (ko04612);; Tuberculosis (ko05152);; HTLV-I infection (ko05166)
NUAK1	1.47685	1.90931	2.45248	4.79462	4.25322	4.50557	0.000344396	1.35244	up	NC_019460.2	174134068	174134083	strongHypo	-0.564	1.22e-09	Distal Intergenic	Molecular Function: p53 binding (GO:0002039);; Molecular Function: protein serine/threonine kinase activity (GO:0004674);; Molecular Function: ATP binding (GO:0005524);; Cellular Component: nucleus (GO:0005634);; Cellular Component: cytoplasm (GO:0005737);; Biological Process: regulation of cell adhesion (GO:0030155);; Biological Process: regulation of myosin-light-chain-phosphatase activity (GO:…	--
NUAK1	1.47685	1.90931	2.45248	4.79462	4.25322	4.50557	0.000344396	1.35244	up	NC_019460.2	174135369	174135405	strongHyper	0.461	8.47e-07	Distal Intergenic	Molecular Function: p53 binding (GO:0002039);; Molecular Function: protein serine/threonine kinase activity (GO:0004674);; Molecular Function: ATP binding (GO:0005524);; Cellular Component: nucleus (GO:0005634);; Cellular Component: cytoplasm (GO:0005737);; Biological Process: regulation of cell adhesion (GO:0030155);; Biological Process: regulation of myosin-light-chain-phosphatase activity (GO:…	--
NUAK1	1.47685	1.90931	2.45248	4.79462	4.25322	4.50557	0.000344396	1.35244	up	NC_019460.2	174221270	174221365	strongHypo	-0.392	1.54e-07	Distal Intergenic	Molecular Function: p53 binding (GO:0002039);; Molecular Function: protein serine/threonine kinase activity (GO:0004674);; Molecular Function: ATP binding (GO:0005524);; Cellular Component: nucleus (GO:0005634);; Cellular Component: cytoplasm (GO:0005737);; Biological Process: regulation of cell adhesion (GO:0030155);; Biological Process: regulation of myosin-light-chain-phosphatase activity (GO:…	--
CSF2RB	0.926021	0.618105	0.512971	12.2984	5.39645	7.60741	0.000113784	3.71546	up	NC_019460.2	179944867	179944919	strongHypo	-0.354	3.09e-06	Promoter (1-2kb)	Molecular Function: cytokine receptor activity (GO:0004896);; Cellular Component: membrane (GO:0016020);;	Cytokine-cytokine receptor interaction (ko04060);; Apoptosis (ko04210);; Jak-STAT signaling pathway (ko04630)
MPST	3.26845	4.378	4.75672	10.0406	14.3335	9.99929	0.000289068	1.66282	up	NC_019460.2	180042239	180042273	strongHypo	-0.457	2.33e-06	Intron (rna13370/gene7027, intron 1 of 2)	Molecular Function: thiosulfate sulfurtransferase activity (GO:0004792);; Cellular Component: mitochondrial inner membrane (GO:0005743);;	Cysteine and methionine metabolism (ko00270);; Sulfur metabolism (ko00920);; Sulfur relay system (ko04122)
METTL20	12.4879	16.1256	7.83044	3.34285	5.28027	4.30002	0.000550683	-1.34806	down	NC_019460.2	182823273	182823317	strongHypo	-0.395	3.62e-05	Distal Intergenic	Cellular Component: cytoplasm (GO:0005737);; Biological Process: protein methylation (GO:0006479);; Molecular Function: protein methyltransferase activity (GO:0008276);;	--
ERGIC2	43.6249	55.5035	45.5342	18.2749	12.5269	18.4105	4.45e-05	-1.29036	down	NC_019460.2	184686496	184686599	strongHypo	-0.482	7.2e-07	Intron (rna13467/gene7078, intron 17 of 25)	--	--
LMNTD1	0.706806	1.63389	1.5779	0.212978	0.21252	0.361979	0.00934323	-1.82739	down	NC_019460.2	188837148	188837328	strongHypo	-0.328	5.9e-11	Distal Intergenic	Molecular Function: structural molecule activity (GO:0005198);; Cellular Component: nuclear envelope (GO:0005635);; Cellular Component: cytoplasm (GO:0005737);; Cellular Component: intermediate filament (GO:0005882);; Biological Process: cell proliferation (GO:0008283);;	--
LMNTD1	0.706806	1.63389	1.5779	0.212978	0.21252	0.361979	0.00934323	-1.82739	down	NC_019460.2	188852286	188852315	strongHyper	0.431	6.18e-14	Distal Intergenic	Molecular Function: structural molecule activity (GO:0005198);; Cellular Component: nuclear envelope (GO:0005635);; Cellular Component: cytoplasm (GO:0005737);; Cellular Component: intermediate filament (GO:0005882);; Biological Process: cell proliferation (GO:0008283);;	--
LMNTD1	0.706806	1.63389	1.5779	0.212978	0.21252	0.361979	0.00934323	-1.82739	down	NC_019460.2	188872940	188873005	strongHyper	0.46	8.4e-09	Distal Intergenic	Molecular Function: structural molecule activity (GO:0005198);; Cellular Component: nuclear envelope (GO:0005635);; Cellular Component: cytoplasm (GO:0005737);; Cellular Component: intermediate filament (GO:0005882);; Biological Process: cell proliferation (GO:0008283);;	--
CASC1	18.3165	38.6372	11.6308	2.1433	3.926	2.89829	5.06e-10	-1.97563	down	NC_019460.2	189467332	189467343	strongHypo	-0.477	5.19e-14	Intron (rna13554/gene7118, intron 9 of 13)	--	--
KCNJ8	2.97521	3.9264	2.52059	7.73254	4.75661	4.14391	0.0390092	1.12946	up	NC_019460.2	192996912	192997031	strongHypo	-0.436	2.32e-06	Distal Intergenic	Biological Process: potassium ion transport (GO:0006813);; Biological Process: heart development (GO:0007507);; Molecular Function: ATP-activated inward rectifier potassium channel activity (GO:0015272);; Cellular Component: integral component of membrane (GO:0016021);; Cellular Component: myofibril (GO:0030016);; Biological Process: response to lipopolysaccharide (GO:0032496);; Biological Proces…	cGMP-PKG signaling pathway (ko04022)
PDE3A	3.22664	2.51947	1.02217	4.76869	4.25472	4.62392	0.0049067	1.13078	up	NC_019460.2	193888629	193888831	strongHypo	-0.557	9.95e-19	Intron (rna13682/gene7151, intron 15 of 16)	Biological Process: oocyte maturation (GO:0001556);; Molecular Function: 3',5'-cyclic-AMP phosphodiesterase activity (GO:0004115);; Biological Process: cAMP catabolic process (GO:0006198);; Biological Process: cAMP-mediated signaling (GO:0019933);; Biological Process: cGMP-mediated signaling (GO:0019934);; Biological Process: regulation of meiosis (GO:0040020);; Biological Process: response to dr…	Purine metabolism (ko00230);; cGMP-PKG signaling pathway (ko04022);; cAMP signaling pathway (ko04024);; Insulin signaling pathway (ko04910);; Progesterone-mediated oocyte maturation (ko04914);; Morphine addiction (ko05032)
PDE3A	3.22664	2.51947	1.02217	4.76869	4.25472	4.62392	0.0049067	1.13078	up	NC_019460.2	193890297	193890849	strongHypo	-0.47	6.38e-27	Intron (rna13682/gene7151, intron 15 of 16)	Biological Process: oocyte maturation (GO:0001556);; Molecular Function: 3',5'-cyclic-AMP phosphodiesterase activity (GO:0004115);; Biological Process: cAMP catabolic process (GO:0006198);; Biological Process: cAMP-mediated signaling (GO:0019933);; Biological Process: cGMP-mediated signaling (GO:0019934);; Biological Process: regulation of meiosis (GO:0040020);; Biological Process: response to dr…	Purine metabolism (ko00230);; cGMP-PKG signaling pathway (ko04022);; cAMP signaling pathway (ko04024);; Insulin signaling pathway (ko04910);; Progesterone-mediated oocyte maturation (ko04914);; Morphine addiction (ko05032)
PDE3A	3.22664	2.51947	1.02217	4.76869	4.25472	4.62392	0.0049067	1.13078	up	NC_019460.2	194263718	194263732	strongHyper	0.527	1.16e-07	Distal Intergenic	Biological Process: oocyte maturation (GO:0001556);; Molecular Function: 3',5'-cyclic-AMP phosphodiesterase activity (GO:0004115);; Biological Process: cAMP catabolic process (GO:0006198);; Biological Process: cAMP-mediated signaling (GO:0019933);; Biological Process: cGMP-mediated signaling (GO:0019934);; Biological Process: regulation of meiosis (GO:0040020);; Biological Process: response to dr…	Purine metabolism (ko00230);; cGMP-PKG signaling pathway (ko04022);; cAMP signaling pathway (ko04024);; Insulin signaling pathway (ko04910);; Progesterone-mediated oocyte maturation (ko04914);; Morphine addiction (ko05032)
PDE3A	3.22664	2.51947	1.02217	4.76869	4.25472	4.62392	0.0049067	1.13078	up	NC_019460.2	194321798	194321912	strongHypo	-0.339	5.99e-06	Distal Intergenic	Biological Process: oocyte maturation (GO:0001556);; Molecular Function: 3',5'-cyclic-AMP phosphodiesterase activity (GO:0004115);; Biological Process: cAMP catabolic process (GO:0006198);; Biological Process: cAMP-mediated signaling (GO:0019933);; Biological Process: cGMP-mediated signaling (GO:0019934);; Biological Process: regulation of meiosis (GO:0040020);; Biological Process: response to dr…	Purine metabolism (ko00230);; cGMP-PKG signaling pathway (ko04022);; cAMP signaling pathway (ko04024);; Insulin signaling pathway (ko04910);; Progesterone-mediated oocyte maturation (ko04914);; Morphine addiction (ko05032)
PDE3A	3.22664	2.51947	1.02217	4.76869	4.25472	4.62392	0.0049067	1.13078	up	NC_019460.2	194519654	194519666	strongHypo	-0.511	5.26e-07	Distal Intergenic	Biological Process: oocyte maturation (GO:0001556);; Molecular Function: 3',5'-cyclic-AMP phosphodiesterase activity (GO:0004115);; Biological Process: cAMP catabolic process (GO:0006198);; Biological Process: cAMP-mediated signaling (GO:0019933);; Biological Process: cGMP-mediated signaling (GO:0019934);; Biological Process: regulation of meiosis (GO:0040020);; Biological Process: response to dr…	Purine metabolism (ko00230);; cGMP-PKG signaling pathway (ko04022);; cAMP signaling pathway (ko04024);; Insulin signaling pathway (ko04910);; Progesterone-mediated oocyte maturation (ko04914);; Morphine addiction (ko05032)
PLEKHA5	20.9901	20.9126	27.3564	6.41153	9.15011	7.10702	0.000818814	-1.08026	down	NC_019460.2	195295045	195295081	strongHyper	0.535	3.59e-10	Intron (rna13691/gene7159, intron 28 of 28)	Molecular Function: phospholipid binding (GO:0005543);;	--
LMO3	5.48084	12.4435	9.96747	1.47771	2.47669	1.89734	0.000788235	-1.9086	down	NC_019460.2	197555987	197556020	strongHypo	-0.417	7.54e-06	Distal Intergenic	Molecular Function: zinc ion binding (GO:0008270);;	--
DERA	7.12352	13.2984	17.0434	3.78767	3.06274	3.50114	0.000575961	-1.14742	down	NC_019460.2	198407856	198408196	strongHyper	0.31	3.56e-09	Distal Intergenic	Molecular Function: deoxyribose-phosphate aldolase activity (GO:0004139);; Cellular Component: cytoplasm (GO:0005737);; Biological Process: deoxyribonucleotide catabolic process (GO:0009264);; Biological Process: deoxyribonucleoside catabolic process (GO:0046121);; Biological Process: deoxyribose phosphate catabolic process (GO:0046386);;	Pentose phosphate pathway (ko00030)
DERA	7.12352	13.2984	17.0434	3.78767	3.06274	3.50114	0.000575961	-1.14742	down	NC_019460.2	198519961	198520095	strongHypo	-0.563	1.13e-06	Intron (rna13731/gene7178, intron 3 of 8)	Molecular Function: deoxyribose-phosphate aldolase activity (GO:0004139);; Cellular Component: cytoplasm (GO:0005737);; Biological Process: deoxyribonucleotide catabolic process (GO:0009264);; Biological Process: deoxyribonucleoside catabolic process (GO:0046121);; Biological Process: deoxyribose phosphate catabolic process (GO:0046386);;	Pentose phosphate pathway (ko00030)
PTPRO	0.87866	0.120687	0.313632	1.01947	1.04823	1.66215	0.043661	1.51692	up	NC_019460.2	199026323	199026488	strongHypo	-0.397	1.18e-10	Intron (rna13743/gene7183, intron 16 of 25)	Biological Process: monocyte chemotaxis (GO:0002548);; Biological Process: negative regulation of glomerular filtration (GO:0003105);; Molecular Function: protein tyrosine phosphatase activity (GO:0004725);; Biological Process: axon guidance (GO:0007411);; Cellular Component: apical plasma membrane (GO:0016324);; Cellular Component: lateral plasma membrane (GO:0016328);; Molecular Function: Wnt-p…	--
APOLD1	0.005454	0.148224	0.014839	3.86049	1.38687	1.09075	0.0188281	4.81487	up	NC_019460.2	201715961	201715972	strongHypo	-0.617	9.8e-11	Distal Intergenic	Cellular Component: extracellular region (GO:0005576);; Biological Process: lipid transport (GO:0006869);; Molecular Function: lipid binding (GO:0008289);; Biological Process: lipoprotein metabolic process (GO:0042157);;	--
MANSC1	20.0185	20.252	13.4098	7.62355	7.68974	6.99018	0.00361699	-1.0758	down	NC_019460.2	202093101	202093298	strongHypo	-0.334	1.22e-06	Promoter (2-3kb)	--	--
BCL2L14	0.389106	0.377646	0.187573	1.6726	1.2151	1.94168	0.000791683	2.49241	up	NC_019460.2	202280986	202281010	strongHypo	-0.547	4.26e-13	Intron (rna13820/gene7229, intron 7 of 22)	Cellular Component: cytosol (GO:0005829);; Molecular Function: protein kinase binding (GO:0019901);; Cellular Component: intracellular organelle (GO:0043229);; Biological Process: positive regulation of extrinsic apoptotic signaling pathway (GO:2001238);;	--
BCL2L14	0.389106	0.377646	0.187573	1.6726	1.2151	1.94168	0.000791683	2.49241	up	NC_019460.2	202288287	202288303	strongHypo	-0.631	2.72e-11	Intron (rna13820/gene7229, intron 7 of 22)	Cellular Component: cytosol (GO:0005829);; Molecular Function: protein kinase binding (GO:0019901);; Cellular Component: intracellular organelle (GO:0043229);; Biological Process: positive regulation of extrinsic apoptotic signaling pathway (GO:2001238);;	--
LOC101102973	0.178252	0	0	0.300639	0.775372	0.394109	0.00923673	3.21593	up	NC_019460.2	204521512	204521880	strongHyper	0.416	0.000268	Promoter (2-3kb)	--	--
LOC101102973	0.178252	0	0	0.300639	0.775372	0.394109	0.00923673	3.21593	up	NC_019460.2	204551457	204551645	strongHyper	0.305	0.000382	Distal Intergenic	--	--
LOC105612575	1.43014	1.93406	0.890609	18.8549	26.6683	19.7417	2.4e-46	4.75265	up	NC_019460.2	206334648	206334832	strongHypo	-0.598	1.14e-18	Intron (rna13947/gene7305, intron 1 of 14)	Molecular Function: scavenger receptor activity (GO:0005044);; Cellular Component: extracellular region (GO:0005576);; Cellular Component: plasma membrane (GO:0005886);; Biological Process: acute-phase response (GO:0006953);; Cellular Component: integral component of membrane (GO:0016021);;	--
LOC101107430	40.2207	28.8849	30.8244	69.1569	66.6849	67.7395	0.00020141	1.21878	up	NC_019460.2	207121103	207121388	strongHyper	0.337	5.95e-05	Distal Intergenic	Molecular Function: serine-type endopeptidase activity (GO:0004252);; Molecular Function: calcium ion binding (GO:0005509);; Cellular Component: extracellular region (GO:0005576);; Biological Process: proteolysis (GO:0006508);; Biological Process: complement activation (GO:0006956);;	Phagosome (ko04145);; Complement and coagulation cascades (ko04610);; Pertussis (ko05133);; Staphylococcus aureus infection (ko05150);; Systemic lupus erythematosus (ko05322)
CD9	19.6441	25.8571	17.3492	44.1906	38.1224	37.185	0.00166802	1.11539	up	NC_019460.2	207878145	207878175	strongHypo	-0.317	5.55e-05	Intron (rna14088/gene7397, intron 7 of 9)	Biological Process: cellular component movement (GO:0006928);; Biological Process: cell adhesion (GO:0007155);; Biological Process: fusion of sperm to egg plasma membrane (GO:0007342);; Biological Process: negative regulation of cell proliferation (GO:0008285);; Cellular Component: external side of plasma membrane (GO:0009897);; Cellular Component: integral component of membrane (GO:0016021);; Bi…	Hematopoietic cell lineage (ko04640)
VWF	7.40652	9.98789	10.7296	19.7383	16.5334	22.2646	0.000205392	1.1688	up	NC_019460.2	207959106	207959493	strongHypo	-0.479	1.38e-11	Intron (rna14089/gene7398, intron 6 of 53)	Biological Process: liver development (GO:0001889);; Biological Process: placenta development (GO:0001890);; Molecular Function: glycoprotein binding (GO:0001948);; Molecular Function: protease binding (GO:0002020);; Molecular Function: integrin binding (GO:0005178);; Molecular Function: collagen binding (GO:0005518);; Cellular Component: proteinaceous extracellular matrix (GO:0005578);; Cellular…	PI3K-Akt signaling pathway (ko04151);; Focal adhesion (ko04510);; ECM-receptor interaction (ko04512);; Complement and coagulation cascades (ko04610);; Platelet activation (ko04611)
VWF	7.40652	9.98789	10.7296	19.7383	16.5334	22.2646	0.000205392	1.1688	up	NC_019460.2	207975505	207975749	strongHypo	-0.324	9.52e-10	Intron (rna14089/gene7398, intron 8 of 53)	Biological Process: liver development (GO:0001889);; Biological Process: placenta development (GO:0001890);; Molecular Function: glycoprotein binding (GO:0001948);; Molecular Function: protease binding (GO:0002020);; Molecular Function: integrin binding (GO:0005178);; Molecular Function: collagen binding (GO:0005518);; Cellular Component: proteinaceous extracellular matrix (GO:0005578);; Cellular…	PI3K-Akt signaling pathway (ko04151);; Focal adhesion (ko04510);; ECM-receptor interaction (ko04512);; Complement and coagulation cascades (ko04610);; Platelet activation (ko04611)
CACNA1C	3.24366	2.32533	2.13407	6.3733	6.69923	6.1234	0.00315451	1.18685	up	NC_019460.2	212187820	212187920	strongHypo	-0.36	5.8e-09	Intron (rna14194/gene7455, intron 1 of 51)	--	MAPK signaling pathway (ko04010);; Calcium signaling pathway (ko04020);; cGMP-PKG signaling pathway (ko04022);; cAMP signaling pathway (ko04024);; Cardiac muscle contraction (ko04260);; Adrenergic signaling in cardiomyocytes (ko04261);; Vascular smooth muscle contraction (ko04270);; Circadian entrainment (ko04713);; Long-term potentiation (ko04720);; Retrograde endocannabinoid signaling (ko04723)…
CACNA1C	3.24366	2.32533	2.13407	6.3733	6.69923	6.1234	0.00315451	1.18685	up	NC_019460.2	212222951	212223005	strongHypo	-0.359	1.9e-06	Intron (rna14194/gene7455, intron 3 of 51)	--	MAPK signaling pathway (ko04010);; Calcium signaling pathway (ko04020);; cGMP-PKG signaling pathway (ko04022);; cAMP signaling pathway (ko04024);; Cardiac muscle contraction (ko04260);; Adrenergic signaling in cardiomyocytes (ko04261);; Vascular smooth muscle contraction (ko04270);; Circadian entrainment (ko04713);; Long-term potentiation (ko04720);; Retrograde endocannabinoid signaling (ko04723)…
CECR1	0.276238	1.51466	0.498313	1.57678	1.30427	1.83052	0.00830225	1.7939	up	NC_019460.2	212690215	212690284	strongHyper	0.412	1.13e-09	Distal Intergenic	Molecular Function: adenosine deaminase activity (GO:0004000);; Cellular Component: extracellular space (GO:0005615);; Cellular Component: Golgi apparatus (GO:0005794);; Biological Process: adenosine catabolic process (GO:0006154);; Molecular Function: heparin binding (GO:0008201);; Molecular Function: zinc ion binding (GO:0008270);; Biological Process: purine ribonucleoside monophosphate biosynt…	--
NCAPH2	4.01387	4.53468	4.1633	6.58768	8.40078	7.15859	0.0473457	1.04266	up	NC_019460.2	223731871	223731904	strongHypo	-0.311	9.15e-05	Intron (rna14547/gene7678, intron 1 of 17)	Cellular Component: nucleus (GO:0005634);; Biological Process: chromosome condensation (GO:0030261);;	--
LOC106990241	0.082783	0.113537	0.175865	0.391974	0.230908	0.438842	0.0335156	1.65361	up	NC_019461.2	4698282	4698444	strongHypo	-0.47	7.84e-09	Intron (rna14577/gene7708, intron 7 of 8)	--	--
LOC106990241	0.082783	0.113537	0.175865	0.391974	0.230908	0.438842	0.0335156	1.65361	up	NC_019461.2	4756234	4756325	strongHyper	0.39	2.7e-06	Intron (rna14582/gene7709, intron 1 of 6)	--	--
C1GALT1	19.3263	17.9874	18.6963	7.84128	7.54911	8.1401	0.00185169	-1.01622	down	NC_019461.2	15217951	15218048	strongHyper	0.565	7.52e-08	Distal Intergenic	Biological Process: angiogenesis (GO:0001525);; Biological Process: kidney development (GO:0001822);; Cellular Component: integral component of membrane (GO:0016021);; Molecular Function: glycoprotein-N-acetylgalactosamine 3-beta-galactosyltransferase activity (GO:0016263);; Biological Process: O-glycan processing (GO:0016266);; Biological Process: cell differentiation (GO:0030154);; Molecular Fu…	Mucin type O-Glycan biosynthesis (ko00512)
C1GALT1	19.3263	17.9874	18.6963	7.84128	7.54911	8.1401	0.00185169	-1.01622	down	NC_019461.2	15219921	15220056	strongHyper	0.738	2.42e-18	Distal Intergenic	Biological Process: angiogenesis (GO:0001525);; Biological Process: kidney development (GO:0001822);; Cellular Component: integral component of membrane (GO:0016021);; Molecular Function: glycoprotein-N-acetylgalactosamine 3-beta-galactosyltransferase activity (GO:0016263);; Biological Process: O-glycan processing (GO:0016266);; Biological Process: cell differentiation (GO:0030154);; Molecular Fu…	Mucin type O-Glycan biosynthesis (ko00512)
RPA3	11.6258	14.7181	11.2469	4.95962	5.50993	6.44812	0.0129782	-1.02899	down	NC_019461.2	15550834	15551084	strongHypo	-0.41	3.12e-09	Distal Intergenic	Cellular Component: cytoplasm (GO:0005737);;	DNA replication (ko03030);; Nucleotide excision repair (ko03420);; Mismatch repair (ko03430);; Homologous recombination (ko03440);; Fanconi anemia pathway (ko03460)
RAPGEF5	2.69813	2.8139	2.77814	4.47734	4.04264	5.99516	0.0034674	1.04732	up	NC_019461.2	30868506	30868516	strongHypo	-0.408	2.9e-05	Distal Intergenic	Molecular Function: guanyl-nucleotide exchange factor activity (GO:0005085);; Cellular Component: intracellular (GO:0005622);; Biological Process: regulation of small GTPase mediated signal transduction (GO:0051056);;	Ras signaling pathway (ko04014);; Rap1 signaling pathway (ko04015)
RAPGEF5	2.69813	2.8139	2.77814	4.47734	4.04264	5.99516	0.0034674	1.04732	up	NC_019461.2	30904102	30904248	strongHyper	0.305	3.1e-07	Intron (rna14903/gene7864, intron 5 of 19)	Molecular Function: guanyl-nucleotide exchange factor activity (GO:0005085);; Cellular Component: intracellular (GO:0005622);; Biological Process: regulation of small GTPase mediated signal transduction (GO:0051056);;	Ras signaling pathway (ko04014);; Rap1 signaling pathway (ko04015)
RAPGEF5	2.69813	2.8139	2.77814	4.47734	4.04264	5.99516	0.0034674	1.04732	up	NC_019461.2	30925355	30925359	strongHypo	-0.602	1.57e-10	Intron (rna14903/gene7864, intron 12 of 19)	Molecular Function: guanyl-nucleotide exchange factor activity (GO:0005085);; Cellular Component: intracellular (GO:0005622);; Biological Process: regulation of small GTPase mediated signal transduction (GO:0051056);;	Ras signaling pathway (ko04014);; Rap1 signaling pathway (ko04015)
RAPGEF5	2.69813	2.8139	2.77814	4.47734	4.04264	5.99516	0.0034674	1.04732	up	NC_019461.2	31129905	31129959	strongHypo	-0.372	3.12e-07	Distal Intergenic	Molecular Function: guanyl-nucleotide exchange factor activity (GO:0005085);; Cellular Component: intracellular (GO:0005622);; Biological Process: regulation of small GTPase mediated signal transduction (GO:0051056);;	Ras signaling pathway (ko04014);; Rap1 signaling pathway (ko04015)
RAPGEF5	2.69813	2.8139	2.77814	4.47734	4.04264	5.99516	0.0034674	1.04732	up	NC_019461.2	31151965	31152341	strongHypo	-0.39	3.99e-06	Distal Intergenic	Molecular Function: guanyl-nucleotide exchange factor activity (GO:0005085);; Cellular Component: intracellular (GO:0005622);; Biological Process: regulation of small GTPase mediated signal transduction (GO:0051056);;	Ras signaling pathway (ko04014);; Rap1 signaling pathway (ko04015)
GPNMB	28.6618	34.0632	3.63214	87.9457	106.963	99.2701	8.54e-13	2.31199	up	NC_019461.2	31819050	31819116	strongHypo	-0.503	2.02e-11	5' UTR	Molecular Function: integrin binding (GO:0005178);; Cellular Component: integral component of plasma membrane (GO:0005887);; Biological Process: cell adhesion (GO:0007155);; Molecular Function: heparin binding (GO:0008201);; Cellular Component: cytoplasmic membrane-bounded vesicle (GO:0016023);;	--
SEMA3C	10.1179	16.2952	14.6146	6.01282	2.73815	3.98834	0.00193693	-1.45167	down	NC_019461.2	39994677	39994858	strongHyper	0.372	5.44e-10	Intron (rna15000/gene7907, intron 2 of 17)	Biological Process: neural crest cell migration (GO:0001755);; Biological Process: somitogenesis (GO:0001756);; Biological Process: blood vessel remodeling (GO:0001974);; Biological Process: outflow tract morphogenesis (GO:0003151);; Biological Process: cardiac right ventricle morphogenesis (GO:0003215);; Biological Process: pulmonary myocardium development (GO:0003350);; Molecular Function: rece…	Axon guidance (ko04360)
LRRC17	111.982	100.34	121.901	28.5687	28.5949	24.954	2.17e-09	-1.82804	down	NC_019461.2	44127475	44127700	strongHyper	0.512	4.93e-13	Intron (rna15082/gene7935, intron 2 of 20)	Cellular Component: extracellular space (GO:0005615);; Biological Process: negative regulation of osteoclast differentiation (GO:0045671);; Biological Process: bone marrow development (GO:0048539);;	--
LRRC17	111.982	100.34	121.901	28.5687	28.5949	24.954	2.17e-09	-1.82804	down	NC_019461.2	44253870	44253901	strongHyper	0.505	1.67e-08	Intron (rna15082/gene7935, intron 12 of 20)	Cellular Component: extracellular space (GO:0005615);; Biological Process: negative regulation of osteoclast differentiation (GO:0045671);; Biological Process: bone marrow development (GO:0048539);;	--
RELN	1.90331	3.87346	3.04522	6.17062	4.87204	3.3109	0.0359296	1.15602	up	NC_019461.2	45110073	45110217	strongHypo	-0.324	2.14e-08	Intron (rna15103/gene7944, intron 62 of 63)	Cellular Component: proteinaceous extracellular matrix (GO:0005578);; Biological Process: proteolysis (GO:0006508);; Biological Process: cell adhesion (GO:0007155);; Biological Process: multicellular organismal development (GO:0007275);; Molecular Function: serine-type peptidase activity (GO:0008236);; Molecular Function: metal ion binding (GO:0046872);;	PI3K-Akt signaling pathway (ko04151);; Focal adhesion (ko04510);; ECM-receptor interaction (ko04512)
PRKAR2B	140.048	69.6186	103.885	18.7321	35.7888	20.2334	1.9e-05	-1.50831	down	NC_019461.2	48073709	48073822	strongHyper	0.586	2.95e-20	Distal Intergenic	Biological Process: regulation of protein phosphorylation (GO:0001932);; Cellular Component: cytoplasm (GO:0005737);; Cellular Component: centrosome (GO:0005813);; Cellular Component: plasma membrane (GO:0005886);; Cellular Component: cAMP-dependent protein kinase complex (GO:0005952);; Biological Process: fatty acid metabolic process (GO:0006631);; Biological Process: signal transduction (GO:000…	Apoptosis (ko04210);; Insulin signaling pathway (ko04910)
PRKAR2B	140.048	69.6186	103.885	18.7321	35.7888	20.2334	1.9e-05	-1.50831	down	NC_019461.2	48082930	48083165	strongHyper	0.479	6.57e-06	Distal Intergenic	Biological Process: regulation of protein phosphorylation (GO:0001932);; Cellular Component: cytoplasm (GO:0005737);; Cellular Component: centrosome (GO:0005813);; Cellular Component: plasma membrane (GO:0005886);; Cellular Component: cAMP-dependent protein kinase complex (GO:0005952);; Biological Process: fatty acid metabolic process (GO:0006631);; Biological Process: signal transduction (GO:000…	Apoptosis (ko04210);; Insulin signaling pathway (ko04910)
PRKAR2B	140.048	69.6186	103.885	18.7321	35.7888	20.2334	1.9e-05	-1.50831	down	NC_019461.2	48154269	48154340	strongHyper	0.332	5.65e-08	Intron (rna15157/gene7968, intron 5 of 14)	Biological Process: regulation of protein phosphorylation (GO:0001932);; Cellular Component: cytoplasm (GO:0005737);; Cellular Component: centrosome (GO:0005813);; Cellular Component: plasma membrane (GO:0005886);; Cellular Component: cAMP-dependent protein kinase complex (GO:0005952);; Biological Process: fatty acid metabolic process (GO:0006631);; Biological Process: signal transduction (GO:000…	Apoptosis (ko04210);; Insulin signaling pathway (ko04910)
TFEC	0.742123	0.541299	0.700539	4.27491	3.08854	4.86357	8.07e-14	2.84099	up	NC_019461.2	52618582	52618697	strongHyper	0.347	9.48e-09	Distal Intergenic	Molecular Function: DNA binding (GO:0003677);; Cellular Component: nucleus (GO:0005634);; Biological Process: regulation of transcription, DNA-templated (GO:0006355);; Biological Process: cellular response to heat (GO:0034605);; Molecular Function: protein dimerization activity (GO:0046983);;	--
TFEC	0.742123	0.541299	0.700539	4.27491	3.08854	4.86357	8.07e-14	2.84099	up	NC_019461.2	52833892	52834528	strongHypo	-0.377	4.99e-15	Distal Intergenic	Molecular Function: DNA binding (GO:0003677);; Cellular Component: nucleus (GO:0005634);; Biological Process: regulation of transcription, DNA-templated (GO:0006355);; Biological Process: cellular response to heat (GO:0034605);; Molecular Function: protein dimerization activity (GO:0046983);;	--
TFEC	0.742123	0.541299	0.700539	4.27491	3.08854	4.86357	8.07e-14	2.84099	up	NC_019461.2	52835220	52835266	strongHypo	-0.577	9.46e-12	Distal Intergenic	Molecular Function: DNA binding (GO:0003677);; Cellular Component: nucleus (GO:0005634);; Biological Process: regulation of transcription, DNA-templated (GO:0006355);; Biological Process: cellular response to heat (GO:0034605);; Molecular Function: protein dimerization activity (GO:0046983);;	--
IFRD1	4.83789	3.54298	5.2443	6.59094	5.63004	9.22056	0.00824385	1.00925	up	NC_019461.2	55986496	55986591	strongHypo	-0.47	4.58e-07	Distal Intergenic	Cellular Component: nucleus (GO:0005634);; Biological Process: adult somatic muscle development (GO:0007527);; Biological Process: muscle cell differentiation (GO:0042692);;	--
ELMO1	6.28328	4.28302	5.55755	7.48371	5.94622	8.32995	0.000148671	1.31494	up	NC_019461.2	60254883	60254931	strongHypo	-0.389	5.47e-07	Intron (rna15311/gene8044, intron 16 of 22)	Molecular Function: phospholipid binding (GO:0005543);; Cellular Component: cytoplasm (GO:0005737);; Cellular Component: cytoskeleton (GO:0005856);; Cellular Component: plasma membrane (GO:0005886);; Biological Process: phagocytosis, engulfment (GO:0006911);; Biological Process: cellular component movement (GO:0006928);; Biological Process: Rac protein signal transduction (GO:0016601);; Molecular…	Chemokine signaling pathway (ko04062);; Bacterial invasion of epithelial cells (ko05100)
AOAH	1.80909	2.99211	1.89828	7.04908	7.83575	9.22609	5.32e-09	2.37129	up	NC_019461.2	60449552	60449716	strongHypo	-0.302	1.72e-07	Distal Intergenic	Biological Process: lipopolysaccharide metabolic process (GO:0008653);; Molecular Function: acyloxyacyl hydrolase activity (GO:0050528);; Biological Process: negative regulation of inflammatory response (GO:0050728);;	--
HIBADH	68.3638	86.9687	78.9865	32.4795	34.2192	26.6672	0.000408845	-1.13396	down	NC_019461.2	68513224	68513228	strongHyper	0.336	1.83e-05	Intron (rna15451/gene8111, intron 6 of 9)	Molecular Function: phosphogluconate dehydrogenase (decarboxylating) activity (GO:0004616);; Cellular Component: mitochondrion (GO:0005739);; Biological Process: pentose-phosphate shunt (GO:0006098);; Biological Process: valine catabolic process (GO:0006574);; Molecular Function: 3-hydroxyisobutyrate dehydrogenase activity (GO:0008442);; Molecular Function: NAD binding (GO:0051287);;	Valine, leucine and isoleucine degradation (ko00280)
SNX10	1.90654	1.42703	0.984259	4.0121	2.26013	3.6085	0.0223909	1.36196	up	NC_019461.2	69472055	69472069	strongHyper	0.818	2.17e-14	Distal Intergenic	Molecular Function: 1-phosphatidylinositol binding (GO:0005545);; Cellular Component: nucleus (GO:0005634);; Cellular Component: endoplasmic reticulum (GO:0005783);; Cellular Component: centrosome (GO:0005813);; Biological Process: endosome organization (GO:0007032);; Biological Process: cell communication (GO:0007154);; Biological Process: protein transport (GO:0015031);; Biological Process: ost…	--
SNX10	1.90654	1.42703	0.984259	4.0121	2.26013	3.6085	0.0223909	1.36196	up	NC_019461.2	69600310	69600358	strongHypo	-0.31	1.81e-05	Intron (rna15478/gene8130, intron 6 of 6)	Molecular Function: 1-phosphatidylinositol binding (GO:0005545);; Cellular Component: nucleus (GO:0005634);; Cellular Component: endoplasmic reticulum (GO:0005783);; Cellular Component: centrosome (GO:0005813);; Biological Process: endosome organization (GO:0007032);; Biological Process: cell communication (GO:0007154);; Biological Process: protein transport (GO:0015031);; Biological Process: ost…	--
STEAP4	0.008674	0.545571	0	1.34556	0.457911	0.891525	0.0431502	2.43027	up	NC_019461.2	72412961	72413097	strongHyper	0.403	2.37e-07	Distal Intergenic	Cellular Component: plasma membrane (GO:0005886);; Biological Process: fat cell differentiation (GO:0045444);;	--
STEAP4	0.008674	0.545571	0	1.34556	0.457911	0.891525	0.0431502	2.43027	up	NC_019461.2	72418681	72418706	strongHyper	0.302	1e-05	Distal Intergenic	Cellular Component: plasma membrane (GO:0005886);; Biological Process: fat cell differentiation (GO:0045444);;	--
NUDCD3	7.76761	8.58398	7.08716	15.4891	16.9643	15.7945	0.00047486	1.23428	up	NC_019461.2	76942656	76942678	strongHypo	-0.355	8.87e-05	Intron (rna15582/gene8186, intron 2 of 5)	--	--
IRF5	0.481391	0.521808	0.2539	2.52693	2.25215	3.70545	7.34e-06	2.90981	up	NC_019461.2	92967647	92967756	strongHyper	0.351	2.01e-05	Intron (rna15778/gene8312, intron 7 of 20)	Molecular Function: regulatory region DNA binding (GO:0000975);; Molecular Function: sequence-specific DNA binding transcription factor activity (GO:0003700);; Cellular Component: nucleus (GO:0005634);; Cellular Component: cytoplasm (GO:0005737);; Biological Process: response to peptidoglycan (GO:0032494);; Biological Process: response to muramyl dipeptide (GO:0032495);; Biological Process: posit…	Toll-like receptor signaling pathway (ko04620)
AGBL3	2.9743	1.74607	1.3041	0.104116	0.170025	0.241616	0.0473457	-1.5853	down	NC_019461.2	98612974	98613121	strongHypo	-0.464	1.94e-07	Intron (rna15888/gene8361, intron 11 of 16)	Molecular Function: metallocarboxypeptidase activity (GO:0004181);; Cellular Component: cytosol (GO:0005829);; Biological Process: proteolysis (GO:0006508);; Molecular Function: zinc ion binding (GO:0008270);;	--
HIPK2	3.59502	2.82636	3.80437	6.634	4.55816	8.70682	0.00992693	1.21587	up	NC_019461.2	102885375	102885380	strongHypo	-0.421	1.61e-09	Intron (rna15972/gene8406, intron 15 of 15)	Molecular Function: protein serine/threonine kinase activity (GO:0004674);; Molecular Function: ATP binding (GO:0005524);; Biological Process: protein phosphorylation (GO:0006468);;	--
HIPK2	3.59502	2.82636	3.80437	6.634	4.55816	8.70682	0.00992693	1.21587	up	NC_019461.2	102964396	102964405	strongHyper	0.347	2.99e-05	Distal Intergenic	Molecular Function: protein serine/threonine kinase activity (GO:0004674);; Molecular Function: ATP binding (GO:0005524);; Biological Process: protein phosphorylation (GO:0006468);;	--
TBXAS1	1.0882	1.61455	0.182454	3.43511	3.77082	10.4492	0.0366227	2.90958	up	NC_019461.2	103086387	103086399	strongHyper	0.48	4.56e-08	Intron (rna15974/gene8408, intron 3 of 13)	Biological Process: prostaglandin biosynthetic process (GO:0001516);; Molecular Function: monooxygenase activity (GO:0004497);; Molecular Function: thromboxane-A synthase activity (GO:0004796);; Molecular Function: iron ion binding (GO:0005506);; Cellular Component: endoplasmic reticulum membrane (GO:0005789);; Molecular Function: electron carrier activity (GO:0009055);; Cellular Component: integ…	Arachidonic acid metabolism (ko00590);; Platelet activation (ko04611)
TBXAS1	1.0882	1.61455	0.182454	3.43511	3.77082	10.4492	0.0366227	2.90958	up	NC_019461.2	103089514	103089665	strongHyper	0.345	2.65e-06	Intron (rna15974/gene8408, intron 3 of 13)	Biological Process: prostaglandin biosynthetic process (GO:0001516);; Molecular Function: monooxygenase activity (GO:0004497);; Molecular Function: thromboxane-A synthase activity (GO:0004796);; Molecular Function: iron ion binding (GO:0005506);; Cellular Component: endoplasmic reticulum membrane (GO:0005789);; Molecular Function: electron carrier activity (GO:0009055);; Cellular Component: integ…	Arachidonic acid metabolism (ko00590);; Platelet activation (ko04611)
SLC37A3	2.36736	4.16797	2.59686	7.57816	7.67306	10.6899	3.73e-08	1.87366	up	NC_019461.2	103491377	103491402	strongHypo	-0.367	2.06e-06	Intron (rna15979/gene8412, intron 8 of 15)	Molecular Function: transporter activity (GO:0005215);; Biological Process: carbohydrate transport (GO:0008643);; Cellular Component: integral component of membrane (GO:0016021);; Biological Process: transmembrane transport (GO:0055085);;	--
SLC37A3	2.36736	4.16797	2.59686	7.57816	7.67306	10.6899	3.73e-08	1.87366	up	NC_019461.2	103497943	103498147	strongHypo	-0.33	3.75e-08	Intron (rna15979/gene8412, intron 10 of 15)	Molecular Function: transporter activity (GO:0005215);; Biological Process: carbohydrate transport (GO:0008643);; Cellular Component: integral component of membrane (GO:0016021);; Biological Process: transmembrane transport (GO:0055085);;	--
SLC37A3	2.36736	4.16797	2.59686	7.57816	7.67306	10.6899	3.73e-08	1.87366	up	NC_019461.2	103499673	103499744	strongHyper	0.382	3.49e-06	Intron (rna15979/gene8412, intron 11 of 15)	Molecular Function: transporter activity (GO:0005215);; Biological Process: carbohydrate transport (GO:0008643);; Cellular Component: integral component of membrane (GO:0016021);; Biological Process: transmembrane transport (GO:0055085);;	--
FLT4	1.45446	2.70898	2.16654	13.6051	4.23823	3.40957	0.00146833	1.46494	up	NC_019462.2	289192	289247	strongHypo	-0.372	3.74e-06	Intron (rna16282/gene8668, intron 24 of 29)	Molecular Function: vascular endothelial growth factor-activated receptor activity (GO:0005021);; Molecular Function: ATP binding (GO:0005524);; Cellular Component: integral component of plasma membrane (GO:0005887);; Biological Process: protein phosphorylation (GO:0006468);; Biological Process: vascular endothelial growth factor signaling pathway (GO:0038084);; Biological Process: vascular endot…	Ras signaling pathway (ko04014);; Rap1 signaling pathway (ko04015);; Cytokine-cytokine receptor interaction (ko04060);; PI3K-Akt signaling pathway (ko04151);; Focal adhesion (ko04510)
KIAA1683	1.31277	1.02767	1.17268	0.361302	0.375924	0.18261	0.00093418	-1.72966	down	NC_019462.2	4644563	4644912	strongHyper	0.425	2.83e-22	Intron (rna16478/gene8775, intron 1 of 6)	--	--
CDC42SE2	12.7759	2.95207	3.34364	14.28	14.8713	14.6998	0.0168552	1.39041	up	NC_019462.2	20656741	20656862	strongHypo	-0.326	1.63e-06	Intron (rna17334/gene9392, intron 5 of 6)	Cellular Component: phagocytic cup (GO:0001891);; Molecular Function: structural molecule activity (GO:0005198);; Cellular Component: nucleus (GO:0005634);; Cellular Component: cytoplasm (GO:0005737);; Cellular Component: cytoskeleton (GO:0005856);; Biological Process: phagocytosis (GO:0006909);; Biological Process: regulation of cell shape (GO:0008360);; Biological Process: regulation of signal …	--
LOC101104062	12.866	14.079	9.66643	29.8245	39.694	36.4764	0.000121266	1.63227	up	NC_019462.2	20764986	20765287	strongHyper	0.612	5.03e-22	Intron (rna17337/gene9394, intron 1 of 1)	Cellular Component: histone deacetylase complex (GO:0000118);; Molecular Function: nucleotide binding (GO:0000166);; Cellular Component: cytoplasm (GO:0005737);; Cellular Component: plasma membrane (GO:0005886);; Biological Process: regulation of transcription, DNA-templated (GO:0006355);; Biological Process: purine ribonucleotide catabolic process (GO:0009154);; Molecular Function: hydrolase act…	--
LOC101104062	12.866	14.079	9.66643	29.8245	39.694	36.4764	0.000121266	1.63227	up	NC_019462.2	21113154	21113322	strongHyper	0.42	1.83e-05	Distal Intergenic	Cellular Component: histone deacetylase complex (GO:0000118);; Molecular Function: nucleotide binding (GO:0000166);; Cellular Component: cytoplasm (GO:0005737);; Cellular Component: plasma membrane (GO:0005886);; Biological Process: regulation of transcription, DNA-templated (GO:0006355);; Biological Process: purine ribonucleotide catabolic process (GO:0009154);; Molecular Function: hydrolase act…	--
SLC27A6	0.690958	0.826316	1.16495	0.40421	0.202079	0.070684	0.0115761	-2.01907	down	NC_019462.2	22652569	22652927	strongHypo	-0.36	4.4e-10	Distal Intergenic	Biological Process: metabolic process (GO:0008152);; Molecular Function: very long-chain fatty acid-CoA ligase activity (GO:0031957);;	PPAR signaling pathway (ko03320)
SLC27A6	0.690958	0.826316	1.16495	0.40421	0.202079	0.070684	0.0115761	-2.01907	down	NC_019462.2	22752322	22752478	strongHyper	0.361	2.25e-07	Distal Intergenic	Biological Process: metabolic process (GO:0008152);; Molecular Function: very long-chain fatty acid-CoA ligase activity (GO:0031957);;	PPAR signaling pathway (ko03320)
MEGF10	0.364816	0.383308	0.333057	2.65925	0.81464	3.94268	0.0293756	2.6526	up	NC_019462.2	24189300	24189461	strongHypo	-0.309	3.67e-08	Distal Intergenic	Cellular Component: phagocytic cup (GO:0001891);; Biological Process: skeletal muscle satellite cell activation (GO:0014719);; Biological Process: skeletal muscle satellite cell differentiation (GO:0014816);; Biological Process: skeletal muscle satellite cell proliferation (GO:0014841);; Biological Process: homotypic cell-cell adhesion (GO:0034109);; Biological Process: recognition of apoptotic c…	--
KLHL3	1.20771	0.939272	1.26214	1.76843	1.46325	2.69498	0.0181302	1.00526	up	NC_019462.2	46280021	46280188	strongHyper	0.408	2.56e-07	Distal Intergenic	Molecular Function: actin binding (GO:0003779);; Cellular Component: cytosol (GO:0005829);; Cellular Component: cytoskeleton (GO:0005856);; Biological Process: protein ubiquitination (GO:0016567);; Biological Process: renal sodium ion absorption (GO:0070294);; Biological Process: distal tubule morphogenesis (GO:0072156);;	--
ATOX1	31.8008	54.5317	28.5655	77.1609	79.6279	65.6647	0.00316419	1.1363	up	NC_019462.2	60399486	60399817	strongHyper	0.445	9.52e-20	Intron (rna18417/gene10027, intron 2 of 3)	Biological Process: copper ion transport (GO:0006825);; Biological Process: cellular copper ion homeostasis (GO:0006878);; Molecular Function: copper chaperone activity (GO:0016531);; Molecular Function: copper-dependent protein binding (GO:0032767);;	Mineral absorption (ko04978)
ATOX1	31.8008	54.5317	28.5655	77.1609	79.6279	65.6647	0.00316419	1.1363	up	NC_019462.2	60407921	60408148	strongHyper	0.376	1.89e-07	Intron (rna18417/gene10027, intron 3 of 3)	Biological Process: copper ion transport (GO:0006825);; Biological Process: cellular copper ion homeostasis (GO:0006878);; Molecular Function: copper chaperone activity (GO:0016531);; Molecular Function: copper-dependent protein binding (GO:0032767);;	Mineral absorption (ko04978)
EBF1	5.05632	7.53825	7.42101	5.0332	4.46854	5.75521	1.61e-05	1.30392	up	NC_019462.2	67688913	67689101	strongHyper	0.397	4.02e-07	Intron (rna18496/gene10076, intron 9 of 15)	Molecular Function: DNA binding (GO:0003677);; Molecular Function: sequence-specific DNA binding transcription factor activity (GO:0003700);; Cellular Component: nucleus (GO:0005634);; Biological Process: multicellular organismal development (GO:0007275);; Biological Process: positive regulation of transcription, DNA-templated (GO:0045893);; Molecular Function: metal ion binding (GO:0046872);; Mo…	--
EBF1	5.05632	7.53825	7.42101	5.0332	4.46854	5.75521	1.61e-05	1.30392	up	NC_019462.2	67982049	67982332	strongHypo	-0.383	5.44e-06	Distal Intergenic	Molecular Function: DNA binding (GO:0003677);; Molecular Function: sequence-specific DNA binding transcription factor activity (GO:0003700);; Cellular Component: nucleus (GO:0005634);; Biological Process: multicellular organismal development (GO:0007275);; Biological Process: positive regulation of transcription, DNA-templated (GO:0045893);; Molecular Function: metal ion binding (GO:0046872);; Mo…	--
PTTG1	22.2167	16.6728	19.5719	6.15007	6.46516	7.64421	0.00512426	-1.30615	down	NC_019462.2	69298480	69298555	strongHypo	-0.486	4.45e-08	Distal Intergenic	Cellular Component: nucleus (GO:0005634);; Cellular Component: cytoplasm (GO:0005737);; Biological Process: DNA repair (GO:0006281);; Biological Process: chromosome segregation (GO:0007059);; Biological Process: mitotic nuclear division (GO:0007067);; Molecular Function: SH3 domain binding (GO:0017124);; Biological Process: chromosome organization (GO:0051276);; Biological Process: cell division …	Cell cycle (ko04110);; Oocyte meiosis (ko04114);; HTLV-I infection (ko05166)
GABRB2	32.4039	23.968	20.651	3.3239	8.36933	7.74228	0.00106145	-1.73528	down	NC_019462.2	70288642	70288655	strongHypo	-0.39	1.29e-07	Intron (rna18541/gene10097, intron 4 of 9)	Molecular Function: GABA-A receptor activity (GO:0004890);; Molecular Function: extracellular ligand-gated ion channel activity (GO:0005230);; Molecular Function: chloride channel activity (GO:0005254);; Cellular Component: plasma membrane (GO:0005886);; Biological Process: ion transport (GO:0006811);; Biological Process: sensory perception of sound (GO:0007605);; Cellular Component: cell junctio…	Neuroactive ligand-receptor interaction (ko04080);; Retrograde endocannabinoid signaling (ko04723);; Serotonergic synapse (ko04726);; GABAergic synapse (ko04727);; Morphine addiction (ko05032);; Nicotine addiction (ko05033)
GABRB2	32.4039	23.968	20.651	3.3239	8.36933	7.74228	0.00106145	-1.73528	down	NC_019462.2	70405260	70405322	strongHypo	-0.452	1.25e-08	Intron (rna18541/gene10097, intron 6 of 9)	Molecular Function: GABA-A receptor activity (GO:0004890);; Molecular Function: extracellular ligand-gated ion channel activity (GO:0005230);; Molecular Function: chloride channel activity (GO:0005254);; Cellular Component: plasma membrane (GO:0005886);; Biological Process: ion transport (GO:0006811);; Biological Process: sensory perception of sound (GO:0007605);; Cellular Component: cell junctio…	Neuroactive ligand-receptor interaction (ko04080);; Retrograde endocannabinoid signaling (ko04723);; Serotonergic synapse (ko04726);; GABAergic synapse (ko04727);; Morphine addiction (ko05032);; Nicotine addiction (ko05033)
CCNG1	553.76	429.249	407.461	176.799	180.997	186.023	0.0198637	-1.04336	down	NC_019462.2	71721308	71721372	strongHyper	0.352	1.18e-06	Distal Intergenic	Cellular Component: nucleus (GO:0005634);; Biological Process: mitotic nuclear division (GO:0007067);; Biological Process: cell division (GO:0051301);;	p53 signaling pathway (ko04115);; MicroRNAs in cancer (ko05206)
CCNG1	553.76	429.249	407.461	176.799	180.997	186.023	0.0198637	-1.04336	down	NC_019462.2	72063127	72063172	strongHyper	0.446	3.04e-06	Distal Intergenic	Cellular Component: nucleus (GO:0005634);; Biological Process: mitotic nuclear division (GO:0007067);; Biological Process: cell division (GO:0051301);;	p53 signaling pathway (ko04115);; MicroRNAs in cancer (ko05206)
CCNG1	553.76	429.249	407.461	176.799	180.997	186.023	0.0198637	-1.04336	down	NC_019462.2	72227007	72227047	strongHypo	-0.445	1.01e-08	Distal Intergenic	Cellular Component: nucleus (GO:0005634);; Biological Process: mitotic nuclear division (GO:0007067);; Biological Process: cell division (GO:0051301);;	p53 signaling pathway (ko04115);; MicroRNAs in cancer (ko05206)
POLR3G	2.01559	3.47077	2.44855	0.927108	1.05619	0.655863	0.0230283	-1.44615	down	NC_019462.2	87285657	87285719	strongHyper	0.572	4.99e-12	Distal Intergenic	Biological Process: positive regulation of interferon-beta production (GO:0032728);; Biological Process: positive regulation of innate immune response (GO:0045089);;	Purine metabolism (ko00230);; Pyrimidine metabolism (ko00240);; RNA polymerase (ko03020);; Cytosolic DNA-sensing pathway (ko04623);; Epstein-Barr virus infection (ko05169)
POLR3G	2.01559	3.47077	2.44855	0.927108	1.05619	0.655863	0.0230283	-1.44615	down	NC_019462.2	87302857	87302979	strongHypo	-0.406	2.52e-06	Intron (rna18659/gene10185, intron 1 of 7)	Biological Process: positive regulation of interferon-beta production (GO:0032728);; Biological Process: positive regulation of innate immune response (GO:0045089);;	Purine metabolism (ko00230);; Pyrimidine metabolism (ko00240);; RNA polymerase (ko03020);; Cytosolic DNA-sensing pathway (ko04623);; Epstein-Barr virus infection (ko05169)
NR2F1	26.382	13.7678	27.2879	8.36552	9.21034	8.02352	0.0126864	-1.20785	down	NC_019462.2	90270724	90270841	strongHypo	-0.431	3.76e-09	Distal Intergenic	Biological Process: negative regulation of transcription from RNA polymerase II promoter (GO:0000122);; Biological Process: neuron migration (GO:0001764);; Molecular Function: steroid hormone receptor activity (GO:0003707);; Molecular Function: transcription coactivator activity (GO:0003713);; Molecular Function: ligand-activated sequence-specific DNA binding RNA polymerase II transcription facto…	--
NR2F1	26.382	13.7678	27.2879	8.36552	9.21034	8.02352	0.0126864	-1.20785	down	NC_019462.2	90279513	90279628	strongHypo	-0.443	5.78e-10	Distal Intergenic	Biological Process: negative regulation of transcription from RNA polymerase II promoter (GO:0000122);; Biological Process: neuron migration (GO:0001764);; Molecular Function: steroid hormone receptor activity (GO:0003707);; Molecular Function: transcription coactivator activity (GO:0003713);; Molecular Function: ligand-activated sequence-specific DNA binding RNA polymerase II transcription facto…	--
NR2F1	26.382	13.7678	27.2879	8.36552	9.21034	8.02352	0.0126864	-1.20785	down	NC_019462.2	90306712	90306729	strongHypo	-0.472	1.56e-10	Distal Intergenic	Biological Process: negative regulation of transcription from RNA polymerase II promoter (GO:0000122);; Biological Process: neuron migration (GO:0001764);; Molecular Function: steroid hormone receptor activity (GO:0003707);; Molecular Function: transcription coactivator activity (GO:0003713);; Molecular Function: ligand-activated sequence-specific DNA binding RNA polymerase II transcription facto…	--
NR2F1	26.382	13.7678	27.2879	8.36552	9.21034	8.02352	0.0126864	-1.20785	down	NC_019462.2	90434611	90434626	strongHyper	0.39	8.25e-08	Intron (rna18678/gene10195, intron 1 of 9)	Biological Process: negative regulation of transcription from RNA polymerase II promoter (GO:0000122);; Biological Process: neuron migration (GO:0001764);; Molecular Function: steroid hormone receptor activity (GO:0003707);; Molecular Function: transcription coactivator activity (GO:0003713);; Molecular Function: ligand-activated sequence-specific DNA binding RNA polymerase II transcription facto…	--
NR2F1	26.382	13.7678	27.2879	8.36552	9.21034	8.02352	0.0126864	-1.20785	down	NC_019462.2	90478118	90478124	strongHyper	0.365	4.12e-09	3' UTR	Biological Process: negative regulation of transcription from RNA polymerase II promoter (GO:0000122);; Biological Process: neuron migration (GO:0001764);; Molecular Function: steroid hormone receptor activity (GO:0003707);; Molecular Function: transcription coactivator activity (GO:0003713);; Molecular Function: ligand-activated sequence-specific DNA binding RNA polymerase II transcription facto…	--
NR2F1	26.382	13.7678	27.2879	8.36552	9.21034	8.02352	0.0126864	-1.20785	down	NC_019462.2	90489476	90489528	strongHyper	0.415	2.56e-07	Intron (rna18678/gene10195, intron 1 of 9)	Biological Process: negative regulation of transcription from RNA polymerase II promoter (GO:0000122);; Biological Process: neuron migration (GO:0001764);; Molecular Function: steroid hormone receptor activity (GO:0003707);; Molecular Function: transcription coactivator activity (GO:0003713);; Molecular Function: ligand-activated sequence-specific DNA binding RNA polymerase II transcription facto…	--
GIN1	8.49865	8.65887	9.4312	2.89176	3.28963	3.56455	0.0098954	-1.07918	down	NC_019462.2	99262743	99262757	strongHypo	-0.374	0.00096	Distal Intergenic	Molecular Function: nucleic acid binding (GO:0003676);; Biological Process: DNA integration (GO:0015074);;	--
GIN1	8.49865	8.65887	9.4312	2.89176	3.28963	3.56455	0.0098954	-1.07918	down	NC_019462.2	99307189	99307213	strongHyper	0.309	3.84e-07	Intron (rna18776/gene10254, intron 7 of 7)	Molecular Function: nucleic acid binding (GO:0003676);; Biological Process: DNA integration (GO:0015074);;	--
43525	1.17931	1.19564	0.917851	5.03585	3.53809	6.01917	4.7e-10	2.43881	up	NC_019463.2	1619642	1619881	strongHyper	0.419	4.04e-08	Distal Intergenic	Biological Process: protein polyubiquitination (GO:0000209);; Biological Process: antigen processing and presentation of peptide antigen via MHC class II (GO:0002495);; Molecular Function: ubiquitin-protein transferase activity (GO:0004842);; Cellular Component: lysosomal membrane (GO:0005765);; Cellular Component: endoplasmic reticulum membrane (GO:0005789);; Cellular Component: plasma membrane …	--
43525	1.17931	1.19564	0.917851	5.03585	3.53809	6.01917	4.7e-10	2.43881	up	NC_019463.2	1643571	1644004	strongHyper	0.308	2.05e-08	Distal Intergenic	Biological Process: protein polyubiquitination (GO:0000209);; Biological Process: antigen processing and presentation of peptide antigen via MHC class II (GO:0002495);; Molecular Function: ubiquitin-protein transferase activity (GO:0004842);; Cellular Component: lysosomal membrane (GO:0005765);; Cellular Component: endoplasmic reticulum membrane (GO:0005789);; Cellular Component: plasma membrane …	--
43525	1.17931	1.19564	0.917851	5.03585	3.53809	6.01917	4.7e-10	2.43881	up	NC_019463.2	1720749	1720841	strongHypo	-0.436	1.12e-08	Distal Intergenic	Biological Process: protein polyubiquitination (GO:0000209);; Biological Process: antigen processing and presentation of peptide antigen via MHC class II (GO:0002495);; Molecular Function: ubiquitin-protein transferase activity (GO:0004842);; Cellular Component: lysosomal membrane (GO:0005765);; Cellular Component: endoplasmic reticulum membrane (GO:0005789);; Cellular Component: plasma membrane …	--
43525	1.17931	1.19564	0.917851	5.03585	3.53809	6.01917	4.7e-10	2.43881	up	NC_019463.2	1823562	1823687	strongHypo	-0.395	0.000116	Distal Intergenic	Biological Process: protein polyubiquitination (GO:0000209);; Biological Process: antigen processing and presentation of peptide antigen via MHC class II (GO:0002495);; Molecular Function: ubiquitin-protein transferase activity (GO:0004842);; Cellular Component: lysosomal membrane (GO:0005765);; Cellular Component: endoplasmic reticulum membrane (GO:0005789);; Cellular Component: plasma membrane …	--
43525	1.17931	1.19564	0.917851	5.03585	3.53809	6.01917	4.7e-10	2.43881	up	NC_019463.2	1963646	1963651	strongHypo	-0.533	2.1e-11	Distal Intergenic	Biological Process: protein polyubiquitination (GO:0000209);; Biological Process: antigen processing and presentation of peptide antigen via MHC class II (GO:0002495);; Molecular Function: ubiquitin-protein transferase activity (GO:0004842);; Cellular Component: lysosomal membrane (GO:0005765);; Cellular Component: endoplasmic reticulum membrane (GO:0005789);; Cellular Component: plasma membrane …	--
43525	1.17931	1.19564	0.917851	5.03585	3.53809	6.01917	4.7e-10	2.43881	up	NC_019463.2	2090181	2090560	strongHypo	-0.412	1.92e-12	Distal Intergenic	Biological Process: protein polyubiquitination (GO:0000209);; Biological Process: antigen processing and presentation of peptide antigen via MHC class II (GO:0002495);; Molecular Function: ubiquitin-protein transferase activity (GO:0004842);; Cellular Component: lysosomal membrane (GO:0005765);; Cellular Component: endoplasmic reticulum membrane (GO:0005789);; Cellular Component: plasma membrane …	--
LOC101112318	22.2491	26.5737	21.9016	6.81524	7.54038	6.44036	0.000317016	-1.57545	down	NC_019463.2	8948780	8948880	strongHypo	-0.567	1.83e-09	Distal Intergenic	Biological Process: G2/M transition of mitotic cell cycle (GO:0000086);; Biological Process: neuron migration (GO:0001764);; Biological Process: regulation of heart rate by hormone (GO:0003064);; Cellular Component: mitochondrion (GO:0005739);; Cellular Component: cytosol (GO:0005829);; Cellular Component: kinesin complex (GO:0005871);; Biological Process: protein targeting (GO:0006605);; Molecul…	Cell cycle (ko04110);; Oocyte meiosis (ko04114);; PI3K-Akt signaling pathway (ko04151);; Hippo signaling pathway (ko04390);; Neurotrophin signaling pathway (ko04722);; Epstein-Barr virus infection (ko05169);; Viral carcinogenesis (ko05203)
LOC101112318	22.2491	26.5737	21.9016	6.81524	7.54038	6.44036	0.000317016	-1.57545	down	NC_019463.2	8950775	8950888	strongHypo	-0.406	4.25e-08	Distal Intergenic	Biological Process: G2/M transition of mitotic cell cycle (GO:0000086);; Biological Process: neuron migration (GO:0001764);; Biological Process: regulation of heart rate by hormone (GO:0003064);; Cellular Component: mitochondrion (GO:0005739);; Cellular Component: cytosol (GO:0005829);; Cellular Component: kinesin complex (GO:0005871);; Biological Process: protein targeting (GO:0006605);; Molecul…	Cell cycle (ko04110);; Oocyte meiosis (ko04114);; PI3K-Akt signaling pathway (ko04151);; Hippo signaling pathway (ko04390);; Neurotrophin signaling pathway (ko04722);; Epstein-Barr virus infection (ko05169);; Viral carcinogenesis (ko05203)
LOC101112318	22.2491	26.5737	21.9016	6.81524	7.54038	6.44036	0.000317016	-1.57545	down	NC_019463.2	9312736	9312768	strongHypo	-0.311	2.4e-05	Distal Intergenic	Biological Process: G2/M transition of mitotic cell cycle (GO:0000086);; Biological Process: neuron migration (GO:0001764);; Biological Process: regulation of heart rate by hormone (GO:0003064);; Cellular Component: mitochondrion (GO:0005739);; Cellular Component: cytosol (GO:0005829);; Cellular Component: kinesin complex (GO:0005871);; Biological Process: protein targeting (GO:0006605);; Molecul…	Cell cycle (ko04110);; Oocyte meiosis (ko04114);; PI3K-Akt signaling pathway (ko04151);; Hippo signaling pathway (ko04390);; Neurotrophin signaling pathway (ko04722);; Epstein-Barr virus infection (ko05169);; Viral carcinogenesis (ko05203)
TIFA	1.74906	0.608724	0.926646	0.152487	0.373636	0.289769	0.0287414	-1.47614	down	NC_019463.2	13316905	13317203	strongHypo	-0.309	3.93e-11	Promoter (1-2kb)	Biological Process: I-kappaB kinase/NF-kappaB signaling (GO:0007249);;	--
ELOVL6	7.50568	7.60798	6.79812	2.63324	2.51365	2.34726	0.000297037	-1.34416	down	NC_019463.2	15215710	15215756	strongHypo	-0.466	5.08e-06	Distal Intergenic	Molecular Function: transferase activity, transferring acyl groups other than amino-acyl groups (GO:0016747);; Biological Process: fatty acid elongation, saturated fatty acid (GO:0019367);; Cellular Component: integral component of endoplasmic reticulum membrane (GO:0030176);; Biological Process: long-chain fatty acid biosynthetic process (GO:0042759);;	Fatty acid elongation (ko00062);; Biosynthesis of unsaturated fatty acids (ko01040);; Fatty acid metabolism (ko01212)
EMCN	20.3171	24.5341	23.213	9.94262	9.49525	9.47906	0.00210745	-1.05912	down	NC_019463.2	24076775	24076883	strongHypo	-0.6	1.27e-08	Distal Intergenic	--	--
EMCN	20.3171	24.5341	23.213	9.94262	9.49525	9.47906	0.00210745	-1.05912	down	NC_019463.2	24190762	24190955	strongHypo	-0.332	1.7e-18	Distal Intergenic	--	--
EMCN	20.3171	24.5341	23.213	9.94262	9.49525	9.47906	0.00210745	-1.05912	down	NC_019463.2	24265969	24266001	strongHypo	-0.323	6.55e-08	Intron (rna19170/gene10438, intron 2 of 9)	--	--
EMCN	20.3171	24.5341	23.213	9.94262	9.49525	9.47906	0.00210745	-1.05912	down	NC_019463.2	24268849	24268921	strongHypo	-0.382	0.000295	Intron (rna19170/gene10438, intron 2 of 9)	--	--
EMCN	20.3171	24.5341	23.213	9.94262	9.49525	9.47906	0.00210745	-1.05912	down	NC_019463.2	24331483	24331589	strongHypo	-0.555	8.97e-11	Intron (rna19170/gene10438, intron 8 of 9)	--	--
EMCN	20.3171	24.5341	23.213	9.94262	9.49525	9.47906	0.00210745	-1.05912	down	NC_019463.2	24346912	24347078	strongHyper	0.777	2.93e-32	Distal Intergenic	--	--
GRID2	0.678177	1.02438	1.58786	0.275694	0.193711	0.209951	0.0258017	-1.5433	down	NC_019463.2	31584660	31584767	strongHypo	-0.302	0.000184	Intron (rna19248/gene10486, intron 14 of 15)	Molecular Function: ionotropic glutamate receptor activity (GO:0004970);; Molecular Function: extracellular-glutamate-gated ion channel activity (GO:0005234);; Biological Process: ion transport (GO:0006811);; Cellular Component: ionotropic glutamate receptor complex (GO:0008328);; Biological Process: regulation of neuron projection development (GO:0010975);; Cellular Component: cell junction (GO:…	Neuroactive ligand-receptor interaction (ko04080);; Long-term depression (ko04730)
GRID2	0.678177	1.02438	1.58786	0.275694	0.193711	0.209951	0.0258017	-1.5433	down	NC_019463.2	31871627	31871922	strongHypo	-0.349	1.52e-05	Intron (rna19248/gene10486, intron 14 of 15)	Molecular Function: ionotropic glutamate receptor activity (GO:0004970);; Molecular Function: extracellular-glutamate-gated ion channel activity (GO:0005234);; Biological Process: ion transport (GO:0006811);; Cellular Component: ionotropic glutamate receptor complex (GO:0008328);; Biological Process: regulation of neuron projection development (GO:0010975);; Cellular Component: cell junction (GO:…	Neuroactive ligand-receptor interaction (ko04080);; Long-term depression (ko04730)
GRID2	0.678177	1.02438	1.58786	0.275694	0.193711	0.209951	0.0258017	-1.5433	down	NC_019463.2	31965949	31966011	strongHypo	-0.611	4.15e-16	Intron (rna19248/gene10486, intron 14 of 15)	Molecular Function: ionotropic glutamate receptor activity (GO:0004970);; Molecular Function: extracellular-glutamate-gated ion channel activity (GO:0005234);; Biological Process: ion transport (GO:0006811);; Cellular Component: ionotropic glutamate receptor complex (GO:0008328);; Biological Process: regulation of neuron projection development (GO:0010975);; Cellular Component: cell junction (GO:…	Neuroactive ligand-receptor interaction (ko04080);; Long-term depression (ko04730)
GRID2	0.678177	1.02438	1.58786	0.275694	0.193711	0.209951	0.0258017	-1.5433	down	NC_019463.2	32515552	32515788	strongHypo	-0.417	2.38e-12	Distal Intergenic	Molecular Function: ionotropic glutamate receptor activity (GO:0004970);; Molecular Function: extracellular-glutamate-gated ion channel activity (GO:0005234);; Biological Process: ion transport (GO:0006811);; Cellular Component: ionotropic glutamate receptor complex (GO:0008328);; Biological Process: regulation of neuron projection development (GO:0010975);; Cellular Component: cell junction (GO:…	Neuroactive ligand-receptor interaction (ko04080);; Long-term depression (ko04730)
GRID2	0.678177	1.02438	1.58786	0.275694	0.193711	0.209951	0.0258017	-1.5433	down	NC_019463.2	32553017	32553030	strongHypo	-0.401	7.94e-08	Distal Intergenic	Molecular Function: ionotropic glutamate receptor activity (GO:0004970);; Molecular Function: extracellular-glutamate-gated ion channel activity (GO:0005234);; Biological Process: ion transport (GO:0006811);; Cellular Component: ionotropic glutamate receptor complex (GO:0008328);; Biological Process: regulation of neuron projection development (GO:0010975);; Cellular Component: cell junction (GO:…	Neuroactive ligand-receptor interaction (ko04080);; Long-term depression (ko04730)
GRID2	0.678177	1.02438	1.58786	0.275694	0.193711	0.209951	0.0258017	-1.5433	down	NC_019463.2	32835343	32835527	strongHyper	0.548	8.02e-09	Distal Intergenic	Molecular Function: ionotropic glutamate receptor activity (GO:0004970);; Molecular Function: extracellular-glutamate-gated ion channel activity (GO:0005234);; Biological Process: ion transport (GO:0006811);; Cellular Component: ionotropic glutamate receptor complex (GO:0008328);; Biological Process: regulation of neuron projection development (GO:0010975);; Cellular Component: cell junction (GO:…	Neuroactive ligand-receptor interaction (ko04080);; Long-term depression (ko04730)
MEPE	0.228626	0.447477	0.500659	5.37315	1.43083	11.5246	0.0323887	4.10661	up	NC_019463.2	36697976	36697982	strongHypo	-0.528	2.3e-10	Distal Intergenic	Biological Process: negative regulation of bone mineralization (GO:0030502);;	--
SOD3	0.525537	1.40336	1.83064	4.03596	3.72163	3.95419	0.00453873	1.56144	up	NC_019463.2	44170944	44171212	strongHypo	-0.454	7.95e-06	Promoter (1-2kb)	Biological Process: response to hypoxia (GO:0001666);; Molecular Function: superoxide dismutase activity (GO:0004784);; Molecular Function: copper ion binding (GO:0005507);; Cellular Component: extracellular space (GO:0005615);; Cellular Component: nucleus (GO:0005634);; Cellular Component: mitochondrion (GO:0005739);; Cellular Component: trans-Golgi network (GO:0005802);; Cellular Component: cyt…	--
ARAP2	2.7325	3.90404	2.10305	4.2823	3.06885	6.52557	0.0484807	1.15901	up	NC_019463.2	52821003	52821155	strongHypo	-0.4	2.37e-05	Distal Intergenic	Molecular Function: phosphatidylinositol-3,4,5-trisphosphate binding (GO:0005547);; Cellular Component: intracellular (GO:0005622);; Molecular Function: ARF GTPase activator activity (GO:0008060);; Molecular Function: zinc ion binding (GO:0008270);; Biological Process: regulation of ARF GTPase activity (GO:0032312);;	Endocytosis (ko04144)
ARAP2	2.7325	3.90404	2.10305	4.2823	3.06885	6.52557	0.0484807	1.15901	up	NC_019463.2	52822372	52822956	strongHypo	-0.397	6.45e-16	Distal Intergenic	Molecular Function: phosphatidylinositol-3,4,5-trisphosphate binding (GO:0005547);; Cellular Component: intracellular (GO:0005622);; Molecular Function: ARF GTPase activator activity (GO:0008060);; Molecular Function: zinc ion binding (GO:0008270);; Biological Process: regulation of ARF GTPase activity (GO:0032312);;	Endocytosis (ko04144)
ARAP2	2.7325	3.90404	2.10305	4.2823	3.06885	6.52557	0.0484807	1.15901	up	NC_019463.2	53357515	53357609	strongHyper	0.42	1.39e-08	Distal Intergenic	Molecular Function: phosphatidylinositol-3,4,5-trisphosphate binding (GO:0005547);; Cellular Component: intracellular (GO:0005622);; Molecular Function: ARF GTPase activator activity (GO:0008060);; Molecular Function: zinc ion binding (GO:0008270);; Biological Process: regulation of ARF GTPase activity (GO:0032312);;	Endocytosis (ko04144)
ARAP2	2.7325	3.90404	2.10305	4.2823	3.06885	6.52557	0.0484807	1.15901	up	NC_019463.2	53877879	53877991	strongHypo	-0.818	2.43e-20	Distal Intergenic	Molecular Function: phosphatidylinositol-3,4,5-trisphosphate binding (GO:0005547);; Cellular Component: intracellular (GO:0005622);; Molecular Function: ARF GTPase activator activity (GO:0008060);; Molecular Function: zinc ion binding (GO:0008270);; Biological Process: regulation of ARF GTPase activity (GO:0032312);;	Endocytosis (ko04144)
RFC1	23.1475	11.2745	28.2932	4.96995	4.14309	7.61745	0.00132628	-1.03953	down	NC_019463.2	58395895	58396000	strongHyper	0.324	1.99e-05	Intron (rna19482/gene10606, intron 24 of 25)	--	DNA replication (ko03030);; Nucleotide excision repair (ko03420);; Mismatch repair (ko03430)
RBM47	0.426259	1.64524	0.736233	2.84592	1.91426	3.24794	0.00943239	1.65295	up	NC_019463.2	59482956	59482989	strongHyper	0.338	4.21e-09	Distal Intergenic	--	--
NSUN7	2.49779	1.9206	1.68103	0.533398	0.34852	0.785781	0.0156134	-1.79361	down	NC_019463.2	59544051	59544145	strongHypo	-0.468	2.37e-13	Promoter (1-2kb)	--	--
GABRG1	5.87991	6.39182	5.93765	1.84618	1.20458	1.37065	5.97e-07	-1.83511	down	NC_019463.2	64295902	64296003	strongHypo	-0.354	7.99e-07	Distal Intergenic	--	Neuroactive ligand-receptor interaction (ko04080);; Retrograde endocannabinoid signaling (ko04723);; GABAergic synapse (ko04727);; Morphine addiction (ko05032);; Nicotine addiction (ko05033)
GABRA2	1.30553	0.477268	0.892938	0.136775	0.162859	0.318619	0.0224983	-1.74074	down	NC_019463.2	64838746	64838775	strongHyper	0.514	4.57e-19	Intron (rna19593/gene10645, intron 7 of 9)	--	Neuroactive ligand-receptor interaction (ko04080);; Retrograde endocannabinoid signaling (ko04723);; GABAergic synapse (ko04727);; Morphine addiction (ko05032);; Nicotine addiction (ko05033)
GABRA2	1.30553	0.477268	0.892938	0.136775	0.162859	0.318619	0.0224983	-1.74074	down	NC_019463.2	65054241	65054271	strongHypo	-0.483	1.29e-08	Distal Intergenic	--	Neuroactive ligand-receptor interaction (ko04080);; Retrograde endocannabinoid signaling (ko04723);; GABAergic synapse (ko04727);; Morphine addiction (ko05032);; Nicotine addiction (ko05033)
GABRA2	1.30553	0.477268	0.892938	0.136775	0.162859	0.318619	0.0224983	-1.74074	down	NC_019463.2	65069244	65069417	strongHypo	-0.368	3.07e-08	Distal Intergenic	--	Neuroactive ligand-receptor interaction (ko04080);; Retrograde endocannabinoid signaling (ko04723);; GABAergic synapse (ko04727);; Morphine addiction (ko05032);; Nicotine addiction (ko05033)
KIT	7.98851	4.78945	6.47837	9.00272	9.80429	14.5632	0.00218436	1.06708	up	NC_019463.2	70091542	70091560	strongHypo	-0.371	6.04e-10	Intron (rna19708/gene10696, intron 3 of 22)	--	Ras signaling pathway (ko04014);; Rap1 signaling pathway (ko04015);; Cytokine-cytokine receptor interaction (ko04060);; Endocytosis (ko04144);; PI3K-Akt signaling pathway (ko04151);; Hematopoietic cell lineage (ko04640);; Melanogenesis (ko04916);; Pathways in cancer (ko05200);; Acute myeloid leukemia (ko05221);; Central carbon metabolism in cancer (ko05230)
NUP54	21.5344	18.4591	22.3074	6.5702	7.67043	6.46487	0.000223936	-1.27236	down	NC_019463.2	90589753	90589940	strongHypo	-0.389	9.52e-10	Intron (rna20017/gene10858, intron 9 of 11)	--	RNA transport (ko03013)
NUP54	21.5344	18.4591	22.3074	6.5702	7.67043	6.46487	0.000223936	-1.27236	down	NC_019463.2	90592975	90593055	strongHypo	-0.441	1.01e-07	Intron (rna20017/gene10858, intron 9 of 11)	--	RNA transport (ko03013)
FRAS1	0.625449	0.625405	0.245748	1.52294	1.35815	1.28386	0.0191954	1.52429	up	NC_019463.2	92299843	92299917	strongHypo	-0.32	1.45e-07	Intron (rna20064/gene10880, intron 1 of 72)	--	--
FRAS1	0.625449	0.625405	0.245748	1.52294	1.35815	1.28386	0.0191954	1.52429	up	NC_019463.2	92356993	92357288	strongHypo	-0.379	2.14e-06	Intron (rna20064/gene10880, intron 2 of 72)	--	--
FRAS1	0.625449	0.625405	0.245748	1.52294	1.35815	1.28386	0.0191954	1.52429	up	NC_019463.2	92387388	92387644	strongHypo	-0.398	1.47e-15	Intron (rna20064/gene10880, intron 2 of 72)	--	--
SCD5	66.1209	76.2816	70.0203	7.74991	10.1499	4.84146	3.92e-05	-1.30265	down	NC_019463.2	97004919	97005058	strongHypo	-0.36	2.16e-07	Intron (rna20115/gene10911, intron 2 of 4)	--	Biosynthesis of unsaturated fatty acids (ko01040);; Fatty acid metabolism (ko01212);; PPAR signaling pathway (ko03320);; AMPK signaling pathway (ko04152)
SCD5	66.1209	76.2816	70.0203	7.74991	10.1499	4.84146	3.92e-05	-1.30265	down	NC_019463.2	97016298	97016439	strongHyper	0.376	0.000136	Intron (rna20115/gene10911, intron 2 of 4)	--	Biosynthesis of unsaturated fatty acids (ko01040);; Fatty acid metabolism (ko01212);; PPAR signaling pathway (ko03320);; AMPK signaling pathway (ko04152)
SCD5	66.1209	76.2816	70.0203	7.74991	10.1499	4.84146	3.92e-05	-1.30265	down	NC_019463.2	97030826	97031092	strongHypo	-0.37	2.63e-15	Intron (rna20115/gene10911, intron 3 of 4)	--	Biosynthesis of unsaturated fatty acids (ko01040);; Fatty acid metabolism (ko01212);; PPAR signaling pathway (ko03320);; AMPK signaling pathway (ko04152)
SCD5	66.1209	76.2816	70.0203	7.74991	10.1499	4.84146	3.92e-05	-1.30265	down	NC_019463.2	97082161	97082243	strongHypo	-0.454	6.15e-07	Distal Intergenic	--	Biosynthesis of unsaturated fatty acids (ko01040);; Fatty acid metabolism (ko01212);; PPAR signaling pathway (ko03320);; AMPK signaling pathway (ko04152)
STK32B	1.8244	2.78719	2.61278	0.649901	0.85988	0.23949	0.00406785	-1.83446	down	NC_019463.2	103311905	103312023	strongHypo	-0.323	1.7e-07	Intron (rna20241/gene10969, intron 7 of 10)	--	--
STK32B	1.8244	2.78719	2.61278	0.649901	0.85988	0.23949	0.00406785	-1.83446	down	NC_019463.2	103328706	103328897	strongHypo	-0.377	7.06e-06	Intron (rna20241/gene10969, intron 7 of 10)	--	--
STK32B	1.8244	2.78719	2.61278	0.649901	0.85988	0.23949	0.00406785	-1.83446	down	NC_019463.2	103489706	103489716	strongHypo	-0.571	7.57e-11	Intron (rna20241/gene10969, intron 9 of 10)	--	--
LYAR	14.6297	16.4734	14.0065	4.61982	3.99099	3.73215	0.000122218	-1.56949	down	NC_019463.2	104304480	104304555	strongHyper	0.347	0.000307	Intron (rna20256/gene10978, intron 1 of 8)	--	--
SLC2A9	0.055845	0.036798	0.00832	0.652824	0.734769	0.778578	3.03e-07	4.31215	up	NC_019463.2	104640209	104640228	strongHyper	0.388	1.66e-07	Intron (rna20262/gene10984, intron 1 of 2)	--	--
HS3ST1	8.17453	8.13368	6.01772	1.82891	1.87124	2.31662	0.000200947	-1.71649	down	NC_019463.2	105702694	105702825	strongHypo	-0.392	3.24e-08	Distal Intergenic	--	Glycosaminoglycan biosynthesis - heparan sulfate / heparin (ko00534)
HS3ST1	8.17453	8.13368	6.01772	1.82891	1.87124	2.31662	0.000200947	-1.71649	down	NC_019463.2	105709649	105709848	strongHypo	-0.446	4.17e-17	Distal Intergenic	--	Glycosaminoglycan biosynthesis - heparan sulfate / heparin (ko00534)
HS3ST1	8.17453	8.13368	6.01772	1.82891	1.87124	2.31662	0.000200947	-1.71649	down	NC_019463.2	105711688	105711822	strongHypo	-0.626	6.8e-12	Distal Intergenic	--	Glycosaminoglycan biosynthesis - heparan sulfate / heparin (ko00534)
HS3ST1	8.17453	8.13368	6.01772	1.82891	1.87124	2.31662	0.000200947	-1.71649	down	NC_019463.2	105895851	105895979	strongHypo	-0.459	6.64e-13	Distal Intergenic	--	Glycosaminoglycan biosynthesis - heparan sulfate / heparin (ko00534)
HS3ST1	8.17453	8.13368	6.01772	1.82891	1.87124	2.31662	0.000200947	-1.71649	down	NC_019463.2	106115202	106115234	strongHypo	-0.556	4.03e-09	Distal Intergenic	--	Glycosaminoglycan biosynthesis - heparan sulfate / heparin (ko00534)
HS3ST1	8.17453	8.13368	6.01772	1.82891	1.87124	2.31662	0.000200947	-1.71649	down	NC_019463.2	106221695	106221891	strongHypo	-0.387	6.09e-12	Distal Intergenic	--	Glycosaminoglycan biosynthesis - heparan sulfate / heparin (ko00534)
HS3ST1	8.17453	8.13368	6.01772	1.82891	1.87124	2.31662	0.000200947	-1.71649	down	NC_019463.2	106359555	106359580	strongHypo	-0.46	2.31e-09	Distal Intergenic	--	Glycosaminoglycan biosynthesis - heparan sulfate / heparin (ko00534)
HS3ST1	8.17453	8.13368	6.01772	1.82891	1.87124	2.31662	0.000200947	-1.71649	down	NC_019463.2	106461464	106461702	strongHyper	0.44	3.92e-09	Distal Intergenic	--	Glycosaminoglycan biosynthesis - heparan sulfate / heparin (ko00534)
HS3ST1	8.17453	8.13368	6.01772	1.82891	1.87124	2.31662	0.000200947	-1.71649	down	NC_019463.2	106545608	106545666	strongHypo	-0.617	1.63e-12	Distal Intergenic	--	Glycosaminoglycan biosynthesis - heparan sulfate / heparin (ko00534)
HS3ST1	8.17453	8.13368	6.01772	1.82891	1.87124	2.31662	0.000200947	-1.71649	down	NC_019463.2	106611538	106611779	strongHypo	-0.554	1.37e-08	Distal Intergenic	--	Glycosaminoglycan biosynthesis - heparan sulfate / heparin (ko00534)
HS3ST1	8.17453	8.13368	6.01772	1.82891	1.87124	2.31662	0.000200947	-1.71649	down	NC_019463.2	106739262	106739358	strongHypo	-0.495	1.03e-08	Distal Intergenic	--	Glycosaminoglycan biosynthesis - heparan sulfate / heparin (ko00534)
RAB28	52.8801	60.4417	55.5322	23.2218	19.5605	21.2258	0.0039834	-1.02655	down	NC_019463.2	107309092	107309180	strongHyper	0.419	1.27e-07	Distal Intergenic	--	--
RAB28	52.8801	60.4417	55.5322	23.2218	19.5605	21.2258	0.0039834	-1.02655	down	NC_019463.2	108104292	108104370	strongHypo	-0.529	8.48e-11	Intron (rna20277/gene10996, intron 3 of 6)	--	--
PROM1	10.9088	20.0983	23.6795	6.86191	8.54405	5.48596	0.00713715	-1.23033	down	NC_019463.2	110688657	110688716	strongHypo	-0.34	6.59e-10	Distal Intergenic	--	Transcriptional misregulation in cancer (ko05202)
KCNN2	3.53459	2.61972	3.93911	0.37374	1.25951	0.330889	0.00617636	-1.87288	down	NC_019464.2	3033293	3033416	strongHyper	0.465	1.19e-06	Intron (rna20477/gene11122, intron 10 of 15)	--	Serotonergic synapse (ko04726);; Insulin secretion (ko04911);; Bile secretion (ko04976)
F2RL2	0.085988	0.606755	0.103607	0.788865	0.771004	0.922057	0.0164053	1.79723	up	NC_019464.2	7612080	7612186	strongHyper	0.66	7.95e-12	Intron (rna20550/gene11168, intron 9 of 35)	--	Neuroactive ligand-receptor interaction (ko04080)
PDE8B	12.319	8.91975	5.97364	2.36855	3.38079	2.71751	0.00893191	-1.10022	down	NC_019464.2	8161212	8161217	strongHypo	-0.483	3.1e-11	Intron (rna20562/gene11179, intron 1 of 21)	Molecular Function: phosphorelay response regulator activity (GO:0000156);; Molecular Function: 3',5'-cyclic-nucleotide phosphodiesterase activity (GO:0004114);; Biological Process: regulation of transcription, DNA-templated (GO:0006355);; Molecular Function: metal ion binding (GO:0046872);;	Purine metabolism (ko00230);; Morphine addiction (ko05032)
PDE8B	12.319	8.91975	5.97364	2.36855	3.38079	2.71751	0.00893191	-1.10022	down	NC_019464.2	8169328	8169340	strongHyper	0.839	4.17e-35	Intron (rna20562/gene11179, intron 1 of 21)	Molecular Function: phosphorelay response regulator activity (GO:0000156);; Molecular Function: 3',5'-cyclic-nucleotide phosphodiesterase activity (GO:0004114);; Biological Process: regulation of transcription, DNA-templated (GO:0006355);; Molecular Function: metal ion binding (GO:0046872);;	Purine metabolism (ko00230);; Morphine addiction (ko05032)
PDE8B	12.319	8.91975	5.97364	2.36855	3.38079	2.71751	0.00893191	-1.10022	down	NC_019464.2	8177330	8177407	strongHyper	0.56	2.47e-09	Intron (rna20562/gene11179, intron 1 of 21)	Molecular Function: phosphorelay response regulator activity (GO:0000156);; Molecular Function: 3',5'-cyclic-nucleotide phosphodiesterase activity (GO:0004114);; Biological Process: regulation of transcription, DNA-templated (GO:0006355);; Molecular Function: metal ion binding (GO:0046872);;	Purine metabolism (ko00230);; Morphine addiction (ko05032)
PDE8B	12.319	8.91975	5.97364	2.36855	3.38079	2.71751	0.00893191	-1.10022	down	NC_019464.2	8185584	8185796	strongHypo	-0.343	3.82e-12	Intron (rna20562/gene11179, intron 1 of 21)	Molecular Function: phosphorelay response regulator activity (GO:0000156);; Molecular Function: 3',5'-cyclic-nucleotide phosphodiesterase activity (GO:0004114);; Biological Process: regulation of transcription, DNA-templated (GO:0006355);; Molecular Function: metal ion binding (GO:0046872);;	Purine metabolism (ko00230);; Morphine addiction (ko05032)
PDE8B	12.319	8.91975	5.97364	2.36855	3.38079	2.71751	0.00893191	-1.10022	down	NC_019464.2	8277166	8277374	strongHyper	0.466	5.88e-11	Intron (rna20562/gene11179, intron 1 of 21)	Molecular Function: phosphorelay response regulator activity (GO:0000156);; Molecular Function: 3',5'-cyclic-nucleotide phosphodiesterase activity (GO:0004114);; Biological Process: regulation of transcription, DNA-templated (GO:0006355);; Molecular Function: metal ion binding (GO:0046872);;	Purine metabolism (ko00230);; Morphine addiction (ko05032)
ANP32A	49.9661	59.8479	48.6027	17.5451	19.3145	15.9031	6.8e-06	-1.40773	down	NC_019464.2	15362647	15362736	strongHypo	-0.409	4.37e-08	Distal Intergenic	Cellular Component: endoplasmic reticulum (GO:0005783);; Biological Process: regulation of transcription, DNA-templated (GO:0006355);; Biological Process: nucleocytoplasmic transport (GO:0006913);; Cellular Component: nuclear matrix (GO:0016363);; Cellular Component: perinuclear region of cytoplasm (GO:0048471);;	--
LRRC49	12.4703	15.3145	16.6473	3.85868	4.39252	4.808	0.00104568	-1.25333	down	NC_019464.2	17615741	17615819	strongHyper	0.397	4.53e-13	Intron (rna20780/gene11286, intron 10 of 17)	--	--
ZNF770	8.74869	8.62183	11.5377	3.52167	4.1876	4.5488	0.00527927	-1.05297	down	NC_019464.2	27460607	27460776	strongHypo	-0.381	1.58e-08	Distal Intergenic	Molecular Function: nucleic acid binding (GO:0003676);; Molecular Function: sequence-specific DNA binding transcription factor activity (GO:0003700);; Cellular Component: nucleus (GO:0005634);; Biological Process: regulation of transcription, DNA-templated (GO:0006355);; Molecular Function: metal ion binding (GO:0046872);;	--
DPH6	9.66183	10.8549	8.67786	3.489	3.35833	3.49442	0.00309538	-1.3282	down	NC_019464.2	27952346	27952367	strongHypo	-0.456	1.71e-11	Intron (rna21249/gene11614, intron 6 of 8)	Molecular Function: ATP binding (GO:0005524);; Molecular Function: diphthine-ammonia ligase activity (GO:0017178);; Biological Process: peptidyl-diphthamide biosynthetic process from peptidyl-histidine (GO:0017183);;	--
LOC101106173	2.75306	3.23096	3.88089	1.29902	0.685351	0.736858	0.0479871	-1.64175	down	NC_019464.2	31996447	31996456	strongHypo	-0.812	5.84e-21	Distal Intergenic	Molecular Function: nucleotide binding (GO:0000166);; Molecular Function: RNA binding (GO:0003723);; Cellular Component: nucleoplasm (GO:0005654);; Cellular Component: U12-type spliceosomal complex (GO:0005689);; Biological Process: mRNA processing (GO:0006397);; Molecular Function: zinc ion binding (GO:0008270);; Biological Process: RNA splicing (GO:0008380);;	--
LOC101106173	2.75306	3.23096	3.88089	1.29902	0.685351	0.736858	0.0479871	-1.64175	down	NC_019464.2	32014785	32014811	strongHypo	-0.536	2.12e-08	Distal Intergenic	Molecular Function: nucleotide binding (GO:0000166);; Molecular Function: RNA binding (GO:0003723);; Cellular Component: nucleoplasm (GO:0005654);; Cellular Component: U12-type spliceosomal complex (GO:0005689);; Biological Process: mRNA processing (GO:0006397);; Molecular Function: zinc ion binding (GO:0008270);; Biological Process: RNA splicing (GO:0008380);;	--
FSIP1	5.26326	5.2317	9.22399	2.87468	1.08414	2.0649	0.0147495	-1.11424	down	NC_019464.2	32369775	32369823	strongHyper	0.407	4.57e-07	Intron (rna21282/gene11638, intron 2 of 10)	--	--
FSIP1	5.26326	5.2317	9.22399	2.87468	1.08414	2.0649	0.0147495	-1.11424	down	NC_019464.2	32392627	32392872	strongHyper	0.352	7.18e-11	Exon (rna21282/gene11638, exon 8 of 11)	--	--
ATP5S	12.3755	18.2756	16.6658	7.57958	5.77413	7.00698	0.0121943	-1.04703	down	NC_019464.2	40308370	40308448	strongHypo	-0.382	2.65e-11	Intron (rna21516/gene11749, intron 3 of 9)	Cellular Component: mitochondrial inner membrane (GO:0005743);; Biological Process: ATP biosynthetic process (GO:0006754);; Biological Process: proton transport (GO:0015992);; Cellular Component: proton-transporting ATP synthase complex, coupling factor F(o) (GO:0045263);; Molecular Function: metal ion binding (GO:0046872);;	--
RSL24D1	59.5155	69.8621	58.6093	29.6114	26.2457	24.8941	0.00252735	-1.02194	down	NC_019464.2	52144288	52144462	strongHypo	-0.413	1.81e-08	Distal Intergenic	Cellular Component: nucleolus (GO:0005730);; Biological Process: ribosome biogenesis (GO:0042254);;	Ribosome (ko03010)
C7H14orf37	52.1259	41.0021	41.3081	17.9664	14.8797	19.743	0.00029787	-1.15832	down	NC_019464.2	67110102	67110118	strongHypo	-0.636	1.15e-13	Distal Intergenic	Cellular Component: integral component of membrane (GO:0016021);;	--
C7H14orf37	52.1259	41.0021	41.3081	17.9664	14.8797	19.743	0.00029787	-1.15832	down	NC_019464.2	67341440	67341644	strongHyper	0.304	2.01e-07	Intron (rna22095/gene11985, intron 8 of 9)	Cellular Component: integral component of membrane (GO:0016021);;	--
LOC101117591	2.3785	2.14755	3.42033	0.795742	0.913177	1.12051	0.0370785	-1.20491	down	NC_019464.2	69055557	69055562	strongHypo	-0.376	3.16e-13	Intron (rna22131/gene12006, intron 8 of 32)	--	--
PRKCH	3.05442	4.40664	4.01575	8.44432	6.36624	8.15916	0.00145632	1.23181	up	NC_019464.2	70406275	70406540	strongHypo	-0.302	7.61e-09	Intron (rna22155/gene12024, intron 2 of 12)	Molecular Function: protein kinase C activity (GO:0004697);; Molecular Function: ATP binding (GO:0005524);; Cellular Component: cytosol (GO:0005829);; Cellular Component: plasma membrane (GO:0005886);; Biological Process: protein phosphorylation (GO:0006468);; Biological Process: positive regulation of macrophage derived foam cell differentiation (GO:0010744);; Molecular Function: Ral GTPase bind…	Vascular smooth muscle contraction (ko04270);; Tight junction (ko04530);; Inflammatory mediator regulation of TRP channels (ko04750)
AKAP5	9.82464	5.4566	9.39626	2.34023	2.71193	2.59747	0.00148664	-1.4763	down	NC_019464.2	73480754	73481007	strongHyper	0.304	0.000157	Intron (rna22204/gene12046, intron 3 of 8)	Molecular Function: calmodulin binding (GO:0005516);; Biological Process: protein targeting (GO:0006605);; Molecular Function: adenylate cyclase binding (GO:0008179);; Biological Process: positive regulation of protein kinase A signaling (GO:0010739);; Cellular Component: membrane (GO:0016020);; Biological Process: positive regulation of cAMP biosynthetic process (GO:0030819);;	--
VASH1	1.86401	1.79689	2.26275	4.95595	5.92773	6.38086	1.57e-07	1.7938	up	NC_019464.2	84836978	84837027	strongHypo	-0.447	3.68e-07	Distal Intergenic	Biological Process: negative regulation of endothelial cell proliferation (GO:0001937);; Cellular Component: extracellular space (GO:0005615);; Cellular Component: endoplasmic reticulum (GO:0005783);; Biological Process: response to wounding (GO:0009611);; Biological Process: negative regulation of angiogenesis (GO:0016525);; Biological Process: negative regulation of blood vessel endothelial cel…	--
VASH1	1.86401	1.79689	2.26275	4.95595	5.92773	6.38086	1.57e-07	1.7938	up	NC_019464.2	84885670	84885799	strongHypo	-0.358	0.002	Distal Intergenic	Biological Process: negative regulation of endothelial cell proliferation (GO:0001937);; Cellular Component: extracellular space (GO:0005615);; Cellular Component: endoplasmic reticulum (GO:0005783);; Biological Process: response to wounding (GO:0009611);; Biological Process: negative regulation of angiogenesis (GO:0016525);; Biological Process: negative regulation of blood vessel endothelial cel…	--
VASH1	1.86401	1.79689	2.26275	4.95595	5.92773	6.38086	1.57e-07	1.7938	up	NC_019464.2	84931660	84931690	strongHyper	0.541	6.14e-07	Intron (rna22578/gene12210, intron 1 of 6)	Biological Process: negative regulation of endothelial cell proliferation (GO:0001937);; Cellular Component: extracellular space (GO:0005615);; Cellular Component: endoplasmic reticulum (GO:0005783);; Biological Process: response to wounding (GO:0009611);; Biological Process: negative regulation of angiogenesis (GO:0016525);; Biological Process: negative regulation of blood vessel endothelial cel…	--
CEP128	18.8451	19.3331	20.1361	5.04607	5.24605	3.8319	3.12e-07	-1.65597	down	NC_019464.2	88978940	88979241	strongHypo	-0.59	2.64e-20	Intron (rna22647/gene12250, intron 8 of 21)	--	--
CEP128	18.8451	19.3331	20.1361	5.04607	5.24605	3.8319	3.12e-07	-1.65597	down	NC_019464.2	89165385	89165501	strongHypo	-0.349	1.89e-06	Intron (rna22646/gene12250, intron 25 of 25)	--	--
LOC101115969	76.6293	89.8793	82.5019	31.134	32.632	31.7512	0.000254467	-1.20098	down	NC_019464.2	99494476	99494552	strongHyper	0.441	1.17e-08	Distal Intergenic	Cellular Component: integral component of membrane (GO:0016021);;	--
LOC101115969	76.6293	89.8793	82.5019	31.134	32.632	31.7512	0.000254467	-1.20098	down	NC_019464.2	99542080	99542189	strongHypo	-0.382	9.19e-09	Intron (rna22734/gene12291, intron 4 of 12)	Cellular Component: integral component of membrane (GO:0016021);;	--
LOC101115969	76.6293	89.8793	82.5019	31.134	32.632	31.7512	0.000254467	-1.20098	down	NC_019464.2	99571171	99571197	strongHyper	0.361	3.72e-09	Intron (rna22734/gene12291, intron 7 of 12)	Cellular Component: integral component of membrane (GO:0016021);;	--
LOC101115969	76.6293	89.8793	82.5019	31.134	32.632	31.7512	0.000254467	-1.20098	down	NC_019464.2	99571598	99571618	strongHyper	0.471	3.7e-09	Intron (rna22734/gene12291, intron 8 of 12)	Cellular Component: integral component of membrane (GO:0016021);;	--
LOC101110066	8.69314	11.9287	10.1545	29.5008	32.349	45.3416	2.02e-06	1.99241	up	NC_019465.2	1948385	1948593	strongHyper	0.363	1.37e-05	Distal Intergenic	Molecular Function: cytochrome-c oxidase activity (GO:0004129);; Cellular Component: mitochondrial respiratory chain (GO:0005746);; Molecular Function: electron carrier activity (GO:0009055);;	Oxidative phosphorylation (ko00190);; Cardiac muscle contraction (ko04260);; Non-alcoholic fatty liver disease (NAFLD) (ko04932);; Alzheimer's disease (ko05010);; Parkinson's disease (ko05012);; Huntington's disease (ko05016)
MEI4	2.03554	1.39858	2.12375	0.380828	0.271522	0.427581	0.0442235	-1.64292	down	NC_019465.2	4391318	4391683	strongHypo	-0.341	3.56e-08	Distal Intergenic	--	--
MEI4	2.03554	1.39858	2.12375	0.380828	0.271522	0.427581	0.0442235	-1.64292	down	NC_019465.2	4421455	4421463	strongHyper	0.317	1.01e-08	Distal Intergenic	--	--
MEI4	2.03554	1.39858	2.12375	0.380828	0.271522	0.427581	0.0442235	-1.64292	down	NC_019465.2	4483858	4483863	strongHypo	-0.422	8.1e-10	Intron (rna22803/gene12327, intron 1 of 4)	--	--
MEI4	2.03554	1.39858	2.12375	0.380828	0.271522	0.427581	0.0442235	-1.64292	down	NC_019465.2	4670908	4671080	strongHyper	0.429	4.83e-13	Intron (rna22803/gene12327, intron 4 of 4)	--	--
MEI4	2.03554	1.39858	2.12375	0.380828	0.271522	0.427581	0.0442235	-1.64292	down	NC_019465.2	4723104	4723407	strongHypo	-0.37	1.28e-08	Distal Intergenic	--	--
IRAK1BP1	5.88751	4.18311	8.12963	2.17257	4.12113	2.00844	0.0401716	-1.27144	down	NC_019465.2	5240280	5240298	strongHyper	0.341	1.04e-07	Distal Intergenic	Biological Process: I-kappaB kinase/NF-kappaB signaling (GO:0007249);; Molecular Function: kinase activity (GO:0016301);; Biological Process: phosphorylation (GO:0016310);;	--
IRAK1BP1	5.88751	4.18311	8.12963	2.17257	4.12113	2.00844	0.0401716	-1.27144	down	NC_019465.2	5278970	5279356	strongHyper	0.387	0.00025	Distal Intergenic	Biological Process: I-kappaB kinase/NF-kappaB signaling (GO:0007249);; Molecular Function: kinase activity (GO:0016301);; Biological Process: phosphorylation (GO:0016310);;	--
IRAK1BP1	5.88751	4.18311	8.12963	2.17257	4.12113	2.00844	0.0401716	-1.27144	down	NC_019465.2	5349271	5349280	strongHyper	0.33	5.87e-05	Distal Intergenic	Biological Process: I-kappaB kinase/NF-kappaB signaling (GO:0007249);; Molecular Function: kinase activity (GO:0016301);; Biological Process: phosphorylation (GO:0016310);;	--
IRAK1BP1	5.88751	4.18311	8.12963	2.17257	4.12113	2.00844	0.0401716	-1.27144	down	NC_019465.2	5395147	5395184	strongHypo	-0.311	1.19e-06	Distal Intergenic	Biological Process: I-kappaB kinase/NF-kappaB signaling (GO:0007249);; Molecular Function: kinase activity (GO:0016301);; Biological Process: phosphorylation (GO:0016310);;	--
LCA5	1.79718	2.03011	2.99835	1.41416	0.950741	0.972712	0.0217234	-1.17691	down	NC_019465.2	6365445	6365524	strongHypo	-0.398	1.98e-05	Distal Intergenic	Cellular Component: cilium (GO:0005929);; Molecular Function: protein complex binding (GO:0032403);; Biological Process: intraciliary transport (GO:0042073);; Biological Process: photoreceptor cell maintenance (GO:0045494);;	--
TTK	3.77371	3.79874	2.70983	0.935782	1.08788	1.1379	0.000285243	-1.52454	down	NC_019465.2	6918910	6919077	strongHyper	0.503	1.07e-07	3' UTR	--	Cell cycle (ko04110)
PKIB	1.51897	4.83122	1.17469	6.50853	7.81751	12.5075	0.000995428	2.02417	up	NC_019465.2	15640009	15640049	strongHypo	-0.368	0.00022	Intron (rna22932/gene12394, intron 4 of 5)	Molecular Function: cAMP-dependent protein kinase inhibitor activity (GO:0004862);;	--
SRSF12	4.76637	2.49629	3.85184	1.17389	1.36907	1.31356	0.0121206	-1.00568	down	NC_019465.2	48092776	48092905	strongHypo	-0.387	3.94e-09	Distal Intergenic	Molecular Function: nucleotide binding (GO:0000166);; Biological Process: regulation of alternative mRNA splicing, via spliceosome (GO:0000381);; Biological Process: mRNA 5'-splice site recognition (GO:0000395);; Molecular Function: nucleic acid binding (GO:0003676);;	--
RNGTT	14.2089	19.2568	15.3125	5.01377	5.6807	7.19097	0.00286797	-1.01842	down	NC_019465.2	48444904	48445022	strongHyper	0.481	6.23e-11	Distal Intergenic	Molecular Function: mRNA guanylyltransferase activity (GO:0004484);; Molecular Function: polynucleotide 5'-phosphatase activity (GO:0004651);; Molecular Function: protein tyrosine phosphatase activity (GO:0004725);; Cellular Component: nucleus (GO:0005634);; Biological Process: 7-methylguanosine mRNA capping (GO:0006370);; Molecular Function: protein tyrosine/serine/threonine phosphatase activity…	mRNA surveillance pathway (ko03015)
CNR1	0.26472	0.254699	0.180696	0.985316	1.55933	2.7527	0.00164666	3.08024	up	NC_019465.2	48549792	48550084	strongHypo	-0.524	2.66e-09	Distal Intergenic	Molecular Function: cannabinoid receptor activity (GO:0004949);; Biological Process: adenylate cyclase-modulating G-protein coupled receptor signaling pathway (GO:0007188);; Cellular Component: integral component of membrane (GO:0016021);; Biological Process: cannabinoid signaling pathway (GO:0038171);;	Rap1 signaling pathway (ko04015);; Neuroactive ligand-receptor interaction (ko04080);; Retrograde endocannabinoid signaling (ko04723)
CNR1	0.26472	0.254699	0.180696	0.985316	1.55933	2.7527	0.00164666	3.08024	up	NC_019465.2	48721600	48721620	strongHypo	-0.515	1.06e-06	Distal Intergenic	Molecular Function: cannabinoid receptor activity (GO:0004949);; Biological Process: adenylate cyclase-modulating G-protein coupled receptor signaling pathway (GO:0007188);; Cellular Component: integral component of membrane (GO:0016021);; Biological Process: cannabinoid signaling pathway (GO:0038171);;	Rap1 signaling pathway (ko04015);; Neuroactive ligand-receptor interaction (ko04080);; Retrograde endocannabinoid signaling (ko04723)
CNR1	0.26472	0.254699	0.180696	0.985316	1.55933	2.7527	0.00164666	3.08024	up	NC_019465.2	48772969	48773080	strongHyper	0.408	1.85e-05	Distal Intergenic	Molecular Function: cannabinoid receptor activity (GO:0004949);; Biological Process: adenylate cyclase-modulating G-protein coupled receptor signaling pathway (GO:0007188);; Cellular Component: integral component of membrane (GO:0016021);; Biological Process: cannabinoid signaling pathway (GO:0038171);;	Rap1 signaling pathway (ko04015);; Neuroactive ligand-receptor interaction (ko04080);; Retrograde endocannabinoid signaling (ko04723)
CNR1	0.26472	0.254699	0.180696	0.985316	1.55933	2.7527	0.00164666	3.08024	up	NC_019465.2	48914730	48914912	strongHyper	0.5	5.11e-10	Distal Intergenic	Molecular Function: cannabinoid receptor activity (GO:0004949);; Biological Process: adenylate cyclase-modulating G-protein coupled receptor signaling pathway (GO:0007188);; Cellular Component: integral component of membrane (GO:0016021);; Biological Process: cannabinoid signaling pathway (GO:0038171);;	Rap1 signaling pathway (ko04015);; Neuroactive ligand-receptor interaction (ko04080);; Retrograde endocannabinoid signaling (ko04723)
CNR1	0.26472	0.254699	0.180696	0.985316	1.55933	2.7527	0.00164666	3.08024	up	NC_019465.2	48915708	48915713	strongHyper	0.416	1.51e-09	Distal Intergenic	Molecular Function: cannabinoid receptor activity (GO:0004949);; Biological Process: adenylate cyclase-modulating G-protein coupled receptor signaling pathway (GO:0007188);; Cellular Component: integral component of membrane (GO:0016021);; Biological Process: cannabinoid signaling pathway (GO:0038171);;	Rap1 signaling pathway (ko04015);; Neuroactive ligand-receptor interaction (ko04080);; Retrograde endocannabinoid signaling (ko04723)
NT5E	68.7768	89.158	74.8017	27.1347	36.0749	20.6732	7.03e-05	-1.28151	down	NC_019465.2	51325046	51325113	strongHypo	-0.425	2.24e-11	Distal Intergenic	Molecular Function: nucleotide binding (GO:0000166);; Cellular Component: cytoplasm (GO:0005737);; Cellular Component: plasma membrane (GO:0005886);; Biological Process: AMP catabolic process (GO:0006196);; Molecular Function: 5'-nucleotidase activity (GO:0008253);; Cellular Component: anchored component of membrane (GO:0031225);; Biological Process: adenosine biosynthetic process (GO:0046086);; …	Purine metabolism (ko00230);; Pyrimidine metabolism (ko00240);; Nicotinate and nicotinamide metabolism (ko00760)
NT5E	68.7768	89.158	74.8017	27.1347	36.0749	20.6732	7.03e-05	-1.28151	down	NC_019465.2	51339773	51339857	strongHypo	-0.53	3.61e-10	Distal Intergenic	Molecular Function: nucleotide binding (GO:0000166);; Cellular Component: cytoplasm (GO:0005737);; Cellular Component: plasma membrane (GO:0005886);; Biological Process: AMP catabolic process (GO:0006196);; Molecular Function: 5'-nucleotidase activity (GO:0008253);; Cellular Component: anchored component of membrane (GO:0031225);; Biological Process: adenosine biosynthetic process (GO:0046086);; …	Purine metabolism (ko00230);; Pyrimidine metabolism (ko00240);; Nicotinate and nicotinamide metabolism (ko00760)
SGK1	6.24234	4.58478	3.16624	7.88539	5.47971	9.75602	0.0335701	1.04327	up	NC_019465.2	59279968	59280093	strongHyper	0.322	1.15e-05	Intron (rna23524/gene12703, intron 11 of 13)	Molecular Function: protein serine/threonine kinase activity (GO:0004674);; Molecular Function: ATP binding (GO:0005524);; Cellular Component: nucleus (GO:0005634);; Cellular Component: mitochondrion (GO:0005739);; Cellular Component: endoplasmic reticulum membrane (GO:0005789);; Cellular Component: plasma membrane (GO:0005886);; Biological Process: protein phosphorylation (GO:0006468);; Biologic…	FoxO signaling pathway (ko04068);; PI3K-Akt signaling pathway (ko04151);; Aldosterone-regulated sodium reabsorption (ko04960)
SGK1	6.24234	4.58478	3.16624	7.88539	5.47971	9.75602	0.0335701	1.04327	up	NC_019465.2	59305607	59305724	strongHypo	-0.34	1.05e-08	Intron (rna23524/gene12703, intron 12 of 13)	Molecular Function: protein serine/threonine kinase activity (GO:0004674);; Molecular Function: ATP binding (GO:0005524);; Cellular Component: nucleus (GO:0005634);; Cellular Component: mitochondrion (GO:0005739);; Cellular Component: endoplasmic reticulum membrane (GO:0005789);; Cellular Component: plasma membrane (GO:0005886);; Biological Process: protein phosphorylation (GO:0006468);; Biologic…	FoxO signaling pathway (ko04068);; PI3K-Akt signaling pathway (ko04151);; Aldosterone-regulated sodium reabsorption (ko04960)
SGK1	6.24234	4.58478	3.16624	7.88539	5.47971	9.75602	0.0335701	1.04327	up	NC_019465.2	59453657	59453770	strongHyper	0.49	4e-05	Distal Intergenic	Molecular Function: protein serine/threonine kinase activity (GO:0004674);; Molecular Function: ATP binding (GO:0005524);; Cellular Component: nucleus (GO:0005634);; Cellular Component: mitochondrion (GO:0005739);; Cellular Component: endoplasmic reticulum membrane (GO:0005789);; Cellular Component: plasma membrane (GO:0005886);; Biological Process: protein phosphorylation (GO:0006468);; Biologic…	FoxO signaling pathway (ko04068);; PI3K-Akt signaling pathway (ko04151);; Aldosterone-regulated sodium reabsorption (ko04960)
MAP7	2.6871	1.4523	2.10867	0.884204	0.78477	1.2126	0.0134486	-1.22037	down	NC_019465.2	61389143	61389263	strongHyper	0.373	1.32e-10	Intron (rna23569/gene12719, intron 17 of 17)	Biological Process: cell morphogenesis (GO:0000902);; Biological Process: microtubule bundle formation (GO:0001578);; Cellular Component: cytoplasm (GO:0005737);; Cellular Component: plasma membrane (GO:0005886);; Biological Process: glycosphingolipid metabolic process (GO:0006687);; Biological Process: response to osmotic stress (GO:0006970);; Biological Process: nucleus organization (GO:0006997…	--
MAP7	2.6871	1.4523	2.10867	0.884204	0.78477	1.2126	0.0134486	-1.22037	down	NC_019465.2	61391401	61391466	strongHypo	-0.411	0.000183	Intron (rna23569/gene12719, intron 17 of 17)	Biological Process: cell morphogenesis (GO:0000902);; Biological Process: microtubule bundle formation (GO:0001578);; Cellular Component: cytoplasm (GO:0005737);; Cellular Component: plasma membrane (GO:0005886);; Biological Process: glycosphingolipid metabolic process (GO:0006687);; Biological Process: response to osmotic stress (GO:0006970);; Biological Process: nucleus organization (GO:0006997…	--
LOC101103243	135.61	161.035	133.451	22.7261	26.441	26.4673	6.88e-14	-2.32119	down	NC_019465.2	71731126	71731154	strongHypo	-0.405	3.5e-10	Intron (rna23708/gene12787, intron 1 of 20)	Molecular Function: nucleotide binding (GO:0000166);; Molecular Function: double-stranded DNA binding (GO:0003690);; Molecular Function: single-stranded DNA binding (GO:0003697);; Cellular Component: nucleus (GO:0005634);; Molecular Function: poly(A) binding (GO:0008143);; Cellular Component: ribonucleoprotein complex (GO:0030529);; Molecular Function: poly(G) binding (GO:0034046);; Molecular Fun…	--
LOC101103243	135.61	161.035	133.451	22.7261	26.441	26.4673	6.88e-14	-2.32119	down	NC_019465.2	72131703	72131906	strongHypo	-0.381	1.42e-06	Intron (rna23708/gene12787, intron 1 of 20)	Molecular Function: nucleotide binding (GO:0000166);; Molecular Function: double-stranded DNA binding (GO:0003690);; Molecular Function: single-stranded DNA binding (GO:0003697);; Cellular Component: nucleus (GO:0005634);; Molecular Function: poly(A) binding (GO:0008143);; Cellular Component: ribonucleoprotein complex (GO:0030529);; Molecular Function: poly(G) binding (GO:0034046);; Molecular Fun…	--
LOC101103243	135.61	161.035	133.451	22.7261	26.441	26.4673	6.88e-14	-2.32119	down	NC_019465.2	72133155	72133431	strongHypo	-0.33	5.51e-07	Intron (rna23708/gene12787, intron 1 of 20)	Molecular Function: nucleotide binding (GO:0000166);; Molecular Function: double-stranded DNA binding (GO:0003690);; Molecular Function: single-stranded DNA binding (GO:0003697);; Cellular Component: nucleus (GO:0005634);; Molecular Function: poly(A) binding (GO:0008143);; Cellular Component: ribonucleoprotein complex (GO:0030529);; Molecular Function: poly(G) binding (GO:0034046);; Molecular Fun…	--
LOC101103243	135.61	161.035	133.451	22.7261	26.441	26.4673	6.88e-14	-2.32119	down	NC_019465.2	72155847	72155871	strongHypo	-0.356	4.5e-08	Intron (rna23708/gene12787, intron 1 of 20)	Molecular Function: nucleotide binding (GO:0000166);; Molecular Function: double-stranded DNA binding (GO:0003690);; Molecular Function: single-stranded DNA binding (GO:0003697);; Cellular Component: nucleus (GO:0005634);; Molecular Function: poly(A) binding (GO:0008143);; Cellular Component: ribonucleoprotein complex (GO:0030529);; Molecular Function: poly(G) binding (GO:0034046);; Molecular Fun…	--
LOC101103243	135.61	161.035	133.451	22.7261	26.441	26.4673	6.88e-14	-2.32119	down	NC_019465.2	72212668	72212856	strongHypo	-0.398	0.000317	Intron (rna23708/gene12787, intron 1 of 20)	Molecular Function: nucleotide binding (GO:0000166);; Molecular Function: double-stranded DNA binding (GO:0003690);; Molecular Function: single-stranded DNA binding (GO:0003697);; Cellular Component: nucleus (GO:0005634);; Molecular Function: poly(A) binding (GO:0008143);; Cellular Component: ribonucleoprotein complex (GO:0030529);; Molecular Function: poly(G) binding (GO:0034046);; Molecular Fun…	--
LOC101103243	135.61	161.035	133.451	22.7261	26.441	26.4673	6.88e-14	-2.32119	down	NC_019465.2	72286287	72286315	strongHyper	0.401	3.36e-09	Intron (rna23708/gene12787, intron 1 of 20)	Molecular Function: nucleotide binding (GO:0000166);; Molecular Function: double-stranded DNA binding (GO:0003690);; Molecular Function: single-stranded DNA binding (GO:0003697);; Cellular Component: nucleus (GO:0005634);; Molecular Function: poly(A) binding (GO:0008143);; Cellular Component: ribonucleoprotein complex (GO:0030529);; Molecular Function: poly(G) binding (GO:0034046);; Molecular Fun…	--
LOC106991320	6.44332	3.69083	3.66377	1.32051	2.0197	1.89282	0.00430549	-1.1245	down	NC_019465.2	75155021	75155069	strongHyper	0.362	5.23e-06	Exon (rna23775/gene12821, exon 7 of 11)	--	--
FBXO5	2.66973	2.98711	2.11956	0.548607	0.780298	0.632603	0.00133043	-1.72392	down	NC_019465.2	76373048	76373061	strongHypo	-0.56	7.52e-11	Distal Intergenic	Biological Process: oocyte maturation (GO:0001556);; Cellular Component: nucleus (GO:0005634);; Cellular Component: cytoplasm (GO:0005737);; Cellular Component: spindle (GO:0005819);; Biological Process: spindle assembly involved in female meiosis I (GO:0007057);; Biological Process: vesicle organization (GO:0016050);; Molecular Function: protein kinase binding (GO:0019901);; Biological Process: …	Oocyte meiosis (ko04114)
FBXO5	2.66973	2.98711	2.11956	0.548607	0.780298	0.632603	0.00133043	-1.72392	down	NC_019465.2	76387414	76387448	strongHypo	-0.318	4.98e-07	Distal Intergenic	Biological Process: oocyte maturation (GO:0001556);; Cellular Component: nucleus (GO:0005634);; Cellular Component: cytoplasm (GO:0005737);; Cellular Component: spindle (GO:0005819);; Biological Process: spindle assembly involved in female meiosis I (GO:0007057);; Biological Process: vesicle organization (GO:0016050);; Molecular Function: protein kinase binding (GO:0019901);; Biological Process: …	Oocyte meiosis (ko04114)
RGS17	2.36235	1.81389	2.29431	0.282577	0.597575	0.732156	0.000232269	-1.82358	down	NC_019465.2	76479615	76479682	strongHypo	-0.401	1.29e-06	Intron (rna23811/gene12831, intron 3 of 3)	Molecular Function: GTPase activator activity (GO:0005096);; Cellular Component: cytoplasm (GO:0005737);; Cellular Component: plasma membrane (GO:0005886);; Biological Process: termination of G-protein coupled receptor signaling pathway (GO:0038032);; Biological Process: positive regulation of GTPase activity (GO:0043547);;	--
SLC22A3	1.83519	6.32293	1.72956	4.95483	3.09678	4.62378	0.00337365	1.27894	up	NC_019465.2	83050581	83050617	strongHypo	-0.325	9.2e-06	Distal Intergenic	Molecular Function: quaternary ammonium group transmembrane transporter activity (GO:0015651);; Biological Process: organic cation transport (GO:0015695);; Biological Process: quaternary ammonium group transport (GO:0015697);; Biological Process: monoamine transport (GO:0015844);; Cellular Component: integral component of membrane (GO:0016021);; Biological Process: regulation of appetite (GO:0032…	Choline metabolism in cancer (ko05231)
THBS2	8.36003	6.91405	4.29733	11.9906	10.8287	15.0065	0.000994138	1.12991	up	NC_019465.2	89599223	89599317	strongHypo	-0.403	1.74e-07	Distal Intergenic	Molecular Function: calcium ion binding (GO:0005509);; Cellular Component: basement membrane (GO:0005604);; Biological Process: cell adhesion (GO:0007155);; Molecular Function: heparin binding (GO:0008201);; Biological Process: negative regulation of angiogenesis (GO:0016525);;	Phagosome (ko04145);; PI3K-Akt signaling pathway (ko04151);; Focal adhesion (ko04510);; ECM-receptor interaction (ko04512);; Malaria (ko05144)
THBS2	8.36003	6.91405	4.29733	11.9906	10.8287	15.0065	0.000994138	1.12991	up	NC_019465.2	89614111	89614118	strongHypo	-0.384	1.54e-06	Distal Intergenic	Molecular Function: calcium ion binding (GO:0005509);; Cellular Component: basement membrane (GO:0005604);; Biological Process: cell adhesion (GO:0007155);; Molecular Function: heparin binding (GO:0008201);; Biological Process: negative regulation of angiogenesis (GO:0016525);;	Phagosome (ko04145);; PI3K-Akt signaling pathway (ko04151);; Focal adhesion (ko04510);; ECM-receptor interaction (ko04512);; Malaria (ko05144)
WDR27	0.055834	0.972391	0.377468	1.97676	1.87352	1.3135	0.000411785	2.50278	up	NC_019465.2	89941460	89941845	strongHyper	0.313	1.75e-12	3' UTR	--	--
WDR27	0.055834	0.972391	0.377468	1.97676	1.87352	1.3135	0.000411785	2.50278	up	NC_019465.2	89956312	89956442	strongHypo	-0.566	6.88e-14	Intron (rna23971/gene12937, intron 3 of 16)	--	--
FAM84B	4.11245	3.30748	5.74966	1.36896	1.53914	1.19967	0.000683573	-1.47595	down	NC_019466.2	26600550	26600579	strongHypo	-0.313	2.45e-06	Distal Intergenic	Cellular Component: cytoplasm (GO:0005737);; Cellular Component: plasma membrane (GO:0005886);;	--
FAM84B	4.11245	3.30748	5.74966	1.36896	1.53914	1.19967	0.000683573	-1.47595	down	NC_019466.2	26633732	26633790	strongHypo	-0.362	5.66e-05	Distal Intergenic	Cellular Component: cytoplasm (GO:0005737);; Cellular Component: plasma membrane (GO:0005886);;	--
LOC101104157	15.3201	17.2299	23.1044	2.9995	4.38614	4.70712	0.000150774	-2.01197	down	NC_019466.2	26781786	26781896	strongHyper	0.472	1.78e-07	Distal Intergenic	Molecular Function: ubiquitin-protein transferase activity (GO:0004842);; Molecular Function: ATP binding (GO:0005524);; Cellular Component: plasma membrane (GO:0005886);; Biological Process: DNA repair (GO:0006281);; Biological Process: apoptotic process (GO:0006915);; Cellular Component: endosome membrane (GO:0010008);; Biological Process: protein K48-linked ubiquitination (GO:0070936);; Biolog…	Ubiquitin mediated proteolysis (ko04120);; Protein processing in endoplasmic reticulum (ko04141)
LOC101104157	15.3201	17.2299	23.1044	2.9995	4.38614	4.70712	0.000150774	-2.01197	down	NC_019466.2	26983204	26983381	strongHyper	0.309	4.68e-06	Distal Intergenic	Molecular Function: ubiquitin-protein transferase activity (GO:0004842);; Molecular Function: ATP binding (GO:0005524);; Cellular Component: plasma membrane (GO:0005886);; Biological Process: DNA repair (GO:0006281);; Biological Process: apoptotic process (GO:0006915);; Cellular Component: endosome membrane (GO:0010008);; Biological Process: protein K48-linked ubiquitination (GO:0070936);; Biolog…	Ubiquitin mediated proteolysis (ko04120);; Protein processing in endoplasmic reticulum (ko04141)
LOC101104157	15.3201	17.2299	23.1044	2.9995	4.38614	4.70712	0.000150774	-2.01197	down	NC_019466.2	27052147	27052300	strongHypo	-0.421	8.29e-09	Distal Intergenic	Molecular Function: ubiquitin-protein transferase activity (GO:0004842);; Molecular Function: ATP binding (GO:0005524);; Cellular Component: plasma membrane (GO:0005886);; Biological Process: DNA repair (GO:0006281);; Biological Process: apoptotic process (GO:0006915);; Cellular Component: endosome membrane (GO:0010008);; Biological Process: protein K48-linked ubiquitination (GO:0070936);; Biolog…	Ubiquitin mediated proteolysis (ko04120);; Protein processing in endoplasmic reticulum (ko04141)
LOC101104157	15.3201	17.2299	23.1044	2.9995	4.38614	4.70712	0.000150774	-2.01197	down	NC_019466.2	27118671	27118930	strongHypo	-0.44	3.22e-10	Distal Intergenic	Molecular Function: ubiquitin-protein transferase activity (GO:0004842);; Molecular Function: ATP binding (GO:0005524);; Cellular Component: plasma membrane (GO:0005886);; Biological Process: DNA repair (GO:0006281);; Biological Process: apoptotic process (GO:0006915);; Cellular Component: endosome membrane (GO:0010008);; Biological Process: protein K48-linked ubiquitination (GO:0070936);; Biolog…	Ubiquitin mediated proteolysis (ko04120);; Protein processing in endoplasmic reticulum (ko04141)
LOC101104157	15.3201	17.2299	23.1044	2.9995	4.38614	4.70712	0.000150774	-2.01197	down	NC_019466.2	27125956	27125996	strongHypo	-0.39	1.34e-09	Distal Intergenic	Molecular Function: ubiquitin-protein transferase activity (GO:0004842);; Molecular Function: ATP binding (GO:0005524);; Cellular Component: plasma membrane (GO:0005886);; Biological Process: DNA repair (GO:0006281);; Biological Process: apoptotic process (GO:0006915);; Cellular Component: endosome membrane (GO:0010008);; Biological Process: protein K48-linked ubiquitination (GO:0070936);; Biolog…	Ubiquitin mediated proteolysis (ko04120);; Protein processing in endoplasmic reticulum (ko04141)
LOC101104157	15.3201	17.2299	23.1044	2.9995	4.38614	4.70712	0.000150774	-2.01197	down	NC_019466.2	27129991	27130023	strongHypo	-0.514	5.23e-10	Distal Intergenic	Molecular Function: ubiquitin-protein transferase activity (GO:0004842);; Molecular Function: ATP binding (GO:0005524);; Cellular Component: plasma membrane (GO:0005886);; Biological Process: DNA repair (GO:0006281);; Biological Process: apoptotic process (GO:0006915);; Cellular Component: endosome membrane (GO:0010008);; Biological Process: protein K48-linked ubiquitination (GO:0070936);; Biolog…	Ubiquitin mediated proteolysis (ko04120);; Protein processing in endoplasmic reticulum (ko04141)
LOC101104157	15.3201	17.2299	23.1044	2.9995	4.38614	4.70712	0.000150774	-2.01197	down	NC_019466.2	27162023	27162040	strongHypo	-0.32	0.000137	Distal Intergenic	Molecular Function: ubiquitin-protein transferase activity (GO:0004842);; Molecular Function: ATP binding (GO:0005524);; Cellular Component: plasma membrane (GO:0005886);; Biological Process: DNA repair (GO:0006281);; Biological Process: apoptotic process (GO:0006915);; Cellular Component: endosome membrane (GO:0010008);; Biological Process: protein K48-linked ubiquitination (GO:0070936);; Biolog…	Ubiquitin mediated proteolysis (ko04120);; Protein processing in endoplasmic reticulum (ko04141)
ST18	0.008163	0.023418	0.051784	0.137457	0.147664	0.627629	6.37e-05	3.02286	up	NC_019466.2	34145544	34145803	strongHypo	-0.37	0.00015	Intron (rna24469/gene13227, intron 25 of 25)	Molecular Function: sequence-specific DNA binding transcription factor activity (GO:0003700);; Cellular Component: nucleus (GO:0005634);; Molecular Function: zinc ion binding (GO:0008270);;	--
NKAIN3	5.45738	4.81921	5.79908	1.98183	1.86096	1.33728	0.000387421	-1.35822	down	NC_019466.2	40337822	40338102	strongHypo	-0.393	5.85e-08	Distal Intergenic	--	--
NKAIN3	5.45738	4.81921	5.79908	1.98183	1.86096	1.33728	0.000387421	-1.35822	down	NC_019466.2	40513923	40514105	strongHypo	-0.416	2.87e-05	Intron (rna24569/gene13278, intron 2 of 4)	--	--
ARMC1	26.3836	24.4815	26.1516	13.9396	3.58434	2.44703	0.00131058	-1.05968	down	NC_019466.2	42456282	42456386	strongHypo	-0.339	2.99e-06	Distal Intergenic	Cellular Component: mitochondrion (GO:0005739);; Biological Process: metal ion transport (GO:0030001);; Molecular Function: metal ion binding (GO:0046872);;	--
ARMC1	26.3836	24.4815	26.1516	13.9396	3.58434	2.44703	0.00131058	-1.05968	down	NC_019466.2	42481671	42481698	strongHyper	0.351	1.52e-05	Distal Intergenic	Cellular Component: mitochondrion (GO:0005739);; Biological Process: metal ion transport (GO:0030001);; Molecular Function: metal ion binding (GO:0046872);;	--
ARMC1	26.3836	24.4815	26.1516	13.9396	3.58434	2.44703	0.00131058	-1.05968	down	NC_019466.2	42552105	42552379	strongHyper	0.3	0.000259	Distal Intergenic	Cellular Component: mitochondrion (GO:0005739);; Biological Process: metal ion transport (GO:0030001);; Molecular Function: metal ion binding (GO:0046872);;	--
EYA1	2.59592	0.982499	1.56794	0.50848	0.289681	0.467732	0.0395624	-1.48132	down	NC_019466.2	47467232	47467519	strongHypo	-0.34	6.1e-05	Distal Intergenic	Biological Process: establishment of mitotic spindle orientation (GO:0000132);; Biological Process: metanephros development (GO:0001656);; Biological Process: branching involved in ureteric bud morphogenesis (GO:0001658);; Biological Process: outflow tract morphogenesis (GO:0003151);; Molecular Function: protein tyrosine phosphatase activity (GO:0004725);; Cellular Component: nucleus (GO:0005634)…	Transcriptional misregulation in cancer (ko05202)
EYA1	2.59592	0.982499	1.56794	0.50848	0.289681	0.467732	0.0395624	-1.48132	down	NC_019466.2	47968811	47968879	strongHypo	-0.323	7.45e-06	Distal Intergenic	Biological Process: establishment of mitotic spindle orientation (GO:0000132);; Biological Process: metanephros development (GO:0001656);; Biological Process: branching involved in ureteric bud morphogenesis (GO:0001658);; Biological Process: outflow tract morphogenesis (GO:0003151);; Molecular Function: protein tyrosine phosphatase activity (GO:0004725);; Cellular Component: nucleus (GO:0005634)…	Transcriptional misregulation in cancer (ko05202)
STAU2	35.4825	21.8263	26.2015	7.47913	10.0461	7.36402	0.000902671	-1.07063	down	NC_019466.2	49622334	49622492	strongHyper	0.344	1.99e-07	Intron (rna24729/gene13343, intron 4 of 13)	--	--
ZC2HC1A	10.0343	11.2651	10.5167	3.93861	4.41646	3.86139	0.00193693	-1.05979	down	NC_019466.2	54614073	54614119	strongHyper	0.509	1.13e-13	Intron (rna24766/gene13371, intron 1 of 8)	Molecular Function: metal ion binding (GO:0046872);;	--
FABP5	14.4916	39.9493	7.28305	157.72	106.878	178.948	7.85e-10	3.0106	up	NC_019466.2	57274792	57275207	strongHypo	-0.377	1.04e-06	Distal Intergenic	Molecular Function: transporter activity (GO:0005215);; Cellular Component: cytoplasm (GO:0005737);; Biological Process: glucose metabolic process (GO:0006006);; Biological Process: phosphatidylcholine biosynthetic process (GO:0006656);; Molecular Function: lipid binding (GO:0008289);; Biological Process: glucose transport (GO:0015758);;	PPAR signaling pathway (ko03320)
EBAG9	8.72427	10.7108	12.4994	3.83091	3.48887	4.02425	0.00281931	-1.1768	down	NC_019466.2	67325910	67326086	strongHypo	-0.315	2.87e-08	Intron (rna24846/gene13423, intron 4 of 9)	Cellular Component: Golgi membrane (GO:0000139);; Cellular Component: plasma membrane (GO:0005886);; Cellular Component: focal adhesion (GO:0005925);; Biological Process: apoptotic process (GO:0006915);; Cellular Component: integral component of membrane (GO:0016021);;	--
OSR2	2.61894	4.24177	5.61552	1.92986	2.56497	1.42503	0.0338703	-1.01678	down	NC_019466.2	77868973	77869013	strongHyper	0.386	0.000193	Distal Intergenic	Biological Process: negative regulation of transcription from RNA polymerase II promoter (GO:0000122);; Biological Process: metanephros development (GO:0001656);; Biological Process: mesonephros development (GO:0001823);; Biological Process: chondrocyte differentiation (GO:0002062);; Cellular Component: nucleus (GO:0005634);; Biological Process: positive regulation of bone mineralization (GO:0030…	--
STK3	23.267	15.2756	16.3364	6.47052	7.79295	6.9816	0.0165604	-1.04511	down	NC_019466.2	77913539	77913666	strongHypo	-0.607	5.61e-09	Distal Intergenic	Biological Process: neural tube formation (GO:0001841);; Biological Process: endocardium development (GO:0003157);; Molecular Function: protein serine/threonine kinase activity (GO:0004674);; Molecular Function: ATP binding (GO:0005524);; Cellular Component: cytoplasm (GO:0005737);; Biological Process: protein phosphorylation (GO:0006468);; Biological Process: central nervous system development (…	MAPK signaling pathway (ko04010);; Hippo signaling pathway (ko04390)
LAPTM4B	145.184	99.874	98.7083	13.5281	22.1487	24.9196	0.000416663	-1.24076	down	NC_019466.2	78865959	78865965	strongHyper	0.486	5.07e-05	Intron (rna25044/gene13517, intron 2 of 5)	Biological Process: transport (GO:0006810);; Cellular Component: endomembrane system (GO:0012505);; Cellular Component: integral component of membrane (GO:0016021);;	Lysosome (ko04142)
LAPTM4B	145.184	99.874	98.7083	13.5281	22.1487	24.9196	0.000416663	-1.24076	down	NC_019466.2	78900860	78900895	strongHyper	0.324	0.00077	Intron (rna25044/gene13517, intron 5 of 5)	Biological Process: transport (GO:0006810);; Cellular Component: endomembrane system (GO:0012505);; Cellular Component: integral component of membrane (GO:0016021);;	Lysosome (ko04142)
LAPTM4B	145.184	99.874	98.7083	13.5281	22.1487	24.9196	0.000416663	-1.24076	down	NC_019466.2	78953704	78954051	strongHyper	0.335	4.78e-18	Distal Intergenic	Biological Process: transport (GO:0006810);; Cellular Component: endomembrane system (GO:0012505);; Cellular Component: integral component of membrane (GO:0016021);;	Lysosome (ko04142)
CPQ	40.1329	64.6546	54.6286	25.3391	18.1303	23.385	0.00528545	-1.06811	down	NC_019466.2	79779060	79779100	strongHyper	0.404	1.31e-06	Intron (rna25048/gene13523, intron 5 of 7)	Molecular Function: carboxypeptidase activity (GO:0004180);; Cellular Component: extracellular space (GO:0005615);; Cellular Component: lysosome (GO:0005764);; Cellular Component: endoplasmic reticulum (GO:0005783);; Cellular Component: Golgi apparatus (GO:0005794);; Biological Process: proteolysis (GO:0006508);; Biological Process: thyroid hormone generation (GO:0006590);; Biological Process: ti…	--
CPQ	40.1329	64.6546	54.6286	25.3391	18.1303	23.385	0.00528545	-1.06811	down	NC_019466.2	79836591	79836617	strongHyper	0.416	1.18e-07	Intron (rna25048/gene13523, intron 6 of 7)	Molecular Function: carboxypeptidase activity (GO:0004180);; Cellular Component: extracellular space (GO:0005615);; Cellular Component: lysosome (GO:0005764);; Cellular Component: endoplasmic reticulum (GO:0005783);; Cellular Component: Golgi apparatus (GO:0005794);; Biological Process: proteolysis (GO:0006508);; Biological Process: thyroid hormone generation (GO:0006590);; Biological Process: ti…	--
CPQ	40.1329	64.6546	54.6286	25.3391	18.1303	23.385	0.00528545	-1.06811	down	NC_019466.2	79852434	79852490	strongHypo	-0.411	3.21e-10	Intron (rna25048/gene13523, intron 6 of 7)	Molecular Function: carboxypeptidase activity (GO:0004180);; Cellular Component: extracellular space (GO:0005615);; Cellular Component: lysosome (GO:0005764);; Cellular Component: endoplasmic reticulum (GO:0005783);; Cellular Component: Golgi apparatus (GO:0005794);; Biological Process: proteolysis (GO:0006508);; Biological Process: thyroid hormone generation (GO:0006590);; Biological Process: ti…	--
CPQ	40.1329	64.6546	54.6286	25.3391	18.1303	23.385	0.00528545	-1.06811	down	NC_019466.2	79877949	79878040	strongHyper	0.574	4.94e-19	Intron (rna25048/gene13523, intron 6 of 7)	Molecular Function: carboxypeptidase activity (GO:0004180);; Cellular Component: extracellular space (GO:0005615);; Cellular Component: lysosome (GO:0005764);; Cellular Component: endoplasmic reticulum (GO:0005783);; Cellular Component: Golgi apparatus (GO:0005794);; Biological Process: proteolysis (GO:0006508);; Biological Process: thyroid hormone generation (GO:0006590);; Biological Process: ti…	--
CPQ	40.1329	64.6546	54.6286	25.3391	18.1303	23.385	0.00528545	-1.06811	down	NC_019466.2	80102467	80102499	strongHyper	0.337	3.83e-05	Intron (rna25053/gene13525, intron 4 of 4)	Molecular Function: carboxypeptidase activity (GO:0004180);; Cellular Component: extracellular space (GO:0005615);; Cellular Component: lysosome (GO:0005764);; Cellular Component: endoplasmic reticulum (GO:0005783);; Cellular Component: Golgi apparatus (GO:0005794);; Biological Process: proteolysis (GO:0006508);; Biological Process: thyroid hormone generation (GO:0006590);; Biological Process: ti…	--
LOC106990367	5.77129	7.36472	8.34139	25.9734	21.2511	24.7539	4.72e-06	1.93959	up	NC_019466.2	80316469	80316752	strongHypo	-0.523	1.89e-10	Distal Intergenic	--	Cell adhesion molecules (CAMs) (ko04514);; Malaria (ko05144);; Proteoglycans in cancer (ko05205)
LOC106990367	5.77129	7.36472	8.34139	25.9734	21.2511	24.7539	4.72e-06	1.93959	up	NC_019466.2	80326931	80327048	strongHypo	-0.527	1.3e-08	Distal Intergenic	--	Cell adhesion molecules (CAMs) (ko04514);; Malaria (ko05144);; Proteoglycans in cancer (ko05205)
CDH17	0.290136	0.150759	0.153277	1.06174	0.674618	0.98572	0.00215495	2.37149	up	NC_019466.2	82655779	82655971	strongHypo	-0.478	8.6e-09	Intron (rna25091/gene13554, intron 12 of 18)	Molecular Function: proton-dependent oligopeptide secondary active transmembrane transporter activity (GO:0005427);; Molecular Function: calcium ion binding (GO:0005509);; Cellular Component: plasma membrane (GO:0005886);; Biological Process: homophilic cell adhesion via plasma membrane adhesion molecules (GO:0007156);; Cellular Component: integral component of membrane (GO:0016021);; Biological …	--
CDH17	0.290136	0.150759	0.153277	1.06174	0.674618	0.98572	0.00215495	2.37149	up	NC_019466.2	82691440	82691698	strongHypo	-0.539	5.23e-08	Distal Intergenic	Molecular Function: proton-dependent oligopeptide secondary active transmembrane transporter activity (GO:0005427);; Molecular Function: calcium ion binding (GO:0005509);; Cellular Component: plasma membrane (GO:0005886);; Biological Process: homophilic cell adhesion via plasma membrane adhesion molecules (GO:0007156);; Cellular Component: integral component of membrane (GO:0016021);; Biological …	--
SLC26A7	17.1795	6.89655	14.5842	2.28267	2.31598	3.26024	0.00635604	-1.65828	down	NC_019466.2	85314562	85314797	strongHypo	-0.361	8.28e-09	Distal Intergenic	Biological Process: gastric acid secretion (GO:0001696);; Molecular Function: chloride channel activity (GO:0005254);; Cellular Component: endosome (GO:0005768);; Biological Process: sulfate transport (GO:0008272);; Molecular Function: bicarbonate transmembrane transporter activity (GO:0015106);; Molecular Function: sulfate transmembrane transporter activity (GO:0015116);; Cellular Component: int…	Gastric acid secretion (ko04971)
SLC26A7	17.1795	6.89655	14.5842	2.28267	2.31598	3.26024	0.00635604	-1.65828	down	NC_019466.2	85360915	85360969	strongHypo	-0.804	1.89e-13	Distal Intergenic	Biological Process: gastric acid secretion (GO:0001696);; Molecular Function: chloride channel activity (GO:0005254);; Cellular Component: endosome (GO:0005768);; Biological Process: sulfate transport (GO:0008272);; Molecular Function: bicarbonate transmembrane transporter activity (GO:0015106);; Molecular Function: sulfate transmembrane transporter activity (GO:0015116);; Cellular Component: int…	Gastric acid secretion (ko04971)
SLC26A7	17.1795	6.89655	14.5842	2.28267	2.31598	3.26024	0.00635604	-1.65828	down	NC_019466.2	85648543	85648577	strongHyper	0.455	5.69e-09	Intron (rna25143/gene13572, intron 13 of 14)	Biological Process: gastric acid secretion (GO:0001696);; Molecular Function: chloride channel activity (GO:0005254);; Cellular Component: endosome (GO:0005768);; Biological Process: sulfate transport (GO:0008272);; Molecular Function: bicarbonate transmembrane transporter activity (GO:0015106);; Molecular Function: sulfate transmembrane transporter activity (GO:0015116);; Cellular Component: int…	Gastric acid secretion (ko04971)
SLC26A7	17.1795	6.89655	14.5842	2.28267	2.31598	3.26024	0.00635604	-1.65828	down	NC_019466.2	85765191	85765475	strongHypo	-0.681	1.78e-14	Intron (rna25136/gene13572, intron 19 of 19)	Biological Process: gastric acid secretion (GO:0001696);; Molecular Function: chloride channel activity (GO:0005254);; Cellular Component: endosome (GO:0005768);; Biological Process: sulfate transport (GO:0008272);; Molecular Function: bicarbonate transmembrane transporter activity (GO:0015106);; Molecular Function: sulfate transmembrane transporter activity (GO:0015116);; Cellular Component: int…	Gastric acid secretion (ko04971)
NBN	29.7814	24.5157	24.5706	10.9974	10.565	10.4682	0.000702625	-1.10224	down	NC_019466.2	86228583	86228646	strongHypo	-0.53	4.91e-10	Distal Intergenic	Biological Process: telomere maintenance (GO:0000723);; Cellular Component: nuclear chromosome, telomeric region (GO:0000784);; Biological Process: blastocyst growth (GO:0001832);; Molecular Function: damaged DNA binding (GO:0003684);; Molecular Function: ATP-dependent DNA helicase activity (GO:0004003);; Cellular Component: replication fork (GO:0005657);; Cellular Component: nucleolus (GO:000573…	Homologous recombination (ko03440)
NBN	29.7814	24.5157	24.5706	10.9974	10.565	10.4682	0.000702625	-1.10224	down	NC_019466.2	86264764	86264908	strongHypo	-0.38	9.89e-14	Intron (rna25153/gene13581, intron 8 of 15)	Biological Process: telomere maintenance (GO:0000723);; Cellular Component: nuclear chromosome, telomeric region (GO:0000784);; Biological Process: blastocyst growth (GO:0001832);; Molecular Function: damaged DNA binding (GO:0003684);; Molecular Function: ATP-dependent DNA helicase activity (GO:0004003);; Cellular Component: replication fork (GO:0005657);; Cellular Component: nucleolus (GO:000573…	Homologous recombination (ko03440)
TDRD3	18.7671	19.9027	21.3245	7.24737	8.35503	8.5529	0.000227578	-1.2341	down	NC_019467.2	1840827	1840838	strongHyper	0.543	3.95e-11	Intron (rna25252/gene13645, intron 2 of 11)	Molecular Function: chromatin binding (GO:0003682);; Molecular Function: transcription coactivator activity (GO:0003713);; Cellular Component: nucleus (GO:0005634);; Cellular Component: cytoplasm (GO:0005737);; Biological Process: chromatin modification (GO:0016568);; Molecular Function: methylated histone binding (GO:0035064);;	--
TDRD3	18.7671	19.9027	21.3245	7.24737	8.35503	8.5529	0.000227578	-1.2341	down	NC_019467.2	1898800	1899024	strongHypo	-0.679	5.86e-18	Intron (rna25252/gene13645, intron 4 of 11)	Molecular Function: chromatin binding (GO:0003682);; Molecular Function: transcription coactivator activity (GO:0003713);; Cellular Component: nucleus (GO:0005634);; Cellular Component: cytoplasm (GO:0005737);; Biological Process: chromatin modification (GO:0016568);; Molecular Function: methylated histone binding (GO:0035064);;	--
TDRD3	18.7671	19.9027	21.3245	7.24737	8.35503	8.5529	0.000227578	-1.2341	down	NC_019467.2	1906417	1906686	strongHypo	-0.468	1.94e-07	Intron (rna25252/gene13645, intron 4 of 11)	Molecular Function: chromatin binding (GO:0003682);; Molecular Function: transcription coactivator activity (GO:0003713);; Cellular Component: nucleus (GO:0005634);; Cellular Component: cytoplasm (GO:0005737);; Biological Process: chromatin modification (GO:0016568);; Molecular Function: methylated histone binding (GO:0035064);;	--
TDRD3	18.7671	19.9027	21.3245	7.24737	8.35503	8.5529	0.000227578	-1.2341	down	NC_019467.2	2172090	2172234	strongHyper	0.572	1.53e-10	Distal Intergenic	Molecular Function: chromatin binding (GO:0003682);; Molecular Function: transcription coactivator activity (GO:0003713);; Cellular Component: nucleus (GO:0005634);; Cellular Component: cytoplasm (GO:0005737);; Biological Process: chromatin modification (GO:0016568);; Molecular Function: methylated histone binding (GO:0035064);;	--
RGCC	4.79791	3.17103	3.07566	17.3198	22.1595	11.1691	0.000281197	2.37952	up	NC_019467.2	11964287	11964318	strongHypo	-0.655	8.24e-16	Distal Intergenic	Biological Process: negative regulation of exit from mitosis (GO:0001100);; Biological Process: negative regulation of endothelial cell proliferation (GO:0001937);; Biological Process: positive regulation of extracellular matrix constituent secretion (GO:0003331);; Cellular Component: nucleolus (GO:0005730);; Cellular Component: cytoplasm (GO:0005737);; Cellular Component: centrosome (GO:0005813)…	--
RGCC	4.79791	3.17103	3.07566	17.3198	22.1595	11.1691	0.000281197	2.37952	up	NC_019467.2	12134789	12134808	strongHyper	0.499	2.57e-10	Intron (rna25280/gene13674, intron 8 of 46)	Biological Process: negative regulation of exit from mitosis (GO:0001100);; Biological Process: negative regulation of endothelial cell proliferation (GO:0001937);; Biological Process: positive regulation of extracellular matrix constituent secretion (GO:0003331);; Cellular Component: nucleolus (GO:0005730);; Cellular Component: cytoplasm (GO:0005737);; Cellular Component: centrosome (GO:0005813)…	--
RGCC	4.79791	3.17103	3.07566	17.3198	22.1595	11.1691	0.000281197	2.37952	up	NC_019467.2	12154689	12154701	strongHypo	-0.488	3.59e-13	Intron (rna25280/gene13674, intron 10 of 46)	Biological Process: negative regulation of exit from mitosis (GO:0001100);; Biological Process: negative regulation of endothelial cell proliferation (GO:0001937);; Biological Process: positive regulation of extracellular matrix constituent secretion (GO:0003331);; Cellular Component: nucleolus (GO:0005730);; Cellular Component: cytoplasm (GO:0005737);; Cellular Component: centrosome (GO:0005813)…	--
LOC101110151	61.5402	68.1959	49.7457	107.494	101.75	173.318	0.00386144	1.2699	up	NC_019467.2	14967440	14967768	strongHypo	-0.402	1.55e-22	Distal Intergenic	Molecular Function: sequence-specific DNA binding transcription factor activity (GO:0003700);; Cellular Component: nucleus (GO:0005634);; Cellular Component: cytoplasm (GO:0005737);; Biological Process: regulation of transcription, DNA-templated (GO:0006355);; Biological Process: positive regulation of cell proliferation (GO:0008284);; Biological Process: positive regulation of apoptotic process …	--
ARL11	0.18653	0.420181	0.430254	1.41687	2.63827	2.05992	0.000121266	2.42751	up	NC_019467.2	19481325	19481350	strongHypo	-0.406	1.9e-06	5' UTR	Molecular Function: GTP binding (GO:0005525);; Cellular Component: intracellular (GO:0005622);; Biological Process: small GTPase mediated signal transduction (GO:0007264);;	--
KPNA3	8.70397	8.6375	4.92281	3.35331	3.06343	3.12858	0.0287778	-1.0306	down	NC_019467.2	19617315	19617601	strongHyper	0.523	2.41e-08	Intron (rna25431/gene13737, intron 16 of 16)	Cellular Component: nucleus (GO:0005634);; Cellular Component: cytoplasm (GO:0005737);; Biological Process: protein import into nucleus (GO:0006606);; Molecular Function: protein C-terminus binding (GO:0008022);; Molecular Function: protein transporter activity (GO:0008565);;	--
TRPC4	0.93797	0.991422	0.413205	1.32277	1.22479	3.33239	0.049075	1.65423	up	NC_019467.2	24168623	24168746	strongHypo	-0.397	2.52e-06	Distal Intergenic	Cellular Component: caveola (GO:0005901);; Cellular Component: cell-cell junction (GO:0005911);; Molecular Function: beta-catenin binding (GO:0008013);; Cellular Component: cell surface (GO:0009986);; Biological Process: gamma-aminobutyric acid secretion (GO:0014051);; Molecular Function: store-operated calcium channel activity (GO:0015279);; Cellular Component: basolateral plasma membrane (GO:00…	--
LOC101112071	93.8859	76.3915	99.4536	19.6724	22.4028	29.8954	2.02e-06	-1.51676	down	NC_019467.2	30597277	30597339	strongHypo	-0.327	6.91e-06	Distal Intergenic	Cellular Component: condensed chromosome (GO:0000793);; Biological Process: myeloid dendritic cell activation (GO:0001773);; Biological Process: dendritic cell chemotaxis (GO:0002407);; Biological Process: inflammatory response to antigenic stimulus (GO:0002437);; Molecular Function: damaged DNA binding (GO:0003684);; Molecular Function: double-stranded DNA binding (GO:0003690);; Molecular Functi…	Base excision repair (ko03410)
SPATA13	0.596364	0.517007	0.906261	3.06562	1.44301	3.03121	0.00532545	1.62872	up	NC_019467.2	34426165	34426228	strongHypo	-0.359	0.000575	Intron (rna25740/gene13887, intron 4 of 13)	--	--
SLITRK6	1.91229	1.83821	2.76332	0.457966	0.293169	0.417981	0.000182743	-2.26751	down	NC_019467.2	60198354	60198531	strongHypo	-0.504	9.47e-12	Distal Intergenic	Biological Process: axonogenesis (GO:0007409);;	--
SLITRK6	1.91229	1.83821	2.76332	0.457966	0.293169	0.417981	0.000182743	-2.26751	down	NC_019467.2	60321628	60322185	strongHypo	-0.333	4.21e-09	Distal Intergenic	Biological Process: axonogenesis (GO:0007409);;	--
SLITRK6	1.91229	1.83821	2.76332	0.457966	0.293169	0.417981	0.000182743	-2.26751	down	NC_019467.2	61482374	61482393	strongHypo	-0.51	1.45e-10	Distal Intergenic	Biological Process: axonogenesis (GO:0007409);;	--
SLITRK6	1.91229	1.83821	2.76332	0.457966	0.293169	0.417981	0.000182743	-2.26751	down	NC_019467.2	61850942	61851020	strongHypo	-0.446	1.2e-05	Distal Intergenic	Biological Process: axonogenesis (GO:0007409);;	--
DZIP1	29.7538	28.1093	27.0426	11.0286	11.3992	9.37622	0.000104641	-1.22747	down	NC_019467.2	72321373	72321450	strongHyper	0.611	7.77e-20	Intron (rna26009/gene14050, intron 14 of 22)	Cellular Component: nucleus (GO:0005634);; Cellular Component: centriole (GO:0005814);; Cellular Component: ciliary basal body (GO:0036064);; Biological Process: cilium assembly (GO:0042384);; Molecular Function: metal ion binding (GO:0046872);;	--
LOC101113250	0.317243	0.200177	0.26525	8.29292	6.52933	11.5486	1.48e-14	5.20497	up	NC_019467.2	76648839	76648962	strongHyper	0.469	2.65e-07	Distal Intergenic	Molecular Function: tRNA binding (GO:0000049);; Biological Process: negative regulation of endothelial cell proliferation (GO:0001937);; Molecular Function: cytokine activity (GO:0005125);; Biological Process: cell-cell signaling (GO:0007267);; Cellular Component: aminoacyl-tRNA synthetase multienzyme complex (GO:0017101);; Molecular Function: protein homodimerization activity (GO:0042803);;	--
LOC101113250	0.317243	0.200177	0.26525	8.29292	6.52933	11.5486	1.48e-14	5.20497	up	NC_019467.2	76666311	76666495	strongHyper	0.488	5.82e-12	Distal Intergenic	Molecular Function: tRNA binding (GO:0000049);; Biological Process: negative regulation of endothelial cell proliferation (GO:0001937);; Molecular Function: cytokine activity (GO:0005125);; Biological Process: cell-cell signaling (GO:0007267);; Cellular Component: aminoacyl-tRNA synthetase multienzyme complex (GO:0017101);; Molecular Function: protein homodimerization activity (GO:0042803);;	--
NALCN	6.45087	3.48062	2.50332	1.21807	3.91536	1.28818	0.0397848	-1.09613	down	NC_019467.2	77060811	77061098	strongHyper	0.425	2.37e-12	Intron (rna26078/gene14087, intron 37 of 38)	Molecular Function: ion channel activity (GO:0005216);; Biological Process: ion transport (GO:0006811);; Cellular Component: integral component of membrane (GO:0016021);; Biological Process: transmembrane transport (GO:0055085);;	--
COL4A1	16.9784	13.7789	14.2543	76.046	37.273	49.8614	5.47e-13	2.28686	up	NC_019467.2	84194214	84194301	strongHypo	-0.368	1.72e-07	Intron (rna26131/gene14117, intron 31 of 49)	Molecular Function: extracellular matrix structural constituent (GO:0005201);; Cellular Component: collagen type IV trimer (GO:0005587);; Biological Process: neuromuscular junction development (GO:0007528);; Molecular Function: platelet-derived growth factor binding (GO:0048407);; Biological Process: cellular response to amino acid stimulus (GO:0071230);;	PI3K-Akt signaling pathway (ko04151);; Focal adhesion (ko04510);; ECM-receptor interaction (ko04512);; Protein digestion and absorption (ko04974);; Amoebiasis (ko05146);; Pathways in cancer (ko05200);; Small cell lung cancer (ko05222)
COL4A1	16.9784	13.7789	14.2543	76.046	37.273	49.8614	5.47e-13	2.28686	up	NC_019467.2	84224624	84224680	strongHypo	-0.455	2.01e-06	Intron (rna26131/gene14117, intron 49 of 49)	Molecular Function: extracellular matrix structural constituent (GO:0005201);; Cellular Component: collagen type IV trimer (GO:0005587);; Biological Process: neuromuscular junction development (GO:0007528);; Molecular Function: platelet-derived growth factor binding (GO:0048407);; Biological Process: cellular response to amino acid stimulus (GO:0071230);;	PI3K-Akt signaling pathway (ko04151);; Focal adhesion (ko04510);; ECM-receptor interaction (ko04512);; Protein digestion and absorption (ko04974);; Amoebiasis (ko05146);; Pathways in cancer (ko05200);; Small cell lung cancer (ko05222)
LOC101115805	9.33938	9.02204	17.5841	37.785	29.3499	65.8432	1.44e-06	2.00713	up	NC_019467.2	84297966	84298575	strongHypo	-0.372	1.27e-25	Intron (rna26132/gene14118, intron 2 of 54)	Molecular Function: extracellular matrix structural constituent (GO:0005201);; Cellular Component: collagen type IV trimer (GO:0005587);; Biological Process: transcription, DNA-templated (GO:0006351);; Biological Process: negative regulation of angiogenesis (GO:0016525);; Biological Process: cellular response to transforming growth factor beta stimulus (GO:0071560);;	PI3K-Akt signaling pathway (ko04151);; Focal adhesion (ko04510);; ECM-receptor interaction (ko04512);; Protein digestion and absorption (ko04974);; Amoebiasis (ko05146);; Pathways in cancer (ko05200);; Small cell lung cancer (ko05222)
LOC101115805	9.33938	9.02204	17.5841	37.785	29.3499	65.8432	1.44e-06	2.00713	up	NC_019467.2	84339953	84339963	strongHypo	-0.551	1.55e-12	Intron (rna26132/gene14118, intron 3 of 54)	Molecular Function: extracellular matrix structural constituent (GO:0005201);; Cellular Component: collagen type IV trimer (GO:0005587);; Biological Process: transcription, DNA-templated (GO:0006351);; Biological Process: negative regulation of angiogenesis (GO:0016525);; Biological Process: cellular response to transforming growth factor beta stimulus (GO:0071560);;	PI3K-Akt signaling pathway (ko04151);; Focal adhesion (ko04510);; ECM-receptor interaction (ko04512);; Protein digestion and absorption (ko04974);; Amoebiasis (ko05146);; Pathways in cancer (ko05200);; Small cell lung cancer (ko05222)
RAB20	0.982006	0.410054	0.444998	3.62551	2.92593	4.77973	0.000571109	2.51955	up	NC_019467.2	84389638	84389796	strongHypo	-0.45	2.02e-10	Intron (rna26132/gene14118, intron 3 of 54)	Molecular Function: GTP binding (GO:0005525);; Biological Process: small GTPase mediated signal transduction (GO:0007264);; Cellular Component: phagocytic vesicle (GO:0045335);; Biological Process: phagosome acidification (GO:0090383);; Biological Process: phagosome-lysosome fusion (GO:0090385);;	--
RAB20	0.982006	0.410054	0.444998	3.62551	2.92593	4.77973	0.000571109	2.51955	up	NC_019467.2	84396770	84396805	strongHypo	-0.332	8.81e-05	Intron (rna26132/gene14118, intron 5 of 54)	Molecular Function: GTP binding (GO:0005525);; Biological Process: small GTPase mediated signal transduction (GO:0007264);; Cellular Component: phagocytic vesicle (GO:0045335);; Biological Process: phagosome acidification (GO:0090383);; Biological Process: phagosome-lysosome fusion (GO:0090385);;	--
TOM1L1	9.89788	13.2008	11.7908	4.58727	3.0318	4.60986	0.00658542	-1.12559	down	NC_019468.2	4658700	4658881	strongHypo	-0.485	1.83e-16	Distal Intergenic	Cellular Component: endosome (GO:0005768);; Cellular Component: cytosol (GO:0005829);; Biological Process: intracellular protein transport (GO:0006886);; Molecular Function: protein kinase activator activity (GO:0030295);; Biological Process: positive regulation of protein kinase activity (GO:0045860);;	--
TOM1L1	9.89788	13.2008	11.7908	4.58727	3.0318	4.60986	0.00658542	-1.12559	down	NC_019468.2	4708201	4708414	strongHypo	-0.304	4.52e-07	Distal Intergenic	Cellular Component: endosome (GO:0005768);; Cellular Component: cytosol (GO:0005829);; Biological Process: intracellular protein transport (GO:0006886);; Molecular Function: protein kinase activator activity (GO:0030295);; Biological Process: positive regulation of protein kinase activity (GO:0045860);;	--
STXBP4	13.4403	10.8849	11.9334	4.21643	4.16712	5.11014	0.000271905	-1.21616	down	NC_019468.2	4793425	4793629	strongHyper	0.4	2.54e-09	Intron (rna26195/gene14176, intron 1 of 18)	Molecular Function: calcium ion binding (GO:0005509);;	--
STXBP4	13.4403	10.8849	11.9334	4.21643	4.16712	5.11014	0.000271905	-1.21616	down	NC_019468.2	4807270	4807651	strongHyper	0.613	3.22e-29	Intron (rna26195/gene14176, intron 1 of 18)	Molecular Function: calcium ion binding (GO:0005509);;	--
RAD51C	11.2198	19.4175	17.5672	7.63946	4.54834	6.76201	0.00278421	-1.07699	down	NC_019468.2	9210495	9210722	strongHypo	-0.358	0.00103	Intron (rna26291/gene14241, intron 5 of 8)	Molecular Function: DNA binding (GO:0003677);; Molecular Function: ATP binding (GO:0005524);; Cellular Component: nucleus (GO:0005634);; Cellular Component: mitochondrion (GO:0005739);; Biological Process: DNA repair (GO:0006281);; Biological Process: female meiosis sister chromatid cohesion (GO:0007066);; Biological Process: reciprocal meiotic recombination (GO:0007131);; Biological Process: mal…	Homologous recombination (ko03440);; Fanconi anemia pathway (ko03460)
PPM1D	13.2727	5.04549	6.17863	2.49297	2.67609	3.71659	0.0061041	-1.04474	down	NC_019468.2	11944703	11944864	strongHypo	-0.406	1.4e-07	Distal Intergenic	Biological Process: G2/M transition of mitotic cell cycle (GO:0000086);; Molecular Function: protein serine/threonine phosphatase activity (GO:0004722);; Biological Process: response to bacterium (GO:0009617);; Biological Process: peptidyl-threonine dephosphorylation (GO:0035970);; Molecular Function: metal ion binding (GO:0046872);;	p53 signaling pathway (ko04115)
RFFL	2.63225	2.41945	3.17639	3.5555	3.66801	3.3518	0.00692776	1.12002	up	NC_019468.2	14562986	14563071	strongHypo	-0.4	8.79e-07	Intron (rna26464/gene14339, intron 1 of 6)	Biological Process: intracellular protein transport (GO:0006886);; Molecular Function: zinc ion binding (GO:0008270);; Cellular Component: cytoplasmic membrane-bounded vesicle (GO:0016023);;	--
RFFL	2.63225	2.41945	3.17639	3.5555	3.66801	3.3518	0.00692776	1.12002	up	NC_019468.2	14588532	14588625	strongHyper	0.412	3.36e-08	Intron (rna26464/gene14339, intron 1 of 6)	Biological Process: intracellular protein transport (GO:0006886);; Molecular Function: zinc ion binding (GO:0008270);; Cellular Component: cytoplasmic membrane-bounded vesicle (GO:0016023);;	--
RFFL	2.63225	2.41945	3.17639	3.5555	3.66801	3.3518	0.00692776	1.12002	up	NC_019468.2	14597416	14597455	strongHypo	-0.346	1.27e-06	Promoter (1-2kb)	Biological Process: intracellular protein transport (GO:0006886);; Molecular Function: zinc ion binding (GO:0008270);; Cellular Component: cytoplasmic membrane-bounded vesicle (GO:0016023);;	--
LOC101102156	4.10512	6.20722	3.13882	18.6405	13.5406	16.4912	2.22e-06	1.92196	up	NC_019468.2	18944954	18945223	strongHypo	-0.317	2.08e-05	Intron (rna26563/gene14387, intron 7 of 10)	Cellular Component: extracellular region (GO:0005576);; Cellular Component: cytoplasm (GO:0005737);; Molecular Function: carbohydrate binding (GO:0030246);;	--
TMEM97	27.0281	23.2574	24.793	8.79996	11.036	13.0303	0.0065046	-1.00689	down	NC_019468.2	19361498	19361522	strongHypo	-0.41	3.73e-07	Intron (rna26572/gene14391, intron 10 of 10)	Cellular Component: lysosome (GO:0005764);; Cellular Component: rough endoplasmic reticulum (GO:0005791);; Cellular Component: plasma membrane (GO:0005886);; Cellular Component: integral component of membrane (GO:0016021);; Cellular Component: nuclear membrane (GO:0031965);; Biological Process: cholesterol homeostasis (GO:0042632);;	--
HIC1	1.79404	2.45402	3.76484	5.55192	5.52973	5.69498	0.0192087	1.38882	up	NC_019468.2	22706739	22706842	strongHypo	-0.459	1.11e-09	Intron (rna26727/gene14491, intron 6 of 9)	Molecular Function: nucleic acid binding (GO:0003676);; Molecular Function: metal ion binding (GO:0046872);;	--
NLRP1	0.141998	0.153548	0.127463	1.34006	1.05199	1.56144	4.03e-07	3.30705	up	NC_019468.2	25466345	25466394	strongHypo	-0.336	2.06e-06	Distal Intergenic	--	NOD-like receptor signaling pathway (ko04621)
NLRP1	0.141998	0.153548	0.127463	1.34006	1.05199	1.56144	4.03e-07	3.30705	up	NC_019468.2	25621144	25621174	strongHypo	-0.383	0.000135	Intron (rna26845/gene14575, intron 5 of 15)	--	NOD-like receptor signaling pathway (ko04621)
HS3ST3A1	1.49445	2.17204	1.21818	0.431981	0.445234	0.292208	0.00840438	-1.88459	down	NC_019468.2	31118337	31118392	strongHypo	-0.587	1.61e-21	Distal Intergenic	Molecular Function: sulfotransferase activity (GO:0008146);;	Glycosaminoglycan biosynthesis - heparan sulfate / heparin (ko00534)
HS3ST3A1	1.49445	2.17204	1.21818	0.431981	0.445234	0.292208	0.00840438	-1.88459	down	NC_019468.2	31143402	31143410	strongHypo	-0.445	6.79e-06	Distal Intergenic	Molecular Function: sulfotransferase activity (GO:0008146);;	Glycosaminoglycan biosynthesis - heparan sulfate / heparin (ko00534)
HS3ST3A1	1.49445	2.17204	1.21818	0.431981	0.445234	0.292208	0.00840438	-1.88459	down	NC_019468.2	31296605	31296620	strongHyper	0.595	7.05e-10	Intron (rna27185/gene14770, intron 1 of 2)	Molecular Function: sulfotransferase activity (GO:0008146);;	Glycosaminoglycan biosynthesis - heparan sulfate / heparin (ko00534)
HS3ST3A1	1.49445	2.17204	1.21818	0.431981	0.445234	0.292208	0.00840438	-1.88459	down	NC_019468.2	31311769	31311791	strongHyper	0.412	4.4e-08	Intron (rna27185/gene14770, intron 1 of 2)	Molecular Function: sulfotransferase activity (GO:0008146);;	Glycosaminoglycan biosynthesis - heparan sulfate / heparin (ko00534)
HS3ST3A1	1.49445	2.17204	1.21818	0.431981	0.445234	0.292208	0.00840438	-1.88459	down	NC_019468.2	31317271	31317315	strongHyper	0.477	3.75e-10	Intron (rna27185/gene14770, intron 1 of 2)	Molecular Function: sulfotransferase activity (GO:0008146);;	Glycosaminoglycan biosynthesis - heparan sulfate / heparin (ko00534)
HS3ST3A1	1.49445	2.17204	1.21818	0.431981	0.445234	0.292208	0.00840438	-1.88459	down	NC_019468.2	31339408	31339420	strongHypo	-0.54	4.9e-08	Distal Intergenic	Molecular Function: sulfotransferase activity (GO:0008146);;	Glycosaminoglycan biosynthesis - heparan sulfate / heparin (ko00534)
HS3ST3A1	1.49445	2.17204	1.21818	0.431981	0.445234	0.292208	0.00840438	-1.88459	down	NC_019468.2	31365405	31365552	strongHyper	0.386	1.12e-11	Distal Intergenic	Molecular Function: sulfotransferase activity (GO:0008146);;	Glycosaminoglycan biosynthesis - heparan sulfate / heparin (ko00534)
HS3ST3A1	1.49445	2.17204	1.21818	0.431981	0.445234	0.292208	0.00840438	-1.88459	down	NC_019468.2	31370323	31370485	strongHypo	-0.305	9.18e-06	Distal Intergenic	Molecular Function: sulfotransferase activity (GO:0008146);;	Glycosaminoglycan biosynthesis - heparan sulfate / heparin (ko00534)
HS3ST3A1	1.49445	2.17204	1.21818	0.431981	0.445234	0.292208	0.00840438	-1.88459	down	NC_019468.2	31371214	31371640	strongHypo	-0.574	9.88e-14	Distal Intergenic	Molecular Function: sulfotransferase activity (GO:0008146);;	Glycosaminoglycan biosynthesis - heparan sulfate / heparin (ko00534)
PMP22	37.1604	29.4416	41.1005	12.4762	10.3197	11.9392	1.59e-05	-1.45007	down	NC_019468.2	32126015	32126296	strongHypo	-0.317	1.4e-08	Distal Intergenic	Cellular Component: plasma membrane (GO:0005886);; Biological Process: cell cycle arrest (GO:0007050);; Cellular Component: integral component of membrane (GO:0016021);; Biological Process: myelin assembly (GO:0032288);;	--
PMP22	37.1604	29.4416	41.1005	12.4762	10.3197	11.9392	1.59e-05	-1.45007	down	NC_019468.2	32144738	32144801	strongHyper	0.45	7.79e-07	Distal Intergenic	Cellular Component: plasma membrane (GO:0005886);; Biological Process: cell cycle arrest (GO:0007050);; Cellular Component: integral component of membrane (GO:0016021);; Biological Process: myelin assembly (GO:0032288);;	--
LRRC75A	5.6087	4.37862	4.9085	1.07659	1.76037	1.85899	0.00109063	-1.48075	down	NC_019468.2	32691906	32692125	strongHypo	-0.4	2.77e-06	Promoter (2-3kb)	--	--
LRRC75A	5.6087	4.37862	4.9085	1.07659	1.76037	1.85899	0.00109063	-1.48075	down	NC_019468.2	32711960	32712119	strongHyper	0.315	9.85e-09	Intron (rna27209/gene14787, intron 3 of 5)	--	--
GRAP	0.657058	0.859271	0.657172	2.35336	2.33075	2.55608	0.00715965	1.91359	up	NC_019468.2	33725249	33725463	strongHyper	0.452	4.06e-06	Intron (rna27249/gene14815, intron 5 of 15)	--	--
CCR7	0.096694	0.020708	0.03486	0.203592	0.218627	0.457405	0.00464374	2.63	up	NC_019468.2	40346707	40346736	strongHypo	-0.526	9.88e-14	Distal Intergenic	Biological Process: positive regulation of dendritic cell antigen processing and presentation (GO:0002606);; Biological Process: positive regulation of hypersensitivity (GO:0002885);; Biological Process: positive regulation of humoral immune response (GO:0002922);; Cellular Component: intracellular (GO:0005622);; Biological Process: G-protein coupled receptor signaling pathway (GO:0007186);; Cell…	Cytokine-cytokine receptor interaction (ko04060);; Chemokine signaling pathway (ko04062);; Transcriptional misregulation in cancer (ko05202)
LOC101103906	7.86217	10.1095	8.56944	4.01817	1.26412	4.31941	0.0172523	-1.25603	down	NC_019468.2	42118420	42118707	strongHyper	0.44	1.81e-13	Distal Intergenic	Biological Process: meiotic spindle organization (GO:0000212);; Cellular Component: pericentriolar material (GO:0000242);; Cellular Component: condensed nuclear chromosome (GO:0000794);; Cellular Component: gamma-tubulin complex (GO:0000930);; Molecular Function: GTPase activity (GO:0003924);; Molecular Function: GTP binding (GO:0005525);; Cellular Component: centriole (GO:0005814);; Cellular Com…	--
PSMD12	30.7724	34.9914	35.0473	12.7179	11.5832	11.8947	5.75e-05	-1.28377	down	NC_019468.2	48828391	48828615	strongHypo	-0.321	1.32e-06	Distal Intergenic	Cellular Component: proteasome accessory complex (GO:0022624);;	Proteasome (ko03050);; Epstein-Barr virus infection (ko05169)
SOX9	1.88428	1.74782	2.24089	0.326577	0.259234	0.414904	0.000314535	-2.35332	down	NC_019468.2	57412995	57413022	strongHypo	-0.649	1.68e-11	Distal Intergenic	Molecular Function: core promoter sequence-specific DNA binding (GO:0001046);; Molecular Function: RNA polymerase II core promoter proximal region sequence-specific DNA binding transcription factor activity involved in positive regulation of transcription (GO:0001077);; Molecular Function: enhancer sequence-specific DNA binding (GO:0001158);; Biological Process: cartilage condensation (GO:0001502…	cAMP signaling pathway (ko04024)
SOX9	1.88428	1.74782	2.24089	0.326577	0.259234	0.414904	0.000314535	-2.35332	down	NC_019468.2	57795281	57795430	strongHypo	-0.338	1e-05	Distal Intergenic	Molecular Function: core promoter sequence-specific DNA binding (GO:0001046);; Molecular Function: RNA polymerase II core promoter proximal region sequence-specific DNA binding transcription factor activity involved in positive regulation of transcription (GO:0001077);; Molecular Function: enhancer sequence-specific DNA binding (GO:0001158);; Biological Process: cartilage condensation (GO:0001502…	cAMP signaling pathway (ko04024)
SOX9	1.88428	1.74782	2.24089	0.326577	0.259234	0.414904	0.000314535	-2.35332	down	NC_019468.2	57835224	57835290	strongHypo	-0.378	1.09e-05	Distal Intergenic	Molecular Function: core promoter sequence-specific DNA binding (GO:0001046);; Molecular Function: RNA polymerase II core promoter proximal region sequence-specific DNA binding transcription factor activity involved in positive regulation of transcription (GO:0001077);; Molecular Function: enhancer sequence-specific DNA binding (GO:0001158);; Biological Process: cartilage condensation (GO:0001502…	cAMP signaling pathway (ko04024)
SOX9	1.88428	1.74782	2.24089	0.326577	0.259234	0.414904	0.000314535	-2.35332	down	NC_019468.2	57932592	57932863	strongHypo	-0.349	0.000118	Distal Intergenic	Molecular Function: core promoter sequence-specific DNA binding (GO:0001046);; Molecular Function: RNA polymerase II core promoter proximal region sequence-specific DNA binding transcription factor activity involved in positive regulation of transcription (GO:0001077);; Molecular Function: enhancer sequence-specific DNA binding (GO:0001158);; Biological Process: cartilage condensation (GO:0001502…	cAMP signaling pathway (ko04024)
SOX9	1.88428	1.74782	2.24089	0.326577	0.259234	0.414904	0.000314535	-2.35332	down	NC_019468.2	58256459	58256596	strongHypo	-0.305	5.1e-07	Distal Intergenic	Molecular Function: core promoter sequence-specific DNA binding (GO:0001046);; Molecular Function: RNA polymerase II core promoter proximal region sequence-specific DNA binding transcription factor activity involved in positive regulation of transcription (GO:0001077);; Molecular Function: enhancer sequence-specific DNA binding (GO:0001158);; Biological Process: cartilage condensation (GO:0001502…	cAMP signaling pathway (ko04024)
SOX9	1.88428	1.74782	2.24089	0.326577	0.259234	0.414904	0.000314535	-2.35332	down	NC_019468.2	58265440	58265475	strongHypo	-0.382	1.16e-06	Distal Intergenic	Molecular Function: core promoter sequence-specific DNA binding (GO:0001046);; Molecular Function: RNA polymerase II core promoter proximal region sequence-specific DNA binding transcription factor activity involved in positive regulation of transcription (GO:0001077);; Molecular Function: enhancer sequence-specific DNA binding (GO:0001158);; Biological Process: cartilage condensation (GO:0001502…	cAMP signaling pathway (ko04024)
SOX9	1.88428	1.74782	2.24089	0.326577	0.259234	0.414904	0.000314535	-2.35332	down	NC_019468.2	58268684	58268842	strongHyper	0.374	4.56e-09	Distal Intergenic	Molecular Function: core promoter sequence-specific DNA binding (GO:0001046);; Molecular Function: RNA polymerase II core promoter proximal region sequence-specific DNA binding transcription factor activity involved in positive regulation of transcription (GO:0001077);; Molecular Function: enhancer sequence-specific DNA binding (GO:0001158);; Biological Process: cartilage condensation (GO:0001502…	cAMP signaling pathway (ko04024)
SOX9	1.88428	1.74782	2.24089	0.326577	0.259234	0.414904	0.000314535	-2.35332	down	NC_019468.2	58360792	58360807	strongHyper	0.472	2.38e-14	Distal Intergenic	Molecular Function: core promoter sequence-specific DNA binding (GO:0001046);; Molecular Function: RNA polymerase II core promoter proximal region sequence-specific DNA binding transcription factor activity involved in positive regulation of transcription (GO:0001077);; Molecular Function: enhancer sequence-specific DNA binding (GO:0001158);; Biological Process: cartilage condensation (GO:0001502…	cAMP signaling pathway (ko04024)
SOX9	1.88428	1.74782	2.24089	0.326577	0.259234	0.414904	0.000314535	-2.35332	down	NC_019468.2	58554950	58554976	strongHyper	0.473	4.16e-07	Distal Intergenic	Molecular Function: core promoter sequence-specific DNA binding (GO:0001046);; Molecular Function: RNA polymerase II core promoter proximal region sequence-specific DNA binding transcription factor activity involved in positive regulation of transcription (GO:0001077);; Molecular Function: enhancer sequence-specific DNA binding (GO:0001158);; Biological Process: cartilage condensation (GO:0001502…	cAMP signaling pathway (ko04024)
FAM20A	0.364129	0.999642	1.22129	4.11581	3.97046	3.67016	1.54e-05	2.77734	up	NC_019468.2	60448382	60448460	strongHyper	0.303	1.14e-07	Distal Intergenic	Biological Process: enamel mineralization (GO:0070166);;	--
FAM20A	0.364129	0.999642	1.22129	4.11581	3.97046	3.67016	1.54e-05	2.77734	up	NC_019468.2	60479473	60479527	strongHypo	-0.317	1.37e-07	Intron (rna28568/gene15581, intron 1 of 11)	Biological Process: enamel mineralization (GO:0070166);;	--
CEP112	48.0836	46.9895	38.9246	12.3659	13.6022	10.3191	4.11e-06	-1.43343	down	NC_019468.2	61214680	61214765	strongHypo	-0.371	2.25e-08	Intron (rna28593/gene15594, intron 6 of 22)	--	--
CEP112	48.0836	46.9895	38.9246	12.3659	13.6022	10.3191	4.11e-06	-1.43343	down	NC_019468.2	61222876	61222921	strongHyper	0.302	1.77e-05	Intron (rna28593/gene15594, intron 6 of 22)	--	--
CEP112	48.0836	46.9895	38.9246	12.3659	13.6022	10.3191	4.11e-06	-1.43343	down	NC_019468.2	61254086	61254338	strongHypo	-0.31	5.62e-14	Intron (rna28593/gene15594, intron 6 of 22)	--	--
CEP112	48.0836	46.9895	38.9246	12.3659	13.6022	10.3191	4.11e-06	-1.43343	down	NC_019468.2	61260975	61261141	strongHypo	-0.357	3.23e-08	Intron (rna28593/gene15594, intron 6 of 22)	--	--
CEP112	48.0836	46.9895	38.9246	12.3659	13.6022	10.3191	4.11e-06	-1.43343	down	NC_019468.2	61406338	61406342	strongHypo	-0.434	6.63e-08	Intron (rna28592/gene15594, intron 24 of 24)	--	--
BRINP3	8.10457	7.72581	13.5268	3.09837	3.83115	2.98939	0.00446409	-1.31658	down	NC_019469.2	12541629	12541820	strongHypo	-0.393	3.75e-07	Distal Intergenic	--	--
BRINP3	8.10457	7.72581	13.5268	3.09837	3.83115	2.98939	0.00446409	-1.31658	down	NC_019469.2	12908996	12909250	strongHyper	0.511	2.47e-09	Distal Intergenic	--	--
BRINP3	8.10457	7.72581	13.5268	3.09837	3.83115	2.98939	0.00446409	-1.31658	down	NC_019469.2	12935564	12935734	strongHyper	0.607	5.18e-09	Distal Intergenic	--	--
BRINP3	8.10457	7.72581	13.5268	3.09837	3.83115	2.98939	0.00446409	-1.31658	down	NC_019469.2	13912909	13912923	strongHyper	0.412	7.08e-06	Distal Intergenic	--	--
BRINP3	8.10457	7.72581	13.5268	3.09837	3.83115	2.98939	0.00446409	-1.31658	down	NC_019469.2	14176236	14176347	strongHyper	0.357	5.64e-06	Distal Intergenic	--	--
BRINP3	8.10457	7.72581	13.5268	3.09837	3.83115	2.98939	0.00446409	-1.31658	down	NC_019469.2	14264600	14264624	strongHypo	-0.369	5.88e-09	Distal Intergenic	--	--
BRINP3	8.10457	7.72581	13.5268	3.09837	3.83115	2.98939	0.00446409	-1.31658	down	NC_019469.2	14739615	14739663	strongHypo	-0.464	3.06e-07	Distal Intergenic	--	--
TGFB2	9.02615	12.1971	9.52657	4.04089	3.71712	3.48738	0.000227898	-1.25776	down	NC_019469.2	19851788	19852168	strongHypo	-0.363	6.04e-06	Intron (rna28832/gene15759, intron 4 of 4)	Biological Process: cartilage condensation (GO:0001502);; Molecular Function: beta-amyloid binding (GO:0001540);; Biological Process: blood vessel development (GO:0001568);; Biological Process: eye development (GO:0001654);; Biological Process: response to hypoxia (GO:0001666);; Biological Process: blood vessel remodeling (GO:0001974);; Molecular Function: receptor signaling protein serine/threon…	MAPK signaling pathway (ko04010);; Cytokine-cytokine receptor interaction (ko04060);; FoxO signaling pathway (ko04068);; Cell cycle (ko04110);; Endocytosis (ko04144);; TGF-beta signaling pathway (ko04350);; Osteoclast differentiation (ko04380);; Hippo signaling pathway (ko04390);; Leishmaniasis (ko05140);; Chagas disease (American trypanosomiasis) (ko05142);; Malaria (ko05144);; Toxoplasmosis (ko…
TGFB2	9.02615	12.1971	9.52657	4.04089	3.71712	3.48738	0.000227898	-1.25776	down	NC_019469.2	19866137	19866324	strongHypo	-0.302	2.02e-05	Distal Intergenic	Biological Process: cartilage condensation (GO:0001502);; Molecular Function: beta-amyloid binding (GO:0001540);; Biological Process: blood vessel development (GO:0001568);; Biological Process: eye development (GO:0001654);; Biological Process: response to hypoxia (GO:0001666);; Biological Process: blood vessel remodeling (GO:0001974);; Molecular Function: receptor signaling protein serine/threon…	MAPK signaling pathway (ko04010);; Cytokine-cytokine receptor interaction (ko04060);; FoxO signaling pathway (ko04068);; Cell cycle (ko04110);; Endocytosis (ko04144);; TGF-beta signaling pathway (ko04350);; Osteoclast differentiation (ko04380);; Hippo signaling pathway (ko04390);; Leishmaniasis (ko05140);; Chagas disease (American trypanosomiasis) (ko05142);; Malaria (ko05144);; Toxoplasmosis (ko…
SLC30A10	1.19233	1.70679	1.47128	0.508214	0.516659	0.430323	0.000266275	-2.28655	down	NC_019469.2	21202798	21202905	strongHyper	0.322	0.000324	Distal Intergenic	Molecular Function: cation transmembrane transporter activity (GO:0008324);; Cellular Component: integral component of membrane (GO:0016021);;	--
SLC30A10	1.19233	1.70679	1.47128	0.508214	0.516659	0.430323	0.000266275	-2.28655	down	NC_019469.2	21359764	21359772	strongHypo	-0.452	1.38e-07	Distal Intergenic	Molecular Function: cation transmembrane transporter activity (GO:0008324);; Cellular Component: integral component of membrane (GO:0016021);;	--
EFHD2	6.4875	5.76712	6.0733	10.5679	9.70218	12.1806	0.0129723	1.01341	up	NC_019469.2	50101410	50101462	strongHyper	0.563	1.27e-08	Intron (rna29528/gene16156, intron 9 of 29)	Molecular Function: calcium ion binding (GO:0005509);; Cellular Component: membrane raft (GO:0045121);;	--
RALGPS2	31.1043	23.9534	21.3633	8.58943	13.0753	6.64201	1.51e-05	-1.35017	down	NC_019469.2	58116605	58116735	strongHyper	0.453	3.85e-06	Distal Intergenic	Molecular Function: guanyl-nucleotide exchange factor activity (GO:0005085);; Molecular Function: phospholipid binding (GO:0005543);; Cellular Component: intracellular (GO:0005622);; Biological Process: small GTPase mediated signal transduction (GO:0007264);;	--
NPL	1.75172	2.73878	1.1226	8.13281	7.08527	8.06255	3.49e-09	2.38572	up	NC_019469.2	61850457	61850669	strongHypo	-0.387	2.95e-06	Distal Intergenic	Cellular Component: cytoplasm (GO:0005737);; Biological Process: carbohydrate metabolic process (GO:0005975);; Molecular Function: N-acetylneuraminate lyase activity (GO:0008747);; Biological Process: N-acetylneuraminate catabolic process (GO:0019262);;	Amino sugar and nucleotide sugar metabolism (ko00520)
NCF2	1.12796	0.974978	0.412251	10.1049	6.63046	14.2772	1.66e-07	3.76668	up	NC_019469.2	62644889	62645089	strongHyper	0.473	7.99e-10	Intron (rna29773/gene16287, intron 12 of 14)	Cellular Component: acrosomal vesicle (GO:0001669);; Cellular Component: nucleolus (GO:0005730);; Molecular Function: protein C-terminus binding (GO:0008022);; Molecular Function: superoxide-generating NADPH oxidase activity (GO:0016175);; Biological Process: superoxide anion generation (GO:0042554);; Molecular Function: Rac GTPase binding (GO:0048365);;	Phagosome (ko04145);; Osteoclast differentiation (ko04380);; Leukocyte transendothelial migration (ko04670);; Leishmaniasis (ko05140)
KCNK2	2.52725	0.947496	1.87895	0.536359	0.770894	0.37881	0.0389436	-1.47474	down	NC_019469.2	66557024	66557120	strongHypo	-0.394	8.36e-08	Intron (rna29829/gene16321, intron 6 of 6)	Molecular Function: voltage-gated potassium channel activity (GO:0005249);; Biological Process: G-protein coupled receptor signaling pathway (GO:0007186);; Cellular Component: voltage-gated potassium channel complex (GO:0008076);; Biological Process: potassium ion transmembrane transport (GO:0071805);;	Gastric acid secretion (ko04971)
KCNK2	2.52725	0.947496	1.87895	0.536359	0.770894	0.37881	0.0389436	-1.47474	down	NC_019469.2	66776978	66777022	strongHypo	-0.483	1.19e-06	Distal Intergenic	Molecular Function: voltage-gated potassium channel activity (GO:0005249);; Biological Process: G-protein coupled receptor signaling pathway (GO:0007186);; Cellular Component: voltage-gated potassium channel complex (GO:0008076);; Biological Process: potassium ion transmembrane transport (GO:0071805);;	Gastric acid secretion (ko04971)
ANGEL2	35.0328	40.9618	37.2451	15.3218	15.6138	14.0562	0.000436695	-1.12588	down	NC_019469.2	68622718	68622949	strongHypo	-0.434	1.41e-06	Distal Intergenic	--	--
ANGEL2	35.0328	40.9618	37.2451	15.3218	15.6138	14.0562	0.000436695	-1.12588	down	NC_019469.2	68644102	68644144	strongHyper	0.454	7.41e-07	Intron (rna29854/gene16336, intron 5 of 6)	--	--
PTPRC	7.32762	6.50747	6.11747	12.975	8.27516	12.9591	0.00313526	1.07997	up	NC_019469.2	75638687	75638699	strongHypo	-0.419	1.16e-06	Intron (rna30018/gene16419, intron 13 of 31)	Biological Process: activation of MAPK activity (GO:0000187);; Biological Process: negative regulation of T cell mediated cytotoxicity (GO:0001915);; Biological Process: positive regulation of T cell mediated cytotoxicity (GO:0001916);; Biological Process: negative regulation of cytokine-mediated signaling pathway (GO:0001960);; Biological Process: hematopoietic progenitor cell differentiation (G…	Cell adhesion molecules (CAMs) (ko04514);; T cell receptor signaling pathway (ko04660);; Fc gamma R-mediated phagocytosis (ko04666);; Primary immunodeficiency (ko05340)
PTPRC	7.32762	6.50747	6.11747	12.975	8.27516	12.9591	0.00313526	1.07997	up	NC_019469.2	75748277	75748340	strongHyper	0.332	2.15e-06	Distal Intergenic	Biological Process: activation of MAPK activity (GO:0000187);; Biological Process: negative regulation of T cell mediated cytotoxicity (GO:0001915);; Biological Process: positive regulation of T cell mediated cytotoxicity (GO:0001916);; Biological Process: negative regulation of cytokine-mediated signaling pathway (GO:0001960);; Biological Process: hematopoietic progenitor cell differentiation (G…	Cell adhesion molecules (CAMs) (ko04514);; T cell receptor signaling pathway (ko04660);; Fc gamma R-mediated phagocytosis (ko04666);; Primary immunodeficiency (ko05340)
PTPRC	7.32762	6.50747	6.11747	12.975	8.27516	12.9591	0.00313526	1.07997	up	NC_019469.2	75834177	75834211	strongHypo	-0.444	1.88e-06	Distal Intergenic	Biological Process: activation of MAPK activity (GO:0000187);; Biological Process: negative regulation of T cell mediated cytotoxicity (GO:0001915);; Biological Process: positive regulation of T cell mediated cytotoxicity (GO:0001916);; Biological Process: negative regulation of cytokine-mediated signaling pathway (GO:0001960);; Biological Process: hematopoietic progenitor cell differentiation (G…	Cell adhesion molecules (CAMs) (ko04514);; T cell receptor signaling pathway (ko04660);; Fc gamma R-mediated phagocytosis (ko04666);; Primary immunodeficiency (ko05340)
PTPRC	7.32762	6.50747	6.11747	12.975	8.27516	12.9591	0.00313526	1.07997	up	NC_019469.2	75852348	75852979	strongHyper	0.368	4.66e-11	Distal Intergenic	Biological Process: activation of MAPK activity (GO:0000187);; Biological Process: negative regulation of T cell mediated cytotoxicity (GO:0001915);; Biological Process: positive regulation of T cell mediated cytotoxicity (GO:0001916);; Biological Process: negative regulation of cytokine-mediated signaling pathway (GO:0001960);; Biological Process: hematopoietic progenitor cell differentiation (G…	Cell adhesion molecules (CAMs) (ko04514);; T cell receptor signaling pathway (ko04660);; Fc gamma R-mediated phagocytosis (ko04666);; Primary immunodeficiency (ko05340)
PTPRC	7.32762	6.50747	6.11747	12.975	8.27516	12.9591	0.00313526	1.07997	up	NC_019469.2	75958684	75958770	strongHypo	-0.414	6.72e-07	Distal Intergenic	Biological Process: activation of MAPK activity (GO:0000187);; Biological Process: negative regulation of T cell mediated cytotoxicity (GO:0001915);; Biological Process: positive regulation of T cell mediated cytotoxicity (GO:0001916);; Biological Process: negative regulation of cytokine-mediated signaling pathway (GO:0001960);; Biological Process: hematopoietic progenitor cell differentiation (G…	Cell adhesion molecules (CAMs) (ko04514);; T cell receptor signaling pathway (ko04660);; Fc gamma R-mediated phagocytosis (ko04666);; Primary immunodeficiency (ko05340)
PTPRC	7.32762	6.50747	6.11747	12.975	8.27516	12.9591	0.00313526	1.07997	up	NC_019469.2	76067313	76067413	strongHyper	0.421	1.13e-07	Distal Intergenic	Biological Process: activation of MAPK activity (GO:0000187);; Biological Process: negative regulation of T cell mediated cytotoxicity (GO:0001915);; Biological Process: positive regulation of T cell mediated cytotoxicity (GO:0001916);; Biological Process: negative regulation of cytokine-mediated signaling pathway (GO:0001960);; Biological Process: hematopoietic progenitor cell differentiation (G…	Cell adhesion molecules (CAMs) (ko04514);; T cell receptor signaling pathway (ko04660);; Fc gamma R-mediated phagocytosis (ko04666);; Primary immunodeficiency (ko05340)
PTPRC	7.32762	6.50747	6.11747	12.975	8.27516	12.9591	0.00313526	1.07997	up	NC_019469.2	76113469	76113835	strongHypo	-0.368	2.92e-09	Distal Intergenic	Biological Process: activation of MAPK activity (GO:0000187);; Biological Process: negative regulation of T cell mediated cytotoxicity (GO:0001915);; Biological Process: positive regulation of T cell mediated cytotoxicity (GO:0001916);; Biological Process: negative regulation of cytokine-mediated signaling pathway (GO:0001960);; Biological Process: hematopoietic progenitor cell differentiation (G…	Cell adhesion molecules (CAMs) (ko04514);; T cell receptor signaling pathway (ko04660);; Fc gamma R-mediated phagocytosis (ko04666);; Primary immunodeficiency (ko05340)
PTPRC	7.32762	6.50747	6.11747	12.975	8.27516	12.9591	0.00313526	1.07997	up	NC_019469.2	76190765	76190894	strongHyper	0.419	3.63e-12	Distal Intergenic	Biological Process: activation of MAPK activity (GO:0000187);; Biological Process: negative regulation of T cell mediated cytotoxicity (GO:0001915);; Biological Process: positive regulation of T cell mediated cytotoxicity (GO:0001916);; Biological Process: negative regulation of cytokine-mediated signaling pathway (GO:0001960);; Biological Process: hematopoietic progenitor cell differentiation (G…	Cell adhesion molecules (CAMs) (ko04514);; T cell receptor signaling pathway (ko04660);; Fc gamma R-mediated phagocytosis (ko04666);; Primary immunodeficiency (ko05340)
NR5A2	7.57678	22.1856	15.8706	1.92517	4.05147	1.41055	0.00423248	-2.23951	down	NC_019469.2	76230284	76230453	strongHyper	0.475	1.14e-07	Distal Intergenic	Molecular Function: sequence-specific DNA binding transcription factor activity (GO:0003700);; Molecular Function: steroid hormone receptor activity (GO:0003707);; Molecular Function: phospholipid binding (GO:0005543);; Cellular Component: nucleus (GO:0005634);; Cellular Component: cytoplasm (GO:0005737);; Biological Process: bile acid metabolic process (GO:0008206);; Molecular Function: zinc ion…	Maturity onset diabetes of the young (ko04950)
NR5A2	7.57678	22.1856	15.8706	1.92517	4.05147	1.41055	0.00423248	-2.23951	down	NC_019469.2	76258806	76258864	strongHypo	-0.473	8.77e-08	Distal Intergenic	Molecular Function: sequence-specific DNA binding transcription factor activity (GO:0003700);; Molecular Function: steroid hormone receptor activity (GO:0003707);; Molecular Function: phospholipid binding (GO:0005543);; Cellular Component: nucleus (GO:0005634);; Cellular Component: cytoplasm (GO:0005737);; Biological Process: bile acid metabolic process (GO:0008206);; Molecular Function: zinc ion…	Maturity onset diabetes of the young (ko04950)
NR5A2	7.57678	22.1856	15.8706	1.92517	4.05147	1.41055	0.00423248	-2.23951	down	NC_019469.2	76381526	76381717	strongHypo	-0.358	5.79e-24	Distal Intergenic	Molecular Function: sequence-specific DNA binding transcription factor activity (GO:0003700);; Molecular Function: steroid hormone receptor activity (GO:0003707);; Molecular Function: phospholipid binding (GO:0005543);; Cellular Component: nucleus (GO:0005634);; Cellular Component: cytoplasm (GO:0005737);; Biological Process: bile acid metabolic process (GO:0008206);; Molecular Function: zinc ion…	Maturity onset diabetes of the young (ko04950)
NR5A2	7.57678	22.1856	15.8706	1.92517	4.05147	1.41055	0.00423248	-2.23951	down	NC_019469.2	76461110	76461320	strongHyper	0.452	9.77e-10	Distal Intergenic	Molecular Function: sequence-specific DNA binding transcription factor activity (GO:0003700);; Molecular Function: steroid hormone receptor activity (GO:0003707);; Molecular Function: phospholipid binding (GO:0005543);; Cellular Component: nucleus (GO:0005634);; Cellular Component: cytoplasm (GO:0005737);; Biological Process: bile acid metabolic process (GO:0008206);; Molecular Function: zinc ion…	Maturity onset diabetes of the young (ko04950)
NR5A2	7.57678	22.1856	15.8706	1.92517	4.05147	1.41055	0.00423248	-2.23951	down	NC_019469.2	76611499	76611588	strongHypo	-0.434	3.24e-10	Distal Intergenic	Molecular Function: sequence-specific DNA binding transcription factor activity (GO:0003700);; Molecular Function: steroid hormone receptor activity (GO:0003707);; Molecular Function: phospholipid binding (GO:0005543);; Cellular Component: nucleus (GO:0005634);; Cellular Component: cytoplasm (GO:0005737);; Biological Process: bile acid metabolic process (GO:0008206);; Molecular Function: zinc ion…	Maturity onset diabetes of the young (ko04950)
NR5A2	7.57678	22.1856	15.8706	1.92517	4.05147	1.41055	0.00423248	-2.23951	down	NC_019469.2	76615829	76615856	strongHypo	-0.449	2.59e-07	Distal Intergenic	Molecular Function: sequence-specific DNA binding transcription factor activity (GO:0003700);; Molecular Function: steroid hormone receptor activity (GO:0003707);; Molecular Function: phospholipid binding (GO:0005543);; Cellular Component: nucleus (GO:0005634);; Cellular Component: cytoplasm (GO:0005737);; Biological Process: bile acid metabolic process (GO:0008206);; Molecular Function: zinc ion…	Maturity onset diabetes of the young (ko04950)
NR5A2	7.57678	22.1856	15.8706	1.92517	4.05147	1.41055	0.00423248	-2.23951	down	NC_019469.2	76619640	76619765	strongHyper	0.31	1.25e-08	Distal Intergenic	Molecular Function: sequence-specific DNA binding transcription factor activity (GO:0003700);; Molecular Function: steroid hormone receptor activity (GO:0003707);; Molecular Function: phospholipid binding (GO:0005543);; Cellular Component: nucleus (GO:0005634);; Cellular Component: cytoplasm (GO:0005737);; Biological Process: bile acid metabolic process (GO:0008206);; Molecular Function: zinc ion…	Maturity onset diabetes of the young (ko04950)
NR5A2	7.57678	22.1856	15.8706	1.92517	4.05147	1.41055	0.00423248	-2.23951	down	NC_019469.2	76768797	76768858	strongHypo	-0.349	8.44e-07	Distal Intergenic	Molecular Function: sequence-specific DNA binding transcription factor activity (GO:0003700);; Molecular Function: steroid hormone receptor activity (GO:0003707);; Molecular Function: phospholipid binding (GO:0005543);; Cellular Component: nucleus (GO:0005634);; Cellular Component: cytoplasm (GO:0005737);; Biological Process: bile acid metabolic process (GO:0008206);; Molecular Function: zinc ion…	Maturity onset diabetes of the young (ko04950)
NR5A2	7.57678	22.1856	15.8706	1.92517	4.05147	1.41055	0.00423248	-2.23951	down	NC_019469.2	76797057	76797171	strongHypo	-0.313	2.67e-05	Distal Intergenic	Molecular Function: sequence-specific DNA binding transcription factor activity (GO:0003700);; Molecular Function: steroid hormone receptor activity (GO:0003707);; Molecular Function: phospholipid binding (GO:0005543);; Cellular Component: nucleus (GO:0005634);; Cellular Component: cytoplasm (GO:0005737);; Biological Process: bile acid metabolic process (GO:0008206);; Molecular Function: zinc ion…	Maturity onset diabetes of the young (ko04950)
NR5A2	7.57678	22.1856	15.8706	1.92517	4.05147	1.41055	0.00423248	-2.23951	down	NC_019469.2	76820343	76820378	strongHypo	-0.445	2.41e-11	Distal Intergenic	Molecular Function: sequence-specific DNA binding transcription factor activity (GO:0003700);; Molecular Function: steroid hormone receptor activity (GO:0003707);; Molecular Function: phospholipid binding (GO:0005543);; Cellular Component: nucleus (GO:0005634);; Cellular Component: cytoplasm (GO:0005737);; Biological Process: bile acid metabolic process (GO:0008206);; Molecular Function: zinc ion…	Maturity onset diabetes of the young (ko04950)
TIMM17A	4.50539	6.708	5.81378	11.2442	13.7054	11.2212	0.0124159	1.27562	up	NC_019469.2	78889977	78890042	strongHypo	-0.306	8.24e-06	Distal Intergenic	Cellular Component: mitochondrial inner membrane presequence translocase complex (GO:0005744);; Biological Process: intracellular protein transport (GO:0006886);; Molecular Function: P-P-bond-hydrolysis-driven protein transmembrane transporter activity (GO:0015450);; Cellular Component: integral component of mitochondrial inner membrane (GO:0031305);;	--
FLRT3	21.0205	28.9003	20.4948	8.44585	14.2673	4.83781	0.00869512	-1.17337	down	NC_019470.2	7202381	7202654	strongHypo	-0.445	6.77e-18	Intron (rna30164/gene16513, intron 3 of 18)	Cellular Component: integral component of membrane (GO:0016021);;	--
FLRT3	21.0205	28.9003	20.4948	8.44585	14.2673	4.83781	0.00869512	-1.17337	down	NC_019470.2	7402603	7402672	strongHyper	0.327	1.17e-06	Intron (rna30164/gene16513, intron 3 of 18)	Cellular Component: integral component of membrane (GO:0016021);;	--
FLRT3	21.0205	28.9003	20.4948	8.44585	14.2673	4.83781	0.00869512	-1.17337	down	NC_019470.2	7492766	7492775	strongHyper	0.636	4.46e-13	Intron (rna30164/gene16513, intron 3 of 18)	Cellular Component: integral component of membrane (GO:0016021);;	--
FLRT3	21.0205	28.9003	20.4948	8.44585	14.2673	4.83781	0.00869512	-1.17337	down	NC_019470.2	7507780	7507884	strongHyper	0.348	1.67e-06	Intron (rna30164/gene16513, intron 3 of 18)	Cellular Component: integral component of membrane (GO:0016021);;	--
FLRT3	21.0205	28.9003	20.4948	8.44585	14.2673	4.83781	0.00869512	-1.17337	down	NC_019470.2	7519599	7519671	strongHypo	-0.301	6.4e-05	Intron (rna30164/gene16513, intron 3 of 18)	Cellular Component: integral component of membrane (GO:0016021);;	--
FLRT3	21.0205	28.9003	20.4948	8.44585	14.2673	4.83781	0.00869512	-1.17337	down	NC_019470.2	7706743	7707080	strongHyper	0.454	1.54e-15	Intron (rna30164/gene16513, intron 4 of 18)	Cellular Component: integral component of membrane (GO:0016021);;	--
FLRT3	21.0205	28.9003	20.4948	8.44585	14.2673	4.83781	0.00869512	-1.17337	down	NC_019470.2	7729650	7729943	strongHyper	0.457	2.06e-11	Intron (rna30164/gene16513, intron 4 of 18)	Cellular Component: integral component of membrane (GO:0016021);;	--
FLRT3	21.0205	28.9003	20.4948	8.44585	14.2673	4.83781	0.00869512	-1.17337	down	NC_019470.2	7922807	7922842	strongHyper	0.401	3.36e-07	Intron (rna30164/gene16513, intron 5 of 18)	Cellular Component: integral component of membrane (GO:0016021);;	--
FLRT3	21.0205	28.9003	20.4948	8.44585	14.2673	4.83781	0.00869512	-1.17337	down	NC_019470.2	7937412	7937481	strongHypo	-0.365	1.6e-10	Intron (rna30164/gene16513, intron 5 of 18)	Cellular Component: integral component of membrane (GO:0016021);;	--
FLRT3	21.0205	28.9003	20.4948	8.44585	14.2673	4.83781	0.00869512	-1.17337	down	NC_019470.2	8013640	8013669	strongHyper	0.335	4.7e-06	Intron (rna30164/gene16513, intron 5 of 18)	Cellular Component: integral component of membrane (GO:0016021);;	--
FLRT3	21.0205	28.9003	20.4948	8.44585	14.2673	4.83781	0.00869512	-1.17337	down	NC_019470.2	8058205	8058261	strongHyper	0.476	8.48e-11	Intron (rna30164/gene16513, intron 5 of 18)	Cellular Component: integral component of membrane (GO:0016021);;	--
FLRT3	21.0205	28.9003	20.4948	8.44585	14.2673	4.83781	0.00869512	-1.17337	down	NC_019470.2	8119019	8119072	strongHyper	0.302	1.39e-05	Intron (rna30164/gene16513, intron 5 of 18)	Cellular Component: integral component of membrane (GO:0016021);;	--
FLRT3	21.0205	28.9003	20.4948	8.44585	14.2673	4.83781	0.00869512	-1.17337	down	NC_019470.2	8128027	8128131	strongHypo	-0.301	9.22e-06	Intron (rna30164/gene16513, intron 5 of 18)	Cellular Component: integral component of membrane (GO:0016021);;	--
FLRT3	21.0205	28.9003	20.4948	8.44585	14.2673	4.83781	0.00869512	-1.17337	down	NC_019470.2	8315888	8316099	strongHypo	-0.756	1.17e-15	Intron (rna30164/gene16513, intron 5 of 18)	Cellular Component: integral component of membrane (GO:0016021);;	--
FLRT3	21.0205	28.9003	20.4948	8.44585	14.2673	4.83781	0.00869512	-1.17337	down	NC_019470.2	8421867	8422061	strongHypo	-0.435	1.05e-06	Intron (rna30164/gene16513, intron 6 of 18)	Cellular Component: integral component of membrane (GO:0016021);;	--
FLRT3	21.0205	28.9003	20.4948	8.44585	14.2673	4.83781	0.00869512	-1.17337	down	NC_019470.2	8462534	8462691	strongHypo	-0.435	3.56e-09	Intron (rna30164/gene16513, intron 6 of 18)	Cellular Component: integral component of membrane (GO:0016021);;	--
FLRT3	21.0205	28.9003	20.4948	8.44585	14.2673	4.83781	0.00869512	-1.17337	down	NC_019470.2	8521594	8521671	strongHyper	0.496	9.15e-07	Intron (rna30164/gene16513, intron 6 of 18)	Cellular Component: integral component of membrane (GO:0016021);;	--
FBXO18	7.3215	7.15107	7.95782	15.8762	16.9088	16.794	5.7e-05	1.34533	up	NC_019470.2	10318879	10318995	strongHypo	-0.316	0.000222	Intron (rna30180/gene16524, intron 28 of 29)	Molecular Function: DNA binding (GO:0003677);; Molecular Function: ATP-dependent DNA helicase activity (GO:0004003);; Molecular Function: ATP binding (GO:0005524);; Cellular Component: nucleus (GO:0005634);;	--
SFMBT2	1.27001	0.960161	2.9042	2.84848	2.50439	2.53125	0.0185732	1.04283	up	NC_019470.2	11332507	11332533	strongHypo	-0.526	3.73e-07	Distal Intergenic	Cellular Component: nucleus (GO:0005634);; Biological Process: regulation of transcription, DNA-templated (GO:0006355);;	--
SFMBT2	1.27001	0.960161	2.9042	2.84848	2.50439	2.53125	0.0185732	1.04283	up	NC_019470.2	11382276	11382337	strongHyper	0.454	2.03e-10	Distal Intergenic	Cellular Component: nucleus (GO:0005634);; Biological Process: regulation of transcription, DNA-templated (GO:0006355);;	--
ARL5B	17.8177	13.5683	16.4148	6.10132	5.49502	7.21316	0.00046849	-1.13615	down	NC_019470.2	19323764	19323824	strongHyper	0.548	9.91e-13	Distal Intergenic	Molecular Function: GTP binding (GO:0005525);; Cellular Component: intracellular (GO:0005622);; Biological Process: small GTPase mediated signal transduction (GO:0007264);;	--
ARL5B	17.8177	13.5683	16.4148	6.10132	5.49502	7.21316	0.00046849	-1.13615	down	NC_019470.2	19403926	19404016	strongHypo	-0.326	4.18e-12	Distal Intergenic	Molecular Function: GTP binding (GO:0005525);; Cellular Component: intracellular (GO:0005622);; Biological Process: small GTPase mediated signal transduction (GO:0007264);;	--
RSU1	101.23	88.2928	81.4259	44.8933	37.5525	38.8082	0.00186964	-1.00455	down	NC_019470.2	30285254	30285320	strongHypo	-0.384	7.01e-07	Intron (rna30573/gene16673, intron 7 of 8)	Biological Process: Ras protein signal transduction (GO:0007265);;	--
RSU1	101.23	88.2928	81.4259	44.8933	37.5525	38.8082	0.00186964	-1.00455	down	NC_019470.2	30289870	30290035	strongHypo	-0.437	4.87e-09	Intron (rna30573/gene16673, intron 7 of 8)	Biological Process: Ras protein signal transduction (GO:0007265);;	--
RSU1	101.23	88.2928	81.4259	44.8933	37.5525	38.8082	0.00186964	-1.00455	down	NC_019470.2	30298500	30298596	strongHypo	-0.525	1.25e-08	Intron (rna30573/gene16673, intron 7 of 8)	Biological Process: Ras protein signal transduction (GO:0007265);;	--
RSU1	101.23	88.2928	81.4259	44.8933	37.5525	38.8082	0.00186964	-1.00455	down	NC_019470.2	30322470	30322897	strongHypo	-0.367	1.4e-15	Intron (rna30577/gene16675, intron 4 of 66)	Biological Process: Ras protein signal transduction (GO:0007265);;	--
MRC1	4.97863	6.21674	5.6026	19.0936	16.7269	20.4289	5.06e-10	1.93319	up	NC_019470.2	31337521	31337558	strongHyper	0.313	2.52e-06	Intron (rna30596/gene16683, intron 6 of 29)	Molecular Function: carbohydrate binding (GO:0030246);;	Phagosome (ko04145);; Tuberculosis (ko05152)
MAP3K8	3.1988	1.10436	2.83391	4.40193	4.21104	5.27237	0.000272781	1.4446	up	NC_019470.2	34424540	34424749	strongHypo	-0.575	1.12e-12	Distal Intergenic	Molecular Function: protein serine/threonine kinase activity (GO:0004674);; Molecular Function: ATP binding (GO:0005524);; Cellular Component: cytoplasm (GO:0005737);;	MAPK signaling pathway (ko04010);; Toll-like receptor signaling pathway (ko04620);; T cell receptor signaling pathway (ko04660);; TNF signaling pathway (ko04668)
MKX	15.625	18.7197	23.0192	4.65041	5.84245	3.21064	1.22e-05	-1.43778	down	NC_019470.2	35962203	35962277	strongHypo	-0.496	1.23e-07	Distal Intergenic	Biological Process: negative regulation of transcription from RNA polymerase II promoter (GO:0000122);; Molecular Function: sequence-specific DNA binding RNA polymerase II transcription factor activity (GO:0000981);; Molecular Function: RNA polymerase II transcription factor binding (GO:0001085);; Biological Process: tendon sheath development (GO:0002932);; Cellular Component: nucleus (GO:0005634…	--
RIN2	17.4802	11.6106	13.0179	24.2525	25.4063	31.9081	0.000148145	1.22312	up	NC_019470.2	38497583	38497637	strongHypo	-0.489	1.34e-18	Intron (rna30754/gene16757, intron 2 of 14)	Biological Process: signal transduction (GO:0007165);;	--
RALGAPA2	3.08559	1.66418	3.34615	3.88309	4.06455	5.33284	0.00854858	1.01211	up	NC_019470.2	39138273	39138439	strongHypo	-0.314	2.13e-14	Intron (rna30766/gene16765, intron 25 of 36)	Cellular Component: nucleus (GO:0005634);; Cellular Component: cytoplasm (GO:0005737);; Molecular Function: Ral GTPase activator activity (GO:0017123);; Biological Process: activation of Ral GTPase activity (GO:0032859);; Biological Process: regulation of exocyst localization (GO:0060178);;	--
RALGAPA2	3.08559	1.66418	3.34615	3.88309	4.06455	5.33284	0.00854858	1.01211	up	NC_019470.2	39203268	39203364	strongHypo	-0.348	1.16e-05	Distal Intergenic	Cellular Component: nucleus (GO:0005634);; Cellular Component: cytoplasm (GO:0005737);; Molecular Function: Ral GTPase activator activity (GO:0017123);; Biological Process: activation of Ral GTPase activity (GO:0032859);; Biological Process: regulation of exocyst localization (GO:0060178);;	--
RALGAPA2	3.08559	1.66418	3.34615	3.88309	4.06455	5.33284	0.00854858	1.01211	up	NC_019470.2	39211565	39211571	strongHyper	0.393	3.38e-07	Distal Intergenic	Cellular Component: nucleus (GO:0005634);; Cellular Component: cytoplasm (GO:0005737);; Molecular Function: Ral GTPase activator activity (GO:0017123);; Biological Process: activation of Ral GTPase activity (GO:0032859);; Biological Process: regulation of exocyst localization (GO:0060178);;	--
RALGAPA2	3.08559	1.66418	3.34615	3.88309	4.06455	5.33284	0.00854858	1.01211	up	NC_019470.2	39285396	39285444	strongHypo	-0.676	2.15e-11	Distal Intergenic	Cellular Component: nucleus (GO:0005634);; Cellular Component: cytoplasm (GO:0005737);; Molecular Function: Ral GTPase activator activity (GO:0017123);; Biological Process: activation of Ral GTPase activity (GO:0032859);; Biological Process: regulation of exocyst localization (GO:0060178);;	--
KIZ	12.1471	10.6171	11.8977	4.8054	4.79459	4.0225	0.00427502	-1.19758	down	NC_019470.2	39397774	39397783	strongHypo	-0.497	9.79e-08	Distal Intergenic	Cellular Component: cytoplasm (GO:0005737);; Cellular Component: centrosome (GO:0005813);; Biological Process: spindle organization (GO:0007051);;	--
KIZ	12.1471	10.6171	11.8977	4.8054	4.79459	4.0225	0.00427502	-1.19758	down	NC_019470.2	39398204	39398484	strongHypo	-0.369	2.08e-18	Distal Intergenic	Cellular Component: cytoplasm (GO:0005737);; Cellular Component: centrosome (GO:0005813);; Biological Process: spindle organization (GO:0007051);;	--
KIZ	12.1471	10.6171	11.8977	4.8054	4.79459	4.0225	0.00427502	-1.19758	down	NC_019470.2	39400764	39400809	strongHypo	-0.529	3.82e-09	Distal Intergenic	Cellular Component: cytoplasm (GO:0005737);; Cellular Component: centrosome (GO:0005813);; Biological Process: spindle organization (GO:0007051);;	--
KIZ	12.1471	10.6171	11.8977	4.8054	4.79459	4.0225	0.00427502	-1.19758	down	NC_019470.2	39405902	39405911	strongHypo	-0.472	2.55e-05	Distal Intergenic	Cellular Component: cytoplasm (GO:0005737);; Cellular Component: centrosome (GO:0005813);; Biological Process: spindle organization (GO:0007051);;	--
KIZ	12.1471	10.6171	11.8977	4.8054	4.79459	4.0225	0.00427502	-1.19758	down	NC_019470.2	39405953	39406009	strongHyper	0.329	1.13e-05	Distal Intergenic	Cellular Component: cytoplasm (GO:0005737);; Cellular Component: centrosome (GO:0005813);; Biological Process: spindle organization (GO:0007051);;	--
ABHD12	5.88577	6.82329	6.01443	13.0234	13.7292	19.0557	4.97e-05	1.53845	up	NC_019470.2	41875262	41875343	strongHypo	-0.373	4.65e-06	Intron (rna30818/gene16803, intron 10 of 13)	Cellular Component: alpha-amino-3-hydroxy-5-methyl-4-isoxazolepropionic acid selective glutamate receptor complex (GO:0032281);; Molecular Function: acylglycerol lipase activity (GO:0047372);;	--
LOC101108851	35.3909	29.2068	25.3333	7.9259	6.73811	6.08086	1.03e-06	-1.53792	down	NC_019470.2	45433534	45433597	strongHypo	-0.581	6.18e-15	3' UTR	Molecular Function: magnesium ion binding (GO:0000287);; Molecular Function: isopentenyl-diphosphate delta-isomerase activity (GO:0004452);; Cellular Component: mitochondrion (GO:0005739);; Cellular Component: peroxisome (GO:0005777);; Biological Process: cholesterol biosynthetic process (GO:0006695);; Biological Process: isoprenoid biosynthetic process (GO:0008299);; Molecular Function: hydrolas…	Terpenoid backbone biosynthesis (ko00900)
LOC106991509	0.905101	0.863726	1.41756	6.32374	5.71921	6.46321	0.00020314	2.72311	up	NC_019470.2	50983848	50983888	strongHypo	-0.421	5.03e-07	Distal Intergenic	Molecular Function: receptor activity (GO:0004872);; Cellular Component: extracellular space (GO:0005615);; Cellular Component: integral component of membrane (GO:0016021);; Biological Process: cerebellum development (GO:0021549);; Molecular Function: carbohydrate binding (GO:0030246);; Biological Process: regulation of multicellular organism growth (GO:0040014);; Biological Process: myelination …	--
SLCO4A1	0.033861	0.173624	0.067657	0.464346	0.600273	0.309481	0.0020921	2.46574	up	NC_019470.2	53949734	53949965	strongHypo	-0.374	6.04e-07	Distal Intergenic	Molecular Function: transporter activity (GO:0005215);; Cellular Component: membrane (GO:0016020);;	--
LOC105616741	0.235983	0.145066	0.125231	1.25462	0.661306	1.18056	0.000675942	2.71496	up	NC_019470.2	66787980	66788180	strongHypo	-0.568	6.05e-07	Exon (rna31654/gene17256, exon 5 of 8)	--	NF-kappa B signaling pathway (ko04064);; Toll-like receptor signaling pathway (ko04620);; Salmonella infection (ko05132);; Tuberculosis (ko05152)
MAFB	7.06822	2.84886	3.77781	8.83804	7.08929	9.57601	0.0100134	1.08722	up	NC_019470.2	68149858	68150018	strongHypo	-0.308	2.12e-05	Distal Intergenic	Molecular Function: sequence-specific DNA binding transcription factor activity (GO:0003700);; Cellular Component: nucleus (GO:0005634);; Cellular Component: transcription factor complex (GO:0005667);; Biological Process: segment specification (GO:0007379);; Biological Process: respiratory gaseous exchange (GO:0007585);; Molecular Function: transcription factor binding (GO:0008134);; Biological P…	--
MAFB	7.06822	2.84886	3.77781	8.83804	7.08929	9.57601	0.0100134	1.08722	up	NC_019470.2	68220356	68220434	strongHypo	-0.431	1.21e-09	Distal Intergenic	Molecular Function: sequence-specific DNA binding transcription factor activity (GO:0003700);; Cellular Component: nucleus (GO:0005634);; Cellular Component: transcription factor complex (GO:0005667);; Biological Process: segment specification (GO:0007379);; Biological Process: respiratory gaseous exchange (GO:0007585);; Molecular Function: transcription factor binding (GO:0008134);; Biological P…	--
MAFB	7.06822	2.84886	3.77781	8.83804	7.08929	9.57601	0.0100134	1.08722	up	NC_019470.2	68233384	68233721	strongHyper	0.598	2.17e-07	Distal Intergenic	Molecular Function: sequence-specific DNA binding transcription factor activity (GO:0003700);; Cellular Component: nucleus (GO:0005634);; Cellular Component: transcription factor complex (GO:0005667);; Biological Process: segment specification (GO:0007379);; Biological Process: respiratory gaseous exchange (GO:0007585);; Molecular Function: transcription factor binding (GO:0008134);; Biological P…	--
MAFB	7.06822	2.84886	3.77781	8.83804	7.08929	9.57601	0.0100134	1.08722	up	NC_019470.2	68278673	68278817	strongHyper	0.492	3.91e-16	Distal Intergenic	Molecular Function: sequence-specific DNA binding transcription factor activity (GO:0003700);; Cellular Component: nucleus (GO:0005634);; Cellular Component: transcription factor complex (GO:0005667);; Biological Process: segment specification (GO:0007379);; Biological Process: respiratory gaseous exchange (GO:0007585);; Molecular Function: transcription factor binding (GO:0008134);; Biological P…	--
MAFB	7.06822	2.84886	3.77781	8.83804	7.08929	9.57601	0.0100134	1.08722	up	NC_019470.2	68280686	68280860	strongHypo	-0.444	2.81e-06	Distal Intergenic	Molecular Function: sequence-specific DNA binding transcription factor activity (GO:0003700);; Cellular Component: nucleus (GO:0005634);; Cellular Component: transcription factor complex (GO:0005667);; Biological Process: segment specification (GO:0007379);; Biological Process: respiratory gaseous exchange (GO:0007585);; Molecular Function: transcription factor binding (GO:0008134);; Biological P…	--
MAFB	7.06822	2.84886	3.77781	8.83804	7.08929	9.57601	0.0100134	1.08722	up	NC_019470.2	68281624	68281693	strongHypo	-0.403	1.97e-06	Distal Intergenic	Molecular Function: sequence-specific DNA binding transcription factor activity (GO:0003700);; Cellular Component: nucleus (GO:0005634);; Cellular Component: transcription factor complex (GO:0005667);; Biological Process: segment specification (GO:0007379);; Biological Process: respiratory gaseous exchange (GO:0007585);; Molecular Function: transcription factor binding (GO:0008134);; Biological P…	--
MAFB	7.06822	2.84886	3.77781	8.83804	7.08929	9.57601	0.0100134	1.08722	up	NC_019470.2	68455983	68456135	strongHyper	0.331	1.5e-06	Distal Intergenic	Molecular Function: sequence-specific DNA binding transcription factor activity (GO:0003700);; Cellular Component: nucleus (GO:0005634);; Cellular Component: transcription factor complex (GO:0005667);; Biological Process: segment specification (GO:0007379);; Biological Process: respiratory gaseous exchange (GO:0007585);; Molecular Function: transcription factor binding (GO:0008134);; Biological P…	--
MAFB	7.06822	2.84886	3.77781	8.83804	7.08929	9.57601	0.0100134	1.08722	up	NC_019470.2	68586511	68586573	strongHyper	0.403	1.63e-07	Distal Intergenic	Molecular Function: sequence-specific DNA binding transcription factor activity (GO:0003700);; Cellular Component: nucleus (GO:0005634);; Cellular Component: transcription factor complex (GO:0005667);; Biological Process: segment specification (GO:0007379);; Biological Process: respiratory gaseous exchange (GO:0007585);; Molecular Function: transcription factor binding (GO:0008134);; Biological P…	--
JPH2	0.48317	0.657322	0.562174	1.72037	0.715246	1.62015	0.033689	1.4427	up	NC_019470.2	72078578	72078626	strongHypo	-0.408	3.02e-07	Intron (rna31720/gene17295, intron 4 of 9)	Cellular Component: endoplasmic reticulum membrane (GO:0005789);; Biological Process: positive regulation of cytosolic calcium ion concentration (GO:0007204);; Molecular Function: calcium-release channel activity (GO:0015278);; Cellular Component: sarcoplasmic reticulum (GO:0016529);; Cellular Component: Z disc (GO:0030018);; Cellular Component: junctional membrane complex (GO:0030314);; Biologic…	--
SULF2	14.9762	13.8165	16.9568	6.52751	6.73703	5.63811	0.00217816	-1.07413	down	NC_019470.2	75827505	75827628	strongHyper	0.356	4.78e-06	Distal Intergenic	Biological Process: chondrocyte development (GO:0002063);; Biological Process: glomerular filtration (GO:0003094);; Molecular Function: arylsulfatase activity (GO:0004065);; Molecular Function: calcium ion binding (GO:0005509);; Cellular Component: endoplasmic reticulum (GO:0005783);; Cellular Component: Golgi apparatus (GO:0005794);; Cellular Component: plasma membrane (GO:0005886);; Molecular F…	--
SULF2	14.9762	13.8165	16.9568	6.52751	6.73703	5.63811	0.00217816	-1.07413	down	NC_019470.2	75962744	75962762	strongHypo	-0.409	1.16e-11	Distal Intergenic	Biological Process: chondrocyte development (GO:0002063);; Biological Process: glomerular filtration (GO:0003094);; Molecular Function: arylsulfatase activity (GO:0004065);; Molecular Function: calcium ion binding (GO:0005509);; Cellular Component: endoplasmic reticulum (GO:0005783);; Cellular Component: Golgi apparatus (GO:0005794);; Cellular Component: plasma membrane (GO:0005886);; Molecular F…	--
SULF2	14.9762	13.8165	16.9568	6.52751	6.73703	5.63811	0.00217816	-1.07413	down	NC_019470.2	76032778	76032825	strongHypo	-0.373	1.44e-05	Distal Intergenic	Biological Process: chondrocyte development (GO:0002063);; Biological Process: glomerular filtration (GO:0003094);; Molecular Function: arylsulfatase activity (GO:0004065);; Molecular Function: calcium ion binding (GO:0005509);; Cellular Component: endoplasmic reticulum (GO:0005783);; Cellular Component: Golgi apparatus (GO:0005794);; Cellular Component: plasma membrane (GO:0005886);; Molecular F…	--
PREX1	1.24393	1.84479	1.59695	4.00349	3.88741	3.49516	0.00269819	1.20899	up	NC_019470.2	76233865	76233986	strongHypo	-0.586	8.44e-11	Distal Intergenic	Molecular Function: Rho guanyl-nucleotide exchange factor activity (GO:0005089);; Molecular Function: phospholipid binding (GO:0005543);; Cellular Component: cytosol (GO:0005829);; Biological Process: regulation of Rho protein signal transduction (GO:0035023);; Cellular Component: intracellular membrane-bounded organelle (GO:0043231);;	Chemokine signaling pathway (ko04062)
PREX1	1.24393	1.84479	1.59695	4.00349	3.88741	3.49516	0.00269819	1.20899	up	NC_019470.2	76247399	76247845	strongHyper	0.575	6.7e-24	Distal Intergenic	Molecular Function: Rho guanyl-nucleotide exchange factor activity (GO:0005089);; Molecular Function: phospholipid binding (GO:0005543);; Cellular Component: cytosol (GO:0005829);; Biological Process: regulation of Rho protein signal transduction (GO:0035023);; Cellular Component: intracellular membrane-bounded organelle (GO:0043231);;	Chemokine signaling pathway (ko04062)
ZFP1	0.818533	0.228422	0.644802	1.29691	0.907185	1.84428	0.0157288	1.51984	up	NC_019471.2	1891529	1891814	strongHypo	-0.349	1.16e-11	Distal Intergenic	Molecular Function: nucleic acid binding (GO:0003676);; Cellular Component: intracellular (GO:0005622);; Biological Process: regulation of transcription, DNA-templated (GO:0006355);; Molecular Function: metal ion binding (GO:0046872);;	--
MAF	0.474622	0.334015	0.595883	0.822509	1.29019	1.45227	0.00209059	1.53353	up	NC_019471.2	5344545	5344756	strongHypo	-0.383	5.75e-07	Intron (rna32071/gene17514, intron 8 of 8)	Molecular Function: sequence-specific DNA binding transcription factor activity (GO:0003700);; Cellular Component: nucleus (GO:0005634);; Biological Process: regulation of transcription, DNA-templated (GO:0006355);; Molecular Function: sequence-specific DNA binding (GO:0043565);;	Transcriptional misregulation in cancer (ko05202);; Inflammatory bowel disease (IBD) (ko05321)
MAF	0.474622	0.334015	0.595883	0.822509	1.29019	1.45227	0.00209059	1.53353	up	NC_019471.2	5370413	5370585	strongHyper	0.402	3.86e-08	Intron (rna32071/gene17514, intron 8 of 8)	Molecular Function: sequence-specific DNA binding transcription factor activity (GO:0003700);; Cellular Component: nucleus (GO:0005634);; Biological Process: regulation of transcription, DNA-templated (GO:0006355);; Molecular Function: sequence-specific DNA binding (GO:0043565);;	Transcriptional misregulation in cancer (ko05202);; Inflammatory bowel disease (IBD) (ko05321)
MAF	0.474622	0.334015	0.595883	0.822509	1.29019	1.45227	0.00209059	1.53353	up	NC_019471.2	5381919	5382067	strongHyper	0.517	1.6e-07	Intron (rna32071/gene17514, intron 8 of 8)	Molecular Function: sequence-specific DNA binding transcription factor activity (GO:0003700);; Cellular Component: nucleus (GO:0005634);; Biological Process: regulation of transcription, DNA-templated (GO:0006355);; Molecular Function: sequence-specific DNA binding (GO:0043565);;	Transcriptional misregulation in cancer (ko05202);; Inflammatory bowel disease (IBD) (ko05321)
MAF	0.474622	0.334015	0.595883	0.822509	1.29019	1.45227	0.00209059	1.53353	up	NC_019471.2	5390835	5390934	strongHypo	-0.422	1.65e-05	Intron (rna32071/gene17514, intron 8 of 8)	Molecular Function: sequence-specific DNA binding transcription factor activity (GO:0003700);; Cellular Component: nucleus (GO:0005634);; Biological Process: regulation of transcription, DNA-templated (GO:0006355);; Molecular Function: sequence-specific DNA binding (GO:0043565);;	Transcriptional misregulation in cancer (ko05202);; Inflammatory bowel disease (IBD) (ko05321)
MAF	0.474622	0.334015	0.595883	0.822509	1.29019	1.45227	0.00209059	1.53353	up	NC_019471.2	5481006	5481021	strongHypo	-0.435	5.72e-06	Intron (rna32071/gene17514, intron 8 of 8)	Molecular Function: sequence-specific DNA binding transcription factor activity (GO:0003700);; Cellular Component: nucleus (GO:0005634);; Biological Process: regulation of transcription, DNA-templated (GO:0006355);; Molecular Function: sequence-specific DNA binding (GO:0043565);;	Transcriptional misregulation in cancer (ko05202);; Inflammatory bowel disease (IBD) (ko05321)
MAF	0.474622	0.334015	0.595883	0.822509	1.29019	1.45227	0.00209059	1.53353	up	NC_019471.2	5605070	5605223	strongHypo	-0.356	1.43e-13	Distal Intergenic	Molecular Function: sequence-specific DNA binding transcription factor activity (GO:0003700);; Cellular Component: nucleus (GO:0005634);; Biological Process: regulation of transcription, DNA-templated (GO:0006355);; Molecular Function: sequence-specific DNA binding (GO:0043565);;	Transcriptional misregulation in cancer (ko05202);; Inflammatory bowel disease (IBD) (ko05321)
MAF	0.474622	0.334015	0.595883	0.822509	1.29019	1.45227	0.00209059	1.53353	up	NC_019471.2	5706999	5707019	strongHypo	-0.405	5.51e-06	Distal Intergenic	Molecular Function: sequence-specific DNA binding transcription factor activity (GO:0003700);; Cellular Component: nucleus (GO:0005634);; Biological Process: regulation of transcription, DNA-templated (GO:0006355);; Molecular Function: sequence-specific DNA binding (GO:0043565);;	Transcriptional misregulation in cancer (ko05202);; Inflammatory bowel disease (IBD) (ko05321)
MAF	0.474622	0.334015	0.595883	0.822509	1.29019	1.45227	0.00209059	1.53353	up	NC_019471.2	5840007	5840078	strongHyper	0.467	2.54e-05	Distal Intergenic	Molecular Function: sequence-specific DNA binding transcription factor activity (GO:0003700);; Cellular Component: nucleus (GO:0005634);; Biological Process: regulation of transcription, DNA-templated (GO:0006355);; Molecular Function: sequence-specific DNA binding (GO:0043565);;	Transcriptional misregulation in cancer (ko05202);; Inflammatory bowel disease (IBD) (ko05321)
MAF	0.474622	0.334015	0.595883	0.822509	1.29019	1.45227	0.00209059	1.53353	up	NC_019471.2	5865858	5866016	strongHyper	0.333	8.53e-12	Distal Intergenic	Molecular Function: sequence-specific DNA binding transcription factor activity (GO:0003700);; Cellular Component: nucleus (GO:0005634);; Biological Process: regulation of transcription, DNA-templated (GO:0006355);; Molecular Function: sequence-specific DNA binding (GO:0043565);;	Transcriptional misregulation in cancer (ko05202);; Inflammatory bowel disease (IBD) (ko05321)
MAF	0.474622	0.334015	0.595883	0.822509	1.29019	1.45227	0.00209059	1.53353	up	NC_019471.2	6087672	6087916	strongHypo	-0.603	4.69e-10	Distal Intergenic	Molecular Function: sequence-specific DNA binding transcription factor activity (GO:0003700);; Cellular Component: nucleus (GO:0005634);; Biological Process: regulation of transcription, DNA-templated (GO:0006355);; Molecular Function: sequence-specific DNA binding (GO:0043565);;	Transcriptional misregulation in cancer (ko05202);; Inflammatory bowel disease (IBD) (ko05321)
MAF	0.474622	0.334015	0.595883	0.822509	1.29019	1.45227	0.00209059	1.53353	up	NC_019471.2	6201313	6201437	strongHypo	-0.469	2.41e-10	Distal Intergenic	Molecular Function: sequence-specific DNA binding transcription factor activity (GO:0003700);; Cellular Component: nucleus (GO:0005634);; Biological Process: regulation of transcription, DNA-templated (GO:0006355);; Molecular Function: sequence-specific DNA binding (GO:0043565);;	Transcriptional misregulation in cancer (ko05202);; Inflammatory bowel disease (IBD) (ko05321)
MAF	0.474622	0.334015	0.595883	0.822509	1.29019	1.45227	0.00209059	1.53353	up	NC_019471.2	6255544	6255673	strongHypo	-0.47	6.66e-18	Distal Intergenic	Molecular Function: sequence-specific DNA binding transcription factor activity (GO:0003700);; Cellular Component: nucleus (GO:0005634);; Biological Process: regulation of transcription, DNA-templated (GO:0006355);; Molecular Function: sequence-specific DNA binding (GO:0043565);;	Transcriptional misregulation in cancer (ko05202);; Inflammatory bowel disease (IBD) (ko05321)
GAN	2.07172	0.736189	3.18276	3.14309	2.87455	3.52874	0.0050804	1.23781	up	NC_019471.2	7327828	7327953	strongHypo	-0.401	7.2e-09	Distal Intergenic	Cellular Component: cytoplasm (GO:0005737);; Cellular Component: Cul3-RING ubiquitin ligase complex (GO:0031463);;	--
COTL1	1.59217	1.89648	1.48385	5.65394	3.13752	5.33289	0.00490131	1.62836	up	NC_019471.2	10232707	10232755	strongHypo	-0.352	1.07e-09	Intron (rna32159/gene17568, intron 1 of 3)	Molecular Function: actin binding (GO:0003779);; Cellular Component: cytoplasm (GO:0005737);; Cellular Component: cytoskeleton (GO:0005856);; Molecular Function: enzyme binding (GO:0019899);; Cellular Component: nuclear membrane (GO:0031965);; Biological Process: defense response to fungus (GO:0050832);;	--
COTL1	1.59217	1.89648	1.48385	5.65394	3.13752	5.33289	0.00490131	1.62836	up	NC_019471.2	10233157	10233342	strongHypo	-0.305	7.69e-09	Intron (rna32159/gene17568, intron 1 of 3)	Molecular Function: actin binding (GO:0003779);; Cellular Component: cytoplasm (GO:0005737);; Cellular Component: cytoskeleton (GO:0005856);; Molecular Function: enzyme binding (GO:0019899);; Cellular Component: nuclear membrane (GO:0031965);; Biological Process: defense response to fungus (GO:0050832);;	--
IRF8	3.78729	3.55251	2.82566	7.42748	7.4506	9.83042	0.000211792	1.53126	up	NC_019471.2	11256738	11257085	strongHypo	-0.417	6.81e-14	Distal Intergenic	Molecular Function: regulatory region DNA binding (GO:0000975);; Molecular Function: sequence-specific DNA binding transcription factor activity (GO:0003700);; Cellular Component: nucleus (GO:0005634);; Biological Process: phagocytosis (GO:0006909);; Biological Process: immune response (GO:0006955);; Biological Process: myeloid cell differentiation (GO:0030099);; Biological Process: positive regu…	Pertussis (ko05133)
IRF8	3.78729	3.55251	2.82566	7.42748	7.4506	9.83042	0.000211792	1.53126	up	NC_019471.2	11346228	11346466	strongHypo	-0.336	4.27e-06	Distal Intergenic	Molecular Function: regulatory region DNA binding (GO:0000975);; Molecular Function: sequence-specific DNA binding transcription factor activity (GO:0003700);; Cellular Component: nucleus (GO:0005634);; Biological Process: phagocytosis (GO:0006909);; Biological Process: immune response (GO:0006955);; Biological Process: myeloid cell differentiation (GO:0030099);; Biological Process: positive regu…	Pertussis (ko05133)
ZNF469	0.863309	1.05374	1.23277	2.13594	1.8816	1.49057	0.0174167	1.05674	up	NC_019471.2	12891333	12891499	strongHyper	0.329	4.39e-06	Intron (rna32207/gene17603, intron 7 of 10)	--	--
ZNF469	0.863309	1.05374	1.23277	2.13594	1.8816	1.49057	0.0174167	1.05674	up	NC_019471.2	12905506	12905717	strongHypo	-0.336	2.29e-10	Distal Intergenic	--	--
ZNF469	0.863309	1.05374	1.23277	2.13594	1.8816	1.49057	0.0174167	1.05674	up	NC_019471.2	12906120	12906188	strongHypo	-0.634	1.22e-07	Distal Intergenic	--	--
NLRC5	0.77727	2.08589	0.838864	3.13169	1.35375	2.36336	0.00120202	1.79406	up	NC_019471.2	24395600	24395667	strongHypo	-0.386	5.91e-05	Intron (rna32434/gene17751, intron 1 of 52)	--	--
ZNF527	9.17587	7.9776	5.44666	2.34493	3.16092	2.94555	0.0122625	-1.02799	down	NC_019471.2	46388560	46388654	strongHypo	-0.728	5.18e-17	Intron (rna33114/gene18111, intron 5 of 6)	Molecular Function: nucleic acid binding (GO:0003676);; Cellular Component: intracellular (GO:0005622);; Biological Process: regulation of transcription, DNA-templated (GO:0006355);; Molecular Function: metal ion binding (GO:0046872);;	--
LOC101107382	6.51134	5.05419	6.8074	0.896614	1.65918	2.07447	0.00109324	-1.45548	down	NC_019471.2	57075382	57075423	strongHypo	-0.594	2e-12	Intron (rna33918/gene18643, intron 1 of 3)	--	--
LOC101117099	3.33647	4.67144	2.99147	1.05035	1.28358	1.12491	0.00045985	-1.43946	down	NC_019471.2	57562325	57562519	strongHyper	0.489	1.62e-10	Intron (rna33947/gene18652, intron 9 of 9)	--	--
LOC101117099	3.33647	4.67144	2.99147	1.05035	1.28358	1.12491	0.00045985	-1.43946	down	NC_019471.2	57570302	57570543	strongHyper	0.374	6.23e-09	Promoter (2-3kb)	--	--
LOC101117013	0.440119	0.7367	0.474675	1.9503	1.88412	2.08312	0.00816768	2.02078	up	NC_019472.2	2546567	2546739	strongHyper	0.328	6.38e-06	Distal Intergenic	--	NOD-like receptor signaling pathway (ko04621);; Cytosolic DNA-sensing pathway (ko04623);; Amyotrophic lateral sclerosis (ALS) (ko05014);; Salmonella infection (ko05132);; Pertussis (ko05133);; Legionellosis (ko05134);; Influenza A (ko05164)
LOC101117013	0.440119	0.7367	0.474675	1.9503	1.88412	2.08312	0.00816768	2.02078	up	NC_019472.2	2601428	2601457	strongHyper	0.495	1.26e-10	Distal Intergenic	--	NOD-like receptor signaling pathway (ko04621);; Cytosolic DNA-sensing pathway (ko04623);; Amyotrophic lateral sclerosis (ALS) (ko05014);; Salmonella infection (ko05132);; Pertussis (ko05133);; Legionellosis (ko05134);; Influenza A (ko05164)
LOC101117013	0.440119	0.7367	0.474675	1.9503	1.88412	2.08312	0.00816768	2.02078	up	NC_019472.2	2689826	2689966	strongHyper	0.412	1.98e-07	Distal Intergenic	--	NOD-like receptor signaling pathway (ko04621);; Cytosolic DNA-sensing pathway (ko04623);; Amyotrophic lateral sclerosis (ALS) (ko05014);; Salmonella infection (ko05132);; Pertussis (ko05133);; Legionellosis (ko05134);; Influenza A (ko05164)
MMP13	5.53585	4.88812	0.575285	13.1694	13.6793	13.3515	5.39e-06	2.03631	up	NC_019472.2	5189236	5189294	strongHyper	0.48	1.06e-09	Distal Intergenic	Molecular Function: metalloendopeptidase activity (GO:0004222);; Molecular Function: calcium ion binding (GO:0005509);; Cellular Component: proteinaceous extracellular matrix (GO:0005578);; Biological Process: proteolysis (GO:0006508);; Molecular Function: zinc ion binding (GO:0008270);; Biological Process: bone mineralization (GO:0030282);; Biological Process: collagen catabolic process (GO:0030…	--
MMP13	5.53585	4.88812	0.575285	13.1694	13.6793	13.3515	5.39e-06	2.03631	up	NC_019472.2	5278437	5278616	strongHypo	-0.408	3.31e-07	Distal Intergenic	Molecular Function: metalloendopeptidase activity (GO:0004222);; Molecular Function: calcium ion binding (GO:0005509);; Cellular Component: proteinaceous extracellular matrix (GO:0005578);; Biological Process: proteolysis (GO:0006508);; Molecular Function: zinc ion binding (GO:0008270);; Biological Process: bone mineralization (GO:0030282);; Biological Process: collagen catabolic process (GO:0030…	--
TMEM123	69.11	56.5088	64.5718	26.6317	23.6041	25.833	0.000481068	-1.13001	down	NC_019472.2	5800878	5800997	strongHypo	-0.513	1.02e-09	Intron (rna34331/gene18943, intron 3 of 4)	--	--
TMEM123	69.11	56.5088	64.5718	26.6317	23.6041	25.833	0.000481068	-1.13001	down	NC_019472.2	5829167	5829203	strongHyper	0.396	4.39e-08	Intron (rna34333/gene18944, intron 2 of 4)	--	--
TMEM123	69.11	56.5088	64.5718	26.6317	23.6041	25.833	0.000481068	-1.13001	down	NC_019472.2	5831012	5831264	strongHyper	0.319	1.83e-12	Intron (rna34333/gene18944, intron 2 of 4)	--	--
CEP126	5.84863	4.42459	4.38708	1.64576	2.00231	1.22265	0.000417469	-1.39035	down	NC_019472.2	6349626	6349793	strongHyper	0.347	2.42e-10	Intron (rna34352/gene18954, intron 2 of 9)	--	--
CWC15	105.69	112.074	103.606	43.7877	42.0255	42.6446	0.000979046	-1.06539	down	NC_019472.2	14940095	14940200	strongHypo	-0.356	1.62e-07	Distal Intergenic	Biological Process: mRNA splicing, via spliceosome (GO:0000398);; Molecular Function: RNA binding (GO:0003723);; Cellular Component: spliceosomal complex (GO:0005681);;	Spliceosome (ko03040)
PTS	5.22684	13.2761	4.22734	1.40413	1.51788	2.1185	0.000742258	-1.21837	down	NC_019472.2	21962867	21962897	strongHypo	-0.42	1.03e-06	Intron (rna34537/gene19054, intron 8 of 11)	Molecular Function: 6-pyruvoyltetrahydropterin synthase activity (GO:0003874);; Cellular Component: mitochondrion (GO:0005739);; Biological Process: tetrahydrobiopterin biosynthetic process (GO:0006729);; Molecular Function: protein homodimerization activity (GO:0042803);; Molecular Function: metal ion binding (GO:0046872);;	Folate biosynthesis (ko00790)
ZBTB16	1.6039	4.05085	2.53362	7.12899	8.79915	3.61378	0.00680282	2.20327	up	NC_019472.2	23973559	23973586	strongHypo	-0.437	3.16e-05	Distal Intergenic	Biological Process: mesonephros development (GO:0001823);; Molecular Function: nucleic acid binding (GO:0003676);; Biological Process: central nervous system development (GO:0007417);; Biological Process: negative regulation of cell proliferation (GO:0008285);; Biological Process: embryonic pattern specification (GO:0009880);; Biological Process: anterior/posterior pattern specification (GO:00099…	Pathways in cancer (ko05200);; Transcriptional misregulation in cancer (ko05202);; Acute myeloid leukemia (ko05221)
LOC443411	4.60712	5.49038	4.47695	5.07242	2.90279	5.86584	0.00236606	-1.50186	down	NC_019472.2	27993950	27993967	strongHypo	-0.467	3.04e-08	Distal Intergenic	Molecular Function: ion channel activity (GO:0005216);; Biological Process: ion transport (GO:0006811);; Cellular Component: integral component of membrane (GO:0016021);;	--
IL10RA	1.11798	0.627006	0.796162	3.96429	3.79831	6.17615	1.38e-09	2.75985	up	NC_019472.2	28135005	28135175	strongHypo	-0.329	8.38e-07	Distal Intergenic	--	Cytokine-cytokine receptor interaction (ko04060);; Jak-STAT signaling pathway (ko04630);; Toxoplasmosis (ko05145);; Tuberculosis (ko05152);; Epstein-Barr virus infection (ko05169)
SC5D	29.0011	35.3466	27.8498	11.7536	9.97876	9.85645	2.88e-05	-1.35332	down	NC_019472.2	31404606	31404749	strongHypo	-0.516	4.07e-15	Distal Intergenic	Molecular Function: iron ion binding (GO:0005506);; Biological Process: fatty acid biosynthetic process (GO:0006633);; Cellular Component: integral component of membrane (GO:0016021);; Molecular Function: oxidoreductase activity (GO:0016491);; Biological Process: oxidation-reduction process (GO:0055114);;	Steroid biosynthesis (ko00100)
MICAL2	1.63887	2.31093	1.11468	5.03889	4.94725	2.67262	0.00148002	1.54602	up	NC_019472.2	40081799	40081859	strongHypo	-0.306	2.95e-08	Intron (rna34950/gene19261, intron 35 of 36)	Molecular Function: actin binding (GO:0003779);; Cellular Component: cytoplasm (GO:0005737);; Cellular Component: cytoskeleton (GO:0005856);; Molecular Function: zinc ion binding (GO:0008270);; Molecular Function: oxidoreductase activity, acting on paired donors, with incorporation or reduction of molecular oxygen, NAD(P)H as one donor, and incorporation of one atom of oxygen (GO:0016709);; Biolo…	--
MICAL2	1.63887	2.31093	1.11468	5.03889	4.94725	2.67262	0.00148002	1.54602	up	NC_019472.2	40100050	40100070	strongHyper	0.332	5.7e-06	Intron (rna34950/gene19261, intron 36 of 36)	Molecular Function: actin binding (GO:0003779);; Cellular Component: cytoplasm (GO:0005737);; Cellular Component: cytoskeleton (GO:0005856);; Molecular Function: zinc ion binding (GO:0008270);; Molecular Function: oxidoreductase activity, acting on paired donors, with incorporation or reduction of molecular oxygen, NAD(P)H as one donor, and incorporation of one atom of oxygen (GO:0016709);; Biolo…	--
ADM	27.6869	18.028	25.1741	26.9802	49.348	49.16	0.0361035	1.00767	up	NC_019472.2	41834140	41834247	strongHypo	-0.581	8.14e-10	Distal Intergenic	Biological Process: neural tube closure (GO:0001843);; Biological Process: G-protein coupled receptor internalization (GO:0002031);; Molecular Function: hormone activity (GO:0005179);; Cellular Component: extracellular region (GO:0005576);; Cellular Component: cytoplasm (GO:0005737);; Biological Process: heart development (GO:0007507);; Biological Process: positive regulation of cell proliferatio…	--
TRIM66	0.002636	0.010755	0.046956	0.246446	0.112819	0.798423	0.000961481	3.84232	up	NC_019472.2	43364498	43364639	strongHypo	-0.41	4.41e-06	5' UTR	--	--
PPFIBP2	3.50298	2.01506	2.53785	3.99571	5.47558	4.73817	0.00542179	1.0632	up	NC_019472.2	44618952	44619264	strongHyper	0.424	1.31e-07	Intron (rna35081/gene19329, intron 25 of 25)	Molecular Function: DNA binding (GO:0003677);; Molecular Function: integrase activity (GO:0008907);; Biological Process: DNA integration (GO:0015074);;	--
SYT9	6.2723	5.96841	8.51017	2.04943	3.92182	1.95998	0.0164417	-1.46778	down	NC_019472.2	44773794	44774058	strongHypo	-0.814	1.26e-26	Intron (rna35092/gene19331, intron 4 of 6)	Molecular Function: transporter activity (GO:0005215);; Cellular Component: synaptic vesicle (GO:0008021);; Cellular Component: membrane (GO:0016020);; Cellular Component: dense core granule (GO:0031045);; Molecular Function: identical protein binding (GO:0042802);;	--
P4HA3	0.549304	0.472443	0.477634	1.57961	1.1893	1.59045	0.00619411	1.72938	up	NC_019472.2	51783279	51783378	strongHyper	0.428	5.13e-06	Distal Intergenic	Molecular Function: procollagen-proline 4-dioxygenase activity (GO:0004656);; Molecular Function: iron ion binding (GO:0005506);; Cellular Component: endoplasmic reticulum lumen (GO:0005788);; Molecular Function: oxidoreductase activity, acting on single donors with incorporation of molecular oxygen, incorporation of two atoms of oxygen (GO:0016702);; Molecular Function: L-ascorbic acid binding (…	Arginine and proline metabolism (ko00330)
ARRB1	1.92762	1.85522	2.65114	5.02212	4.17487	5.1704	0.000113784	1.33439	up	NC_019472.2	52647428	52647737	strongHypo	-0.319	4.83e-05	Intron (rna35510/gene19665, intron 15 of 15)	Cellular Component: chromatin (GO:0000785);; Biological Process: G-protein coupled receptor internalization (GO:0002031);; Molecular Function: GTPase activator activity (GO:0005096);; Molecular Function: insulin-like growth factor receptor binding (GO:0005159);; Cellular Component: nucleus (GO:0005634);; Cellular Component: cytosol (GO:0005829);; Cellular Component: plasma membrane (GO:0005886);;…	MAPK signaling pathway (ko04010);; Chemokine signaling pathway (ko04062);; Endocytosis (ko04144);; Phototransduction (ko04744);; Morphine addiction (ko05032)
LRRC32	1.21082	2.43742	1.31602	3.15846	3.63442	5.07433	0.00211252	1.30678	up	NC_019472.2	54090287	54090526	strongHyper	0.564	1.18e-30	Distal Intergenic	Biological Process: positive regulation of gene expression (GO:0010628);; Biological Process: negative regulation of activated T cell proliferation (GO:0046007);; Biological Process: negative regulation of cytokine secretion (GO:0050710);;	--
KIF18A	4.61385	2.42563	3.16893	1.02638	0.932697	1.08573	0.00853629	-1.41636	down	NC_019472.2	56714383	56714639	strongHypo	-0.476	5.68e-06	Distal Intergenic	Cellular Component: ruffle (GO:0001726);; Molecular Function: actin binding (GO:0003779);; Molecular Function: ATP binding (GO:0005524);; Cellular Component: nucleus (GO:0005634);; Cellular Component: cytoplasm (GO:0005737);; Cellular Component: kinetochore microtubule (GO:0005828);; Cellular Component: kinesin complex (GO:0005871);; Cellular Component: caveola (GO:0005901);; Biological Process: …	--
KIF18A	4.61385	2.42563	3.16893	1.02638	0.932697	1.08573	0.00853629	-1.41636	down	NC_019472.2	56745942	56745966	strongHypo	-0.465	3.53e-09	Distal Intergenic	Cellular Component: ruffle (GO:0001726);; Molecular Function: actin binding (GO:0003779);; Molecular Function: ATP binding (GO:0005524);; Cellular Component: nucleus (GO:0005634);; Cellular Component: cytoplasm (GO:0005737);; Cellular Component: kinetochore microtubule (GO:0005828);; Cellular Component: kinesin complex (GO:0005871);; Cellular Component: caveola (GO:0005901);; Biological Process: …	--
KIF18A	4.61385	2.42563	3.16893	1.02638	0.932697	1.08573	0.00853629	-1.41636	down	NC_019472.2	56762391	56762620	strongHyper	0.468	4.87e-08	Distal Intergenic	Cellular Component: ruffle (GO:0001726);; Molecular Function: actin binding (GO:0003779);; Molecular Function: ATP binding (GO:0005524);; Cellular Component: nucleus (GO:0005634);; Cellular Component: cytoplasm (GO:0005737);; Cellular Component: kinetochore microtubule (GO:0005828);; Cellular Component: kinesin complex (GO:0005871);; Cellular Component: caveola (GO:0005901);; Biological Process: …	--
METTL15	5.62604	7.50416	5.45451	2.40507	2.74479	2.45067	0.012041	-1.09766	down	NC_019472.2	56896862	56897056	strongHypo	-0.339	2.2e-09	Intron (rna35600/gene19719, intron 3 of 6)	Molecular Function: methyltransferase activity (GO:0008168);; Biological Process: methylation (GO:0032259);;	--
METTL15	5.62604	7.50416	5.45451	2.40507	2.74479	2.45067	0.012041	-1.09766	down	NC_019472.2	56917278	56917340	strongHypo	-0.441	9.93e-12	Intron (rna35600/gene19719, intron 3 of 6)	Molecular Function: methyltransferase activity (GO:0008168);; Biological Process: methylation (GO:0032259);;	--
METTL15	5.62604	7.50416	5.45451	2.40507	2.74479	2.45067	0.012041	-1.09766	down	NC_019472.2	57191356	57191391	strongHyper	0.436	4.8e-07	Distal Intergenic	Molecular Function: methyltransferase activity (GO:0008168);; Biological Process: methylation (GO:0032259);;	--
METTL15	5.62604	7.50416	5.45451	2.40507	2.74479	2.45067	0.012041	-1.09766	down	NC_019472.2	57310018	57310024	strongHypo	-0.372	5.52e-08	Distal Intergenic	Molecular Function: methyltransferase activity (GO:0008168);; Biological Process: methylation (GO:0032259);;	--
METTL15	5.62604	7.50416	5.45451	2.40507	2.74479	2.45067	0.012041	-1.09766	down	NC_019472.2	57609107	57609126	strongHypo	-0.341	4.36e-06	Distal Intergenic	Molecular Function: methyltransferase activity (GO:0008168);; Biological Process: methylation (GO:0032259);;	--
METTL15	5.62604	7.50416	5.45451	2.40507	2.74479	2.45067	0.012041	-1.09766	down	NC_019472.2	57711982	57712241	strongHypo	-0.33	3.1e-06	Distal Intergenic	Molecular Function: methyltransferase activity (GO:0008168);; Biological Process: methylation (GO:0032259);;	--
METTL15	5.62604	7.50416	5.45451	2.40507	2.74479	2.45067	0.012041	-1.09766	down	NC_019472.2	57830915	57830954	strongHypo	-0.454	9.64e-09	Distal Intergenic	Molecular Function: methyltransferase activity (GO:0008168);; Biological Process: methylation (GO:0032259);;	--
METTL15	5.62604	7.50416	5.45451	2.40507	2.74479	2.45067	0.012041	-1.09766	down	NC_019472.2	57832738	57832767	strongHypo	-0.332	1.08e-06	Distal Intergenic	Molecular Function: methyltransferase activity (GO:0008168);; Biological Process: methylation (GO:0032259);;	--
FJX1	0.686777	0.781471	0	1.56324	1.33746	3.54355	0.0417447	2.27567	up	NC_019472.2	64208897	64209011	strongHypo	-0.418	0.000119	Distal Intergenic	Cellular Component: extracellular space (GO:0005615);;	--
C15H11orf74	23.501	35.6064	35.6377	10.3834	9.77229	9.98869	0.00113633	-1.15634	down	NC_019472.2	65191442	65191475	strongHypo	-0.587	2.15e-11	Exon (rna35733/gene19788, exon 7 of 7)	--	--
C15H11orf74	23.501	35.6064	35.6377	10.3834	9.77229	9.98869	0.00113633	-1.15634	down	NC_019472.2	65206778	65206884	strongHyper	0.321	4.86e-08	Distal Intergenic	--	--
C15H11orf74	23.501	35.6064	35.6377	10.3834	9.77229	9.98869	0.00113633	-1.15634	down	NC_019472.2	65771222	65771449	strongHypo	-0.366	3.52e-06	Distal Intergenic	--	--
C15H11orf74	23.501	35.6064	35.6377	10.3834	9.77229	9.98869	0.00113633	-1.15634	down	NC_019472.2	66596480	66596521	strongHypo	-0.366	3.66e-09	Distal Intergenic	--	--
C15H11orf74	23.501	35.6064	35.6377	10.3834	9.77229	9.98869	0.00113633	-1.15634	down	NC_019472.2	66743203	66743467	strongHypo	-0.32	1.07e-10	Distal Intergenic	--	--
C15H11orf74	23.501	35.6064	35.6377	10.3834	9.77229	9.98869	0.00113633	-1.15634	down	NC_019472.2	66764696	66764877	strongHypo	-0.372	1.49e-06	Distal Intergenic	--	--
C15H11orf74	23.501	35.6064	35.6377	10.3834	9.77229	9.98869	0.00113633	-1.15634	down	NC_019472.2	66874400	66874695	strongHypo	-0.439	8.48e-09	Distal Intergenic	--	--
AMBRA1	6.02104	7.66489	7.5077	8.30504	13.0207	8.80848	5.04e-05	1.29523	up	NC_019472.2	74605492	74605510	strongHyper	0.418	1.17e-06	Intron (rna35858/gene19838, intron 10 of 19)	--	--
LCP2	1.15882	0.772054	0.563386	2.28226	1.09939	2.34319	0.00161037	1.73354	up	NC_019473.2	2230074	2230168	strongHypo	-0.466	1.44e-10	Intron (rna36200/gene20129, intron 20 of 20)	Biological Process: mast cell activation (GO:0045576);; Biological Process: cytokine secretion (GO:0050663);;	Rap1 signaling pathway (ko04015);; Osteoclast differentiation (ko04380);; Platelet activation (ko04611);; Natural killer cell mediated cytotoxicity (ko04650);; T cell receptor signaling pathway (ko04660);; Fc epsilon RI signaling pathway (ko04664)
SH3PXD2B	5.50313	4.33704	6.37856	7.61518	14.712	15.7439	0.00159339	1.8183	up	NC_019473.2	4199573	4199634	strongHyper	0.354	3.18e-05	Intron (rna36240/gene20147, intron 12 of 12)	Biological Process: eye development (GO:0001654);; Cellular Component: podosome (GO:0002102);; Cellular Component: cytoplasm (GO:0005737);; Biological Process: superoxide metabolic process (GO:0006801);; Biological Process: cell communication (GO:0007154);; Biological Process: heart development (GO:0007507);; Molecular Function: phosphatidylinositol-5-phosphate binding (GO:0010314);; Biological P…	--
SH3PXD2B	5.50313	4.33704	6.37856	7.61518	14.712	15.7439	0.00159339	1.8183	up	NC_019473.2	4320777	4320833	strongHyper	0.325	0.00225	Distal Intergenic	Biological Process: eye development (GO:0001654);; Cellular Component: podosome (GO:0002102);; Cellular Component: cytoplasm (GO:0005737);; Biological Process: superoxide metabolic process (GO:0006801);; Biological Process: cell communication (GO:0007154);; Biological Process: heart development (GO:0007507);; Molecular Function: phosphatidylinositol-5-phosphate binding (GO:0010314);; Biological P…	--
FAM169A	10.5244	10.9887	11.3748	2.80104	2.86151	3.71216	1.25e-06	-1.62432	down	NC_019473.2	6721458	6721475	strongHypo	-0.667	1.16e-12	Intron (rna36267/gene20172, intron 1 of 12)	--	--
[truncated: 346 more rows]
