# Supplementary material for: Integrative Genome-Wide DNA Methylome and Transcriptome Analysis of Ovaries from Hu Sheep with High and Low Prolific
Source: Front Cell Dev Biol. 2022 Feb 3;10:820558. doi: 10.3389/fcell.2022.820558 (PMC8850840; doi:10.3389/fcell.2022.820558)
Supplement: Supplementary file 2 [file DataSheet1.ZIP › Revised Supplemental Table S1-S17/Table S2.xls]

## Sheet: Sheet1
Table S2 Sequences of siRNAs-specific to ITGB2
Name	Sequence (5′-3′)
siRNA-NC	S:5’-UUCUCCGAACGUGUCACGUTT-3’
	A:5’-ACGUGACACGUUCGGAGAATT-3’
siRNA-576	S:5’-GCAUUGGUUUCGGGUCCUUTT-3’
	A:5’-AAGGACCCGAAACCAAUGCTT-3’
siRNA-1035	S: 5’-CCAUCUUCGCGGUAACCAATT -3’
	A:5’-UUGGUUACCGCGAAGAUGGTT -3’
siRNA-2319	S:5’-CCCAGUGGAACAACGAUAATT-3’
	A:5’-UUAUCGUUGUUCCACUGGGTT-3’
