# Supplementary material for: Integrative Genome-Wide DNA Methylome and Transcriptome Analysis of Ovaries from Hu Sheep with High and Low Prolific
Source: Front Cell Dev Biol. 2022 Feb 3;10:820558. doi: 10.3389/fcell.2022.820558 (PMC8850840; doi:10.3389/fcell.2022.820558)
Supplement: Supplementary file 2 [file DataSheet1.ZIP › Revised Supplemental Table S1-S17/Table S3.xls]

## Sheet: Sheet1
Table S3 Primer sequences used for quantitative reverse transcriptase PCR
Items	Primer sequence (5’-3’)	Fragment Size (bp)	Genebank No.
ITGB2	F: CCCATCTTCGCGGTAACCAA	195	NM_001009485.1
	R: GTAGGCGACTTTCAGGGTGT
LAPTM4B	F: TGGTTGCGGTCACCATACTT	274	XM_027973192.1
	R: TGAAGCGACATCACACCTACC
FST	F: CAGTGCCTGCCACCTGAGAA	190	NM_001257093.1
	R: CTTACTGTCAGGGCACAGCTCATC
SOX9	F: TTCGTGAAGATGACCGACGA	188	XM_027974011.1
	R: AACTTGTCCTCCTCGCTCTC
ITGAM	F: GTGCTGAAAGTTGAGGCGAC	80	NM_001082593.1
	R: ACCACTGGGTCACGACATTC
C1QA	F: TGCGTGAAGGACCAGAGTATC	88	XM_004005142.4
	R: TCCCACTGGACACAGTCGTAT
TREM2	F: CGACCCTCGTGAAAAGACGA	191	XM_004018807.4
	R: AAGGAGTTGTAGGGGCAGGA
FOXO3	F: AGAACTTGCTCCACCACCAG	148	NM_001267889.1
	R: ATAGACTGGCTGACGGGAGA
MPLKIP	F: CATTTTCCCCGCTCCTTCCT	149	XM_012177005.3
	R: GCGGTCCATCACCAAAACAC
GAPDH	F: GTCAAGGCAGAGAACGGGAA	232	XM_012166462.1
	R: GGTTCACGCCCATCACAAAC
