# Supplementary material for: Integrative Genome-Wide DNA Methylome and Transcriptome Analysis of Ovaries from Hu Sheep with High and Low Prolific
Source: Front Cell Dev Biol. 2022 Feb 3;10:820558. doi: 10.3389/fcell.2022.820558 (PMC8850840; doi:10.3389/fcell.2022.820558)
Supplement: Supplementary file 2 [file DataSheet1.ZIP › Revised Supplemental Table S1-S17/Table S4.xls]

## Sheet: Sheet1
Table S4 Whole genome DNA bisulfite sequencing data
Groups	Sample	Clean Reads	Q20 (%)	Mapped (%)	Bisulfite Conversion Rate (%)	Total_mC (%)
LPB+	L4	237169010	94.46	66.88	99.59	3.71
	L5	252938475	94.98	68.00	99.61	3.70
	L6	215586101	94.28	65.07	99.58	3.76
LPBB	L1	212805686	94.42	75.37	99.46	3.43
	L2	240143585	94.55	74.44	99.50	3.39
	L3	216081063	94.35	72.01	99.52	3.54
HPBB	H1	221116974	94.20	72.59	99.40	3.59
	H2	207777912	94.24	74.91	99.41	3.54
	H3	208906017	94.45	75.27	99.42	3.54
