# Supplementary material for: Integrative Genome-Wide DNA Methylome and Transcriptome Analysis of Ovaries from Hu Sheep with High and Low Prolific
Source: Front Cell Dev Biol. 2022 Feb 3;10:820558. doi: 10.3389/fcell.2022.820558 (PMC8850840; doi:10.3389/fcell.2022.820558)
Supplement: Supplementary file 2 [file DataSheet1.ZIP › Revised Supplemental Table S1-S17/Table S5.xls]

## Sheet: CG
Table S5 Differential methylated regions in the LPBB vs. HPBB group
Seqnames	Start	End	Meth_direction	MethDif	P
NW_014639700.1	7067	7280	strongHypo	-0.378	1.62e-05
NW_014639768.1	1075	1088	strongHypo	-0.499	1.81e-08
NW_014640029.1	2236	2687	strongHyper	0.367	3.14e-08
NW_014640040.1	1289	1328	strongHyper	0.548	2.45e-08
NW_014640087.1	1146	1153	strongHypo	-0.55	1.56e-14
NW_014640162.1	4391	4612	strongHyper	0.395	3.44e-12
NW_014640869.1	496	510	strongHypo	-0.337	0.00021
NW_014641112.1	12668	12707	strongHyper	0.617	4.47e-13
NW_014641195.1	5328	5404	strongHypo	-0.444	3.51e-13
NW_014641242.1	9125	9536	strongHypo	-0.309	3.8e-06
NW_014641336.1	2758	2771	strongHyper	0.484	1.13e-10
NW_014641471.1	6723	6777	strongHyper	0.507	5.24e-12
NW_014641693.1	21386	21415	strongHypo	-0.384	7.74e-07
NW_014641694.1	9209	9261	strongHyper	0.57	3.22e-10
NW_014641732.1	3540	3932	strongHypo	-0.345	1.36e-14
NW_014641762.1	6901	6952	strongHyper	0.393	3.33e-07
NW_014641762.1	11346	11582	strongHyper	0.516	5.78e-10
NW_014642311.1	4603	4649	strongHyper	0.492	6.13e-07
NW_014643284.1	8767	8848	strongHyper	0.437	4e-05
NW_014643405.1	1663	1690	strongHypo	-0.372	2.19e-05
NW_014644031.1	1608	1632	strongHyper	0.421	4.32e-07
NC_019458.2	152417	152456	strongHyper	0.433	1.18e-08
NC_019458.2	1092309	1092328	strongHyper	0.421	9.04e-12
NC_019458.2	1631997	1632097	strongHypo	-0.498	2.75e-22
NC_019458.2	2467544	2467583	strongHypo	-0.352	1.31e-10
NC_019458.2	2881570	2881595	strongHyper	0.48	6.16e-08
NC_019458.2	3385945	3386052	strongHyper	0.321	0.00014
NC_019458.2	3626064	3626073	strongHyper	0.404	4.43e-06
NC_019458.2	3748426	3748446	strongHyper	0.535	2.01e-10
NC_019458.2	4088175	4088199	strongHypo	-0.6	5.18e-14
NC_019458.2	4132824	4132829	strongHyper	0.589	1.71e-16
NC_019458.2	4301628	4301690	strongHyper	0.504	2.03e-14
NC_019458.2	4334277	4334286	strongHyper	0.647	9.54e-11
NC_019458.2	4357029	4357241	strongHyper	0.315	1.2e-09
NC_019458.2	4379870	4380150	strongHyper	0.316	2.18e-07
NC_019458.2	4430648	4431016	strongHyper	0.34	4.08e-08
NC_019458.2	4454535	4454857	strongHyper	0.349	1.88e-08
NC_019458.2	4916325	4916447	strongHypo	-0.537	9.94e-14
NC_019458.2	4940856	4940885	strongHyper	0.497	1.97e-10
NC_019458.2	6068815	6068852	strongHypo	-0.386	1.03e-05
NC_019458.2	6094568	6094735	strongHypo	-0.398	1.59e-06
NC_019458.2	6141939	6142320	strongHypo	-0.321	4.88e-05
NC_019458.2	6149975	6150032	strongHypo	-0.434	8.59e-08
NC_019458.2	6163013	6163034	strongHypo	-0.508	4.89e-10
NC_019458.2	6163930	6164099	strongHypo	-0.345	1.87e-09
NC_019458.2	6166668	6167065	strongHypo	-0.334	2.29e-10
NC_019458.2	6422760	6422796	strongHyper	0.553	2.31e-09
NC_019458.2	6439859	6439911	strongHypo	-0.458	1.99e-05
NC_019458.2	6443379	6443406	strongHypo	-0.449	1.87e-09
NC_019458.2	6616301	6616503	strongHypo	-0.41	0.000114
NC_019458.2	6640524	6640679	strongHypo	-0.498	9.17e-07
NC_019458.2	6660870	6661024	strongHyper	0.488	6.92e-08
NC_019458.2	6803896	6804046	strongHyper	0.413	6.72e-07
NC_019458.2	7215413	7215464	strongHyper	0.376	1.1e-05
NC_019458.2	7270188	7270206	strongHyper	0.406	3.68e-12
NC_019458.2	7455742	7455751	strongHyper	0.697	8.31e-17
NC_019458.2	7702926	7703076	strongHyper	0.352	1.66e-05
NC_019458.2	7790423	7790576	strongHyper	0.506	4.85e-06
NC_019458.2	7997163	7997242	strongHyper	0.48	4.6e-08
NC_019458.2	8214837	8214875	strongHyper	0.36	1.35e-06
NC_019458.2	8243562	8243606	strongHyper	0.305	0.00113
NC_019458.2	8431112	8431366	strongHyper	0.363	1.96e-08
NC_019458.2	8469745	8469800	strongHyper	0.503	1.33e-07
NC_019458.2	8952745	8953157	strongHyper	0.3	0.000188
NC_019458.2	9078574	9078598	strongHyper	0.399	1.68e-05
NC_019458.2	9120827	9120840	strongHyper	0.522	8.12e-09
NC_019458.2	9642792	9642802	strongHyper	0.397	1.25e-06
NC_019458.2	9826546	9826644	strongHyper	0.368	1.46e-05
NC_019458.2	10052761	10052777	strongHyper	0.481	1.04e-05
NC_019458.2	11138472	11138548	strongHypo	-0.46	4.23e-08
NC_019458.2	11331192	11331209	strongHypo	-0.434	1.24e-05
NC_019458.2	11666125	11666360	strongHyper	0.374	3.83e-05
NC_019458.2	12156883	12156992	strongHyper	0.341	0.000211
NC_019458.2	12287984	12288108	strongHypo	-0.356	6.83e-09
NC_019458.2	12347447	12347671	strongHypo	-0.316	1.6e-07
NC_019458.2	12647179	12647196	strongHyper	0.365	4.46e-10
NC_019458.2	12681901	12681924	strongHyper	0.697	4.83e-11
NC_019458.2	12790836	12791026	strongHyper	0.374	0.00015
NC_019458.2	12828017	12828024	strongHyper	0.675	1.13e-17
NC_019458.2	12829840	12829967	hypo	-0.3	2.03e-05
NC_019458.2	12852884	12853172	strongHyper	0.347	1.05e-08
NC_019458.2	13453901	13453938	strongHyper	0.515	9.74e-11
NC_019458.2	13457060	13457206	strongHyper	0.418	1.02e-07
NC_019458.2	13936441	13936467	strongHyper	0.54	5.07e-10
NC_019458.2	13998577	13998724	strongHyper	0.39	9.46e-07
NC_019458.2	14346805	14346814	strongHypo	-0.696	1.26e-14
NC_019458.2	14508133	14508274	strongHyper	0.372	4.97e-11
NC_019458.2	14527540	14527647	strongHypo	-0.511	6.79e-10
NC_019458.2	14788445	14788930	strongHyper	0.359	2.8e-05
NC_019458.2	15159323	15159409	strongHyper	0.507	8.49e-08
NC_019458.2	15431636	15431642	strongHyper	0.439	6.19e-10
NC_019458.2	16659645	16659711	strongHypo	-0.471	1.35e-07
NC_019458.2	16813922	16814385	strongHypo	-0.566	1.17e-21
NC_019458.2	16834590	16835005	strongHypo	-0.376	4.26e-12
NC_019458.2	17407681	17407866	strongHypo	-0.304	8.62e-08
NC_019458.2	17529750	17529835	strongHyper	0.374	2.47e-05
NC_019458.2	17541865	17542210	strongHyper	0.519	2.37e-11
NC_019458.2	18235234	18235245	strongHypo	-0.308	2.38e-05
NC_019458.2	18458572	18458660	strongHyper	0.405	1.39e-07
NC_019458.2	18856699	18856929	strongHypo	-0.406	1.13e-14
NC_019458.2	18889238	18889461	strongHypo	-0.469	4.77e-06
NC_019458.2	18892029	18892166	strongHypo	-0.389	4.53e-09
NC_019458.2	19169089	19169101	strongHypo	-0.469	6.88e-07
NC_019458.2	19563101	19563216	strongHyper	0.302	2.38e-05
NC_019458.2	19563620	19563806	strongHypo	-0.414	1.85e-19
NC_019458.2	21087409	21087480	strongHyper	0.336	8.37e-06
NC_019458.2	21575716	21575961	strongHypo	-0.412	5.32e-08
NC_019458.2	22107309	22107462	strongHypo	-0.361	2.34e-05
NC_019458.2	22278300	22278440	strongHyper	0.431	3.21e-06
NC_019458.2	22343738	22343767	strongHyper	0.543	3.29e-11
NC_019458.2	22424818	22424857	strongHyper	0.347	3.79e-07
NC_019458.2	22796402	22796531	strongHypo	-0.461	9.87e-09
NC_019458.2	22866556	22866951	strongHypo	-0.499	5.07e-14
NC_019458.2	23237945	23238095	strongHypo	-0.38	7.87e-07
NC_019458.2	24414094	24414261	strongHyper	0.38	6.02e-06
NC_019458.2	25211457	25211515	strongHyper	0.327	0.00026
NC_019458.2	26439222	26439427	strongHyper	0.418	4.21e-06
NC_019458.2	27143116	27143164	strongHyper	0.492	1.43e-05
NC_019458.2	27238622	27238797	strongHyper	0.352	7.43e-10
NC_019458.2	27240261	27240582	strongHyper	0.449	0.000139
NC_019458.2	27244563	27244613	strongHyper	0.335	1.21e-07
NC_019458.2	28850568	28850834	strongHypo	-0.602	5.19e-07
NC_019458.2	29122162	29122197	strongHypo	-0.308	2.3e-06
NC_019458.2	29936998	29937018	strongHyper	0.346	1.44e-05
NC_019458.2	29961160	29961457	strongHypo	-0.305	2.95e-07
NC_019458.2	30029794	30030045	strongHypo	-0.367	0.000639
NC_019458.2	30105420	30105550	strongHypo	-0.343	6.03e-08
NC_019458.2	30324433	30324722	strongHypo	-0.587	8.38e-13
NC_019458.2	30892910	30893002	strongHyper	0.731	1.79e-14
NC_019458.2	30913473	30913755	strongHyper	0.311	6.99e-05
NC_019458.2	31097622	31097722	strongHypo	-0.329	0.000263
NC_019458.2	31213875	31214119	strongHypo	-0.431	5.52e-10
NC_019458.2	31454733	31455022	strongHyper	0.517	1.08e-09
NC_019458.2	31653686	31653703	strongHypo	-0.468	5.16e-13
NC_019458.2	32343382	32343529	strongHyper	0.396	0.000256
NC_019458.2	32463309	32463339	strongHyper	0.313	0.000188
NC_019458.2	32790327	32790345	strongHyper	0.366	4.06e-05
NC_019458.2	34188265	34188367	strongHyper	0.506	6.64e-09
NC_019458.2	35143194	35143429	strongHyper	0.471	5.05e-09
NC_019458.2	36305339	36305698	strongHyper	0.468	2.13e-15
NC_019458.2	36339491	36339572	strongHyper	0.428	4.16e-06
NC_019458.2	36510671	36510724	strongHypo	-0.442	4e-08
NC_019458.2	36636031	36636445	strongHyper	0.323	6.02e-14
NC_019458.2	36649185	36649416	strongHyper	0.491	6.91e-13
NC_019458.2	36757692	36757745	strongHypo	-0.59	5.76e-09
NC_019458.2	36768684	36768970	strongHypo	-0.441	7.48e-10
NC_019458.2	36793529	36793629	strongHyper	0.7	2e-09
NC_019458.2	37219683	37219837	strongHypo	-0.372	1.5e-08
NC_019458.2	37317664	37317851	strongHypo	-0.481	2.5e-10
NC_019458.2	37343926	37343930	strongHyper	0.688	4.12e-13
NC_019458.2	37502663	37502859	strongHyper	0.323	3.28e-13
NC_019458.2	37509394	37509790	strongHyper	0.485	3.31e-24
NC_019458.2	37537638	37537668	strongHyper	0.45	3.19e-15
NC_019458.2	37559437	37559486	strongHyper	0.412	1.9e-07
NC_019458.2	37565488	37565539	strongHyper	0.523	2.05e-14
NC_019458.2	37642867	37642966	strongHyper	0.384	3.5e-08
NC_019458.2	37694798	37694938	strongHyper	0.369	1.93e-07
NC_019458.2	38230433	38230863	strongHyper	0.374	3.29e-12
NC_019458.2	38333614	38333695	strongHypo	-0.419	5.14e-10
NC_019458.2	38518469	38518490	strongHypo	-0.417	1.81e-10
NC_019458.2	40145079	40145377	strongHyper	0.339	8.83e-12
NC_019458.2	40232760	40232883	strongHypo	-0.512	5.71e-08
NC_019458.2	40276836	40277034	strongHypo	-0.415	2.23e-08
NC_019458.2	40773055	40773183	strongHyper	0.31	5.98e-07
NC_019458.2	40795978	40796205	strongHypo	-0.492	8.68e-09
NC_019458.2	41085158	41085262	strongHypo	-0.335	8.61e-08
NC_019458.2	41262997	41263085	strongHyper	0.441	8.62e-09
NC_019458.2	41687701	41687859	strongHyper	0.553	1.86e-13
NC_019458.2	43233676	43233895	strongHyper	0.406	1.8e-12
NC_019458.2	43822293	43822467	strongHyper	0.329	4.07e-08
NC_019458.2	43837720	43837733	strongHypo	-0.486	6.58e-09
NC_019458.2	44343444	44343544	strongHyper	0.37	8.95e-07
NC_019458.2	44536105	44536329	strongHyper	0.339	0.00011
NC_019458.2	44622437	44622736	strongHyper	0.371	3.08e-11
NC_019458.2	44650702	44650831	strongHypo	-0.448	3.79e-09
NC_019458.2	45013474	45013615	strongHyper	0.438	3.22e-09
NC_019458.2	45086543	45086836	strongHyper	0.334	2.61e-06
NC_019458.2	45189672	45189881	strongHyper	0.482	3.24e-12
NC_019458.2	45198044	45198137	strongHyper	0.608	2.24e-24
NC_019458.2	45199616	45199770	strongHyper	0.434	4.86e-10
NC_019458.2	45243730	45243740	strongHyper	0.648	6e-16
NC_019458.2	45419266	45419565	strongHyper	0.399	5.96e-07
NC_019458.2	45621737	45621758	strongHyper	0.342	2.25e-07
NC_019458.2	45931920	45932189	strongHypo	-0.494	4.73e-07
NC_019458.2	46088325	46088431	strongHypo	-0.543	2.56e-09
NC_019458.2	46132158	46132315	strongHyper	0.34	1.21e-07
NC_019458.2	47264329	47264574	strongHyper	0.443	4.32e-12
NC_019458.2	47441967	47442220	strongHyper	0.397	3.96e-08
NC_019458.2	47593149	47593534	strongHyper	0.447	4.65e-16
NC_019458.2	47633244	47633337	strongHyper	0.382	6.61e-08
NC_019458.2	48614131	48614245	strongHyper	0.384	6.99e-09
NC_019458.2	49613723	49614175	strongHyper	0.472	1.48e-18
NC_019458.2	49787631	49787895	strongHyper	0.403	6.41e-10
NC_019458.2	49817005	49817268	strongHyper	0.481	1.09e-08
NC_019458.2	50025887	50026017	strongHypo	-0.413	7.38e-09
NC_019458.2	50143521	50143714	strongHypo	-0.403	8.48e-06
NC_019458.2	50274488	50274515	strongHyper	0.425	1.73e-07
NC_019458.2	52196508	52196602	strongHyper	0.366	1.27e-05
NC_019458.2	53626554	53626897	strongHyper	0.348	2.28e-07
NC_019458.2	54648232	54648500	strongHyper	0.413	1.18e-09
NC_019458.2	54744267	54744383	strongHypo	-0.45	1.74e-10
NC_019458.2	54934177	54934196	strongHypo	-0.429	1.86e-08
NC_019458.2	54935951	54936384	strongHyper	0.35	2.43e-11
NC_019458.2	54946321	54946551	strongHyper	0.315	7.55e-06
NC_019458.2	55644920	55645170	strongHypo	-0.387	3.31e-08
NC_019458.2	55882289	55882738	strongHyper	0.3	0.000834
NC_019458.2	55895191	55895239	strongHyper	0.356	1.4e-10
NC_019458.2	55949484	55949687	strongHypo	-0.39	3.61e-06
NC_019458.2	56155398	56155638	strongHyper	0.332	1.61e-05
NC_019458.2	56193701	56193753	strongHyper	0.482	3.25e-11
NC_019458.2	57495757	57495892	strongHypo	-0.461	2.29e-07
NC_019458.2	57608180	57608235	strongHyper	0.56	1.65e-07
NC_019458.2	58046064	58046077	strongHypo	-0.467	4.78e-07
NC_019458.2	58664243	58664522	strongHypo	-0.329	3.15e-06
NC_019458.2	58730385	58730399	strongHypo	-0.404	4.88e-10
NC_019458.2	58823075	58823207	strongHypo	-0.408	4.62e-12
NC_019458.2	58830706	58830917	strongHyper	0.571	2.66e-13
NC_019458.2	58882840	58882903	strongHyper	0.411	1.69e-08
NC_019458.2	58946746	58946765	strongHyper	0.427	5.08e-10
NC_019458.2	59215726	59215763	strongHypo	-0.358	8.72e-09
NC_019458.2	59626503	59626649	strongHypo	-0.314	9.38e-09
NC_019458.2	60082059	60082109	strongHyper	0.329	7.86e-12
NC_019458.2	60651619	60651764	strongHyper	0.364	1.04e-07
NC_019458.2	60672963	60673395	strongHyper	0.317	3.88e-12
NC_019458.2	60675411	60675649	strongHyper	0.349	1.06e-06
NC_019458.2	60740961	60741178	strongHypo	-0.455	1.33e-07
NC_019458.2	60743699	60743718	strongHypo	-0.462	4.86e-11
NC_019458.2	60755857	60756147	strongHypo	-0.435	1.67e-07
NC_019458.2	60780295	60780328	strongHyper	0.419	2.87e-07
NC_019458.2	60781095	60781189	strongHyper	0.435	2.21e-09
NC_019458.2	60991075	60991206	strongHypo	-0.346	7.36e-09
NC_019458.2	61117169	61117303	strongHyper	0.33	6.87e-07
NC_019458.2	61848241	61848286	strongHyper	0.548	6.41e-22
NC_019458.2	62146652	62146840	strongHypo	-0.414	7.79e-07
NC_019458.2	62437570	62437596	strongHypo	-0.43	9.44e-12
NC_019458.2	62609445	62609534	strongHyper	0.377	2.87e-06
NC_019458.2	62650429	62650589	strongHypo	-0.428	4.07e-08
NC_019458.2	62968046	62968271	strongHyper	0.329	9.02e-09
NC_019458.2	63306008	63306054	strongHypo	-0.49	2.5e-13
NC_019458.2	63309826	63310034	strongHypo	-0.335	4.03e-08
NC_019458.2	63408134	63408345	strongHyper	0.397	5.35e-05
NC_019458.2	63623248	63623280	strongHypo	-0.432	5.3e-08
NC_019458.2	64439678	64439711	strongHyper	0.381	2.26e-06
NC_019458.2	64446897	64446981	strongHyper	0.426	5.17e-06
NC_019458.2	64635362	64635394	strongHypo	-0.351	2.26e-07
NC_019458.2	64844323	64844608	strongHyper	0.333	1.28e-07
NC_019458.2	65088126	65088310	strongHypo	-0.337	4.78e-08
NC_019458.2	65730735	65730779	strongHyper	0.432	2.45e-06
NC_019458.2	65833738	65833907	strongHyper	0.377	2.37e-05
NC_019458.2	65966354	65966618	strongHyper	0.398	2.06e-16
NC_019458.2	66031126	66031280	strongHyper	0.385	9.99e-12
NC_019458.2	66152748	66152782	strongHypo	-0.525	8.39e-14
NC_019458.2	66560204	66560480	strongHyper	0.425	7.88e-15
NC_019458.2	66565735	66565789	strongHyper	0.379	1.98e-09
NC_019458.2	66609447	66609754	strongHyper	0.311	3.49e-08
NC_019458.2	66631977	66632230	strongHypo	-0.305	1.45e-07
NC_019458.2	66787928	66788063	strongHyper	0.347	1.34e-06
NC_019458.2	67236187	67236532	strongHypo	-0.347	3.19e-07
NC_019458.2	67349768	67349804	strongHyper	0.328	9.75e-05
NC_019458.2	68716638	68716792	strongHyper	0.55	1.4e-08
NC_019458.2	69048508	69048569	strongHyper	0.438	2.35e-09
NC_019458.2	69250021	69250050	strongHypo	-0.391	1.63e-09
NC_019458.2	69900094	69900599	strongHypo	-0.303	2.24e-14
NC_019458.2	70160053	70160225	strongHyper	0.344	9.53e-09
NC_019458.2	70207040	70207214	strongHyper	0.426	6.21e-06
NC_019458.2	70335678	70335971	strongHyper	0.366	5.24e-07
NC_019458.2	70653125	70653210	strongHypo	-0.385	1.19e-06
NC_019458.2	70672816	70673032	strongHypo	-0.436	9.07e-11
NC_019458.2	70684699	70684724	strongHyper	0.472	7.92e-12
NC_019458.2	70723416	70723558	strongHypo	-0.364	3.05e-08
NC_019458.2	71261814	71261920	strongHypo	-0.391	1.74e-05
NC_019458.2	71557983	71558299	strongHypo	-0.311	6.81e-14
NC_019458.2	71563655	71563679	strongHypo	-0.477	7.7e-10
NC_019458.2	71895640	71895659	strongHyper	0.421	4.12e-07
NC_019458.2	72009504	72009635	strongHyper	0.328	1.61e-08
NC_019458.2	72490802	72490907	strongHyper	0.378	3.64e-06
NC_019458.2	73189431	73189438	strongHyper	0.47	4.44e-08
NC_019458.2	73989339	73989505	strongHypo	-0.429	7.46e-07
NC_019458.2	74092077	74092105	strongHyper	0.451	1.65e-08
NC_019458.2	74335002	74335059	strongHyper	0.414	2.72e-05
NC_019458.2	74817451	74817705	strongHyper	0.413	3.75e-08
NC_019458.2	76142815	76142966	strongHyper	0.392	1.82e-07
NC_019458.2	76310014	76310226	strongHyper	0.328	9.26e-06
NC_019458.2	76714752	76714986	strongHypo	-0.36	2.49e-06
NC_019458.2	76838057	76838075	strongHypo	-0.407	2.94e-05
NC_019458.2	77067055	77067066	strongHypo	-0.372	1.48e-05
NC_019458.2	77068128	77068196	strongHyper	0.394	0.000133
NC_019458.2	77446889	77446941	strongHyper	0.316	3.38e-06
NC_019458.2	78070777	78070919	strongHyper	0.409	1.33e-09
NC_019458.2	79375977	79376100	strongHypo	-0.399	1.87e-10
NC_019458.2	79533790	79533938	strongHyper	0.302	2.41e-05
NC_019458.2	80095860	80096127	strongHypo	-0.348	5.38e-07
NC_019458.2	80109647	80109667	strongHypo	-0.626	5.81e-16
NC_019458.2	80210263	80210658	strongHypo	-0.412	6.49e-07
NC_019458.2	80230384	80230599	strongHypo	-0.332	3.98e-07
NC_019458.2	80266726	80266901	strongHypo	-0.426	1.58e-08
NC_019458.2	80567983	80568002	strongHyper	0.517	4.3e-09
NC_019458.2	80864448	80864455	strongHyper	0.417	7.34e-10
NC_019458.2	81429928	81430006	strongHyper	0.322	1.95e-06
NC_019458.2	82088307	82088315	strongHyper	0.562	1.42e-07
NC_019458.2	82529094	82529098	strongHypo	-0.389	1.33e-07
NC_019458.2	83415094	83415183	strongHyper	0.59	3.26e-08
NC_019458.2	83515466	83515521	strongHyper	0.399	1.18e-07
NC_019458.2	83872321	83872452	strongHyper	0.459	1.23e-15
NC_019458.2	84497621	84497838	strongHypo	-0.34	1.25e-05
NC_019458.2	84620787	84620805	strongHypo	-0.432	2.21e-07
NC_019458.2	86769032	86769224	strongHyper	0.497	1.11e-11
NC_019458.2	86969448	86969483	strongHypo	-0.327	0.000482
NC_019458.2	87025908	87025913	strongHypo	-0.406	6.53e-09
NC_019458.2	87029299	87029579	strongHypo	-0.381	7.69e-11
NC_019458.2	87490133	87490216	strongHyper	0.311	2.66e-09
NC_019458.2	87667410	87667599	strongHypo	-0.446	6.91e-08
NC_019458.2	87883470	87883494	strongHyper	0.523	5.52e-14
NC_019458.2	88573109	88573178	strongHypo	-0.473	3.63e-12
NC_019458.2	88908684	88908809	strongHyper	0.493	2.29e-09
NC_019458.2	89453623	89453877	strongHyper	0.453	2.11e-10
NC_019458.2	89543309	89543322	strongHyper	0.762	1.09e-23
NC_019458.2	89590760	89590791	strongHypo	-0.388	3.13e-09
NC_019458.2	89630036	89630294	strongHypo	-0.511	2.65e-13
NC_019458.2	89788319	89788354	strongHyper	0.49	4.66e-07
NC_019458.2	89942378	89942620	strongHypo	-0.398	2.09e-08
NC_019458.2	90328941	90328947	strongHypo	-0.332	0.000142
NC_019458.2	90428054	90428247	strongHypo	-0.308	1.26e-05
NC_019458.2	90866402	90866604	strongHyper	0.46	1.91e-09
NC_019458.2	91440202	91440326	strongHypo	-0.401	4e-10
NC_019458.2	91691655	91691819	strongHyper	0.33	1.29e-07
NC_019458.2	92067396	92067689	strongHyper	0.362	4.99e-05
NC_019458.2	92122107	92122359	strongHyper	0.495	2.23e-10
NC_019458.2	92213507	92213648	strongHyper	0.388	4.55e-11
NC_019458.2	92256381	92256394	strongHypo	-0.361	1.55e-08
NC_019458.2	92613230	92613410	strongHypo	-0.324	9.47e-08
NC_019458.2	92903312	92903430	strongHyper	0.356	3.84e-06
NC_019458.2	92904582	92904899	strongHyper	0.576	5.2e-36
NC_019458.2	92906401	92906477	strongHypo	-0.53	1.55e-10
NC_019458.2	92926031	92926285	strongHyper	0.359	3.45e-07
NC_019458.2	92937578	92937859	strongHyper	0.307	4.49e-06
NC_019458.2	92945937	92945982	strongHyper	0.342	2.07e-08
NC_019458.2	93025707	93025719	strongHyper	0.508	2.16e-12
NC_019458.2	93087816	93088069	strongHyper	0.412	2.52e-08
NC_019458.2	93145905	93145938	strongHyper	0.615	2.1e-09
NC_019458.2	93252467	93252487	strongHyper	0.345	0.000312
NC_019458.2	93436656	93436786	strongHyper	0.537	1.17e-08
NC_019458.2	93509010	93509117	strongHyper	0.654	7.83e-14
NC_019458.2	93648243	93648272	strongHyper	0.314	3.33e-06
NC_019458.2	93706116	93706291	strongHypo	-0.487	2.77e-07
NC_019458.2	93744445	93744529	strongHyper	0.41	3.86e-11
NC_019458.2	93754311	93754398	strongHypo	-0.379	7.38e-07
NC_019458.2	93908410	93908466	strongHyper	0.444	1.13e-11
NC_019458.2	94421455	94421669	strongHyper	0.306	3.3e-12
NC_019458.2	94458748	94458785	strongHypo	-0.425	8.08e-10
NC_019458.2	94625325	94625391	strongHypo	-0.359	0.000203
NC_019458.2	94625485	94625500	strongHyper	0.355	0.000304
NC_019458.2	94854821	94854976	strongHypo	-0.301	3.02e-06
NC_019458.2	95263218	95263226	strongHypo	-0.429	3.77e-08
NC_019458.2	95405659	95405681	strongHypo	-0.511	1.73e-12
NC_019458.2	95459508	95459798	strongHypo	-0.477	3.2e-08
NC_019458.2	95601455	95601584	strongHyper	0.513	9.05e-15
NC_019458.2	95604353	95604597	strongHyper	0.634	1.07e-13
NC_019458.2	95610096	95610244	strongHyper	0.47	3.35e-11
NC_019458.2	95614922	95615474	strongHyper	0.33	1.46e-14
NC_019458.2	95797861	95797947	strongHyper	0.331	2.03e-06
NC_019458.2	95821476	95821639	strongHyper	0.35	8.15e-09
NC_019458.2	95832217	95832377	strongHyper	0.35	1e-05
NC_019458.2	95834709	95834786	strongHypo	-0.317	2.23e-06
NC_019458.2	96300960	96301034	strongHypo	-0.536	2.46e-10
NC_019458.2	96305603	96306241	strongHypo	-0.358	8.8e-20
NC_019458.2	96330960	96331077	strongHypo	-0.368	5.57e-07
NC_019458.2	96638137	96638384	strongHyper	0.521	3.31e-10
NC_019458.2	96716642	96716692	strongHypo	-0.408	1.42e-06
NC_019458.2	96869863	96870025	strongHypo	-0.478	9.96e-08
NC_019458.2	97423063	97423275	strongHyper	0.364	2.23e-08
NC_019458.2	97468676	97468743	strongHyper	0.354	3.26e-09
NC_019458.2	97629892	97630054	strongHyper	0.412	8.78e-07
NC_019458.2	97712411	97712553	strongHypo	-0.313	0.00015
NC_019458.2	99457683	99457707	strongHypo	-0.322	5.55e-11
NC_019458.2	99472627	99472770	strongHyper	0.371	6.47e-08
NC_019458.2	99560333	99560488	strongHyper	0.446	1.2e-12
NC_019458.2	99727897	99727959	strongHyper	0.347	1.78e-06
NC_019458.2	99766571	99766578	strongHypo	-0.467	2.36e-07
NC_019458.2	99895265	99895309	strongHyper	0.382	6.35e-07
NC_019458.2	100830332	100830358	strongHypo	-0.501	3.24e-08
NC_019458.2	101096884	101097078	strongHyper	0.342	3.46e-07
NC_019458.2	101537948	101538004	strongHyper	0.403	1.2e-07
NC_019458.2	102129140	102129266	strongHyper	0.545	2.19e-08
NC_019458.2	102250543	102250560	strongHyper	0.621	1.08e-16
NC_019458.2	102288792	102288806	strongHypo	-0.421	3.56e-09
NC_019458.2	102312541	102312702	strongHypo	-0.326	9.92e-09
NC_019458.2	102420990	102421528	strongHypo	-0.307	5.86e-08
NC_019458.2	103436093	103436424	strongHypo	-0.336	1.29e-07
NC_019458.2	103600864	103600926	strongHyper	0.39	4.54e-06
NC_019458.2	104275097	104275302	strongHyper	0.583	7.03e-13
NC_019458.2	105032253	105032261	strongHypo	-0.333	2.36e-05
NC_019458.2	105407459	105407528	strongHyper	0.302	7.14e-08
NC_019458.2	106425260	106425523	strongHypo	-0.316	1.33e-07
NC_019458.2	106477775	106477808	strongHypo	-0.347	2.28e-06
NC_019458.2	106708318	106708481	strongHypo	-0.394	1.76e-06
NC_019458.2	107137366	107137547	strongHyper	0.479	5.4e-06
NC_019458.2	107342900	107343177	strongHyper	0.383	1.47e-12
NC_019458.2	107440413	107440470	strongHyper	0.48	1.5e-07
NC_019458.2	107453068	107453156	strongHyper	0.537	8.89e-10
NC_019458.2	107461232	107461403	strongHyper	0.408	5.57e-07
NC_019458.2	107790831	107790868	strongHyper	0.314	3.91e-05
NC_019458.2	107815495	107815754	strongHyper	0.607	9.36e-26
NC_019458.2	108185189	108185319	strongHyper	0.35	3.31e-06
NC_019458.2	108198024	108198039	strongHyper	0.504	2.1e-13
NC_019458.2	108198984	108199172	strongHyper	0.323	1.25e-06
NC_019458.2	108208904	108209096	strongHyper	0.484	3.73e-09
NC_019458.2	108214334	108214428	strongHypo	-0.474	1.56e-07
NC_019458.2	108443718	108443860	strongHyper	0.47	2.55e-07
NC_019458.2	109587289	109587305	strongHypo	-0.456	5.96e-08
NC_019458.2	110766528	110766617	strongHyper	0.402	4.88e-06
NC_019458.2	110903026	110903044	strongHypo	-0.334	8.79e-05
NC_019458.2	111132642	111132892	strongHypo	-0.428	2.48e-14
NC_019458.2	111453680	111453764	strongHyper	0.465	5.81e-10
NC_019458.2	111467460	111467471	strongHypo	-0.45	1.01e-12
NC_019458.2	111498513	111498558	strongHyper	0.786	3.12e-14
NC_019458.2	111507645	111507901	strongHyper	0.41	5.25e-20
NC_019458.2	111539888	111539899	strongHyper	0.431	7.64e-07
NC_019458.2	111630974	111631039	strongHypo	-0.401	1.1e-08
NC_019458.2	111681945	111682104	strongHypo	-0.379	6.3e-06
NC_019458.2	111731634	111731746	strongHypo	-0.608	2.03e-10
NC_019458.2	112176853	112176943	strongHypo	-0.531	7.05e-10
NC_019458.2	112572244	112572256	strongHyper	0.47	1.18e-08
NC_019458.2	112751811	112751970	strongHyper	0.597	1.45e-13
NC_019458.2	114221667	114221708	strongHyper	0.494	1.13e-07
NC_019458.2	114617941	114618052	strongHyper	0.366	2.24e-07
NC_019458.2	114659025	114659036	strongHypo	-0.501	2.73e-10
NC_019458.2	114758024	114758136	strongHyper	0.459	2.19e-06
NC_019458.2	114769059	114769294	strongHyper	0.377	4.76e-08
NC_019458.2	114835555	114835784	strongHyper	0.528	2.81e-09
NC_019458.2	114850287	114850355	strongHyper	0.555	3.12e-07
NC_019458.2	116157796	116157850	strongHyper	0.311	0.000783
NC_019458.2	116699201	116699236	strongHyper	0.492	6.01e-10
NC_019458.2	116738980	116739044	strongHyper	0.515	1.57e-07
NC_019458.2	116745342	116745663	strongHyper	0.329	4.27e-13
NC_019458.2	116751223	116751302	strongHyper	0.689	2.46e-24
NC_019458.2	116770972	116771119	strongHypo	-0.373	5.75e-10
NC_019458.2	116811677	116811944	strongHyper	0.334	1.01e-06
NC_019458.2	116812954	116813098	strongHyper	0.365	7.46e-09
NC_019458.2	116852112	116852200	strongHyper	0.459	5.56e-05
NC_019458.2	117089024	117089087	strongHypo	-0.448	2.89e-16
NC_019458.2	120418735	120418925	strongHyper	0.306	7.04e-06
NC_019458.2	120996672	120996923	strongHyper	0.326	6.47e-08
NC_019458.2	121003209	121003249	strongHyper	0.417	2.92e-11
NC_019458.2	121259272	121259320	strongHyper	0.447	1.09e-17
NC_019458.2	121658759	121658768	strongHyper	0.329	1.85e-06
NC_019458.2	122068992	122069041	strongHyper	0.442	1.3e-09
NC_019458.2	122297888	122298070	strongHypo	-0.369	5.59e-05
NC_019458.2	122455569	122455632	strongHyper	0.503	5.72e-09
NC_019458.2	122634362	122634588	strongHyper	0.397	1.26e-07
NC_019458.2	122858725	122858885	strongHyper	0.363	2.4e-07
NC_019458.2	122999840	123000224	strongHyper	0.314	5.67e-07
NC_019458.2	123012826	123013046	strongHyper	0.417	3.99e-11
NC_019458.2	123080835	123081035	strongHyper	0.346	8.33e-12
NC_019458.2	123155171	123155231	strongHypo	-0.528	1.38e-11
NC_019458.2	123204448	123204653	strongHyper	0.355	4.36e-06
NC_019458.2	123210336	123210541	strongHyper	0.389	8.94e-15
NC_019458.2	123220152	123220379	strongHyper	0.485	2.88e-08
NC_019458.2	123291406	123291486	strongHyper	0.507	7.15e-12
NC_019458.2	123989296	123989341	strongHypo	-0.455	1.39e-06
NC_019458.2	124013926	124014177	strongHyper	0.44	4.87e-08
NC_019458.2	124015931	124015948	strongHyper	0.302	2.43e-07
NC_019458.2	124035790	124035996	strongHyper	0.54	2.64e-13
NC_019458.2	124836702	124836783	strongHyper	0.771	8.61e-16
NC_019458.2	124837184	124837424	strongHyper	0.623	1.74e-16
NC_019458.2	125053273	125053335	strongHyper	0.359	1.37e-05
NC_019458.2	125299325	125299483	strongHypo	-0.41	9.55e-09
NC_019458.2	125596089	125596254	strongHypo	-0.379	1.25e-07
NC_019458.2	126062259	126062333	strongHyper	0.504	1.18e-08
NC_019458.2	126330727	126330818	strongHyper	0.339	7.61e-08
NC_019458.2	126419608	126419905	strongHyper	0.37	8.78e-08
NC_019458.2	127955340	127955574	strongHyper	0.339	1.8e-13
NC_019458.2	128216232	128216296	strongHypo	-0.31	9.74e-07
NC_019458.2	128610264	128610314	strongHyper	0.33	5.59e-08
NC_019458.2	128736245	128736273	strongHypo	-0.706	1.66e-10
NC_019458.2	129630798	129630820	strongHyper	0.422	2.5e-06
NC_019458.2	129824462	129824587	strongHyper	0.54	5.99e-07
NC_019458.2	129888477	129888573	strongHyper	0.313	3.22e-06
NC_019458.2	130020596	130020607	strongHypo	-0.531	1.77e-10
NC_019458.2	130046877	130047124	strongHypo	-0.329	1.41e-08
NC_019458.2	130079048	130079345	strongHypo	-0.327	1.62e-06
NC_019458.2	130326522	130326766	strongHypo	-0.313	5.76e-10
NC_019458.2	131684339	131684616	strongHyper	0.336	3.65e-07
NC_019458.2	131757125	131757231	strongHyper	0.32	0.00151
NC_019458.2	131939067	131939119	strongHyper	0.361	4.63e-11
NC_019458.2	131957369	131957419	strongHyper	0.418	6.11e-06
NC_019458.2	131980871	131980980	strongHyper	0.506	9.59e-15
NC_019458.2	132205365	132205626	strongHyper	0.422	1.82e-06
NC_019458.2	132222706	132222784	strongHyper	0.395	1.98e-07
NC_019458.2	132245037	132245135	strongHyper	0.33	3.53e-05
NC_019458.2	132395547	132395608	strongHyper	0.412	3.11e-05
NC_019458.2	132809884	132809957	strongHyper	0.347	1.57e-05
NC_019458.2	133204870	133204911	strongHyper	0.51	6.66e-10
NC_019458.2	133207318	133207357	strongHyper	0.501	2.64e-10
NC_019458.2	133241858	133242004	strongHyper	0.37	5.57e-09
NC_019458.2	133271381	133271401	strongHyper	0.436	5.38e-07
NC_019458.2	133511426	133511592	strongHyper	0.303	2.25e-05
NC_019458.2	133977066	133977088	strongHyper	0.351	2.08e-07
NC_019458.2	134373978	134374008	strongHypo	-0.53	1.42e-22
NC_019458.2	134390521	134390652	strongHyper	0.323	3.64e-06
NC_019458.2	134561500	134561535	strongHypo	-0.421	7.84e-07
NC_019458.2	135061500	135061613	strongHypo	-0.325	1.59e-06
NC_019458.2	135095285	135095416	strongHypo	-0.517	3.47e-17
NC_019458.2	135925042	135925221	strongHyper	0.355	1.93e-09
NC_019458.2	135961140	135961330	strongHyper	0.305	3.39e-05
NC_019458.2	136537884	136537895	strongHypo	-0.408	1.21e-09
NC_019458.2	137536035	137536129	strongHyper	0.497	5.8e-06
NC_019458.2	137761501	137761506	strongHypo	-0.428	2.5e-07
NC_019458.2	137867143	137867164	strongHypo	-0.404	1.5e-06
NC_019458.2	137870462	137870528	strongHyper	0.361	2.19e-12
NC_019458.2	138034732	138034843	strongHypo	-0.377	4.08e-07
NC_019458.2	138164301	138164436	strongHyper	0.346	1.61e-05
NC_019458.2	138839789	138840035	strongHyper	0.401	1.41e-09
NC_019458.2	138888110	138888184	strongHyper	0.611	1.92e-21
NC_019458.2	139611795	139611946	strongHypo	-0.342	0.00014
NC_019458.2	139973747	139973770	strongHyper	0.506	8.4e-12
NC_019458.2	140158326	140158356	strongHypo	-0.385	2.22e-12
NC_019458.2	140202838	140203025	strongHypo	-0.311	5.54e-07
NC_019458.2	140293410	140293498	strongHyper	0.417	6.38e-06
NC_019458.2	140353498	140353617	strongHyper	0.438	3.61e-09
NC_019458.2	140612319	140612586	strongHyper	0.719	5.97e-19
NC_019458.2	140744093	140744246	strongHypo	-0.554	7.32e-08
NC_019458.2	141240668	141240786	strongHyper	0.52	1.3e-09
NC_019458.2	142058782	142059014	strongHyper	0.346	1.57e-09
NC_019458.2	142184238	142184293	strongHyper	0.617	1.28e-14
NC_019458.2	142187997	142188147	strongHyper	0.457	2.71e-08
NC_019458.2	142348420	142348606	strongHypo	-0.551	9.75e-19
NC_019458.2	142371338	142371396	strongHyper	0.551	7.16e-07
NC_019458.2	142808059	142808120	strongHypo	-0.504	1.17e-13
NC_019458.2	143302428	143302509	strongHypo	-0.436	1.38e-07
NC_019458.2	143616321	143616554	strongHyper	0.328	6.97e-10
NC_019458.2	143788534	143788776	strongHyper	0.469	2.67e-11
NC_019458.2	143840742	143841125	strongHyper	0.332	8.54e-09
NC_019458.2	144278793	144279364	strongHyper	0.431	1.18e-09
NC_019458.2	144756207	144756326	strongHyper	0.431	3.25e-08
NC_019458.2	144969767	144969926	strongHyper	0.408	1.36e-11
NC_019458.2	145301764	145302086	strongHyper	0.383	6.48e-09
NC_019458.2	145484298	145484310	strongHyper	0.436	5.26e-12
NC_019458.2	145627344	145627457	strongHyper	0.46	5.02e-09
NC_019458.2	145645699	145645901	strongHyper	0.385	6.52e-07
NC_019458.2	145757797	145757829	strongHypo	-0.315	5.46e-07
NC_019458.2	145783923	145784022	strongHypo	-0.511	6.92e-14
NC_019458.2	145960441	145960508	strongHyper	0.407	6.24e-07
NC_019458.2	146110057	146110129	strongHyper	0.444	3.75e-08
NC_019458.2	146353029	146353108	strongHypo	-0.432	1.86e-08
NC_019458.2	146584659	146584705	strongHyper	0.487	2.5e-17
NC_019458.2	146758693	146758932	strongHyper	0.359	1.64e-07
NC_019458.2	147070136	147070192	strongHyper	0.343	1.81e-07
NC_019458.2	147271876	147272167	strongHypo	-0.309	1.98e-05
NC_019458.2	148112190	148112208	strongHyper	0.448	7.76e-10
NC_019458.2	148723215	148723251	strongHyper	0.39	3.17e-07
NC_019458.2	148737518	148737704	strongHyper	0.431	1.78e-07
NC_019458.2	149067365	149067685	strongHyper	0.394	5.58e-09
NC_019458.2	149263245	149263379	strongHyper	0.538	7.83e-11
NC_019458.2	150078968	150079122	strongHypo	-0.407	3.66e-08
NC_019458.2	150197238	150197516	strongHyper	0.45	3.08e-11
NC_019458.2	150730401	150730410	strongHyper	0.525	6.8e-08
NC_019458.2	151698702	151698762	strongHypo	-0.498	1.85e-07
NC_019458.2	151764476	151764754	strongHyper	0.337	6.01e-11
NC_019458.2	151818526	151818534	strongHyper	0.417	2.75e-07
NC_019458.2	152208956	152209102	strongHyper	0.441	1.36e-15
NC_019458.2	153438764	153438829	strongHyper	0.45	3.41e-07
NC_019458.2	153588749	153588893	strongHyper	0.383	1.04e-09
NC_019458.2	154075996	154076264	strongHyper	0.32	1.12e-05
NC_019458.2	154395860	154395877	strongHyper	0.652	1.34e-11
NC_019458.2	154442677	154442702	strongHyper	0.607	1.49e-12
NC_019458.2	154832328	154832393	strongHypo	-0.419	2.71e-10
NC_019458.2	154931597	154931902	strongHypo	-0.308	1.86e-05
NC_019458.2	155889816	155889865	strongHyper	0.548	4.66e-07
NC_019458.2	156025677	156025838	strongHypo	-0.361	8.28e-11
NC_019458.2	156153387	156153755	strongHyper	0.313	3.2e-05
NC_019458.2	156163974	156164096	strongHypo	-0.398	1.3e-08
NC_019458.2	156213667	156213883	strongHypo	-0.327	1.39e-08
NC_019458.2	156233270	156233381	strongHyper	0.406	1.13e-06
NC_019458.2	156348145	156348197	strongHyper	0.322	2.04e-07
NC_019458.2	156571259	156571413	strongHyper	0.39	4.13e-09
NC_019458.2	156670493	156670653	strongHyper	0.462	2.19e-13
NC_019458.2	157302348	157302486	strongHypo	-0.421	1.21e-05
NC_019458.2	157464352	157464472	strongHyper	0.309	2.32e-05
NC_019458.2	157646954	157647017	strongHypo	-0.323	0.000143
NC_019458.2	157679206	157679465	strongHyper	0.38	5.15e-09
NC_019458.2	157757617	157757645	strongHyper	0.408	3.49e-10
NC_019458.2	157800841	157801081	strongHyper	0.7	2.16e-09
NC_019458.2	157850813	157851076	strongHyper	0.445	3.72e-10
NC_019458.2	158349803	158349919	strongHyper	0.511	3.92e-10
NC_019458.2	158350269	158350447	strongHyper	0.359	2.74e-07
NC_019458.2	158654656	158654747	strongHyper	0.388	7.13e-08
NC_019458.2	158833261	158833783	strongHyper	0.324	2.26e-11
NC_019458.2	158871961	158872016	strongHyper	0.484	1.35e-09
NC_019458.2	158890828	158891040	strongHypo	-0.486	1.16e-09
NC_019458.2	158892389	158892603	strongHypo	-0.852	3.93e-45
NC_019458.2	159398018	159398357	strongHyper	0.363	6.81e-07
NC_019458.2	159486125	159486250	strongHypo	-0.45	1.52e-09
NC_019458.2	159529341	159529502	strongHyper	0.522	3.57e-10
NC_019458.2	159905007	159905050	strongHypo	-0.363	3.61e-08
NC_019458.2	159945791	159946042	strongHypo	-0.378	1.21e-09
NC_019458.2	160049555	160049763	strongHyper	0.387	1.77e-12
NC_019458.2	160840357	160840431	strongHyper	0.386	2.97e-08
NC_019458.2	160941566	160941775	strongHyper	0.438	6.47e-21
NC_019458.2	160950745	160950948	strongHyper	0.387	7.18e-12
NC_019458.2	160966566	160966665	strongHypo	-0.412	1.21e-09
NC_019458.2	161172854	161172878	strongHypo	-0.388	2.38e-09
NC_019458.2	161269863	161270091	strongHyper	0.556	2.44e-12
NC_019458.2	161290719	161291261	strongHypo	-0.412	1.26e-18
NC_019458.2	161379177	161379391	strongHyper	0.475	8.82e-16
NC_019458.2	161487300	161487326	strongHypo	-0.546	2.12e-12
NC_019458.2	161531179	161531505	strongHyper	0.353	6.54e-11
NC_019458.2	161659406	161659587	strongHyper	0.377	2.04e-06
NC_019458.2	161749043	161749097	strongHyper	0.303	0.0019
NC_019458.2	161759897	161759981	strongHyper	0.359	1.13e-07
NC_019458.2	162351935	162351979	strongHypo	-0.372	1.89e-05
NC_019458.2	162673726	162673744	strongHyper	0.361	1.81e-07
NC_019458.2	162773025	162773121	strongHyper	0.39	2.39e-06
NC_019458.2	163002874	163003117	strongHyper	0.579	3.16e-16
NC_019458.2	163039999	163040290	strongHyper	0.365	5.42e-11
NC_019458.2	163204786	163204845	strongHyper	0.468	4.07e-13
NC_019458.2	163244600	163244698	strongHyper	0.338	7.44e-09
NC_019458.2	163476285	163476304	strongHyper	0.368	2.06e-05
NC_019458.2	163539868	163540101	strongHyper	0.706	2.44e-15
NC_019458.2	163694470	163694478	strongHypo	-0.432	2.44e-05
NC_019458.2	163702593	163702755	strongHyper	0.419	4.31e-16
NC_019458.2	163721606	163721885	strongHyper	0.414	8.41e-09
NC_019458.2	163722384	163722510	strongHyper	0.607	2.67e-11
NC_019458.2	163731085	163731132	strongHyper	0.308	1.55e-05
NC_019458.2	163768971	163769061	strongHyper	0.436	1.53e-08
NC_019458.2	163771845	163772102	strongHyper	0.359	1.65e-08
NC_019458.2	164313772	164313982	strongHypo	-0.329	1.7e-08
NC_019458.2	164495778	164495789	strongHyper	0.444	3.06e-06
NC_019458.2	164566007	164566233	strongHypo	-0.352	1.85e-05
NC_019458.2	164804695	164804890	strongHypo	-0.458	4.06e-08
NC_019458.2	165063919	165064133	strongHyper	0.453	3.62e-14
NC_019458.2	165065677	165066006	strongHyper	0.474	4.43e-11
NC_019458.2	165098804	165098824	strongHyper	0.51	2.04e-11
NC_019458.2	165955384	165955866	strongHyper	0.338	1.53e-07
NC_019458.2	165998222	165998347	strongHyper	0.485	1.18e-07
NC_019458.2	166225368	166225605	strongHypo	-0.466	4.71e-07
NC_019458.2	166307369	166307416	strongHypo	-0.492	4.07e-16
NC_019458.2	166375265	166375561	strongHyper	0.311	7.08e-08
NC_019458.2	166430657	166430912	strongHypo	-0.391	1.84e-05
NC_019458.2	167033088	167033292	strongHyper	0.333	1.56e-06
NC_019458.2	167288791	167288880	strongHyper	0.305	1.84e-06
NC_019458.2	167299638	167299742	strongHyper	0.457	1.09e-07
NC_019458.2	167452423	167452590	strongHyper	0.501	2.96e-10
NC_019458.2	167572644	167572745	strongHyper	0.494	3.43e-08
NC_019458.2	167575507	167575616	strongHyper	0.473	2.71e-09
NC_019458.2	167726676	167727277	strongHypo	-0.395	1.66e-07
NC_019458.2	167835274	167835371	strongHyper	0.492	2.35e-08
NC_019458.2	167933033	167933225	strongHyper	0.411	2.95e-08
NC_019458.2	168108120	168108133	strongHyper	0.472	3.5e-11
NC_019458.2	168297795	168298033	strongHyper	0.395	4.05e-08
NC_019458.2	169160223	169160284	strongHypo	-0.374	1e-06
NC_019458.2	169368931	169369156	strongHypo	-0.436	1.5e-19
NC_019458.2	169566444	169566523	strongHyper	0.3	2.85e-07
NC_019458.2	169601807	169601850	strongHyper	0.611	9.51e-11
NC_019458.2	169725276	169725342	strongHyper	0.707	3.88e-12
NC_019458.2	169860662	169860688	strongHyper	0.41	1.31e-08
NC_019458.2	169884810	169885053	strongHypo	-0.318	3.57e-07
NC_019458.2	170009247	170009549	strongHypo	-0.301	7.79e-06
NC_019458.2	170309931	170309943	strongHyper	0.446	5.09e-08
NC_019458.2	170398258	170398348	strongHyper	0.587	1.18e-15
NC_019458.2	170633935	170634023	strongHypo	-0.573	8.15e-12
NC_019458.2	170669838	170670125	strongHypo	-0.468	7.42e-13
NC_019458.2	170699143	170699348	strongHypo	-0.74	6.58e-27
NC_019458.2	170705694	170705956	strongHypo	-0.402	4.44e-09
NC_019458.2	170795404	170795454	strongHypo	-0.365	6.61e-10
NC_019458.2	170906062	170906283	strongHyper	0.58	5.5e-08
NC_019458.2	171053395	171053449	strongHypo	-0.534	1.05e-10
NC_019458.2	171125907	171125961	strongHypo	-0.467	3.85e-07
NC_019458.2	171134069	171134222	strongHypo	-0.311	4.42e-07
NC_019458.2	171147122	171147187	strongHypo	-0.653	6.42e-11
NC_019458.2	171150457	171150599	strongHypo	-0.438	5.88e-08
NC_019458.2	171229728	171229971	strongHypo	-0.313	1.46e-08
NC_019458.2	171250628	171250733	strongHypo	-0.322	2.06e-09
NC_019458.2	171422623	171422861	strongHyper	0.384	5.26e-08
NC_019458.2	171957820	171958221	strongHyper	0.316	3.38e-06
NC_019458.2	172024679	172024684	strongHyper	0.551	8.92e-10
NC_019458.2	172133649	172133974	strongHypo	-0.449	9.87e-08
NC_019458.2	172153903	172154376	strongHypo	-0.324	2.22e-08
NC_019458.2	172170929	172171179	strongHyper	0.339	0.000217
NC_019458.2	172618506	172618548	strongHyper	0.446	9.34e-06
NC_019458.2	172666671	172666932	strongHyper	0.408	5.96e-07
NC_019458.2	173648162	173648656	strongHypo	-0.364	8.51e-09
NC_019458.2	173980599	173980794	strongHyper	0.403	4.43e-05
NC_019458.2	174238705	174238750	strongHypo	-0.313	2.91e-09
NC_019458.2	174280103	174280274	strongHypo	-0.349	6.31e-05
NC_019458.2	174463516	174463581	strongHypo	-0.412	2.2e-09
NC_019458.2	174511865	174511879	strongHyper	0.415	2.78e-08
NC_019458.2	174754382	174754454	strongHypo	-0.488	7e-07
NC_019458.2	175353600	175353613	strongHyper	0.566	3.9e-09
NC_019458.2	175445634	175445648	strongHypo	-0.402	4.82e-07
NC_019458.2	176010711	176010996	strongHypo	-0.425	1.27e-08
NC_019458.2	176199154	176199198	strongHyper	0.46	2.33e-20
NC_019458.2	176333918	176334141	strongHyper	0.449	1.72e-09
NC_019458.2	176743856	176744051	strongHyper	0.513	4.55e-17
NC_019458.2	176745814	176745875	strongHyper	0.569	3.03e-08
NC_019458.2	177241823	177241904	strongHypo	-0.306	7.57e-06
NC_019458.2	177253507	177253714	strongHyper	0.468	5.88e-18
NC_019458.2	177292346	177292539	strongHyper	0.325	1.68e-17
NC_019458.2	177370912	177370955	strongHyper	0.51	1.52e-07
NC_019458.2	177704919	177705106	strongHyper	0.334	7.43e-07
NC_019458.2	177932967	177933143	strongHyper	0.448	1.03e-09
NC_019458.2	177986015	177986024	strongHyper	0.383	5.89e-06
NC_019458.2	178194086	178194198	strongHyper	0.519	2.03e-09
NC_019458.2	178537011	178537141	strongHyper	0.376	1.56e-14
NC_019458.2	178736889	178736922	strongHypo	-0.441	7.44e-10
NC_019458.2	179054282	179054388	strongHyper	0.319	3.07e-08
NC_019458.2	179176412	179176622	strongHyper	0.317	1.02e-05
NC_019458.2	179333479	179333597	strongHyper	0.498	1.94e-11
NC_019458.2	179384391	179384660	strongHypo	-0.646	3.02e-17
NC_019458.2	179537230	179537409	strongHypo	-0.324	2.93e-07
NC_019458.2	179590988	179591094	strongHypo	-0.56	1.22e-07
NC_019458.2	179761052	179761203	strongHyper	0.524	2.71e-11
NC_019458.2	180099211	180099436	strongHyper	0.489	1.96e-08
NC_019458.2	180190853	180190971	strongHyper	0.344	3.44e-07
NC_019458.2	180196572	180196597	strongHyper	0.519	1.76e-12
NC_019458.2	180415929	180416112	strongHyper	0.358	5.18e-10
NC_019458.2	180526549	180527005	strongHyper	0.362	4.92e-06
NC_019458.2	180608034	180608082	strongHyper	0.532	4.46e-10
NC_019458.2	180883590	180883841	strongHyper	0.305	3.13e-06
NC_019458.2	182367457	182367498	strongHypo	-0.383	1.66e-09
NC_019458.2	182409653	182409669	strongHypo	-0.312	4.93e-07
NC_019458.2	182498146	182498174	strongHypo	-0.422	5.7e-08
NC_019458.2	183518179	183518248	strongHyper	0.461	9.46e-12
NC_019458.2	184737093	184737340	strongHyper	0.354	6.78e-05
NC_019458.2	184894879	184894935	strongHyper	0.442	1.02e-05
NC_019458.2	185331072	185331093	strongHyper	0.458	7.21e-10
NC_019458.2	187447148	187447205	strongHypo	-0.341	5.9e-05
NC_019458.2	187476739	187476859	strongHypo	-0.454	5.26e-08
NC_019458.2	188003344	188003415	strongHyper	0.406	3.59e-08
NC_019458.2	189727359	189727389	strongHypo	-0.546	2.62e-09
NC_019458.2	190127334	190127646	strongHypo	-0.551	1.54e-20
NC_019458.2	190394841	190394986	strongHyper	0.483	4.65e-07
NC_019458.2	190481047	190481197	strongHyper	0.312	2.58e-07
NC_019458.2	190935311	190935604	strongHyper	0.357	8.76e-07
NC_019458.2	191279028	191279160	strongHypo	-0.461	5.3e-11
NC_019458.2	191369733	191370064	strongHyper	0.49	2.24e-16
NC_019458.2	191449056	191449085	strongHyper	0.393	5.28e-05
NC_019458.2	191922737	191922755	strongHyper	0.76	2.95e-30
NC_019458.2	191946923	191947033	strongHyper	0.34	1.67e-06
NC_019458.2	192338103	192338203	strongHypo	-0.42	2.29e-07
NC_019458.2	193728041	193728128	strongHyper	0.452	3.21e-07
NC_019458.2	194222145	194222291	strongHyper	0.382	3.79e-07
NC_019458.2	194279323	194279554	strongHyper	0.491	1.67e-08
NC_019458.2	194551581	194551823	strongHyper	0.362	1.35e-10
NC_019458.2	194582029	194582124	strongHyper	0.604	2.4e-24
NC_019458.2	194669890	194670192	strongHyper	0.339	6.31e-06
NC_019458.2	194826623	194826835	strongHyper	0.512	6.42e-17
NC_019458.2	194956853	194957184	strongHyper	0.473	6.64e-14
NC_019458.2	195011989	195012095	strongHypo	-0.512	5.37e-07
NC_019458.2	195164264	195164307	strongHyper	0.631	1.1e-08
NC_019458.2	195247533	195247574	strongHypo	-0.652	1.32e-10
NC_019458.2	195374068	195374141	strongHyper	0.491	6.01e-08
NC_019458.2	195399533	195399635	strongHyper	0.496	1.01e-06
NC_019458.2	195413101	195413274	strongHypo	-0.533	3.46e-10
NC_019458.2	195486746	195486795	strongHypo	-0.484	2.23e-14
NC_019458.2	195925088	195925233	strongHyper	0.393	3.34e-05
NC_019458.2	196111858	196111917	strongHyper	0.58	8.94e-10
NC_019458.2	196198445	196198715	strongHyper	0.339	6.25e-15
NC_019458.2	196392909	196392921	strongHyper	0.373	2.1e-06
NC_019458.2	196586697	196587087	strongHypo	-0.388	1.05e-09
NC_019458.2	196659569	196659652	strongHyper	0.578	8.51e-11
NC_019458.2	197254696	197254945	strongHyper	0.53	6.34e-11
NC_019458.2	197338279	197338505	strongHypo	-0.352	2.23e-07
NC_019458.2	197392593	197392783	strongHypo	-0.494	6.19e-09
NC_019458.2	197393542	197393703	strongHypo	-0.609	6.43e-13
NC_019458.2	197527192	197527392	strongHypo	-0.344	4.26e-06
NC_019458.2	197538495	197538510	strongHypo	-0.569	7.3e-11
NC_019458.2	198207609	198207832	strongHyper	0.359	1.6e-09
NC_019458.2	198394235	198394461	strongHypo	-0.34	1.51e-11
NC_019458.2	199876830	199877070	strongHyper	0.54	3.64e-11
NC_019458.2	200029747	200029881	strongHyper	0.419	5.89e-05
NC_019458.2	200121498	200121711	strongHypo	-0.396	2.95e-05
NC_019458.2	200479099	200479453	strongHypo	-0.428	1.92e-11
NC_019458.2	201673139	201673484	strongHyper	0.37	5.78e-08
NC_019458.2	201699103	201699242	strongHypo	-0.446	2.39e-07
NC_019458.2	201750569	201750573	strongHypo	-0.684	9.04e-12
NC_019458.2	202626058	202626135	strongHypo	-0.309	0.00115
NC_019458.2	203050277	203050296	strongHyper	0.521	7.42e-12
NC_019458.2	203130657	203130883	strongHyper	0.342	5.34e-07
NC_019458.2	203145248	203145443	strongHyper	0.511	6.49e-16
NC_019458.2	203682048	203682104	strongHypo	-0.456	2.03e-06
NC_019458.2	203829571	203829876	strongHyper	0.31	3.28e-07
NC_019458.2	204361406	204361638	strongHypo	-0.554	3.61e-12
NC_019458.2	204377148	204377258	strongHypo	-0.346	3.69e-09
NC_019458.2	204391440	204391461	strongHypo	-0.468	2.68e-11
NC_019458.2	204416077	204416194	strongHyper	0.32	3.99e-07
NC_019458.2	205527889	205527905	strongHyper	0.637	3.29e-10
NC_019458.2	205779432	205779500	strongHypo	-0.404	2.08e-08
NC_019458.2	205783282	205783351	strongHypo	-0.398	7.17e-16
NC_019458.2	205785471	205785708	strongHypo	-0.497	6.09e-07
NC_019458.2	205853833	205853866	strongHypo	-0.471	9.61e-08
NC_019458.2	206633176	206633182	strongHyper	0.348	1.51e-07
NC_019458.2	206667811	206667921	strongHyper	0.505	1.34e-14
NC_019458.2	206883855	206884113	strongHyper	0.494	8.45e-09
NC_019458.2	207395351	207395471	strongHyper	0.409	4.32e-12
NC_019458.2	207406218	207406459	strongHyper	0.335	5.13e-06
NC_019458.2	207478442	207478567	strongHyper	0.367	5.17e-07
NC_019458.2	207482580	207482681	strongHyper	0.39	3.86e-11
NC_019458.2	207483299	207483308	strongHyper	0.85	7.62e-16
NC_019458.2	207492369	207492543	strongHypo	-0.441	2.42e-07
NC_019458.2	207737888	207738090	strongHyper	0.361	4.8e-07
NC_019458.2	208449755	208449909	strongHyper	0.464	1.14e-11
NC_019458.2	208473602	208473614	strongHypo	-0.351	5.8e-08
NC_019458.2	208727069	208727185	strongHyper	0.355	3.04e-10
NC_019458.2	209061107	209061220	strongHypo	-0.342	5.41e-05
NC_019458.2	209174243	209174279	strongHyper	0.449	7.67e-07
NC_019458.2	210245169	210245289	strongHyper	0.348	1.53e-06
NC_019458.2	210311917	210312029	strongHyper	0.429	1.16e-05
NC_019458.2	210387815	210387826	strongHyper	0.499	4.66e-10
NC_019458.2	210622316	210622553	strongHyper	0.436	1.2e-14
NC_019458.2	210806081	210806111	strongHyper	0.438	7.51e-07
NC_019458.2	211352157	211352319	strongHypo	-0.344	1.12e-07
NC_019458.2	211435121	211435133	strongHypo	-0.43	2.55e-07
NC_019458.2	211602837	211602965	strongHyper	0.467	5.68e-11
NC_019458.2	211796494	211796619	strongHyper	0.38	1.98e-11
NC_019458.2	211852343	211852441	strongHyper	0.481	9.42e-10
NC_019458.2	211855418	211855447	strongHyper	0.788	1.03e-25
NC_019458.2	211865416	211865668	strongHypo	-0.384	1.89e-11
NC_019458.2	211867401	211867432	strongHyper	0.534	5.3e-20
NC_019458.2	211906950	211906981	strongHypo	-0.394	5.96e-06
NC_019458.2	211908352	211908518	strongHypo	-0.302	7.34e-06
NC_019458.2	212857240	212857315	strongHypo	-0.467	1.28e-07
NC_019458.2	212870489	212870699	strongHypo	-0.343	6.41e-06
NC_019458.2	213076661	213076782	strongHyper	0.467	6.58e-10
NC_019458.2	213201545	213201792	strongHyper	0.313	2.78e-07
NC_019458.2	213727878	213727887	strongHyper	0.473	8.97e-07
NC_019458.2	213733615	213733847	strongHypo	-0.633	6.22e-14
NC_019458.2	214326550	214326843	strongHypo	-0.334	4.87e-05
NC_019458.2	214566815	214566895	strongHypo	-0.496	1.01e-13
NC_019458.2	214757991	214758289	strongHypo	-0.39	1.91e-08
NC_019458.2	215397758	215398054	strongHyper	0.437	9.58e-08
NC_019458.2	215769614	215769723	strongHypo	-0.385	4.02e-07
NC_019458.2	215992633	215992701	strongHyper	0.439	9.34e-07
NC_019458.2	216400612	216401126	strongHyper	0.469	1.16e-17
NC_019458.2	216423050	216423054	strongHyper	0.45	3.11e-06
NC_019458.2	216548736	216548870	strongHyper	0.367	1.84e-09
NC_019458.2	216550663	216550675	strongHyper	0.513	4.85e-13
NC_019458.2	216655681	216655817	strongHyper	0.321	1.2e-07
NC_019458.2	216755070	216755416	strongHypo	-0.477	7.45e-20
NC_019458.2	217124013	217124061	strongHyper	0.374	2.68e-10
NC_019458.2	217243370	217243381	strongHyper	0.692	2.39e-19
NC_019458.2	217247210	217247637	strongHyper	0.481	2.19e-08
NC_019458.2	217257011	217257254	strongHypo	-0.301	5.43e-08
NC_019458.2	217276639	217276734	strongHypo	-0.369	9.52e-16
NC_019458.2	217988227	217988411	strongHypo	-0.301	4.78e-06
NC_019458.2	218002210	218002423	strongHyper	0.311	4.58e-07
NC_019458.2	218506178	218506319	strongHyper	0.354	2.06e-05
NC_019458.2	218811775	218812073	strongHyper	0.372	1.45e-10
NC_019458.2	219013887	219013905	strongHypo	-0.463	9.86e-06
NC_019458.2	219087762	219087783	strongHypo	-0.624	8.92e-11
NC_019458.2	219360082	219360108	strongHyper	0.435	4.01e-10
NC_019458.2	219389322	219389606	strongHypo	-0.453	1.08e-08
NC_019458.2	219541041	219541232	strongHyper	0.336	3.42e-09
NC_019458.2	220143551	220143802	strongHyper	0.521	2.02e-07
NC_019458.2	220843352	220843413	strongHyper	0.38	1.23e-05
NC_019458.2	220991465	220991487	strongHyper	0.366	2.17e-07
NC_019458.2	221093943	221094113	strongHyper	0.348	8.91e-07
NC_019458.2	221767451	221767457	strongHyper	0.501	8.57e-09
NC_019458.2	221796479	221796494	strongHyper	0.669	2.35e-16
NC_019458.2	221985308	221985553	strongHyper	0.383	1.12e-13
NC_019458.2	222338949	222339022	strongHyper	0.473	2.43e-08
NC_019458.2	222488108	222488160	strongHypo	-0.486	2.09e-12
NC_019458.2	223261886	223261913	strongHyper	0.355	1.79e-07
NC_019458.2	223360120	223360259	strongHypo	-0.603	1.88e-11
NC_019458.2	223410422	223410790	strongHyper	0.34	8.14e-08
NC_019458.2	223428414	223428495	strongHypo	-0.704	1.45e-24
NC_019458.2	223479569	223479592	strongHypo	-0.724	3.08e-14
NC_019458.2	223482976	223483338	strongHypo	-0.556	1.32e-17
NC_019458.2	223748511	223748780	strongHyper	0.368	1.12e-10
NC_019458.2	223834621	223834923	strongHyper	0.415	6.55e-10
NC_019458.2	224170034	224170278	strongHypo	-0.384	1.1e-05
NC_019458.2	224457467	224457553	strongHyper	0.459	4.54e-06
NC_019458.2	224471751	224471986	strongHypo	-0.503	1.48e-07
NC_019458.2	224500530	224500558	strongHyper	0.472	2.17e-07
NC_019458.2	224552131	224552175	strongHyper	0.501	1.4e-11
NC_019458.2	224645136	224645408	strongHyper	0.526	1.65e-11
NC_019458.2	225138464	225138668	strongHyper	0.307	2.66e-06
NC_019458.2	225311103	225311199	strongHyper	0.436	1.96e-09
NC_019458.2	225517645	225518028	strongHyper	0.338	2.96e-11
NC_019458.2	225772062	225772095	strongHypo	-0.559	1.69e-13
NC_019458.2	226421344	226421414	strongHyper	0.418	3.9e-09
NC_019458.2	226493762	226493784	strongHyper	0.307	4.67e-07
NC_019458.2	226501729	226501885	strongHyper	0.372	2.72e-09
NC_019458.2	226543258	226543315	strongHyper	0.358	2.07e-08
NC_019458.2	226595321	226595352	strongHypo	-0.344	2.17e-05
NC_019458.2	226745547	226745586	strongHypo	-0.595	1.09e-07
NC_019458.2	227342379	227342543	strongHyper	0.318	7.06e-07
NC_019458.2	227578619	227578775	strongHypo	-0.341	6.44e-08
NC_019458.2	227660077	227660112	strongHyper	0.339	3.16e-05
NC_019458.2	227987984	227988199	strongHyper	0.494	2.8e-09
NC_019458.2	228005823	228006182	strongHyper	0.493	3.24e-14
NC_019458.2	228007794	228008039	strongHyper	0.517	5.96e-10
NC_019458.2	228046809	228047195	strongHyper	0.318	9.35e-12
NC_019458.2	228111753	228111820	strongHyper	0.358	4.31e-06
NC_019458.2	228151415	228151707	strongHyper	0.674	2.87e-15
NC_019458.2	228226121	228226268	strongHyper	0.306	1.32e-07
NC_019458.2	228275901	228276080	strongHyper	0.308	4.39e-05
NC_019458.2	228467225	228467400	strongHypo	-0.384	3.55e-05
NC_019458.2	228771848	228771980	strongHyper	0.327	3.36e-08
NC_019458.2	228890496	228890767	strongHypo	-0.357	0.00024
NC_019458.2	229630929	229631059	strongHyper	0.353	7.76e-10
NC_019458.2	230485057	230485088	strongHyper	0.894	1.25e-33
NC_019458.2	230489545	230489797	strongHyper	0.485	2.15e-07
NC_019458.2	231124855	231125242	strongHyper	0.358	3.52e-06
NC_019458.2	231161054	231161107	strongHyper	0.331	1.97e-08
NC_019458.2	231844734	231844818	strongHyper	0.436	4.69e-06
NC_019458.2	231849792	231850006	strongHyper	0.356	1.76e-05
NC_019458.2	232426817	232426852	strongHyper	0.333	0.000232
NC_019458.2	232644281	232644401	strongHyper	0.444	1.04e-14
NC_019458.2	232809176	232809196	strongHyper	0.441	1.52e-05
NC_019458.2	233055608	233055776	strongHyper	0.328	0.000386
NC_019458.2	233090956	233091383	strongHypo	-0.443	1.54e-10
NC_019458.2	233236234	233236269	strongHyper	0.326	1.3e-05
NC_019458.2	233396197	233396247	strongHyper	0.435	2.17e-08
NC_019458.2	234735164	234735302	strongHyper	0.44	1.17e-09
NC_019458.2	235092983	235093017	strongHyper	0.467	5.31e-06
NC_019458.2	235159365	235159508	strongHyper	0.469	7.79e-06
NC_019458.2	235479717	235479942	strongHypo	-0.317	6.97e-07
NC_019458.2	236309612	236309620	strongHyper	0.458	5.2e-10
NC_019458.2	236468717	236468830	strongHyper	0.368	1.93e-07
NC_019458.2	236532628	236532892	strongHyper	0.429	5.56e-06
NC_019458.2	236873787	236874015	strongHyper	0.598	3.12e-20
NC_019458.2	237142969	237142992	strongHyper	0.376	2.88e-05
NC_019458.2	237431566	237431728	strongHypo	-0.453	1.16e-06
NC_019458.2	237744146	237744350	strongHyper	0.725	1.58e-18
NC_019458.2	238022836	238022922	strongHypo	-0.383	9.08e-06
NC_019458.2	238066686	238066751	strongHyper	0.496	6.58e-08
NC_019458.2	238207293	238207324	strongHypo	-0.333	4.77e-08
NC_019458.2	238237957	238237990	strongHyper	0.394	1.1e-14
NC_019458.2	238267443	238267495	strongHypo	-0.303	5.89e-08
NC_019458.2	238377881	238378030	strongHypo	-0.408	1.09e-09
NC_019458.2	239151623	239151631	strongHyper	0.487	1.53e-13
NC_019458.2	239240098	239240430	strongHyper	0.323	1.5e-07
NC_019458.2	239483645	239483653	strongHypo	-0.56	2.93e-11
NC_019458.2	240459941	240459986	strongHyper	0.372	8.06e-11
NC_019458.2	240567808	240567990	strongHypo	-0.356	5.95e-07
NC_019458.2	240688037	240688134	strongHypo	-0.32	3.26e-07
NC_019458.2	240695054	240695060	strongHyper	0.4	2.57e-05
NC_019458.2	241796181	241796300	strongHyper	0.464	2.97e-07
NC_019458.2	241873779	241873937	strongHypo	-0.337	1.91e-06
NC_019458.2	241963007	241963286	strongHypo	-0.479	1.51e-09
NC_019458.2	242109117	242109418	strongHypo	-0.392	4.14e-10
NC_019458.2	242126777	242127054	strongHypo	-0.379	1e-06
NC_019458.2	242466676	242466749	strongHypo	-0.517	6.46e-08
NC_019458.2	242502318	242502519	strongHyper	0.304	4.13e-10
NC_019458.2	242627731	242628053	strongHypo	-0.572	5.21e-11
NC_019458.2	242656631	242656728	strongHypo	-0.329	2.1e-05
NC_019458.2	243242433	243242523	strongHyper	0.396	2.85e-06
NC_019458.2	243319191	243319484	strongHypo	-0.309	8.01e-11
NC_019458.2	243346898	243347077	strongHypo	-0.382	9.15e-09
NC_019458.2	243347139	243347414	strongHyper	0.35	1.67e-07
NC_019458.2	243358090	243358118	strongHypo	-0.617	1.44e-07
NC_019458.2	243413524	243413703	strongHyper	0.742	9.22e-14
NC_019458.2	243455129	243455201	strongHyper	0.377	1.8e-08
NC_019458.2	243536615	243536771	strongHyper	0.579	2.81e-08
NC_019458.2	243623016	243623039	strongHyper	0.506	5.6e-09
NC_019458.2	243943003	243943142	strongHyper	0.423	1.98e-06
NC_019458.2	244047735	244047980	strongHypo	-0.429	4.26e-07
NC_019458.2	244197559	244197637	strongHyper	0.402	3.02e-09
NC_019458.2	244220308	244220583	strongHyper	0.501	8.69e-13
NC_019458.2	244221173	244221215	strongHyper	0.54	6e-17
NC_019458.2	244755408	244755490	strongHyper	0.363	5.81e-09
NC_019458.2	244756253	244756451	strongHyper	0.464	4.25e-10
NC_019458.2	244799898	244800066	strongHypo	-0.498	7.52e-08
NC_019458.2	245749831	245750091	strongHypo	-0.32	2.25e-15
NC_019458.2	245761179	245761383	strongHypo	-0.346	1.53e-06
NC_019458.2	245767246	245767260	strongHypo	-0.526	1.34e-07
NC_019458.2	245771904	245771989	strongHyper	0.73	8.1e-32
NC_019458.2	245910840	245910889	strongHyper	0.317	1.87e-07
NC_019458.2	245918853	245919113	strongHypo	-0.483	2.33e-10
NC_019458.2	246521657	246521696	strongHypo	-0.484	1.21e-09
NC_019458.2	246552957	246552972	strongHyper	0.468	7.07e-11
NC_019458.2	246735095	246735113	strongHyper	0.377	2.44e-07
NC_019458.2	246911599	246911705	strongHypo	-0.534	2.66e-07
NC_019458.2	247443461	247443501	strongHyper	0.347	9.9e-07
NC_019458.2	247495773	247496076	strongHyper	0.441	2.01e-13
NC_019458.2	247501771	247502253	strongHyper	0.334	2.4e-08
NC_019458.2	247506842	247507008	strongHyper	0.444	3.22e-09
NC_019458.2	247517212	247517498	strongHypo	-0.53	2.36e-11
NC_019458.2	247557901	247557921	strongHyper	0.43	2.24e-06
NC_019458.2	247600157	247600286	strongHyper	0.435	9.71e-10
NC_019458.2	247652826	247652838	strongHyper	0.443	2.72e-07
NC_019458.2	248613185	248613225	strongHyper	0.443	9.34e-08
NC_019458.2	248991382	248991535	strongHypo	-0.462	1.18e-13
NC_019458.2	249027749	249027826	strongHypo	-0.418	1.07e-05
NC_019458.2	249362925	249363017	strongHypo	-0.325	1.98e-10
NC_019458.2	249378146	249378633	strongHypo	-0.333	8.68e-20
NC_019458.2	249546069	249546259	strongHypo	-0.509	1.21e-09
NC_019458.2	249663046	249663270	strongHyper	0.411	6.84e-07
NC_019458.2	250471669	250471883	strongHypo	-0.357	2.17e-07
NC_019458.2	250773578	250773763	strongHypo	-0.457	4.4e-13
NC_019458.2	250860052	250860242	strongHypo	-0.557	2.87e-07
NC_019458.2	250932739	250932792	strongHyper	0.445	1.52e-07
NC_019458.2	251243307	251243458	strongHyper	0.481	1.3e-09
NC_019458.2	251288097	251288281	strongHyper	0.503	8.29e-10
NC_019458.2	251369960	251370132	strongHyper	0.421	5.24e-07
NC_019458.2	251471411	251471631	strongHyper	0.375	2.43e-05
NC_019458.2	251915816	251915841	strongHypo	-0.453	3.27e-08
NC_019458.2	251958072	251958315	strongHyper	0.334	2.34e-06
NC_019458.2	252007490	252007801	strongHyper	0.326	4.52e-06
NC_019458.2	252020839	252021009	strongHyper	0.427	3.04e-07
NC_019458.2	252036626	252036855	strongHyper	0.397	1.83e-06
NC_019458.2	252325224	252325272	strongHypo	-0.396	6.2e-06
NC_019458.2	252786262	252786351	strongHypo	-0.371	1.98e-10
NC_019458.2	253030382	253030393	strongHyper	0.639	3.35e-20
NC_019458.2	253496579	253496610	strongHyper	0.627	5.53e-11
NC_019458.2	253779947	253780093	strongHyper	0.382	3.67e-07
NC_019458.2	254042229	254042328	strongHypo	-0.51	3.35e-08
NC_019458.2	254051562	254051588	strongHypo	-0.413	3.15e-08
NC_019458.2	254147477	254147607	strongHypo	-0.319	8.9e-07
NC_019458.2	254178525	254178660	strongHypo	-0.311	0.000179
NC_019458.2	254299752	254299757	strongHyper	0.729	4.37e-17
NC_019458.2	254321782	254321872	strongHyper	0.39	1.02e-09
NC_019458.2	254689395	254689486	strongHypo	-0.422	9.15e-09
NC_019458.2	255014369	255014620	strongHypo	-0.316	9.27e-09
NC_019458.2	255051832	255051971	strongHypo	-0.355	1.08e-09
NC_019458.2	255196881	255196997	strongHypo	-0.389	1.69e-09
NC_019458.2	255255443	255255466	strongHyper	0.543	1.3e-16
NC_019458.2	255268595	255268632	strongHyper	0.375	3.39e-06
NC_019458.2	256357856	256357881	strongHypo	-0.443	8.25e-07
NC_019458.2	256372584	256372679	strongHypo	-0.529	1.41e-12
NC_019458.2	256384526	256384643	strongHypo	-0.331	4.79e-08
NC_019458.2	256610199	256610217	strongHyper	0.379	2.73e-07
NC_019458.2	256673907	256673954	strongHyper	0.482	4.85e-07
NC_019458.2	256853169	256853301	strongHyper	0.419	1.07e-07
NC_019458.2	257029232	257029499	strongHyper	0.309	2.41e-08
NC_019458.2	257401755	257402051	strongHypo	-0.393	9.81e-07
NC_019458.2	257864441	257864571	strongHyper	0.375	4.36e-05
NC_019458.2	258095666	258095863	strongHyper	0.461	5.09e-12
NC_019458.2	258255321	258255435	strongHyper	0.315	4.05e-07
NC_019458.2	258313712	258313798	strongHyper	0.328	1.94e-06
NC_019458.2	258331746	258331764	strongHyper	0.324	3.87e-09
NC_019458.2	258336221	258336435	strongHyper	0.341	4.84e-06
NC_019458.2	258519317	258519417	strongHyper	0.537	7.92e-20
NC_019458.2	258524261	258524281	strongHyper	0.572	1.13e-20
NC_019458.2	258539178	258539213	strongHyper	0.519	1.21e-15
NC_019458.2	258545147	258545191	strongHyper	0.742	1.61e-19
NC_019458.2	259198218	259198234	strongHyper	0.351	1.88e-07
NC_019458.2	259669940	259670133	strongHyper	0.482	6.85e-10
NC_019458.2	259929171	259929197	strongHypo	-0.546	1.35e-07
NC_019458.2	259965025	259965327	strongHyper	0.323	0.00765
NC_019458.2	259965904	259965973	strongHyper	0.494	1.42e-14
NC_019458.2	259974563	259974573	strongHyper	0.512	3.12e-05
NC_019458.2	260074416	260074555	strongHyper	0.346	1.51e-08
NC_019458.2	260079470	260079502	strongHyper	0.516	1.44e-07
NC_019458.2	260699889	260699950	strongHyper	0.392	7.61e-05
NC_019458.2	260713648	260713687	strongHyper	0.558	4.5e-09
NC_019458.2	260787341	260787371	strongHyper	0.396	3.49e-05
NC_019458.2	260892608	260892830	strongHyper	0.352	5.31e-08
NC_019458.2	260967020	260967239	strongHyper	0.33	1.89e-05
NC_019458.2	261013475	261013590	strongHyper	0.401	7.59e-07
NC_019458.2	261094593	261094610	strongHypo	-0.37	1.46e-08
NC_019458.2	261638705	261638803	strongHyper	0.435	1.42e-07
NC_019458.2	261667559	261667572	strongHyper	0.386	6.82e-06
NC_019458.2	262725444	262725596	strongHyper	0.435	2.5e-06
NC_019458.2	262726296	262726701	strongHyper	0.379	4.26e-24
NC_019458.2	262790115	262790140	strongHyper	0.569	1.57e-12
NC_019458.2	262863321	262863388	strongHypo	-0.435	1.83e-11
NC_019458.2	263150362	263150510	strongHyper	0.431	1.1e-06
NC_019458.2	263176082	263176116	strongHyper	0.587	5e-13
NC_019458.2	263352485	263352514	strongHyper	0.464	2.35e-06
NC_019458.2	263461020	263461414	strongHyper	0.335	4.81e-05
NC_019458.2	263533468	263533733	strongHyper	0.386	1.93e-10
NC_019458.2	263709888	263709902	strongHyper	0.499	4.34e-09
NC_019458.2	264016910	264017155	strongHypo	-0.323	1.92e-07
NC_019458.2	264373114	264373313	strongHypo	-0.46	4.83e-09
NC_019458.2	264381154	264381369	strongHypo	-0.512	1.33e-11
NC_019458.2	264386195	264386658	strongHypo	-0.348	6.43e-19
NC_019458.2	264390581	264390618	strongHypo	-0.551	2.49e-08
NC_019458.2	264395343	264395551	strongHypo	-0.588	3.58e-10
NC_019458.2	264396925	264397027	strongHypo	-0.621	1.41e-20
NC_019458.2	264399462	264399538	strongHypo	-0.569	9.3e-10
NC_019458.2	264554615	264554851	strongHyper	0.458	1.16e-13
NC_019458.2	264861144	264861324	strongHypo	-0.604	1.41e-10
NC_019458.2	264966287	264966477	strongHypo	-0.464	1.03e-06
NC_019458.2	265089221	265089522	strongHyper	0.318	1.39e-09
NC_019458.2	265184558	265184691	strongHyper	0.355	4.43e-07
NC_019458.2	265237840	265237887	strongHyper	0.524	8.9e-06
NC_019458.2	265273560	265273805	strongHyper	0.382	1.33e-10
NC_019458.2	265276174	265276286	strongHyper	0.389	4e-06
NC_019458.2	265311720	265311982	strongHyper	0.377	8.45e-07
NC_019458.2	265544547	265544622	strongHyper	0.574	9.02e-13
NC_019458.2	266059943	266060031	strongHypo	-0.587	9.58e-16
NC_019458.2	266124132	266124251	strongHypo	-0.332	0.000181
NC_019458.2	266331603	266331692	strongHyper	0.469	1.83e-14
NC_019458.2	266357765	266357771	strongHypo	-0.452	6.54e-08
NC_019458.2	266358010	266358492	strongHypo	-0.449	7.75e-12
NC_019458.2	266406465	266406512	strongHypo	-0.376	2.57e-11
NC_019458.2	266634693	266634709	strongHypo	-0.367	4.52e-06
NC_019458.2	267366466	267366552	strongHyper	0.72	9.44e-14
NC_019458.2	267585669	267585814	strongHypo	-0.31	3.12e-05
NC_019458.2	267789966	267790025	strongHyper	0.391	1.22e-07
NC_019458.2	268054797	268054889	strongHyper	0.397	7.73e-13
NC_019458.2	268625121	268625129	strongHyper	0.369	1.38e-05
NC_019458.2	268789449	268789677	strongHypo	-0.37	2.77e-06
NC_019458.2	269337160	269337187	strongHyper	0.322	1.52e-05
NC_019458.2	269638527	269638654	strongHyper	0.354	6.01e-05
NC_019458.2	269813186	269813196	strongHyper	0.398	5.26e-07
NC_019458.2	269879893	269879962	strongHypo	-0.521	6.06e-15
NC_019458.2	270795953	270796085	strongHyper	0.46	1.46e-10
NC_019458.2	270889623	270889652	strongHyper	0.506	7.42e-09
NC_019458.2	270900105	270900137	strongHyper	0.469	7.28e-14
NC_019458.2	270959356	270959519	strongHyper	0.307	1.58e-06
NC_019458.2	271105141	271105195	strongHyper	0.319	5.21e-09
NC_019458.2	271382026	271382048	strongHyper	0.365	1.62e-05
NC_019458.2	271437352	271437600	strongHypo	-0.575	1.99e-09
NC_019458.2	271867419	271867474	strongHyper	0.452	3.01e-05
NC_019458.2	271897934	271897954	strongHyper	0.409	1.67e-05
NC_019458.2	271934783	271934926	strongHyper	0.356	3.25e-06
NC_019458.2	272056997	272057010	strongHypo	-0.393	0.000214
NC_019458.2	272078973	272079152	strongHypo	-0.395	1.29e-10
NC_019458.2	272106846	272106910	strongHypo	-0.495	8.36e-07
NC_019458.2	272108370	272108423	strongHyper	0.536	9.88e-09
NC_019458.2	272625302	272625379	strongHypo	-0.374	4.08e-06
NC_019458.2	272669970	272670015	strongHyper	0.324	2.52e-09
NC_019458.2	272719284	272719409	strongHypo	-0.362	2.29e-06
NC_019458.2	273664452	273664461	strongHyper	0.436	3.84e-06
NC_019458.2	273976148	273976200	strongHyper	0.397	5.74e-05
NC_019458.2	273980427	273980559	strongHyper	0.341	2.17e-06
NC_019458.2	274041936	274041967	strongHyper	0.531	3.86e-09
NC_019458.2	274066362	274066428	strongHypo	-0.519	1.42e-07
NC_019458.2	274456426	274456441	strongHyper	0.457	1.51e-15
NC_019458.2	274503584	274503732	strongHyper	0.307	2.18e-11
NC_019458.2	274589329	274589377	strongHyper	0.714	6.71e-21
NC_019458.2	274774146	274774541	strongHyper	0.317	1.37e-08
NC_019458.2	275236112	275236155	strongHypo	-0.304	7.94e-06
NC_019459.2	30099	30309	strongHypo	-0.369	4.34e-07
NC_019459.2	328048	328075	strongHypo	-0.405	1.22e-08
NC_019459.2	1094178	1094329	strongHyper	0.338	1.5e-10
NC_019459.2	1233061	1233073	strongHyper	0.492	4.54e-09
NC_019459.2	1306150	1306199	strongHypo	-0.319	3.09e-06
NC_019459.2	1312089	1312105	strongHyper	0.352	5.2e-06
NC_019459.2	1363265	1363309	strongHypo	-0.477	3.07e-06
NC_019459.2	2003177	2003245	strongHyper	0.307	5.9e-06
NC_019459.2	2077401	2077476	strongHypo	-0.418	4.68e-09
NC_019459.2	2089949	2090077	strongHypo	-0.441	7.38e-07
NC_019459.2	2700576	2700787	strongHyper	0.377	1.22e-06
NC_019459.2	3176045	3176247	strongHyper	0.463	2.26e-05
NC_019459.2	3189622	3189696	strongHyper	0.436	5.58e-08
NC_019459.2	3650236	3650310	strongHypo	-0.44	3.02e-06
NC_019459.2	4367188	4367197	strongHyper	0.573	1.41e-12
NC_019459.2	4370245	4370494	strongHyper	0.307	0.000713
NC_019459.2	4389659	4389795	strongHyper	0.323	5.13e-09
NC_019459.2	4727894	4727956	strongHyper	0.353	1.26e-05
NC_019459.2	4847136	4847401	strongHyper	0.351	9.33e-05
NC_019459.2	5360789	5360799	strongHyper	0.452	1.92e-12
NC_019459.2	5678338	5678370	strongHypo	-0.493	2.34e-11
NC_019459.2	5686374	5686558	strongHyper	0.37	2.67e-11
NC_019459.2	5710286	5710320	strongHyper	0.474	3.43e-10
NC_019459.2	5812411	5812419	strongHypo	-0.513	4.28e-09
NC_019459.2	7092793	7092869	strongHyper	0.322	0.000881
NC_019459.2	7238410	7238672	strongHyper	0.33	9.99e-06
NC_019459.2	7386775	7386819	strongHyper	0.537	1.53e-07
NC_019459.2	8153779	8153809	strongHyper	0.412	4.99e-05
NC_019459.2	8174625	8174663	strongHypo	-0.451	3.73e-09
NC_019459.2	8376068	8376093	strongHyper	0.41	5.61e-07
NC_019459.2	8702792	8702823	strongHyper	0.344	3.24e-05
NC_019459.2	8717521	8717706	strongHyper	0.338	1.84e-07
NC_019459.2	8880164	8880282	strongHyper	0.446	1.89e-09
NC_019459.2	8931111	8931167	strongHyper	0.508	1.16e-07
NC_019459.2	9096581	9096588	strongHyper	0.355	4.68e-05
NC_019459.2	9369143	9369266	strongHypo	-0.338	2.13e-05
NC_019459.2	9400131	9400181	strongHypo	-0.37	8.23e-05
NC_019459.2	10755250	10755485	strongHypo	-0.328	7.51e-07
NC_019459.2	11364158	11364368	strongHyper	0.343	1.51e-06
NC_019459.2	11592379	11592479	strongHypo	-0.302	8.01e-06
NC_019459.2	11665278	11665486	strongHypo	-0.363	2.13e-07
NC_019459.2	11772870	11773009	strongHypo	-0.412	1.21e-10
NC_019459.2	11799758	11800101	strongHypo	-0.308	7.24e-08
NC_019459.2	11912460	11912659	strongHypo	-0.386	6.57e-07
NC_019459.2	12171957	12172052	strongHyper	0.536	9.63e-15
NC_019459.2	12302829	12303100	strongHypo	-0.346	2.9e-08
NC_019459.2	12310813	12310832	strongHypo	-0.447	3.49e-05
NC_019459.2	12323684	12323823	strongHypo	-0.341	3.27e-07
NC_019459.2	12490781	12490823	strongHypo	-0.363	1.56e-07
NC_019459.2	13204332	13204485	strongHyper	0.344	8.42e-09
NC_019459.2	13322018	13322189	strongHyper	0.5	1.09e-07
NC_019459.2	13397702	13397958	strongHyper	0.416	1.04e-07
NC_019459.2	13421726	13421739	strongHyper	0.52	7.96e-13
NC_019459.2	13449516	13449520	strongHypo	-0.38	9.82e-08
NC_019459.2	13618283	13618510	strongHypo	-0.376	1.56e-09
NC_019459.2	13629442	13629456	strongHyper	0.542	2.27e-12
NC_019459.2	13669187	13669225	strongHyper	0.541	3.81e-16
NC_019459.2	13687258	13687334	strongHypo	-0.431	2.49e-07
NC_019459.2	13694694	13694704	strongHypo	-0.483	3.57e-07
NC_019459.2	13696480	13696580	strongHypo	-0.451	2.25e-07
NC_019459.2	13701415	13701636	strongHypo	-0.384	1.63e-09
NC_019459.2	14243232	14243532	strongHypo	-0.325	1.27e-05
NC_019459.2	14505343	14505544	strongHypo	-0.401	4.31e-08
NC_019459.2	14515564	14515688	strongHypo	-0.414	3.53e-05
NC_019459.2	14804512	14804736	strongHyper	0.388	4.57e-07
NC_019459.2	15193758	15193961	strongHyper	0.703	5.96e-22
NC_019459.2	15360540	15360692	strongHypo	-0.339	1.98e-10
NC_019459.2	15363261	15363305	strongHyper	0.396	8.72e-08
NC_019459.2	15690670	15690711	strongHypo	-0.486	3.56e-07
NC_019459.2	15767501	15767541	strongHypo	-0.437	8.57e-07
NC_019459.2	15851372	15851577	strongHypo	-0.458	8.42e-11
NC_019459.2	15993482	15993488	strongHypo	-0.515	1.54e-11
NC_019459.2	16040667	16040871	strongHyper	0.438	1.33e-12
NC_019459.2	16043158	16043297	strongHypo	-0.482	1.87e-06
NC_019459.2	16125140	16125352	strongHypo	-0.666	4.78e-14
NC_019459.2	16313851	16313898	strongHypo	-0.431	1.35e-07
NC_019459.2	16682179	16682207	strongHyper	0.546	3.81e-06
NC_019459.2	16738317	16738477	strongHypo	-0.676	5.23e-21
NC_019459.2	16746027	16746175	strongHypo	-0.351	2.45e-06
NC_019459.2	16786410	16786511	strongHyper	0.38	1.04e-05
NC_019459.2	16793280	16793286	strongHyper	0.373	3.72e-05
NC_019459.2	17357301	17357473	strongHypo	-0.399	8.89e-06
NC_019459.2	18324109	18324125	strongHypo	-0.547	2.13e-11
NC_019459.2	18770868	18771208	strongHypo	-0.371	2.9e-08
NC_019459.2	18958012	18958080	strongHyper	0.711	2.64e-14
NC_019459.2	18983216	18983495	strongHypo	-0.443	1.45e-06
NC_019459.2	18988906	18989271	strongHypo	-0.315	0.000223
NC_019459.2	19005044	19005342	strongHyper	0.389	4.62e-13
NC_019459.2	19023451	19023494	strongHyper	0.351	4.15e-06
NC_019459.2	19025348	19025509	strongHyper	0.418	6.45e-07
NC_019459.2	20305460	20305521	strongHypo	-0.428	9.92e-10
NC_019459.2	20318861	20318907	strongHypo	-0.558	2.11e-10
NC_019459.2	20783705	20783826	strongHypo	-0.36	7.57e-05
NC_019459.2	20912859	20913135	strongHypo	-0.357	1.39e-08
NC_019459.2	20947872	20948073	strongHyper	0.388	5.39e-07
NC_019459.2	21006716	21006736	strongHyper	0.432	5.79e-09
NC_019459.2	21043132	21043175	strongHyper	0.383	8.35e-07
NC_019459.2	21293746	21293987	strongHypo	-0.524	2.49e-09
NC_019459.2	21297669	21297867	strongHypo	-0.392	2.4e-05
NC_019459.2	22828273	22828472	strongHyper	0.468	7.74e-05
NC_019459.2	23010666	23010683	strongHypo	-0.402	2.75e-06
NC_019459.2	23816826	23816844	strongHyper	0.391	2.15e-06
NC_019459.2	23854152	23854447	strongHyper	0.317	9.79e-07
NC_019459.2	24024805	24025019	strongHypo	-0.308	1.02e-08
NC_019459.2	24238926	24238985	strongHyper	0.465	1.02e-05
NC_019459.2	25185262	25185291	strongHyper	0.368	2.35e-05
NC_019459.2	25466705	25466725	strongHyper	0.372	7.07e-06
NC_019459.2	25490694	25490946	strongHyper	0.31	1.66e-07
NC_019459.2	25705148	25705359	strongHyper	0.304	0.000221
NC_019459.2	26143745	26143954	strongHyper	0.304	4.97e-06
NC_019459.2	26159970	26160440	strongHyper	0.374	3.02e-09
NC_019459.2	26200170	26200462	strongHyper	0.387	9.5e-10
NC_019459.2	26404384	26404657	strongHypo	-0.502	1.02e-09
NC_019459.2	26692733	26693094	strongHyper	0.33	7.61e-09
NC_019459.2	26913425	26913443	strongHypo	-0.519	1.14e-08
NC_019459.2	27035286	27035480	strongHypo	-0.347	9.07e-07
NC_019459.2	27251241	27251284	strongHyper	0.433	2.21e-08
NC_019459.2	27455411	27455481	strongHypo	-0.37	2.5e-10
NC_019459.2	28006525	28006922	strongHyper	0.409	2.65e-12
NC_019459.2	28030064	28030164	strongHyper	0.504	6.05e-11
NC_019459.2	28327440	28327468	strongHyper	0.304	0.000111
NC_019459.2	28390599	28390763	strongHyper	0.458	4.46e-06
NC_019459.2	29576065	29576257	strongHypo	-0.403	1.28e-07
NC_019459.2	29717365	29717435	strongHyper	0.385	1.55e-05
NC_019459.2	29969659	29969948	strongHyper	0.399	1.43e-05
NC_019459.2	30381753	30382438	strongHyper	0.435	4.32e-11
NC_019459.2	30889460	30889495	strongHyper	0.615	3.02e-09
NC_019459.2	30935293	30935519	strongHypo	-0.302	2.6e-09
NC_019459.2	30935876	30935888	strongHypo	-0.405	1.77e-10
NC_019459.2	30975150	30975255	strongHypo	-0.363	7.64e-08
NC_019459.2	31180242	31180252	strongHyper	0.531	1.68e-09
NC_019459.2	31565605	31565827	strongHyper	0.369	2.67e-11
NC_019459.2	31646935	31647162	strongHypo	-0.336	8.45e-09
NC_019459.2	32149272	32149487	strongHypo	-0.412	1.06e-09
NC_019459.2	32392212	32392748	strongHyper	0.328	6.78e-06
NC_019459.2	32414412	32414511	strongHyper	0.608	7.82e-23
NC_019459.2	32462650	32462765	strongHypo	-0.452	2.77e-07
NC_019459.2	32481287	32481529	strongHypo	-0.428	3.45e-08
NC_019459.2	32495818	32495858	strongHyper	0.537	1.22e-13
NC_019459.2	32513008	32513091	strongHyper	0.382	8.37e-07
NC_019459.2	32528572	32528955	strongHyper	0.371	1.12e-07
NC_019459.2	32559433	32559471	strongHyper	0.354	3.33e-06
NC_019459.2	33093964	33093990	strongHyper	0.414	1.46e-07
NC_019459.2	33291246	33291284	strongHypo	-0.465	1.64e-09
NC_019459.2	34050435	34050696	strongHyper	0.578	3.04e-17
NC_019459.2	34085719	34086164	strongHyper	0.395	3.97e-10
NC_019459.2	34821300	34821696	strongHyper	0.336	7.11e-09
NC_019459.2	34840732	34840792	strongHyper	0.563	1.53e-11
NC_019459.2	35118046	35118061	strongHyper	0.466	1.01e-11
NC_019459.2	35118608	35118622	strongHyper	0.324	5.05e-05
NC_019459.2	36173369	36173417	strongHyper	0.442	6.95e-05
NC_019459.2	36174638	36174816	strongHypo	-0.302	1.24e-06
NC_019459.2	36287230	36287288	strongHyper	0.695	5.81e-13
NC_019459.2	36355137	36355194	strongHypo	-0.411	5.19e-08
NC_019459.2	36385943	36386157	strongHypo	-0.338	1.32e-10
NC_019459.2	36394797	36395127	strongHypo	-0.305	1.31e-13
NC_019459.2	36448539	36448577	strongHyper	0.521	5.41e-08
NC_019459.2	36949140	36949186	strongHyper	0.338	9.85e-06
NC_019459.2	36976825	36976859	strongHypo	-0.359	2.68e-08
NC_019459.2	37004113	37004130	strongHypo	-0.321	6.51e-05
NC_019459.2	37169277	37169407	strongHypo	-0.515	6.01e-08
NC_019459.2	37556542	37556547	strongHypo	-0.379	2.11e-05
NC_019459.2	37934909	37935203	strongHyper	0.317	2.53e-05
NC_019459.2	38181575	38181600	strongHypo	-0.516	4.55e-11
NC_019459.2	38208171	38208227	strongHyper	0.584	4.85e-08
NC_019459.2	38674493	38674604	strongHyper	0.53	1.56e-08
NC_019459.2	39208799	39208934	strongHypo	-0.418	2.16e-08
NC_019459.2	39307908	39307927	strongHypo	-0.444	5.91e-08
NC_019459.2	39500830	39501096	strongHypo	-0.389	7.05e-09
NC_019459.2	39959809	39959857	strongHypo	-0.472	1.66e-09
NC_019459.2	40081869	40081884	strongHypo	-0.41	6.33e-08
NC_019459.2	40115432	40115440	strongHyper	0.428	2.11e-06
NC_019459.2	40148252	40148270	strongHyper	0.517	3.56e-11
NC_019459.2	41546815	41546914	strongHyper	0.349	1.32e-08
NC_019459.2	41579087	41579412	strongHyper	0.354	4.63e-09
NC_019459.2	41972234	41972262	strongHypo	-0.357	1.77e-05
NC_019459.2	42051253	42051279	strongHyper	0.388	2.08e-05
NC_019459.2	42167010	42167054	strongHypo	-0.458	1.61e-10
NC_019459.2	42315624	42315744	strongHyper	0.478	1.55e-09
NC_019459.2	42335682	42335772	strongHyper	0.474	1.23e-14
NC_019459.2	42891761	42891820	strongHyper	0.353	2.21e-05
NC_019459.2	43697990	43698134	strongHyper	0.379	2.24e-09
NC_019459.2	43712762	43712957	strongHyper	0.366	1.27e-05
NC_019459.2	43776109	43776162	strongHyper	0.495	5.77e-13
NC_019459.2	43789458	43789646	strongHyper	0.301	8.85e-05
NC_019459.2	43897560	43897770	strongHypo	-0.413	3.95e-12
NC_019459.2	44073094	44073124	strongHyper	0.388	4.54e-08
NC_019459.2	44136639	44136673	strongHyper	0.4	3.71e-06
NC_019459.2	44200696	44200982	strongHypo	-0.494	8.35e-12
NC_019459.2	44265494	44265572	strongHypo	-0.316	1.98e-09
NC_019459.2	44316151	44316167	strongHyper	0.333	0.000104
NC_019459.2	45182666	45182700	strongHyper	0.381	3.49e-08
NC_019459.2	45473788	45473849	strongHypo	-0.594	1.52e-08
NC_019459.2	45515464	45515744	strongHypo	-0.314	3.01e-06
NC_019459.2	46278669	46278909	strongHyper	0.367	3.8e-07
NC_019459.2	46664379	46664656	strongHypo	-0.301	5.75e-10
NC_019459.2	47707775	47707846	strongHypo	-0.458	2.05e-06
NC_019459.2	47831399	47831664	strongHyper	0.312	7.85e-06
NC_019459.2	48255954	48256010	strongHypo	-0.376	0.000206
NC_019459.2	48338822	48338884	strongHypo	-0.504	1.01e-08
NC_019459.2	48443208	48443253	strongHyper	0.431	3.9e-06
NC_019459.2	48831468	48831540	strongHyper	0.585	4.67e-10
NC_019459.2	48844188	48844462	strongHypo	-0.568	1.71e-20
NC_019459.2	48893329	48893341	strongHypo	-0.509	6.61e-18
NC_019459.2	49118980	49119001	strongHyper	0.302	6.76e-07
NC_019459.2	49634942	49634949	strongHyper	0.442	2.32e-08
NC_019459.2	50104370	50104618	strongHyper	0.337	0.000189
NC_019459.2	50330272	50330278	strongHypo	-0.569	1.75e-09
NC_019459.2	50776079	50776128	strongHyper	0.487	6.02e-08
NC_019459.2	53466058	53466097	strongHypo	-0.396	7.4e-07
NC_019459.2	56418819	56419162	strongHyper	0.32	1.12e-10
NC_019459.2	56580769	56581001	strongHyper	0.363	7.44e-07
NC_019459.2	57671887	57672130	strongHyper	0.471	4.93e-09
NC_019459.2	57760358	57760604	strongHypo	-0.313	2.04e-08
NC_019459.2	57855300	57855453	strongHyper	0.437	1.04e-10
NC_019459.2	57896145	57896169	strongHypo	-0.475	1.26e-12
NC_019459.2	58179875	58180065	strongHyper	0.459	3.24e-06
NC_019459.2	59083358	59083426	strongHyper	0.44	3.13e-08
NC_019459.2	59643211	59643238	strongHypo	-0.47	5.35e-07
NC_019459.2	59750746	59750791	strongHyper	0.479	1.28e-07
NC_019459.2	59998218	59998227	strongHyper	0.69	1.7e-12
NC_019459.2	61006672	61006694	strongHyper	0.507	9.83e-09
NC_019459.2	61032799	61032818	strongHyper	0.379	1.94e-05
NC_019459.2	61409356	61409425	strongHyper	0.493	2.86e-10
NC_019459.2	61923352	61923357	strongHyper	0.308	1.15e-06
NC_019459.2	62019551	62019559	strongHypo	-0.397	1.56e-05
NC_019459.2	62027058	62027497	strongHypo	-0.421	2.23e-07
NC_019459.2	62084929	62084965	strongHyper	0.542	7.6e-15
NC_019459.2	62199993	62200220	strongHypo	-0.501	1.02e-11
NC_019459.2	62492720	62492754	strongHyper	0.324	7.91e-05
NC_019459.2	62519877	62519984	strongHyper	0.736	2.89e-25
NC_019459.2	62544925	62544973	strongHyper	0.525	1.67e-10
NC_019459.2	62612830	62612926	strongHypo	-0.355	1.67e-08
NC_019459.2	62633849	62633976	strongHyper	0.564	6.64e-13
NC_019459.2	63163568	63163748	strongHypo	-0.395	1.11e-05
NC_019459.2	63180036	63180320	strongHypo	-0.393	5.58e-09
NC_019459.2	64265286	64265558	strongHypo	-0.32	5.43e-09
NC_019459.2	65341585	65341735	strongHyper	0.349	4.91e-12
NC_019459.2	65369876	65370002	strongHyper	0.405	4.41e-10
NC_019459.2	65670148	65670235	strongHyper	0.61	3.64e-09
NC_019459.2	65900726	65900832	strongHypo	-0.422	1.73e-06
NC_019459.2	66043938	66044003	strongHyper	0.355	4.91e-06
NC_019459.2	66291699	66291726	strongHyper	0.459	3.75e-07
NC_019459.2	66520018	66520301	strongHypo	-0.31	6.88e-09
NC_019459.2	67500054	67500068	strongHyper	0.596	5.79e-17
NC_019459.2	67530444	67530649	strongHyper	0.307	1.76e-06
NC_019459.2	68019874	68020084	strongHyper	0.369	2.42e-07
NC_019459.2	69086525	69086742	strongHypo	-0.302	2.96e-09
NC_019459.2	69368637	69368645	strongHypo	-0.406	8.42e-08
NC_019459.2	69963990	69964017	strongHyper	0.375	3.51e-08
NC_019459.2	70092604	70092811	strongHyper	0.307	1.57e-05
NC_019459.2	70115256	70115520	strongHyper	0.31	1.92e-05
NC_019459.2	70117449	70117505	strongHyper	0.486	4.73e-10
NC_019459.2	70708782	70708795	strongHyper	0.532	3.76e-06
NC_019459.2	70869540	70869769	strongHypo	-0.433	2.24e-09
NC_019459.2	71510989	71511083	strongHypo	-0.344	6.14e-07
NC_019459.2	72807028	72807040	strongHyper	0.754	5.92e-18
NC_019459.2	73014778	73014807	strongHyper	0.319	8.59e-06
NC_019459.2	73154462	73154525	strongHypo	-0.468	2.8e-08
NC_019459.2	73265895	73266002	strongHyper	0.451	2.9e-06
NC_019459.2	73274006	73274026	strongHypo	-0.382	7.61e-08
NC_019459.2	73574903	73574911	strongHyper	0.474	2.42e-11
NC_019459.2	74294591	74294612	strongHypo	-0.454	2.1e-09
NC_019459.2	74740362	74740502	strongHyper	0.365	0.00429
NC_019459.2	74821282	74821478	strongHypo	-0.48	5e-18
NC_019459.2	74838185	74838283	strongHyper	0.376	1.64e-05
NC_019459.2	74988052	74988259	strongHyper	0.506	2.69e-17
NC_019459.2	75216549	75216565	strongHypo	-0.538	1.73e-07
NC_019459.2	75404939	75405033	strongHypo	-0.466	3.87e-08
NC_019459.2	75723516	75723523	strongHypo	-0.355	7.14e-06
NC_019459.2	75794120	75794317	strongHyper	0.483	1.01e-09
NC_019459.2	75914163	75914268	strongHyper	0.403	3.19e-14
NC_019459.2	76209627	76209647	strongHyper	0.439	1.18e-05
NC_019459.2	76338577	76338774	strongHypo	-0.409	3.25e-06
NC_019459.2	76463551	76463614	strongHyper	0.493	1.09e-10
NC_019459.2	76618079	76618129	strongHypo	-0.385	3.44e-07
NC_019459.2	76792815	76792838	strongHyper	0.406	3.89e-10
NC_019459.2	76863186	76863449	strongHyper	0.606	4.11e-11
NC_019459.2	76882975	76883068	strongHyper	0.413	8.71e-06
NC_019459.2	76915198	76915439	strongHyper	0.516	9.44e-10
NC_019459.2	76922442	76922702	hypo	-0.3	2.6e-06
NC_019459.2	77101152	77101360	strongHypo	-0.541	2.49e-11
NC_019459.2	77597515	77597926	strongHypo	-0.36	2.62e-08
NC_019459.2	77640130	77640314	strongHypo	-0.327	2.22e-08
NC_019459.2	78610330	78610360	strongHyper	0.312	2.53e-05
NC_019459.2	78798041	78798053	strongHypo	-0.446	1.61e-06
NC_019459.2	78874132	78874310	strongHyper	0.383	4.66e-08
NC_019459.2	79311658	79311668	strongHyper	0.334	2.73e-06
NC_019459.2	79475250	79475392	strongHypo	-0.458	7.04e-06
NC_019459.2	80309554	80309791	strongHyper	0.488	3.56e-11
NC_019459.2	80389178	80389305	strongHyper	0.318	5.12e-09
NC_019459.2	80436378	80436432	strongHypo	-0.558	8.9e-13
NC_019459.2	80885432	80885633	strongHypo	-0.388	8.83e-16
NC_019459.2	81212983	81213192	strongHyper	0.39	1.63e-07
NC_019459.2	81533101	81533365	strongHyper	0.417	1.62e-08
NC_019459.2	81601493	81601781	strongHyper	0.615	1.29e-18
NC_019459.2	81788391	81788404	strongHypo	-0.609	1.83e-13
NC_019459.2	81867515	81867552	strongHypo	-0.452	2.72e-09
NC_019459.2	81969643	81969897	strongHypo	-0.325	2.53e-07
NC_019459.2	82368706	82368895	strongHyper	0.311	4.07e-05
NC_019459.2	82641510	82641581	strongHyper	0.441	3.38e-09
NC_019459.2	82748184	82748356	strongHypo	-0.395	1.99e-12
NC_019459.2	82751046	82751338	strongHypo	-0.318	1.27e-10
NC_019459.2	82804545	82804622	strongHypo	-0.415	4.91e-10
NC_019459.2	83230576	83230831	strongHyper	0.545	1.04e-09
NC_019459.2	83475858	83476286	strongHypo	-0.301	4.1e-07
NC_019459.2	83476743	83476899	strongHypo	-0.378	3.14e-10
NC_019459.2	85287585	85287699	strongHyper	0.463	1.67e-08
NC_019459.2	85423742	85423894	strongHyper	0.35	3.83e-07
NC_019459.2	85722073	85722092	strongHyper	0.375	1.59e-06
NC_019459.2	86318925	86319142	strongHyper	0.447	1.32e-06
NC_019459.2	86367782	86367862	strongHyper	0.381	1.09e-08
NC_019459.2	87029108	87029276	strongHyper	0.453	1.48e-06
NC_019459.2	88182859	88182954	strongHypo	-0.522	1.24e-08
NC_019459.2	88548290	88548460	strongHyper	0.467	3.49e-08
NC_019459.2	89619387	89619608	strongHypo	-0.302	2.7e-06
NC_019459.2	91119444	91119524	strongHyper	0.345	0.000893
NC_019459.2	91134856	91134893	strongHyper	0.55	1.18e-10
NC_019459.2	91283597	91283858	strongHyper	0.392	1.56e-06
NC_019459.2	91852751	91852764	strongHypo	-0.425	7.19e-11
NC_019459.2	91907952	91908077	strongHypo	-0.386	1.56e-07
NC_019459.2	92122797	92122994	strongHypo	-0.329	2.34e-07
NC_019459.2	92644666	92644696	strongHyper	0.377	8.21e-07
NC_019459.2	93040677	93040824	strongHyper	0.377	3.04e-11
NC_019459.2	93195762	93195788	strongHyper	0.369	5.39e-07
NC_019459.2	93351133	93351315	strongHyper	0.395	1.38e-05
NC_019459.2	93463602	93463737	strongHyper	0.453	2.16e-07
NC_019459.2	93894498	93894650	strongHyper	0.304	8.66e-11
NC_019459.2	94197025	94197096	strongHyper	0.493	6.45e-07
NC_019459.2	94496502	94496555	strongHypo	-0.476	1.89e-07
NC_019459.2	94643905	94643912	strongHyper	0.385	2.3e-05
NC_019459.2	94780170	94780436	strongHyper	0.317	4.64e-10
NC_019459.2	94881320	94881534	strongHypo	-0.387	1.32e-21
NC_019459.2	95059027	95059320	strongHypo	-0.405	3.21e-05
NC_019459.2	95591209	95591426	strongHyper	0.553	3.97e-13
NC_019459.2	95803261	95803420	strongHyper	0.417	0.000104
NC_019459.2	95936889	95936941	strongHyper	0.397	1.18e-05
NC_019459.2	96255669	96255775	strongHyper	0.481	2.2e-07
NC_019459.2	96305946	96306094	strongHyper	0.628	5.5e-12
NC_019459.2	96417129	96417259	strongHypo	-0.317	2.55e-05
NC_019459.2	96552684	96552776	strongHypo	-0.461	1.48e-05
NC_019459.2	96773112	96773232	strongHypo	-0.497	3.17e-07
NC_019459.2	96832726	96833191	strongHyper	0.303	2.22e-05
NC_019459.2	97042669	97042800	strongHypo	-0.498	1.3e-10
NC_019459.2	97046555	97046982	strongHyper	0.444	3.21e-07
NC_019459.2	97300150	97300547	strongHypo	-0.401	5.16e-08
NC_019459.2	97525289	97525401	strongHyper	0.361	2.29e-06
NC_019459.2	97576958	97576970	strongHyper	0.414	6.7e-07
NC_019459.2	97626972	97627161	strongHyper	0.34	1.11e-05
NC_019459.2	98887404	98887436	strongHyper	0.533	1.43e-08
NC_019459.2	99148896	99149411	strongHyper	0.398	3.74e-08
NC_019459.2	100874028	100874076	strongHyper	0.422	0.000198
NC_019459.2	100931071	100931213	strongHyper	0.364	3.3e-05
NC_019459.2	100954630	100954707	strongHypo	-0.689	2.92e-15
NC_019459.2	100955410	100955467	strongHyper	0.473	2.97e-10
NC_019459.2	100997765	100998057	strongHyper	0.383	2.23e-17
NC_019459.2	101008915	101009082	strongHyper	0.333	7.73e-12
NC_019459.2	102225948	102226121	strongHyper	0.537	2.56e-18
NC_019459.2	102226593	102226634	strongHyper	0.322	0.0031
NC_019459.2	102416389	102416506	strongHypo	-0.313	2.67e-07
NC_019459.2	103527495	103527528	strongHyper	0.349	0.00028
NC_019459.2	104226295	104226369	strongHypo	-0.357	3.28e-06
NC_019459.2	104633506	104633748	strongHyper	0.45	3.25e-10
NC_019459.2	105070610	105070745	strongHypo	-0.46	2.38e-10
NC_019459.2	105844715	105844734	strongHyper	0.355	2.45e-13
NC_019459.2	106161776	106161900	strongHypo	-0.361	7.6e-08
NC_019459.2	106533982	106534106	strongHyper	0.342	8.19e-07
NC_019459.2	107098871	107098963	strongHyper	0.411	1.24e-05
NC_019459.2	107756390	107756409	strongHypo	-0.303	8.55e-07
NC_019459.2	108025990	108026231	strongHyper	0.356	7.77e-05
NC_019459.2	108116795	108116985	strongHyper	0.322	7.71e-08
NC_019459.2	108122245	108122263	strongHyper	0.427	4.48e-06
NC_019459.2	108145263	108145388	strongHypo	-0.507	1.45e-08
NC_019459.2	108923422	108923551	strongHyper	0.567	1.38e-10
NC_019459.2	108988309	108988318	strongHyper	0.415	1.03e-10
NC_019459.2	108989863	108989959	strongHyper	0.67	9.58e-15
NC_019459.2	109124589	109124880	strongHyper	0.361	1.22e-08
NC_019459.2	109128788	109128866	strongHyper	0.423	1.5e-05
NC_019459.2	109132613	109132887	strongHyper	0.334	4.67e-05
NC_019459.2	109208070	109208195	strongHyper	0.37	1.69e-08
NC_019459.2	109222353	109222753	strongHyper	0.393	1.03e-09
NC_019459.2	109223191	109223366	strongHyper	0.503	4.43e-10
NC_019459.2	109670598	109670676	strongHyper	0.334	0.000144
NC_019459.2	109731839	109731989	strongHyper	0.476	5.07e-09
NC_019459.2	109733464	109733473	strongHyper	0.45	9.06e-09
NC_019459.2	109815751	109815862	strongHyper	0.384	3.04e-05
NC_019459.2	109824226	109824344	strongHyper	0.403	4.42e-06
NC_019459.2	110666700	110666729	strongHypo	-0.393	7.7e-11
NC_019459.2	110677517	110677577	strongHypo	-0.334	2.41e-06
NC_019459.2	110694558	110694679	strongHypo	-0.459	4.3e-09
NC_019459.2	110710783	110710886	strongHypo	-0.345	1.1e-08
NC_019459.2	111352892	111353009	strongHyper	0.428	1.87e-06
NC_019459.2	112600974	112600982	strongHyper	0.498	1.06e-06
NC_019459.2	113048116	113048152	strongHyper	0.406	8.54e-08
NC_019459.2	113130861	113130879	strongHyper	0.419	6.59e-06
NC_019459.2	115483270	115483302	strongHypo	-0.521	1.37e-12
NC_019459.2	115974612	115974684	strongHypo	-0.378	1.12e-07
NC_019459.2	117569039	117569061	strongHyper	0.607	5.29e-11
NC_019459.2	117671736	117671787	strongHyper	0.359	1.42e-06
NC_019459.2	118357599	118357697	strongHypo	-0.426	5.71e-08
NC_019459.2	118685263	118685351	strongHyper	0.373	7.07e-07
NC_019459.2	118688969	118689270	strongHyper	0.593	2.47e-17
NC_019459.2	118726072	118726341	strongHyper	0.54	4.35e-21
NC_019459.2	118991297	118991308	strongHyper	0.786	2.08e-35
NC_019459.2	118991651	118992070	strongHyper	0.315	7.19e-11
NC_019459.2	118994439	118994725	strongHyper	0.478	1.16e-09
NC_019459.2	119110055	119110344	strongHypo	-0.34	1.72e-05
NC_019459.2	119127575	119127636	strongHyper	0.529	7.81e-08
NC_019459.2	119129852	119130371	strongHyper	0.363	8.46e-10
NC_019459.2	119301327	119301465	strongHypo	-0.427	1.81e-12
NC_019459.2	119451469	119451591	strongHypo	-0.48	2.91e-12
NC_019459.2	119486177	119486182	strongHypo	-0.841	2.18e-20
NC_019459.2	119487212	119487298	strongHypo	-0.663	2e-11
NC_019459.2	119503740	119503842	strongHypo	-0.375	3.77e-21
NC_019459.2	119539763	119539880	strongHypo	-0.333	7.62e-07
NC_019459.2	119578748	119578830	strongHypo	-0.319	7.19e-05
NC_019459.2	119588542	119588586	strongHyper	0.439	6.5e-11
NC_019459.2	119858888	119859082	strongHypo	-0.484	4.8e-09
NC_019459.2	119922873	119923570	strongHypo	-0.34	3.25e-15
NC_019459.2	120381682	120381818	strongHypo	-0.503	4.07e-15
NC_019459.2	120589904	120589957	strongHyper	0.48	1.01e-17
NC_019459.2	121012786	121012881	strongHyper	0.561	1.1e-08
NC_019459.2	121233049	121233069	strongHypo	-0.67	2.95e-18
NC_019459.2	121516530	121516557	strongHyper	0.31	4.05e-05
NC_019459.2	121641439	121641699	strongHyper	0.528	1.07e-14
NC_019459.2	121647371	121647585	strongHyper	0.317	1.46e-06
NC_019459.2	121710926	121710937	strongHypo	-0.371	3.44e-06
NC_019459.2	124131299	124131636	strongHypo	-0.624	1.83e-19
NC_019459.2	124209046	124209152	strongHypo	-0.482	2.34e-09
NC_019459.2	124927864	124928052	strongHyper	0.433	4.09e-07
NC_019459.2	124937640	124937869	strongHyper	0.333	1.01e-12
NC_019459.2	125460645	125460689	strongHyper	0.329	2.34e-06
NC_019459.2	125847073	125847307	strongHypo	-0.41	3.44e-11
NC_019459.2	126163581	126163859	strongHypo	-0.414	6.55e-14
NC_019459.2	126199433	126199724	strongHypo	-0.352	2.17e-16
NC_019459.2	126243896	126243909	strongHyper	0.473	4.72e-10
NC_019459.2	126643881	126643911	strongHypo	-0.667	4.12e-13
NC_019459.2	126708712	126708769	strongHypo	-0.503	1.76e-10
NC_019459.2	127039973	127040041	strongHypo	-0.309	0.00015
NC_019459.2	127717943	127718057	strongHypo	-0.326	3.5e-14
NC_019459.2	127733962	127733975	strongHypo	-0.335	0.000114
NC_019459.2	128607508	128607697	strongHyper	0.472	1.83e-08
NC_019459.2	128714281	128714364	strongHyper	0.365	2.39e-09
NC_019459.2	128801037	128801056	strongHyper	0.482	6.33e-12
NC_019459.2	129667610	129667729	strongHyper	0.332	4.62e-07
NC_019459.2	130150261	130150479	strongHyper	0.377	9.57e-12
NC_019459.2	130235783	130235912	strongHypo	-0.338	7.32e-08
NC_019459.2	130593843	130593944	strongHyper	0.343	2.28e-06
NC_019459.2	130634217	130634276	strongHypo	-0.506	5.61e-10
NC_019459.2	131023179	131023338	strongHypo	-0.324	3.21e-06
NC_019459.2	131060760	131060778	strongHyper	0.556	3.72e-09
NC_019459.2	131125242	131125597	strongHyper	0.316	8.84e-09
NC_019459.2	131256951	131256988	strongHyper	0.307	1.94e-06
NC_019459.2	131449187	131449245	strongHypo	-0.486	5.67e-11
NC_019459.2	131491275	131491452	strongHyper	0.347	2.64e-07
NC_019459.2	131504434	131504473	strongHyper	0.463	8.71e-11
NC_019459.2	131710914	131711052	strongHyper	0.459	7.19e-07
NC_019459.2	131910198	131910223	strongHyper	0.583	3.71e-16
NC_019459.2	131926787	131926864	strongHypo	-0.533	1.71e-08
NC_019459.2	131963282	131963348	strongHypo	-0.399	7.52e-08
NC_019459.2	132043801	132043930	strongHyper	0.333	1.15e-06
NC_019459.2	132085704	132085859	strongHypo	-0.573	2.12e-10
NC_019459.2	132314531	132314582	strongHyper	0.418	6.06e-06
NC_019459.2	132411566	132411587	strongHypo	-0.428	1.36e-08
NC_019459.2	132441531	132441551	strongHyper	0.335	2.26e-08
NC_019459.2	132758913	132759160	strongHypo	-0.327	0.00019
NC_019459.2	132964613	132964794	strongHypo	-0.352	7.15e-12
NC_019459.2	132971485	132971779	strongHyper	0.496	8.78e-14
NC_019459.2	132992993	132993151	strongHypo	-0.305	1.6e-06
NC_019459.2	133038635	133038916	strongHyper	0.454	1.45e-10
NC_019459.2	133040741	133040844	strongHyper	0.596	2.38e-17
NC_019459.2	133268379	133268530	strongHyper	0.464	1.77e-06
NC_019459.2	133447428	133447463	strongHyper	0.374	8.94e-05
NC_019459.2	133557032	133557067	strongHyper	0.343	1.63e-05
NC_019459.2	133591475	133591633	strongHyper	0.599	7.97e-29
NC_019459.2	133974958	133974966	strongHyper	0.474	7.94e-15
NC_019459.2	133993851	133993867	strongHypo	-0.46	8.84e-09
NC_019459.2	134008242	134008304	strongHyper	0.335	3.08e-10
NC_019459.2	134015288	134015403	strongHyper	0.339	1.11e-05
NC_019459.2	134447828	134448076	strongHyper	0.338	6.35e-05
NC_019459.2	134487516	134487524	strongHyper	0.419	1.87e-08
NC_019459.2	134489469	134489526	strongHyper	0.378	5.11e-08
NC_019459.2	134507800	134507811	strongHyper	0.464	6.52e-10
NC_019459.2	134700652	134700730	strongHypo	-0.398	9.46e-12
NC_019459.2	134740903	134740973	strongHypo	-0.528	7.59e-16
NC_019459.2	134782713	134782720	strongHypo	-0.526	2.27e-14
NC_019459.2	134888471	134888516	strongHyper	0.786	2.06e-19
NC_019459.2	134911296	134911331	strongHyper	0.481	1.68e-08
NC_019459.2	135032346	135032411	strongHyper	0.312	2.65e-05
NC_019459.2	135086667	135087116	strongHyper	0.418	1.03e-12
NC_019459.2	135629976	135629994	strongHyper	0.603	3.12e-07
NC_019459.2	135633194	135633383	strongHypo	-0.328	2.95e-08
NC_019459.2	135656121	135656218	strongHyper	0.462	4.35e-10
NC_019459.2	135676729	135676889	strongHyper	0.673	3.45e-20
NC_019459.2	135692301	135692721	strongHyper	0.38	1.99e-09
NC_019459.2	136369914	136370024	strongHyper	0.471	1.84e-11
NC_019459.2	136411383	136411543	strongHyper	0.585	2.69e-18
NC_019459.2	136905360	136905405	strongHyper	0.495	6.78e-22
NC_019459.2	137255157	137255181	strongHyper	0.42	0.000174
NC_019459.2	137630648	137630996	strongHyper	0.394	1.62e-14
NC_019459.2	138060613	138060789	strongHyper	0.493	1.47e-12
NC_019459.2	138150569	138150821	strongHyper	0.646	6.93e-11
NC_019459.2	138267093	138267101	strongHyper	0.435	7.47e-06
NC_019459.2	138334190	138334691	strongHypo	-0.339	1.99e-15
NC_019459.2	139011332	139011405	strongHyper	0.354	5.84e-08
NC_019459.2	139053784	139054046	strongHypo	-0.462	2.47e-11
NC_019459.2	139097729	139097824	strongHypo	-0.351	2.93e-06
NC_019459.2	139232565	139232574	strongHyper	0.503	1.84e-09
NC_019459.2	139504597	139504615	strongHyper	0.359	1.49e-07
NC_019459.2	139726295	139726351	strongHyper	0.536	9.22e-10
NC_019459.2	140217169	140217287	strongHypo	-0.354	1.39e-11
NC_019459.2	140229539	140229614	strongHypo	-0.49	1.22e-09
NC_019459.2	140263081	140263097	strongHypo	-0.622	3.46e-19
NC_019459.2	140263420	140263679	strongHypo	-0.585	1.98e-17
NC_019459.2	140271047	140271251	strongHyper	0.722	5.81e-45
NC_019459.2	140567885	140567893	strongHyper	0.486	1.86e-06
NC_019459.2	140569181	140569457	strongHyper	0.375	1.57e-07
NC_019459.2	140605636	140605701	strongHyper	0.314	1.77e-06
NC_019459.2	141250708	141250911	strongHypo	-0.329	0.000183
NC_019459.2	141668960	141669104	strongHyper	0.343	4.86e-06
NC_019459.2	141702946	141702969	strongHypo	-0.436	1.07e-10
NC_019459.2	141703248	141703433	strongHyper	0.38	1.16e-13
NC_019459.2	141881955	141882047	strongHyper	0.45	2.16e-05
NC_019459.2	142031733	142031747	strongHypo	-0.389	4.09e-06
NC_019459.2	142195139	142195249	strongHyper	0.448	1.93e-18
NC_019459.2	142198891	142199109	strongHypo	-0.375	8.19e-13
NC_019459.2	142205073	142205098	strongHyper	0.53	8.55e-17
NC_019459.2	142232705	142232860	strongHyper	0.445	1.41e-06
NC_019459.2	142313095	142313152	strongHyper	0.449	3.61e-07
NC_019459.2	142685600	142685695	strongHyper	0.368	5.25e-06
NC_019459.2	142983371	142983385	strongHyper	0.472	6.26e-09
NC_019459.2	143035024	143035490	strongHypo	-0.301	9.56e-09
NC_019459.2	143166914	143167128	strongHyper	0.44	9.53e-11
NC_019459.2	143256061	143256193	strongHypo	-0.373	1.43e-07
NC_019459.2	143285523	143285626	strongHyper	0.359	6.86e-05
NC_019459.2	143627444	143627488	strongHyper	0.335	6.68e-08
NC_019459.2	143811712	143811776	strongHypo	-0.485	1.7e-07
NC_019459.2	143959729	143959742	strongHyper	0.442	1.7e-09
NC_019459.2	144054409	144054873	strongHypo	-0.581	9.92e-11
NC_019459.2	144567001	144567162	strongHypo	-0.485	6.74e-11
NC_019459.2	144607957	144608005	strongHypo	-0.406	7.99e-12
NC_019459.2	144917824	144918005	strongHyper	0.302	4.22e-08
NC_019459.2	145110217	145110230	strongHyper	0.593	2.21e-12
NC_019459.2	145203373	145203507	strongHyper	0.415	3.54e-06
NC_019459.2	145428673	145428718	strongHyper	0.588	1.54e-07
NC_019459.2	145430369	145430390	strongHyper	0.613	1.44e-15
NC_019459.2	145572250	145572541	strongHyper	0.339	2.51e-06
NC_019459.2	145689692	145689709	strongHyper	0.311	3.02e-05
NC_019459.2	146302441	146302453	strongHypo	-0.556	1.05e-17
NC_019459.2	146379897	146379984	strongHyper	0.503	5.86e-16
NC_019459.2	146613717	146613774	strongHyper	0.489	1.17e-09
NC_019459.2	146981991	146982129	strongHypo	-0.415	7.72e-05
NC_019459.2	147405936	147406458	strongHyper	0.327	2.62e-07
NC_019459.2	147447243	147447252	strongHyper	0.461	1.16e-09
NC_019459.2	147786346	147786509	strongHypo	-0.613	1.94e-11
NC_019459.2	148073281	148073482	strongHyper	0.439	1.44e-10
NC_019459.2	148291136	148291171	strongHyper	0.368	1.72e-07
NC_019459.2	148569741	148570173	strongHypo	-0.392	4.12e-11
NC_019459.2	148579452	148579488	strongHyper	0.39	7.27e-09
NC_019459.2	148624736	148624886	strongHypo	-0.487	6.02e-10
NC_019459.2	149335090	149335269	strongHyper	0.302	5.26e-07
NC_019459.2	149522175	149522320	strongHyper	0.357	1.94e-06
NC_019459.2	149641124	149641385	strongHypo	-0.337	5.09e-05
NC_019459.2	150263887	150264006	strongHyper	0.428	9.39e-07
NC_019459.2	150414667	150414786	strongHypo	-0.539	7.06e-09
NC_019459.2	150487413	150487584	strongHypo	-0.497	1.82e-21
NC_019459.2	150507490	150507729	strongHyper	0.33	7.28e-07
NC_019459.2	150551082	150551389	strongHypo	-0.496	2.63e-15
NC_019459.2	150870962	150870980	strongHypo	-0.512	2.57e-11
NC_019459.2	150972579	150972606	strongHyper	0.351	4.07e-06
NC_019459.2	150979259	150979281	strongHyper	0.327	8.59e-08
NC_019459.2	151178385	151178421	strongHypo	-0.59	3.33e-16
NC_019459.2	151185398	151185713	strongHypo	-0.314	3.37e-09
NC_019459.2	151363470	151363505	strongHyper	0.51	8.27e-13
NC_019459.2	151421936	151422085	strongHypo	-0.381	2.1e-09
NC_019459.2	151678938	151679113	strongHyper	0.374	5.92e-07
NC_019459.2	151776252	151776512	strongHypo	-0.488	4.81e-11
NC_019459.2	151823208	151823215	strongHyper	0.454	6.11e-11
NC_019459.2	152018350	152018509	strongHyper	0.337	7.1e-07
NC_019459.2	152462315	152462330	strongHyper	0.311	1.65e-05
NC_019459.2	153583793	153584081	strongHypo	-0.491	2.48e-09
NC_019459.2	153612358	153612387	strongHyper	0.4	1.58e-06
NC_019459.2	153784559	153784596	strongHyper	0.368	1.54e-12
NC_019459.2	153796891	153797024	strongHyper	0.471	5.31e-08
NC_019459.2	153829598	153829676	strongHyper	0.378	2.27e-06
NC_019459.2	154023418	154023666	strongHypo	-0.301	1.8e-06
NC_019459.2	154255076	154255199	strongHypo	-0.528	4.67e-13
NC_019459.2	154279819	154279844	strongHyper	0.506	1.74e-09
NC_019459.2	155363365	155363423	strongHypo	-0.365	9.37e-08
NC_019459.2	155415710	155415867	strongHyper	0.379	4.37e-09
NC_019459.2	155470782	155470842	strongHyper	0.313	7.8e-05
NC_019459.2	155475663	155475837	strongHyper	0.469	1.08e-11
NC_019459.2	155497899	155498169	strongHyper	0.668	1.21e-20
NC_019459.2	155621496	155621639	strongHyper	0.434	1.18e-06
NC_019459.2	155956535	155956592	strongHyper	0.507	1.61e-09
NC_019459.2	156000864	156000992	strongHyper	0.49	8.21e-09
NC_019459.2	156035640	156035810	strongHypo	-0.507	1.75e-11
NC_019459.2	156092217	156092277	strongHypo	-0.342	2.33e-06
NC_019459.2	156109879	156110106	strongHyper	0.684	2.53e-18
NC_019459.2	156189368	156189561	strongHypo	-0.386	6.53e-09
NC_019459.2	156493673	156493736	strongHypo	-0.301	6.71e-05
NC_019459.2	156553259	156553697	strongHyper	0.581	2.99e-11
NC_019459.2	156635825	156636080	strongHyper	0.559	8.04e-18
NC_019459.2	156796103	156796263	strongHypo	-0.475	4.66e-07
NC_019459.2	157035522	157035701	strongHyper	0.423	1.32e-07
NC_019459.2	157057101	157057290	strongHypo	-0.359	4.88e-06
NC_019459.2	157145874	157146263	strongHypo	-0.361	1.33e-08
NC_019459.2	157191959	157192113	strongHyper	0.329	2.23e-06
NC_019459.2	157201908	157202012	strongHyper	0.552	2.97e-17
NC_019459.2	157225013	157225057	strongHypo	-0.551	5.07e-08
NC_019459.2	157292486	157292731	strongHyper	0.383	1.5e-07
NC_019459.2	157609060	157609293	strongHypo	-0.565	3.74e-11
NC_019459.2	157928711	157928722	strongHyper	0.405	2.6e-09
NC_019459.2	158079099	158079401	strongHyper	0.443	5.97e-08
NC_019459.2	158091245	158091367	strongHyper	0.481	8.49e-08
NC_019459.2	158179376	158179434	strongHyper	0.361	7.5e-08
NC_019459.2	158192040	158192151	strongHypo	-0.342	0.000167
NC_019459.2	158494849	158494949	strongHyper	0.406	1.21e-06
NC_019459.2	158549576	158549598	strongHypo	-0.396	2.3e-07
NC_019459.2	158920170	158920467	strongHyper	0.311	5.01e-05
NC_019459.2	159738903	159738998	strongHypo	-0.397	1.26e-05
NC_019459.2	159804616	159804762	strongHyper	0.481	1.15e-08
NC_019459.2	160230625	160230687	strongHypo	-0.414	2.7e-12
NC_019459.2	160860410	160860500	strongHypo	-0.33	6.93e-08
NC_019459.2	161256586	161256660	strongHyper	0.409	1.1e-08
NC_019459.2	161266352	161266374	strongHypo	-0.526	7.8e-11
NC_019459.2	161272355	161272438	strongHyper	0.374	0.00149
NC_019459.2	161436462	161436535	strongHyper	0.452	7.09e-10
NC_019459.2	161538570	161538733	strongHypo	-0.379	3.18e-19
NC_019459.2	161626974	161627120	strongHyper	0.316	0.000321
NC_019459.2	161652058	161652307	strongHyper	0.602	2.99e-14
NC_019459.2	161653871	161654036	strongHyper	0.321	6.72e-09
NC_019459.2	161658137	161658170	strongHyper	0.419	1.37e-09
NC_019459.2	161670074	161670257	strongHypo	-0.391	1.37e-17
NC_019459.2	161741036	161741204	strongHyper	0.317	2.04e-12
NC_019459.2	161744182	161744205	strongHypo	-0.5	1.38e-09
NC_019459.2	161853857	161853934	strongHypo	-0.412	1.97e-07
NC_019459.2	162045294	162045567	strongHypo	-0.415	2.72e-08
NC_019459.2	162326834	162326854	strongHypo	-0.441	5.35e-08
NC_019459.2	162489403	162489500	strongHyper	0.639	1.78e-10
NC_019459.2	162532967	162533024	strongHypo	-0.355	3.17e-06
NC_019459.2	162541147	162541210	strongHypo	-0.499	2.16e-19
NC_019459.2	162580873	162580895	strongHyper	0.642	5.72e-16
NC_019459.2	162583149	162583262	strongHyper	0.634	2.4e-13
NC_019459.2	162924352	162924875	strongHyper	0.336	1.95e-12
NC_019459.2	162941332	162941366	strongHypo	-0.519	1.34e-08
NC_019459.2	162957066	162957197	strongHypo	-0.635	6.67e-13
NC_019459.2	162982279	162982444	strongHypo	-0.406	3.21e-11
NC_019459.2	163182171	163182314	strongHypo	-0.378	8.46e-06
NC_019459.2	163347160	163347777	strongHypo	-0.328	4.3e-09
NC_019459.2	163386188	163386283	strongHyper	0.537	5.88e-12
NC_019459.2	163635806	163635994	strongHyper	0.346	9.06e-15
NC_019459.2	163713932	163713937	strongHyper	0.535	2.67e-13
NC_019459.2	163727005	163727182	strongHyper	0.363	3.54e-08
NC_019459.2	163729979	163730169	strongHyper	0.458	1.98e-10
NC_019459.2	163732722	163732805	strongHyper	0.44	4.17e-12
NC_019459.2	163890296	163890538	strongHypo	-0.457	1.87e-08
NC_019459.2	164025893	164025958	strongHyper	0.357	3.85e-09
NC_019459.2	164151900	164151942	strongHyper	0.309	1.27e-05
NC_019459.2	164557354	164557423	strongHyper	0.517	1.67e-14
NC_019459.2	164665593	164665625	strongHypo	-0.665	7.06e-18
NC_019459.2	164698784	164698977	strongHyper	0.421	5.22e-15
NC_019459.2	164811066	164811266	strongHypo	-0.334	3.18e-07
NC_019459.2	164942441	164942529	strongHypo	-0.544	1.85e-13
NC_019459.2	165080466	165080607	strongHypo	-0.41	5.56e-08
NC_019459.2	165626136	165626351	strongHyper	0.629	1.34e-17
NC_019459.2	166431119	166431401	strongHypo	-0.374	5.26e-12
NC_019459.2	166475130	166475254	strongHyper	0.375	4.16e-08
NC_019459.2	166680432	166680638	strongHypo	-0.366	1.32e-08
NC_019459.2	166681746	166682027	strongHypo	-0.589	7.99e-19
NC_019459.2	166811682	166811843	strongHyper	0.355	2.45e-07
NC_019459.2	166913570	166913818	strongHyper	0.332	2.75e-05
NC_019459.2	166966986	166967041	strongHypo	-0.521	3.23e-12
NC_019459.2	167150000	167150006	strongHypo	-0.531	1.05e-11
NC_019459.2	167400216	167400277	strongHyper	0.645	5.68e-13
NC_019459.2	167419942	167419961	strongHyper	0.406	1.06e-08
NC_019459.2	167655890	167656094	strongHyper	0.44	2.24e-13
NC_019459.2	167766596	167766613	strongHyper	0.396	2.55e-09
NC_019459.2	167775002	167775190	strongHypo	-0.37	5.48e-08
NC_019459.2	168023546	168023625	strongHypo	-0.328	1.58e-08
NC_019459.2	168190058	168190161	strongHypo	-0.511	2.3e-09
NC_019459.2	168446193	168446358	strongHyper	0.453	6.55e-10
NC_019459.2	168638388	168638425	strongHypo	-0.389	0.00744
NC_019459.2	168641496	168641611	strongHypo	-0.42	3.14e-07
NC_019459.2	168686567	168686911	strongHypo	-0.372	6.23e-12
NC_019459.2	168735911	168735961	strongHyper	0.495	6.13e-06
NC_019459.2	169169337	169169737	strongHyper	0.318	4.02e-05
NC_019459.2	169171641	169171780	strongHyper	0.455	3.01e-06
NC_019459.2	169439326	169439341	strongHypo	-0.404	8.81e-08
NC_019459.2	170130076	170130198	strongHyper	0.402	8.62e-12
NC_019459.2	170153189	170153270	strongHypo	-0.408	3.1e-05
NC_019459.2	170257907	170258056	strongHypo	-0.564	1.36e-12
NC_019459.2	171105590	171105882	strongHyper	0.411	9.1e-06
NC_019459.2	171209924	171210108	strongHyper	0.335	0.000135
NC_019459.2	171235415	171235594	strongHyper	0.446	1.42e-14
NC_019459.2	171408433	171408622	strongHyper	0.324	5.08e-05
NC_019459.2	171512286	171512441	strongHyper	0.379	5.31e-06
NC_019459.2	171586863	171586974	strongHyper	0.351	2.25e-05
NC_019459.2	171645490	171645545	strongHypo	-0.711	6.61e-24
NC_019459.2	171668984	171669109	strongHyper	0.389	1.4e-11
NC_019459.2	171735647	171735937	strongHyper	0.52	8.45e-08
NC_019459.2	172095669	172095736	strongHyper	0.474	1.14e-10
NC_019459.2	172528649	172528666	strongHyper	0.337	3.4e-06
NC_019459.2	172708070	172708427	strongHyper	0.314	1.51e-05
NC_019459.2	172842370	172842500	strongHyper	0.315	1.38e-05
NC_019459.2	172891043	172891093	strongHyper	0.471	1.08e-07
NC_019459.2	173316859	173316965	strongHyper	0.401	1.44e-10
NC_019459.2	173319869	173319910	strongHyper	0.362	2.99e-10
NC_019459.2	173755298	173755462	strongHypo	-0.354	9.37e-12
NC_019459.2	173879248	173879270	strongHyper	0.341	5.51e-09
NC_019459.2	173884168	173884248	strongHyper	0.472	6.75e-07
NC_019459.2	173889316	173889323	strongHyper	0.532	5.19e-13
NC_019459.2	173906116	173906243	strongHyper	0.435	1.05e-07
NC_019459.2	173935652	173935690	strongHypo	-0.352	1.77e-05
NC_019459.2	174121271	174121291	strongHyper	0.535	4.99e-11
NC_019459.2	174211944	174212076	strongHyper	0.393	9.73e-10
NC_019459.2	174258069	174258414	strongHyper	0.519	3.35e-18
NC_019459.2	174388079	174388154	strongHyper	0.338	3.63e-07
NC_019459.2	174654035	174654340	strongHypo	-0.419	5.92e-07
NC_019459.2	174782179	174782621	strongHypo	-0.35	3.63e-11
NC_019459.2	175043384	175043527	strongHypo	-0.377	6.15e-05
NC_019459.2	175066253	175066367	strongHypo	-0.346	4.3e-07
NC_019459.2	175271533	175271742	strongHyper	0.567	4.04e-10
NC_019459.2	175740194	175740378	strongHypo	-0.315	3.01e-08
NC_019459.2	175810710	175810775	strongHypo	-0.546	1.04e-08
NC_019459.2	176047891	176047983	strongHyper	0.364	2.69e-05
NC_019459.2	176562191	176562480	strongHypo	-0.325	0.000164
NC_019459.2	176707893	176707905	strongHyper	0.441	3.34e-08
NC_019459.2	176794085	176794236	strongHypo	-0.432	1.84e-10
NC_019459.2	176914206	176914224	strongHyper	0.544	1.88e-08
NC_019459.2	177031759	177031968	strongHyper	0.52	7.4e-11
NC_019459.2	177351805	177351901	strongHyper	0.438	2.51e-07
NC_019459.2	177463819	177464075	strongHypo	-0.418	6.79e-07
NC_019459.2	177514722	177514931	strongHypo	-0.33	6.62e-07
NC_019459.2	177738983	177739098	strongHypo	-0.4	5.54e-08
NC_019459.2	177823969	177823990	strongHyper	0.4	1.87e-05
NC_019459.2	178351108	178351332	strongHypo	-0.531	1.93e-13
NC_019459.2	178512337	178512376	strongHyper	0.499	3.55e-10
NC_019459.2	178830031	178830071	strongHypo	-0.683	3.24e-10
NC_019459.2	179176757	179176835	strongHyper	0.628	5.7e-40
NC_019459.2	179383732	179383800	strongHyper	0.453	5.33e-06
NC_019459.2	179940842	179940862	strongHypo	-0.437	9.13e-06
NC_019459.2	180174087	180174326	strongHyper	0.324	1.4e-06
NC_019459.2	180225117	180225382	strongHypo	-0.631	3.92e-12
NC_019459.2	180236685	180236839	strongHyper	0.338	2.32e-06
NC_019459.2	180249194	180249209	strongHyper	0.472	3.18e-09
NC_019459.2	180267438	180267505	strongHyper	0.374	2.19e-08
NC_019459.2	180400183	180400207	strongHypo	-0.489	1.7e-08
NC_019459.2	180590262	180590467	strongHypo	-0.378	0.000654
NC_019459.2	180593185	180593419	strongHypo	-0.337	2.85e-07
NC_019459.2	180610707	180610870	strongHypo	-0.418	2.95e-10
NC_019459.2	180670167	180670188	strongHyper	0.578	2.56e-08
NC_019459.2	181252676	181252837	strongHypo	-0.309	1.14e-06
NC_019459.2	181321692	181321861	strongHyper	0.459	2.79e-08
NC_019459.2	181324452	181324505	strongHyper	0.418	2.68e-08
NC_019459.2	182657036	182657321	strongHyper	0.332	3.6e-08
NC_019459.2	182683893	182684179	strongHypo	-0.402	6.87e-11
NC_019459.2	182690888	182690986	strongHyper	0.484	1.87e-06
NC_019459.2	182961191	182961240	strongHyper	0.481	3.07e-06
NC_019459.2	184164987	184165039	strongHyper	0.483	4.32e-12
NC_019459.2	184385760	184385777	strongHyper	0.391	1.57e-07
NC_019459.2	184823302	184823512	strongHyper	0.383	1.1e-05
NC_019459.2	185144446	185144670	strongHypo	-0.334	6.18e-07
NC_019459.2	185227496	185227794	strongHyper	0.465	3.2e-13
NC_019459.2	185286826	185286859	strongHypo	-0.485	1.83e-08
NC_019459.2	185558771	185558777	strongHypo	-0.388	2.21e-07
NC_019459.2	186517475	186517579	strongHypo	-0.52	2.32e-13
NC_019459.2	186768877	186768894	strongHyper	0.448	4.77e-06
NC_019459.2	186862424	186862583	strongHyper	0.563	7.41e-11
NC_019459.2	186930281	186930293	strongHypo	-0.455	5.04e-14
NC_019459.2	186961770	186961788	strongHypo	-0.615	3.8e-10
NC_019459.2	186993710	186993844	strongHyper	0.36	1.3e-11
NC_019459.2	187005165	187005264	strongHyper	0.539	7.55e-17
NC_019459.2	187035402	187035543	strongHyper	0.458	3.07e-07
NC_019459.2	187209649	187209843	strongHyper	0.479	2.77e-07
NC_019459.2	187210601	187210752	strongHyper	0.432	3.01e-08
NC_019459.2	187273851	187274099	strongHyper	0.368	8.38e-06
NC_019459.2	187504417	187504629	strongHypo	-0.333	1.15e-13
NC_019459.2	187579217	187579247	strongHypo	-0.518	3.23e-12
NC_019459.2	187583387	187583409	strongHypo	-0.873	5.6e-40
NC_019459.2	187589359	187589396	strongHypo	-0.475	1.04e-08
NC_019459.2	187983215	187983224	strongHyper	0.521	1.84e-13
NC_019459.2	188879458	188879497	strongHyper	0.352	4.82e-09
NC_019459.2	189297289	189297385	strongHyper	0.43	5.25e-05
NC_019459.2	190666624	190666733	strongHyper	0.525	7.31e-11
NC_019459.2	190910980	190911160	strongHypo	-0.501	3.62e-07
NC_019459.2	190913729	190913780	strongHypo	-0.494	4.18e-10
NC_019459.2	191120128	191120361	strongHyper	0.416	3.16e-07
NC_019459.2	191182790	191183012	strongHyper	0.48	3.07e-11
NC_019459.2	191211586	191211835	strongHyper	0.604	1.01e-11
NC_019459.2	191226287	191226382	strongHypo	-0.347	3.28e-07
NC_019459.2	191557651	191557936	strongHypo	-0.443	2.09e-14
NC_019459.2	191597186	191597290	strongHyper	0.542	7.26e-08
NC_019459.2	191603344	191603514	strongHyper	0.587	1.16e-11
NC_019459.2	191650749	191650885	strongHypo	-0.365	1.5e-06
NC_019459.2	191891206	191891257	strongHypo	-0.481	1.14e-05
NC_019459.2	192083067	192083079	strongHyper	0.418	2.22e-08
NC_019459.2	192312120	192312150	strongHyper	0.442	3.14e-07
NC_019459.2	192502811	192502842	strongHypo	-0.34	2.17e-08
NC_019459.2	192737562	192737856	strongHyper	0.379	3.19e-07
NC_019459.2	192974234	192974258	strongHyper	0.538	1.25e-10
NC_019459.2	192999899	192999977	strongHyper	0.444	3.46e-08
NC_019459.2	193139368	193139454	strongHypo	-0.316	1.13e-08
NC_019459.2	193864959	193865056	strongHyper	0.424	3.53e-06
NC_019459.2	194234530	194234715	strongHyper	0.353	3.1e-10
NC_019459.2	194234938	194235228	strongHypo	-0.382	4.05e-08
NC_019459.2	194425194	194425394	strongHyper	0.379	1.21e-09
NC_019459.2	194618199	194618621	strongHyper	0.542	1.44e-12
NC_019459.2	194626017	194626314	strongHyper	0.445	6.02e-12
NC_019459.2	194840183	194840195	strongHypo	-0.458	2.85e-08
NC_019459.2	194850712	194850733	strongHyper	0.406	8.73e-08
NC_019459.2	194997416	194997565	strongHyper	0.599	4.71e-17
NC_019459.2	195055982	195056016	strongHyper	0.31	2.4e-06
NC_019459.2	195440804	195440847	strongHyper	0.435	0.000144
NC_019459.2	195466177	195466255	strongHyper	0.367	6.62e-14
NC_019459.2	195544485	195544654	strongHyper	0.373	2.72e-11
NC_019459.2	195683644	195683671	strongHypo	-0.595	8.91e-13
NC_019459.2	195963883	195964036	strongHyper	0.331	2.19e-08
NC_019459.2	196312218	196312223	strongHyper	0.435	5.22e-07
NC_019459.2	196325059	196325336	strongHyper	0.695	8.53e-28
NC_019459.2	196335983	196336007	strongHyper	0.629	9.05e-20
NC_019459.2	196392282	196392358	strongHyper	0.307	0.000195
NC_019459.2	196395391	196395523	strongHyper	0.408	1.6e-10
NC_019459.2	196739451	196739611	strongHyper	0.578	4.07e-13
NC_019459.2	197302927	197303122	strongHypo	-0.507	4.61e-10
NC_019459.2	197494396	197494617	strongHypo	-0.486	8.41e-09
NC_019459.2	198531969	198532025	strongHyper	0.54	4.2e-19
NC_019459.2	198539542	198539675	strongHyper	0.407	2.71e-07
NC_019459.2	198948003	198948045	strongHyper	0.483	1.18e-09
NC_019459.2	199360522	199360539	strongHypo	-0.497	1.04e-11
NC_019459.2	199487128	199487289	strongHypo	-0.485	5.63e-25
NC_019459.2	199986545	199986627	strongHyper	0.492	4.71e-09
NC_019459.2	200279151	200279308	strongHyper	0.352	5.22e-06
NC_019459.2	200384020	200384181	strongHyper	0.414	5.65e-09
NC_019459.2	201014868	201014891	strongHyper	0.437	4.01e-08
NC_019459.2	201035782	201035882	strongHypo	-0.464	1.24e-09
NC_019459.2	201049988	201050133	strongHyper	0.408	3.47e-12
NC_019459.2	201368261	201368403	strongHyper	0.526	4.89e-10
NC_019459.2	201379862	201380015	strongHyper	0.334	1.09e-09
NC_019459.2	201438106	201438143	strongHyper	0.414	2.26e-12
NC_019459.2	201472029	201472122	strongHyper	0.397	8.87e-11
NC_019459.2	201636192	201636386	strongHypo	-0.466	4.53e-17
NC_019459.2	201637096	201637173	strongHyper	0.459	2.73e-09
NC_019459.2	201661005	201661013	strongHypo	-0.334	2.93e-15
NC_019459.2	201685373	201685556	strongHypo	-0.318	5.07e-05
NC_019459.2	202188467	202188684	strongHypo	-0.441	2.16e-14
NC_019459.2	202192698	202192726	strongHypo	-0.591	2.27e-18
NC_019459.2	202545252	202545373	strongHyper	0.468	3e-06
NC_019459.2	202648227	202648345	strongHypo	-0.348	1.72e-08
NC_019459.2	202879929	202879990	strongHypo	-0.557	1.36e-12
NC_019459.2	202932684	202932697	strongHypo	-0.459	7.51e-07
NC_019459.2	202958031	202958056	strongHyper	0.531	3.42e-13
NC_019459.2	203392213	203392233	strongHyper	0.517	1.79e-09
NC_019459.2	203403783	203403918	strongHypo	-0.541	1.25e-13
NC_019459.2	203613343	203613507	strongHypo	-0.439	1.01e-10
NC_019459.2	204096397	204096443	strongHyper	0.463	8.27e-11
NC_019459.2	204297675	204297907	strongHypo	-0.369	0.000267
NC_019459.2	204372893	204373053	strongHyper	0.373	2.75e-08
NC_019459.2	204383350	204383501	strongHypo	-0.314	1.04e-07
NC_019459.2	204446780	204446854	strongHypo	-0.341	0.000135
NC_019459.2	204925624	204925686	strongHypo	-0.336	8.77e-06
NC_019459.2	205012844	205012850	strongHypo	-0.625	5.48e-12
NC_019459.2	205196127	205196133	strongHypo	-0.311	3.3e-05
NC_019459.2	205544046	205544262	strongHyper	0.564	5.37e-25
NC_019459.2	205778743	205778794	strongHypo	-0.389	2.78e-08
NC_019459.2	205900177	205900331	strongHypo	-0.438	5.81e-08
NC_019459.2	206065843	206066010	strongHypo	-0.396	1.43e-08
NC_019459.2	206093687	206093799	strongHypo	-0.461	1.99e-09
NC_019459.2	206357827	206357890	strongHyper	0.449	1.07e-13
NC_019459.2	206390187	206390394	strongHyper	0.36	9.86e-05
NC_019459.2	206451548	206451598	strongHypo	-0.558	6.8e-07
NC_019459.2	206745824	206745955	strongHyper	0.411	3.99e-06
[truncated: 8,636 more rows]

## Sheet: CHG
Table S6 Differential methylated regions in the LPBB vs. HPBB group
Seqnames	Start	End	Meth_direction	MethDif	P
NC_019459.2	239962783	239962813	strongHyper	0.475	3.84e-06

## Sheet: CHH
Table S6 Differential methylated regions in the LPBB vs. HPBB group
Seqnames	Start	End	Meth_direction	MethDif	P
NC_019458.2	261761020	261761047	strongHypo	-0.247	1.03e-06
NC_019459.2	62840125	62840143	strongHypo	-0.23	3.11e-09
NC_019460.2	170972612	170972639	strongHypo	-0.232	5.53e-12
NC_019464.2	97498121	97498151	strongHyper	0.227	1.89e-05
NC_019465.2	37591598	37591629	strongHyper	0.227	4.7e-06
NC_019472.2	63942132	63942154	strongHyper	0.236	3.82e-07
NC_019473.2	10285250	10285269	strongHyper	0.244	4.75e-06
NC_019475.2	63416248	63416286	strongHypo	-0.217	3.03e-09
NC_019479.2	37977683	37977716	strongHyper	0.313	2.88e-12
