# Supplementary material for: Integrative Genome-Wide DNA Methylome and Transcriptome Analysis of Ovaries from Hu Sheep with High and Low Prolific
Source: Front Cell Dev Biol. 2022 Feb 3;10:820558. doi: 10.3389/fcell.2022.820558 (PMC8850840; doi:10.3389/fcell.2022.820558)
Supplement: Supplementary file 2 [file DataSheet1.ZIP › Revised Supplemental Table S1-S17/Table S6.xls]

## Sheet: CG
Table S6 Differential methylated regions in the LPB+ vs. HPBB group
Seqnames	Start	End	Meth_direction	MethDif	P
NW_014639109.1	11594	11635	strongHyper	0.344	0.000697
NW_014639299.1	789	1159	strongHypo	-0.403	0
NW_014639423.1	1708	1781	strongHypo	-0.345	2.91e-07
NW_014639827.1	8772	8811	strongHyper	0.466	1.26e-17
NW_014639857.1	15434	15486	strongHypo	-0.424	2.84e-06
NW_014640087.1	1146	1153	strongHypo	-0.563	2.83e-12
NW_014640393.1	16212	16326	strongHypo	-0.353	6.05e-15
NW_014641193.1	1369	1585	strongHypo	-0.359	8.66e-06
NW_014641195.1	5329	5404	strongHypo	-0.415	3.02e-06
NW_014641289.1	13577	13839	strongHypo	-0.439	0
NW_014641525.1	17229	17469	strongHyper	0.456	8.79e-09
NW_014641592.1	24288	24497	strongHyper	0.304	0.000561
NW_014641864.1	5218	5231	strongHypo	-0.457	1.86e-05
NW_014642076.1	1786	2069	strongHyper	0.346	1.93e-07
NW_014642076.1	8284	8518	strongHyper	0.41	5.63e-08
NW_014642358.1	8519	8657	strongHyper	0.475	2.85e-12
NW_014643083.1	9130	9175	strongHyper	0.301	0.000188
NC_019458.2	1275137	1275170	strongHypo	-0.488	4.97e-08
NC_019458.2	1278961	1278980	strongHyper	0.371	3.74e-05
NC_019458.2	1412483	1412800	strongHypo	-0.306	0.000117
NC_019458.2	1412912	1412920	strongHyper	0.49	5.87e-07
NC_019458.2	2467544	2467583	strongHypo	-0.347	8.06e-11
NC_019458.2	2603368	2603444	strongHyper	0.612	6.04e-09
NC_019458.2	2895950	2896216	strongHypo	-0.311	2.89e-08
NC_019458.2	3645351	3645457	strongHyper	0.305	6.24e-08
NC_019458.2	3650664	3650790	strongHyper	0.329	4.23e-05
NC_019458.2	3681139	3681354	strongHypo	-0.344	0.000134
NC_019458.2	3940866	3940978	strongHypo	-0.41	1.39e-05
NC_019458.2	4088175	4088198	strongHypo	-0.601	1.94e-08
NC_019458.2	4433486	4433561	strongHyper	0.361	1.65e-05
NC_019458.2	4916325	4916447	strongHypo	-0.449	1.33e-09
NC_019458.2	5045197	5045247	strongHypo	-0.448	9.13e-06
NC_019458.2	5610268	5610413	strongHyper	0.588	1.04e-13
NC_019458.2	6163930	6163988	strongHypo	-0.397	0.000306
NC_019458.2	6797063	6797118	strongHypo	-0.345	9.62e-08
NC_019458.2	6806527	6806755	strongHypo	-0.44	2.18e-10
NC_019458.2	6819382	6819448	strongHyper	0.458	1.17e-06
NC_019458.2	7097210	7097337	strongHyper	0.368	0.00119
NC_019458.2	7739154	7739182	strongHyper	0.478	4.35e-08
NC_019458.2	8083989	8084018	strongHypo	-0.317	1.26e-05
NC_019458.2	8148757	8148888	strongHyper	0.437	1.63e-06
NC_019458.2	9126245	9126277	strongHyper	0.327	8.68e-05
NC_019458.2	9426611	9426701	strongHyper	0.418	5.26e-12
NC_019458.2	11277048	11277315	strongHypo	-0.343	2e-05
NC_019458.2	12173557	12173677	strongHyper	0.315	0.00069
NC_019458.2	12601651	12601678	strongHyper	0.35	5.76e-06
NC_019458.2	12828017	12828024	strongHyper	0.52	3e-09
NC_019458.2	13378617	13378806	strongHypo	-0.465	4.99e-07
NC_019458.2	13558753	13558973	strongHyper	0.31	1e-06
NC_019458.2	13991666	13991823	strongHyper	0.33	2.13e-13
NC_019458.2	14492424	14492940	strongHyper	0.451	7.98e-10
NC_019458.2	14518188	14518236	strongHyper	0.33	5.59e-05
NC_019458.2	14527540	14527647	strongHypo	-0.592	3.06e-12
NC_019458.2	14829731	14829771	strongHypo	-0.592	1.78e-17
NC_019458.2	14850349	14850516	strongHyper	0.335	2.35e-09
NC_019458.2	15287577	15287669	strongHyper	0.381	3.93e-09
NC_019458.2	15326139	15326385	strongHyper	0.461	5.4e-11
NC_019458.2	16456307	16456371	strongHypo	-0.461	5.29e-07
NC_019458.2	16813922	16814385	strongHypo	-0.607	1.72e-20
NC_019458.2	16834590	16835005	strongHypo	-0.381	4.26e-13
NC_019458.2	16939378	16939462	strongHyper	0.401	2.69e-10
NC_019458.2	17067629	17067810	strongHypo	-0.414	4.76e-08
NC_019458.2	17256524	17256537	strongHyper	0.427	2.77e-08
NC_019458.2	17293995	17294356	strongHypo	-0.366	1.8e-09
NC_019458.2	17563326	17563346	strongHyper	0.461	1.08e-10
NC_019458.2	18149034	18149340	strongHyper	0.578	1.86e-16
NC_019458.2	18189266	18189467	strongHypo	-0.398	7.98e-07
NC_019458.2	18805090	18805155	strongHypo	-0.529	1.22e-09
NC_019458.2	19016285	19016366	strongHypo	-0.449	1.21e-06
NC_019458.2	19563621	19563805	strongHypo	-0.313	9.27e-10
NC_019458.2	20047002	20047060	strongHyper	0.616	2.11e-09
NC_019458.2	20295180	20295264	strongHyper	0.334	2.22e-09
NC_019458.2	20409872	20409980	strongHyper	0.401	5.83e-07
NC_019458.2	20472583	20472607	strongHyper	0.362	1.19e-07
NC_019458.2	20493664	20493771	strongHyper	0.463	3.08e-11
NC_019458.2	20534585	20534981	strongHyper	0.444	1.86e-14
NC_019458.2	20679990	20680086	strongHypo	-0.353	1.28e-06
NC_019458.2	21158118	21158141	strongHypo	-0.476	2.54e-09
NC_019458.2	21714583	21714591	strongHyper	0.562	1.63e-09
NC_019458.2	22278299	22278515	strongHyper	0.406	4.93e-08
NC_019458.2	22339863	22340062	strongHypo	-0.31	1.7e-05
NC_019458.2	23044955	23044964	strongHypo	-0.455	7.72e-07
NC_019458.2	23064438	23064635	strongHypo	-0.452	6.01e-06
NC_019458.2	23156680	23156889	strongHypo	-0.386	3.73e-12
NC_019458.2	23248053	23248200	strongHypo	-0.412	1.19e-06
NC_019458.2	27178534	27178710	strongHyper	0.464	3.26e-09
NC_019458.2	27184348	27184638	strongHyper	0.303	0.00157
NC_019458.2	27238622	27238797	strongHyper	0.315	1.04e-09
NC_019458.2	27964434	27964526	strongHypo	-0.344	9.64e-05
NC_019458.2	28079068	28079130	strongHypo	-0.451	1.06e-06
NC_019458.2	28324966	28325058	strongHyper	0.505	3.19e-07
NC_019458.2	28515994	28516023	strongHyper	0.412	8.3e-06
NC_019458.2	29005264	29005307	strongHyper	0.594	1.7e-09
NC_019458.2	29138197	29138283	strongHypo	-0.376	1.42e-05
NC_019458.2	29511660	29511951	strongHyper	0.503	8.79e-09
NC_019458.2	29750907	29750942	strongHyper	0.445	2.71e-07
NC_019458.2	30064766	30064926	strongHypo	-0.441	2.72e-06
NC_019458.2	30116494	30116666	strongHypo	-0.472	3.51e-09
NC_019458.2	30522491	30522793	strongHyper	0.315	8.08e-08
NC_019458.2	31068172	31068269	strongHyper	0.474	1.32e-08
NC_019458.2	31533424	31533502	strongHypo	-0.352	1.52e-06
NC_019458.2	31586874	31586968	strongHyper	0.382	1.12e-05
NC_019458.2	31723510	31723556	strongHypo	-0.522	2.47e-06
NC_019458.2	31754142	31754164	strongHypo	-0.47	1.71e-06
NC_019458.2	31907522	31907727	strongHypo	-0.316	8.32e-07
NC_019458.2	33275706	33275747	strongHypo	-0.598	4.15e-10
NC_019458.2	33554275	33554441	strongHypo	-0.383	3.83e-09
NC_019458.2	33681053	33681112	strongHypo	-0.318	4.72e-05
NC_019458.2	34113067	34113093	strongHyper	0.409	1.05e-07
NC_019458.2	34286748	34286884	strongHypo	-0.362	5.76e-08
NC_019458.2	34437864	34437923	strongHypo	-0.41	4.44e-06
NC_019458.2	34537144	34537308	strongHyper	0.425	3.46e-07
NC_019458.2	34911515	34911607	strongHyper	0.584	5.81e-12
NC_019458.2	35664648	35664950	strongHypo	-0.343	1.39e-06
NC_019458.2	36217653	36217763	strongHypo	-0.402	4.06e-06
NC_019458.2	36305340	36305470	strongHyper	0.4	1.47e-06
NC_019458.2	36402939	36402944	strongHypo	-0.373	8.8e-07
NC_019458.2	37596832	37596900	strongHyper	0.505	6.18e-07
NC_019458.2	37956449	37956601	strongHyper	0.303	1.3e-06
NC_019458.2	38333614	38333695	strongHypo	-0.426	3.54e-09
NC_019458.2	38787584	38788051	strongHyper	0.4	5.83e-14
NC_019458.2	38873743	38874058	strongHypo	-0.428	5.88e-08
NC_019458.2	38909465	38909753	strongHyper	0.473	1.17e-12
NC_019458.2	39081838	39081911	strongHyper	0.373	1.4e-07
NC_019458.2	39350932	39351082	strongHyper	0.316	5.42e-05
NC_019458.2	39453975	39453988	strongHypo	-0.518	8.8e-18
NC_019458.2	39578491	39578530	strongHypo	-0.395	1.09e-05
NC_019458.2	39707401	39707471	strongHyper	0.447	5.8e-05
NC_019458.2	40276719	40276839	strongHypo	-0.303	3.99e-06
NC_019458.2	40416043	40416194	strongHypo	-0.407	2.54e-08
NC_019458.2	40705677	40705756	strongHyper	0.396	8.02e-07
NC_019458.2	41022611	41022729	strongHyper	0.411	5.54e-08
NC_019458.2	41026319	41026566	strongHyper	0.595	5.56e-14
NC_019458.2	42400638	42400691	strongHypo	-0.379	3.03e-08
NC_019458.2	42413535	42413714	strongHyper	0.307	1.91e-06
NC_019458.2	42436490	42436499	strongHypo	-0.401	1.95e-05
NC_019458.2	42466783	42467062	strongHyper	0.537	1.5e-08
NC_019458.2	43565379	43565536	strongHyper	0.544	2.09e-10
NC_019458.2	44019980	44020105	strongHypo	-0.318	1e-05
NC_019458.2	44471009	44471075	strongHypo	-0.376	4.6e-06
NC_019458.2	44536196	44536439	strongHyper	0.389	3.23e-05
NC_019458.2	44811258	44811432	strongHypo	-0.446	7.64e-07
NC_019458.2	44919581	44919703	strongHyper	0.304	8.72e-05
NC_019458.2	45198044	45198137	strongHyper	0.358	9.22e-08
NC_019458.2	45356475	45356649	strongHyper	0.362	1.82e-05
NC_019458.2	46045460	46045565	strongHypo	-0.436	5.83e-07
NC_019458.2	46053568	46053583	strongHypo	-0.356	6.34e-10
NC_019458.2	46062495	46062850	strongHypo	-0.341	7.66e-12
NC_019458.2	46066229	46066246	strongHypo	-0.732	1.5e-17
NC_019458.2	46248940	46248984	strongHyper	0.338	1.59e-05
NC_019458.2	46665189	46665207	strongHypo	-0.455	2.03e-09
NC_019458.2	46821194	46821231	strongHyper	0.316	2.57e-06
NC_019458.2	47205223	47205288	strongHypo	-0.443	8.14e-06
NC_019458.2	48050592	48050637	strongHyper	0.368	2.02e-08
NC_019458.2	48171774	48171825	strongHypo	-0.414	3.62e-05
NC_019458.2	48438557	48438604	strongHyper	0.485	1.96e-12
NC_019458.2	48557027	48557128	strongHypo	-0.484	5.87e-07
NC_019458.2	48675233	48675241	strongHypo	-0.461	4.65e-05
NC_019458.2	48963087	48963316	strongHyper	0.316	2.13e-07
NC_019458.2	49044974	49045242	strongHyper	0.492	7.56e-07
NC_019458.2	49103532	49103902	strongHyper	0.371	5.56e-08
NC_019458.2	49213306	49213577	strongHypo	-0.403	1.87e-08
NC_019458.2	49217270	49217704	strongHyper	0.302	0.000113
NC_019458.2	49292617	49292737	strongHypo	-0.418	1.38e-05
NC_019458.2	49613823	49613986	strongHyper	0.5	2.09e-11
NC_019458.2	51938203	51938380	strongHyper	0.43	2.59e-08
NC_019458.2	51973916	51974110	strongHyper	0.378	1.5e-06
NC_019458.2	52309059	52309171	strongHyper	0.513	1.11e-08
NC_019458.2	54682402	54682472	strongHypo	-0.421	1.91e-05
NC_019458.2	54732181	54732340	strongHypo	-0.421	1.78e-11
NC_019458.2	54910134	54910291	strongHypo	-0.32	2.61e-09
NC_019458.2	54990353	54990512	strongHypo	-0.468	1.08e-10
NC_019458.2	55020351	55020510	strongHypo	-0.407	1.58e-13
NC_019458.2	55059939	55060004	strongHypo	-0.534	3.5e-11
NC_019458.2	55061190	55061358	strongHypo	-0.542	1.29e-13
NC_019458.2	55300770	55301039	strongHypo	-0.469	2.56e-08
NC_019458.2	55311215	55311323	strongHypo	-0.67	1.26e-11
NC_019458.2	55316715	55316835	strongHypo	-0.321	1.44e-11
NC_019458.2	55346119	55346135	strongHypo	-0.549	1.07e-11
NC_019458.2	55590029	55590387	strongHypo	-0.328	3.24e-15
NC_019458.2	55613170	55613389	strongHypo	-0.745	7.61e-20
NC_019458.2	55656814	55657099	strongHypo	-0.496	1.98e-18
NC_019458.2	55830936	55830956	strongHyper	0.375	9.72e-07
NC_019458.2	55911354	55911439	strongHyper	0.516	4.41e-11
NC_019458.2	56062852	56062888	strongHypo	-0.421	4.1e-08
NC_019458.2	56065366	56065419	strongHypo	-0.628	1.1e-10
NC_019458.2	56090277	56090459	strongHypo	-0.425	1.86e-08
NC_019458.2	56305645	56305650	strongHyper	0.376	1.55e-06
NC_019458.2	56324529	56324779	strongHyper	0.363	1.05e-07
NC_019458.2	56592834	56592881	strongHyper	0.521	3.11e-15
NC_019458.2	56710197	56710281	strongHyper	0.696	2.98e-12
NC_019458.2	56894315	56894491	strongHypo	-0.395	7.06e-12
NC_019458.2	56903549	56903582	strongHypo	-0.731	4.15e-30
NC_019458.2	56912078	56912136	strongHypo	-0.429	2.58e-14
NC_019458.2	56942747	56943048	strongHypo	-0.353	3.76e-17
NC_019458.2	56943575	56943904	strongHypo	-0.398	2.39e-12
NC_019458.2	56951086	56951355	strongHypo	-0.319	1.49e-12
NC_019458.2	56963800	56964086	strongHypo	-0.387	5.43e-16
NC_019458.2	57040525	57040581	strongHypo	-0.608	2.94e-14
NC_019458.2	57074641	57074826	strongHypo	-0.341	3.02e-07
NC_019458.2	57075819	57076102	strongHypo	-0.304	0.00044
NC_019458.2	57239426	57239498	strongHypo	-0.374	1.58e-07
NC_019458.2	57239828	57239994	strongHypo	-0.32	1.46e-08
NC_019458.2	57249583	57249603	strongHypo	-0.463	1.57e-09
NC_019458.2	57303229	57303257	strongHypo	-0.593	3.85e-11
NC_019458.2	57495757	57495892	strongHypo	-0.52	3.16e-10
NC_019458.2	57502474	57502491	strongHypo	-0.388	4.59e-08
NC_019458.2	57577743	57577945	strongHypo	-0.523	1.87e-06
NC_019458.2	57982534	57982776	strongHypo	-0.371	1.38e-05
NC_019458.2	58025267	58025321	strongHyper	0.458	6.89e-11
NC_019458.2	58225532	58225639	strongHyper	0.364	1.52e-11
NC_019458.2	58321888	58322043	strongHyper	0.376	3.9e-09
NC_019458.2	58598960	58598978	strongHypo	-0.395	0.000146
NC_019458.2	58732606	58732640	strongHypo	-0.388	2.02e-07
NC_019458.2	58835308	58835547	strongHypo	-0.374	4.29e-07
NC_019458.2	58882840	58882903	strongHyper	0.641	4.01e-15
NC_019458.2	59215726	59215763	strongHypo	-0.363	7.35e-08
NC_019458.2	59235265	59235280	strongHypo	-0.399	8.19e-09
NC_019458.2	59555376	59555477	strongHypo	-0.436	1.36e-10
NC_019458.2	59707931	59708117	strongHyper	0.431	1.58e-08
NC_019458.2	60039195	60039327	strongHyper	0.613	6.39e-12
NC_019458.2	60247285	60247499	strongHypo	-0.518	6.64e-13
NC_019458.2	60572804	60573019	strongHypo	-0.406	3.08e-05
NC_019458.2	60755858	60756147	strongHypo	-0.494	5.67e-10
NC_019458.2	60781095	60781189	strongHyper	0.309	1.3e-05
NC_019458.2	61406460	61406688	strongHypo	-0.347	1.41e-05
NC_019458.2	61490927	61491162	strongHyper	0.311	1.51e-10
NC_019458.2	61563864	61564007	strongHypo	-0.414	2.88e-07
NC_019458.2	61840902	61840993	strongHypo	-0.348	1.61e-05
NC_019458.2	62208840	62209028	strongHyper	0.461	5.87e-09
NC_019458.2	62600734	62600767	strongHypo	-0.545	8.18e-06
NC_019458.2	63289281	63289430	strongHypo	-0.559	1.18e-10
NC_019458.2	63293878	63294119	strongHypo	-0.475	1.36e-11
NC_019458.2	63309826	63310034	strongHypo	-0.4	1.57e-07
NC_019458.2	63377200	63377221	strongHypo	-0.398	1.64e-06
NC_019458.2	63547174	63547196	strongHypo	-0.353	1.02e-05
NC_019458.2	64066113	64066124	strongHyper	0.41	9.39e-07
NC_019458.2	64568227	64568453	strongHyper	0.366	0.00493
NC_019458.2	64627927	64628003	strongHyper	0.311	4.9e-06
NC_019458.2	64634838	64634924	strongHyper	0.336	2.43e-06
NC_019458.2	64844323	64844610	strongHyper	0.33	3.32e-07
NC_019458.2	65088126	65088310	strongHypo	-0.316	7.16e-09
NC_019458.2	65112992	65113241	strongHypo	-0.333	7.62e-06
NC_019458.2	65480696	65480762	strongHyper	0.357	3.35e-07
NC_019458.2	65491788	65491796	strongHyper	0.563	8.38e-10
NC_019458.2	65526716	65526733	strongHypo	-0.41	4.77e-06
NC_019458.2	66074478	66074704	strongHypo	-0.547	2e-07
NC_019458.2	66115329	66115437	strongHypo	-0.449	9.88e-07
NC_019458.2	66152748	66152782	strongHypo	-0.611	2.68e-14
NC_019458.2	66348398	66348747	strongHyper	0.314	1.9e-07
NC_019458.2	66371671	66371823	strongHyper	0.454	5.06e-07
NC_019458.2	66373105	66373114	strongHypo	-0.41	7.41e-07
NC_019458.2	66560204	66560480	strongHyper	0.425	1.96e-15
NC_019458.2	66565734	66565789	strongHyper	0.378	2.35e-11
NC_019458.2	67873829	67873835	strongHyper	0.744	2.59e-10
NC_019458.2	68024279	68024326	strongHypo	-0.477	3.26e-11
NC_019458.2	68403668	68403780	strongHyper	0.76	8.82e-19
NC_019458.2	68513995	68514433	strongHypo	-0.42	1.4e-12
NC_019458.2	68538071	68538202	strongHypo	-0.538	8.25e-22
NC_019458.2	68822406	68822698	strongHypo	-0.403	6.27e-07
NC_019458.2	69900094	69900143	strongHypo	-0.37	1.86e-07
NC_019458.2	69948801	69949166	strongHypo	-0.364	9.27e-07
NC_019458.2	70015320	70015678	strongHyper	0.481	1.2e-06
NC_019458.2	70182752	70182807	strongHyper	0.419	5.4e-09
NC_019458.2	70606226	70606465	strongHyper	0.476	2.17e-12
NC_019458.2	71013049	71013249	strongHyper	0.305	0.000179
NC_019458.2	71019084	71019135	strongHyper	0.327	3.18e-06
NC_019458.2	71293956	71294206	strongHypo	-0.449	4.43e-07
NC_019458.2	71520314	71520795	strongHyper	0.392	1.39e-14
NC_019458.2	71537334	71537352	strongHyper	0.511	2.15e-10
NC_019458.2	71558256	71558299	strongHypo	-0.338	1.08e-08
NC_019458.2	71875207	71875336	strongHypo	-0.357	5.32e-06
NC_019458.2	71895640	71895659	strongHyper	0.723	1.49e-14
NC_019458.2	71916699	71916994	strongHyper	0.404	8.07e-06
NC_019458.2	71925238	71925540	strongHyper	0.336	2.15e-07
NC_019458.2	72520831	72520934	strongHypo	-0.41	1.29e-10
NC_019458.2	72625211	72625401	strongHyper	0.373	4.54e-06
NC_019458.2	72751929	72751962	strongHyper	0.527	3.31e-08
NC_019458.2	73269583	73269836	strongHyper	0.621	1.11e-10
NC_019458.2	73546029	73546267	strongHyper	0.547	2.68e-20
NC_019458.2	73561603	73561859	strongHyper	0.368	4.27e-10
NC_019458.2	73925098	73925279	strongHyper	0.53	4.47e-11
NC_019458.2	73938181	73938255	strongHypo	-0.549	2.27e-09
NC_019458.2	74391152	74391307	strongHypo	-0.417	1.39e-08
NC_019458.2	74479393	74479466	strongHypo	-0.393	9.67e-10
NC_019458.2	74632520	74632617	strongHypo	-0.436	3.9e-05
NC_019458.2	74681468	74681485	strongHyper	0.49	2.83e-12
NC_019458.2	74731838	74732135	strongHyper	0.489	5.01e-12
NC_019458.2	74864915	74864938	strongHypo	-0.481	1.09e-07
NC_019458.2	74901438	74901525	strongHypo	-0.502	4.99e-06
NC_019458.2	74992613	74992667	strongHyper	0.432	8.52e-07
NC_019458.2	75384046	75384240	strongHypo	-0.399	1.02e-05
NC_019458.2	76040809	76040849	strongHypo	-0.416	8.05e-07
NC_019458.2	76923173	76923472	strongHyper	0.315	9.23e-07
NC_019458.2	76971905	76971941	strongHypo	-0.514	1.34e-08
NC_019458.2	78035581	78035966	strongHypo	-0.305	4.61e-09
NC_019458.2	78246491	78246499	strongHypo	-0.572	8.67e-09
NC_019458.2	79037871	79037999	strongHypo	-0.381	0.00016
NC_019458.2	79176179	79176214	strongHyper	0.36	8.91e-07
NC_019458.2	79243702	79243960	strongHypo	-0.392	4.55e-16
NC_019458.2	79375977	79376100	strongHypo	-0.368	2.37e-08
NC_019458.2	79388368	79388449	strongHyper	0.475	4.4e-07
NC_019458.2	79539786	79539843	strongHyper	0.406	4.69e-06
NC_019458.2	79911278	79911541	strongHyper	0.422	1.99e-11
NC_019458.2	79958047	79958078	strongHyper	0.361	2.55e-07
NC_019458.2	80458590	80458685	strongHypo	-0.38	5.96e-09
NC_019458.2	80867976	80868345	strongHyper	0.429	6.34e-12
NC_019458.2	81248355	81248473	strongHypo	-0.374	1.21e-05
NC_019458.2	81275698	81275812	strongHyper	0.606	2.58e-10
NC_019458.2	81278098	81278231	strongHyper	0.455	5.82e-09
NC_019458.2	81282715	81282753	strongHyper	0.567	1.4e-14
NC_019458.2	81303472	81303736	strongHyper	0.483	3.71e-09
NC_019458.2	81325624	81325877	strongHyper	0.369	2.68e-07
NC_019458.2	81438551	81438561	strongHyper	0.469	1.99e-08
NC_019458.2	81847737	81847932	strongHypo	-0.31	1.15e-06
NC_019458.2	82031552	82031567	strongHyper	0.361	5.24e-06
NC_019458.2	82064008	82064014	strongHypo	-0.332	0.000164
NC_019458.2	82193397	82193666	strongHyper	0.333	6.97e-10
NC_019458.2	82309046	82309055	strongHyper	0.367	4.7e-05
NC_019458.2	82390778	82390968	strongHyper	0.302	6.36e-07
NC_019458.2	83409101	83409351	strongHyper	0.354	4.06e-06
NC_019458.2	83415094	83415183	strongHyper	0.7	1.65e-12
NC_019458.2	83716631	83716858	strongHyper	0.427	1.53e-06
NC_019458.2	83826432	83826492	strongHypo	-0.424	1.75e-08
NC_019458.2	83830697	83830969	strongHyper	0.323	2.2e-06
NC_019458.2	83872321	83872452	strongHyper	0.638	4.36e-27
NC_019458.2	83940217	83940485	strongHyper	0.389	8.49e-09
NC_019458.2	83974037	83974046	strongHyper	0.548	3.81e-08
NC_019458.2	84013462	84013506	strongHypo	-0.409	2.39e-09
NC_019458.2	84020458	84020557	strongHypo	-0.414	2.3e-16
NC_019458.2	84024897	84025034	strongHypo	-0.343	2.22e-05
NC_019458.2	84279185	84279213	strongHypo	-0.453	1.27e-06
NC_019458.2	84491735	84491975	strongHyper	0.412	4.96e-12
NC_019458.2	84694250	84694294	strongHyper	0.519	8.1e-12
NC_019458.2	84929106	84929145	strongHypo	-0.475	4.57e-08
NC_019458.2	85707120	85707442	strongHypo	-0.328	4.31e-15
NC_019458.2	85711253	85711385	strongHypo	-0.307	6.38e-10
NC_019458.2	85713899	85714021	strongHypo	-0.399	2.76e-11
NC_019458.2	86976417	86976480	strongHypo	-0.429	3.3e-06
NC_019458.2	86995719	86995893	strongHyper	0.511	2.16e-13
NC_019458.2	87870357	87870595	strongHyper	0.417	6.18e-08
NC_019458.2	87909819	87909959	strongHypo	-0.524	2.2e-32
NC_019458.2	87977341	87977531	strongHyper	0.316	5.8e-07
NC_019458.2	87995124	87995396	strongHypo	-0.384	6.79e-06
NC_019458.2	88356015	88356077	strongHyper	0.424	1.16e-06
NC_019458.2	88553708	88553838	strongHyper	0.353	0.000341
NC_019458.2	88640642	88640862	strongHypo	-0.574	7.83e-11
NC_019458.2	88782173	88782470	strongHyper	0.411	1.61e-11
NC_019458.2	88927958	88927963	strongHyper	0.52	1.52e-10
NC_019458.2	89169398	89169601	strongHypo	-0.304	5.81e-07
NC_019458.2	89543309	89543322	strongHyper	0.423	7.91e-07
NC_019458.2	90162226	90162408	strongHyper	0.323	4.25e-06
NC_019458.2	90303859	90304026	strongHypo	-0.304	0.000425
NC_019458.2	90623694	90623999	strongHyper	0.352	0.000183
NC_019458.2	91022527	91022599	strongHypo	-0.35	2.41e-06
NC_019458.2	91893140	91893197	strongHyper	0.335	9.63e-07
NC_019458.2	92000672	92000763	strongHyper	0.366	3.03e-08
NC_019458.2	92256381	92256394	strongHypo	-0.434	2.02e-10
NC_019458.2	92478364	92478525	strongHypo	-0.361	1.96e-07
NC_019458.2	93021853	93021989	strongHyper	0.315	1.2e-06
NC_019458.2	93087816	93088069	strongHyper	0.309	8.05e-07
NC_019458.2	93118704	93118902	strongHypo	-0.332	3.03e-05
NC_019458.2	93339809	93340106	strongHyper	0.372	4.69e-05
NC_019458.2	93352633	93352682	strongHypo	-0.398	8.89e-05
NC_019458.2	93391080	93391221	strongHypo	-0.34	1.36e-06
NC_019458.2	93435464	93435664	strongHypo	-0.365	2.68e-06
NC_019458.2	93446854	93446907	strongHyper	0.391	8.92e-10
NC_019458.2	94409975	94410134	strongHypo	-0.316	3.03e-06
NC_019458.2	94567162	94567174	strongHyper	0.379	3.33e-05
NC_019458.2	94601626	94601664	strongHypo	-0.652	8.25e-13
NC_019458.2	94687941	94688130	strongHypo	-0.392	1.57e-05
NC_019458.2	94849840	94849853	strongHypo	-0.367	3.77e-07
NC_019458.2	95014242	95014259	strongHypo	-0.322	2.25e-07
NC_019458.2	95204481	95204553	strongHypo	-0.594	6.34e-08
NC_019458.2	96605701	96605710	strongHyper	0.505	3.3e-06
NC_019458.2	96716642	96716693	strongHypo	-0.476	1.03e-10
NC_019458.2	98251102	98251161	strongHypo	-0.628	1.58e-10
NC_019458.2	98518034	98518264	strongHypo	-0.307	5.17e-22
NC_019458.2	98548555	98549159	strongHypo	-0.304	4.05e-48
NC_019458.2	98678375	98678621	strongHypo	-0.375	8.62e-05
NC_019458.2	98704808	98704998	strongHyper	0.442	4.21e-16
NC_019458.2	98950022	98950208	strongHypo	-0.388	9.43e-11
NC_019458.2	99322695	99322709	strongHyper	0.401	2.58e-06
NC_019458.2	99741732	99741746	strongHypo	-0.348	0.000138
NC_019458.2	99957139	99957348	strongHypo	-0.33	8.54e-07
NC_019458.2	100697463	100697596	strongHypo	-0.519	2.15e-10
NC_019458.2	101619453	101619721	strongHyper	0.431	4.84e-09
NC_019458.2	102250543	102250559	strongHyper	0.416	4.3e-06
NC_019458.2	104216716	104216998	strongHyper	0.472	8.06e-10
NC_019458.2	105031172	105031800	strongHypo	-0.357	4.65e-12
NC_019458.2	105407459	105407529	strongHyper	0.34	2.56e-11
NC_019458.2	106010926	106011084	strongHypo	-0.536	3.78e-09
NC_019458.2	106072416	106072427	strongHypo	-0.424	8.25e-05
NC_019458.2	106351417	106351428	strongHypo	-0.444	2.12e-07
NC_019458.2	106495051	106495201	strongHypo	-0.346	1.87e-10
NC_019458.2	106571023	106571203	strongHypo	-0.383	1.73e-06
NC_019458.2	106700154	106700223	strongHypo	-0.435	3.12e-06
NC_019458.2	108453806	108453883	strongHypo	-0.304	2.37e-07
NC_019458.2	109093753	109093776	strongHyper	0.416	1.84e-05
NC_019458.2	109329757	109329827	strongHypo	-0.386	1.04e-06
NC_019458.2	110251426	110251639	strongHyper	0.416	4.23e-08
NC_019458.2	110812802	110813214	strongHypo	-0.361	0
NC_019458.2	110813859	110814000	strongHypo	-0.303	1.23e-97
NC_019458.2	110817804	110817946	strongHypo	-0.311	1.83e-74
NC_019458.2	111056697	111056810	strongHypo	-0.599	5.19e-11
NC_019458.2	111125744	111125755	strongHypo	-0.335	1.6e-07
NC_019458.2	111663752	111663762	strongHypo	-0.478	3.19e-10
NC_019458.2	111815124	111815204	strongHyper	0.385	9.41e-07
NC_019458.2	112159026	112159056	strongHyper	0.504	9.77e-14
NC_019458.2	112176853	112176943	strongHypo	-0.636	3.72e-16
NC_019458.2	113567227	113567250	strongHyper	0.435	4.88e-05
NC_019458.2	113975218	113975378	strongHypo	-0.391	9.83e-06
NC_019458.2	114086663	114086712	strongHypo	-0.416	1.14e-06
NC_019458.2	114798673	114799262	strongHypo	-0.385	9.6e-10
NC_019458.2	115780448	115780539	strongHyper	0.358	1.17e-05
NC_019458.2	116270028	116270045	strongHypo	-0.365	9.45e-06
NC_019458.2	116699201	116699236	strongHyper	0.515	4.64e-11
NC_019458.2	116745230	116745237	strongHypo	-0.363	1.85e-05
NC_019458.2	116751223	116751302	strongHyper	0.647	3.12e-21
NC_019458.2	116770575	116770585	strongHyper	0.504	6.54e-09
NC_019458.2	119053285	119053436	strongHypo	-0.43	7.52e-08
NC_019458.2	119085037	119085222	strongHyper	0.37	1.44e-09
NC_019458.2	120715359	120715405	strongHypo	-0.448	1.58e-06
NC_019458.2	121259272	121259320	strongHyper	0.447	6.69e-15
NC_019458.2	121578714	121578730	strongHyper	0.354	3.64e-07
NC_019458.2	122252778	122253016	strongHyper	0.376	1.18e-08
NC_019458.2	122349180	122349302	strongHypo	-0.622	4.52e-12
NC_019458.2	122553848	122554194	strongHypo	-0.347	7.4e-08
NC_019458.2	122634362	122634588	strongHyper	0.371	1.82e-08
NC_019458.2	122719743	122719808	strongHypo	-0.435	4.57e-12
NC_019458.2	122761525	122761562	strongHypo	-0.562	2.75e-11
NC_019458.2	122919070	122919079	strongHyper	0.443	8.42e-09
NC_019458.2	123012826	123013046	strongHyper	0.417	1.09e-10
NC_019458.2	123057837	123057996	strongHyper	0.363	1.71e-05
NC_019458.2	123592383	123592403	strongHyper	0.445	8.9e-08
NC_019458.2	124006001	124006565	strongHypo	-0.457	2.04e-29
NC_019458.2	124013926	124014177	strongHyper	0.636	1.04e-17
NC_019458.2	124015833	124015934	strongHyper	0.856	1.01e-23
NC_019458.2	124654366	124654375	strongHypo	-0.323	3.32e-05
NC_019458.2	125401952	125402148	strongHypo	-0.409	1.37e-11
NC_019458.2	125405615	125405902	strongHyper	0.329	6.4e-11
NC_019458.2	125456463	125456521	strongHypo	-0.329	0.000677
NC_019458.2	125548569	125548722	strongHypo	-0.334	0.000129
NC_019458.2	125634503	125634842	strongHyper	0.321	1.78e-06
NC_019458.2	126062259	126062333	strongHyper	0.385	9.46e-06
NC_019458.2	127068027	127068250	strongHyper	0.309	3.43e-05
NC_019458.2	127626502	127626552	strongHyper	0.495	5.32e-08
NC_019458.2	127949312	127949601	strongHypo	-0.334	0.000151
NC_019458.2	128077774	128077953	strongHyper	0.301	7.12e-05
NC_019458.2	128085078	128085116	strongHypo	-0.428	1.14e-07
NC_019458.2	128302920	128302959	strongHypo	-0.418	3.22e-08
NC_019458.2	128306635	128306843	strongHypo	-0.322	6.34e-12
NC_019458.2	128396432	128396551	strongHypo	-0.313	3.16e-06
NC_019458.2	128673884	128674050	strongHypo	-0.419	5.86e-07
NC_019458.2	128896996	128897065	strongHypo	-0.318	3.12e-06
NC_019458.2	129200786	129201010	strongHypo	-0.461	1.69e-08
NC_019458.2	129807712	129807745	strongHypo	-0.417	3.36e-18
NC_019458.2	130020596	130020608	strongHypo	-0.336	8.95e-06
NC_019458.2	130872621	130872652	strongHyper	0.411	1.9e-05
NC_019458.2	131222258	131222281	strongHypo	-0.391	0.000242
NC_019458.2	131484441	131484449	strongHypo	-0.464	1.45e-11
NC_019458.2	131706884	131707127	strongHyper	0.322	1.26e-07
NC_019458.2	131709711	131709784	strongHyper	0.502	4.17e-09
NC_019458.2	131757125	131757312	strongHyper	0.357	3.68e-06
NC_019458.2	131810627	131810737	strongHyper	0.403	1.17e-07
NC_019458.2	131828924	131828935	strongHyper	0.457	4.69e-13
NC_019458.2	132101047	132101060	strongHyper	0.433	1.73e-05
NC_019458.2	132205365	132205626	strongHyper	0.491	3.83e-08
NC_019458.2	132220122	132220283	strongHyper	0.469	1.61e-08
NC_019458.2	134356152	134356170	strongHypo	-0.399	3.08e-06
NC_019458.2	134373978	134374009	strongHypo	-0.529	6.35e-20
NC_019458.2	134973170	134973182	strongHyper	0.331	1.61e-05
NC_019458.2	135095285	135095416	strongHypo	-0.583	8.61e-18
NC_019458.2	135287139	135287273	strongHypo	-0.464	1.76e-08
NC_019458.2	136089952	136090068	strongHypo	-0.59	2.39e-12
NC_019458.2	136688122	136688188	strongHyper	0.71	5.45e-19
NC_019458.2	136803682	136803736	strongHyper	0.47	4.55e-09
NC_019458.2	136895569	136895666	strongHyper	0.332	0.000297
NC_019458.2	136954295	136954396	strongHypo	-0.342	3.49e-06
NC_019458.2	137073418	137073546	strongHypo	-0.476	2.64e-05
NC_019458.2	137492612	137492719	strongHyper	0.388	1.76e-08
NC_019458.2	137520498	137520794	strongHypo	-0.308	1.03e-06
NC_019458.2	138312989	138313147	strongHyper	0.379	4.27e-05
NC_019458.2	138465728	138465851	strongHypo	-0.417	7.18e-08
NC_019458.2	138683393	138683523	strongHyper	0.48	3.4e-13
NC_019458.2	138858436	138858562	strongHyper	0.549	5.81e-11
NC_019458.2	138888110	138888184	strongHyper	0.599	1.28e-14
NC_019458.2	138929655	138929773	strongHyper	0.352	3.26e-05
NC_019458.2	139119443	139119549	strongHyper	0.597	7.3e-16
NC_019458.2	139658903	139659072	strongHypo	-0.324	3.47e-08
NC_019458.2	140279563	140279800	strongHyper	0.365	1.62e-05
NC_019458.2	140562846	140562996	strongHypo	-0.367	1.18e-07
NC_019458.2	141472553	141472572	strongHypo	-0.517	1.47e-07
NC_019458.2	141709337	141709616	strongHypo	-0.375	4.1e-09
NC_019458.2	142058782	142059014	strongHyper	0.303	1.62e-07
NC_019458.2	142187500	142187506	strongHyper	0.427	2.47e-06
NC_019458.2	142188994	142189108	strongHypo	-0.406	8.08e-10
NC_019458.2	142241049	142241229	strongHyper	0.427	7.61e-11
NC_019458.2	142292633	142292676	strongHypo	-0.38	1.71e-06
NC_019458.2	142568457	142568694	strongHyper	0.399	1.44e-08
NC_019458.2	142604221	142604288	strongHyper	0.387	5.63e-08
NC_019458.2	142808059	142808120	strongHypo	-0.54	1.73e-14
NC_019458.2	142837746	142837995	strongHypo	-0.364	4.06e-09
NC_019458.2	142924956	142925133	strongHyper	0.386	9.03e-07
NC_019458.2	142931344	142931511	strongHyper	0.426	4.98e-07
NC_019458.2	142950413	142950500	strongHypo	-0.371	1.54e-07
NC_019458.2	143247208	143247345	strongHypo	-0.369	5.43e-10
NC_019458.2	143302427	143302509	strongHypo	-0.487	1.45e-13
NC_019458.2	143396560	143396865	strongHypo	-0.404	2.83e-10
NC_019458.2	144756207	144756326	strongHyper	0.431	6.59e-08
NC_019458.2	144909528	144909608	strongHypo	-0.449	1.19e-07
NC_019458.2	145047010	145047202	strongHypo	-0.461	5.56e-17
NC_019458.2	145088316	145088369	strongHyper	0.573	4.22e-08
NC_019458.2	145222184	145222209	strongHyper	0.497	5.31e-15
NC_019458.2	145274570	145274822	strongHypo	-0.381	1.15e-11
NC_019458.2	145301764	145302086	strongHyper	0.348	5.3e-06
NC_019458.2	145368721	145368840	strongHypo	-0.32	3.64e-06
NC_019458.2	145735635	145735861	strongHyper	0.548	8.27e-08
NC_019458.2	145757797	145757829	strongHypo	-0.511	3.8e-13
NC_019458.2	145763043	145763142	strongHypo	-0.42	1.86e-07
NC_019458.2	146469055	146469216	strongHyper	0.419	2.58e-05
NC_019458.2	146475533	146475613	strongHyper	0.443	1.68e-08
NC_019458.2	146484765	146484787	strongHyper	0.403	8.53e-05
NC_019458.2	147195816	147195893	strongHyper	0.458	1.52e-09
NC_019458.2	148142568	148142621	strongHyper	0.358	2.69e-05
NC_019458.2	149379509	149379769	strongHypo	-0.339	4.96e-07
NC_019458.2	149870680	149870874	strongHypo	-0.404	2.66e-12
NC_019458.2	149948261	149948342	strongHypo	-0.303	4.52e-05
NC_019458.2	150197238	150197516	strongHyper	0.323	8.51e-06
NC_019458.2	151244265	151244281	strongHypo	-0.469	9.84e-07
NC_019458.2	151458668	151458895	strongHyper	0.306	2.41e-06
NC_019458.2	152724069	152724192	strongHyper	0.425	1.32e-06
NC_019458.2	153308673	153308698	strongHypo	-0.512	2.41e-13
NC_019458.2	153317016	153317267	strongHypo	-0.354	9.93e-07
NC_019458.2	153327772	153328001	strongHypo	-0.529	9.53e-11
NC_019458.2	153335063	153335091	strongHypo	-0.363	2.55e-07
NC_019458.2	153345274	153345690	strongHyper	0.323	1.25e-21
NC_019458.2	153392487	153392668	strongHyper	0.366	4.68e-17
NC_019458.2	153979023	153979085	strongHyper	0.355	5.16e-09
NC_019458.2	154299956	154300171	strongHyper	0.397	2.24e-06
NC_019458.2	154423105	154423232	strongHypo	-0.415	1.02e-08
NC_019458.2	156078538	156078758	strongHypo	-0.521	5.37e-11
NC_019458.2	156362787	156362949	strongHypo	-0.328	0.00103
NC_019458.2	156789396	156789412	strongHypo	-0.596	1.13e-09
NC_019458.2	156869484	156869636	strongHypo	-0.354	7.19e-07
NC_019458.2	157309752	157309780	strongHyper	0.493	2.36e-07
NC_019458.2	158126828	158126857	strongHypo	-0.516	1.17e-07
NC_019458.2	158299036	158299179	strongHypo	-0.333	0.000178
NC_019458.2	159300813	159300859	strongHyper	0.381	3.22e-05
NC_019458.2	159486125	159486250	strongHypo	-0.365	6.85e-06
NC_019458.2	159643950	159644079	strongHypo	-0.361	3e-07
NC_019458.2	159776152	159776264	strongHypo	-0.707	4.16e-13
NC_019458.2	159776906	159776965	strongHypo	-0.451	1.11e-14
NC_019458.2	159945347	159945395	strongHypo	-0.398	9e-06
NC_019458.2	159945791	159946282	strongHypo	-0.321	6.83e-11
NC_019458.2	160787944	160788214	strongHypo	-0.369	3.64e-05
NC_019458.2	160903947	160904147	strongHyper	0.648	1.69e-18
NC_019458.2	160950745	160950938	strongHyper	0.393	1.01e-05
NC_019458.2	161523932	161523962	strongHypo	-0.458	1.33e-05
NC_019458.2	161794537	161794567	strongHyper	0.428	2.25e-09
NC_019458.2	162106493	162106568	strongHypo	-0.403	2.33e-06
NC_019458.2	162351717	162351980	strongHypo	-0.342	1.46e-07
NC_019458.2	162394133	162394150	strongHyper	0.416	8.29e-07
NC_019458.2	162725083	162725132	strongHyper	0.764	1.3e-20
NC_019458.2	162913588	162913709	strongHyper	0.311	5.85e-06
NC_019458.2	163694469	163694478	strongHypo	-0.435	3.35e-08
NC_019458.2	163974855	163975012	strongHyper	0.322	0.000221
NC_019458.2	164861578	164861873	strongHyper	0.405	6.28e-08
NC_019458.2	165424478	165424495	strongHyper	0.439	3.66e-14
NC_019458.2	165692982	165693097	strongHyper	0.439	9.87e-07
NC_019458.2	166560694	166560793	strongHyper	0.576	5.87e-14
NC_019458.2	166659526	166659721	strongHypo	-0.376	1.33e-06
NC_019458.2	167511326	167511523	strongHypo	-0.339	4.17e-10
NC_019458.2	167663036	167663290	strongHyper	0.574	1.05e-23
NC_019458.2	167726675	167727277	strongHypo	-0.594	2.7e-22
NC_019458.2	168470572	168470855	strongHypo	-0.338	0.000153
NC_019458.2	168948107	168948245	strongHyper	0.363	2.01e-07
NC_019458.2	168951337	168951404	strongHyper	0.366	3.73e-08
NC_019458.2	169070952	169071135	strongHypo	-0.477	6.96e-10
NC_019458.2	169086129	169086289	strongHypo	-0.389	3.31e-07
NC_019458.2	169160141	169160284	strongHypo	-0.461	5.73e-14
NC_019458.2	169368931	169368960	strongHypo	-0.509	6.24e-16
NC_019458.2	169389082	169389165	strongHypo	-0.447	9.26e-07
NC_019458.2	169434528	169434706	strongHypo	-0.423	5.99e-14
NC_019458.2	169596426	169596484	strongHypo	-0.392	1.33e-07
NC_019458.2	169871141	169871227	strongHypo	-0.468	3.03e-11
NC_019458.2	169879608	169879614	strongHypo	-0.396	1.55e-09
NC_019458.2	169982590	169982641	strongHyper	0.34	2.28e-05
NC_019458.2	170309919	170309943	strongHyper	0.468	2.01e-08
NC_019458.2	170699143	170699348	strongHypo	-0.456	2.97e-09
NC_019458.2	170722877	170723069	strongHypo	-0.408	3.15e-07
NC_019458.2	170958608	170958641	strongHypo	-0.4	1.28e-07
NC_019458.2	171129140	171129198	strongHypo	-0.334	2.02e-07
NC_019458.2	171139850	171140073	strongHyper	0.337	7.05e-09
NC_019458.2	171150457	171150787	strongHypo	-0.358	3.6e-11
NC_019458.2	171192781	171193184	strongHypo	-0.354	6.51e-09
NC_019458.2	171229729	171229971	strongHypo	-0.376	4.79e-08
NC_019458.2	171250628	171250733	strongHypo	-0.395	2.13e-10
NC_019458.2	171535511	171535709	strongHyper	0.389	1.04e-06
NC_019458.2	171603452	171603489	strongHypo	-0.325	1.82e-06
NC_019458.2	172133431	172133974	strongHypo	-0.332	1.84e-07
NC_019458.2	172153903	172154176	strongHypo	-0.381	1.07e-09
NC_019458.2	172167211	172167461	strongHypo	-0.418	1.76e-06
NC_019458.2	172171193	172171232	strongHyper	0.423	3.46e-07
NC_019458.2	172486550	172486780	strongHypo	-0.324	1.1e-11
NC_019458.2	173484428	173484486	strongHypo	-0.355	3.08e-07
NC_019458.2	173590825	173591148	strongHyper	0.514	2.15e-09
NC_019458.2	174238705	174238750	strongHypo	-0.319	2.91e-09
NC_019458.2	174272775	174272787	strongHypo	-0.379	1.07e-07
NC_019458.2	174280103	174280275	strongHypo	-0.337	3.06e-08
NC_019458.2	174293291	174293493	strongHypo	-0.481	1.13e-07
NC_019458.2	174357289	174357585	strongHyper	0.404	2.75e-10
NC_019458.2	174478613	174478902	strongHyper	0.354	1.07e-08
NC_019458.2	174760867	174760885	strongHyper	0.396	5.25e-06
NC_019458.2	175055756	175055773	strongHypo	-0.416	9.65e-07
NC_019458.2	175203066	175203087	strongHypo	-0.329	4.03e-07
NC_019458.2	175358178	175358361	strongHypo	-0.419	2.88e-09
NC_019458.2	175626185	175626396	strongHyper	0.397	0.000136
NC_019458.2	176199154	176199198	strongHyper	0.336	4.97e-11
NC_019458.2	176325946	176325983	strongHyper	0.337	4e-06
NC_019458.2	176364658	176364718	strongHypo	-0.386	4.14e-06
NC_019458.2	176982130	176982465	strongHyper	0.318	1.89e-05
NC_019458.2	177038263	177038325	strongHyper	0.34	0.0021
NC_019458.2	177704919	177705106	strongHyper	0.366	3.63e-08
NC_019458.2	177743223	177743276	strongHyper	0.353	1.74e-09
NC_019458.2	177902826	177903050	strongHyper	0.32	6.53e-08
NC_019458.2	178115039	178115184	strongHypo	-0.423	8.63e-09
NC_019458.2	178352539	178352689	strongHypo	-0.516	1.86e-11
NC_019458.2	178364125	178364284	strongHyper	0.496	3.42e-07
NC_019458.2	178394466	178394652	strongHypo	-0.442	2.05e-07
NC_019458.2	178412861	178412954	strongHypo	-0.323	0.000282
NC_019458.2	178486227	178486293	strongHyper	0.461	4.2e-08
NC_019458.2	179265163	179265383	strongHyper	0.343	7.08e-14
NC_019458.2	179298253	179298291	strongHypo	-0.563	1.23e-07
NC_019458.2	179437927	179438237	strongHyper	0.408	1.64e-06
NC_019458.2	179453422	179453538	strongHyper	0.358	2.43e-10
NC_019458.2	179621793	179622035	strongHypo	-0.31	7.72e-09
NC_019458.2	180005963	180006218	strongHypo	-0.524	1.3e-05
NC_019458.2	180153762	180154001	strongHypo	-0.304	3.08e-07
NC_019458.2	180330414	180330830	strongHypo	-0.322	7.13e-16
NC_019458.2	180404065	180404228	strongHypo	-0.403	1.39e-08
NC_019458.2	181210485	181210723	strongHypo	-0.521	1.04e-13
NC_019458.2	181482673	181482929	strongHypo	-0.403	2.03e-08
NC_019458.2	181580683	181580738	strongHypo	-0.445	5.65e-12
NC_019458.2	182022240	182022251	strongHypo	-0.403	6.06e-12
NC_019458.2	182069900	182069980	strongHypo	-0.447	1.1e-06
NC_019458.2	182498146	182498174	strongHypo	-0.481	3.97e-10
NC_019458.2	182683580	182683805	strongHypo	-0.465	1.26e-08
NC_019458.2	182738125	182738339	strongHypo	-0.514	1.45e-07
NC_019458.2	183942385	183942432	strongHyper	0.422	1.06e-07
NC_019458.2	184009354	184009532	strongHyper	0.317	8.38e-08
NC_019458.2	184148162	184148172	strongHyper	0.343	1.56e-06
NC_019458.2	184207958	184208046	strongHyper	0.388	1.48e-07
NC_019458.2	184499225	184499270	strongHypo	-0.341	1.35e-05
NC_019458.2	184531059	184531080	strongHyper	0.404	8.6e-06
NC_019458.2	185198066	185198261	strongHypo	-0.471	5e-08
NC_019458.2	185271036	185271133	strongHypo	-0.363	1.53e-08
NC_019458.2	185549171	185549295	strongHypo	-0.361	3.09e-06
NC_019458.2	186548509	186548790	strongHypo	-0.561	1.21e-10
NC_019458.2	186559608	186559678	strongHypo	-0.473	6.44e-08
NC_019458.2	186674991	186675228	strongHyper	0.368	2.48e-08
NC_019458.2	186722152	186722235	strongHypo	-0.315	0.000295
NC_019458.2	186880386	186880633	strongHypo	-0.444	2.66e-08
NC_019458.2	186985650	186985847	strongHypo	-0.454	1.26e-08
NC_019458.2	187147942	187147960	strongHyper	0.567	2.88e-18
NC_019458.2	187160638	187160745	strongHyper	0.645	2.74e-15
NC_019458.2	187328623	187328665	strongHyper	0.349	4.02e-06
NC_019458.2	187887000	187887174	strongHypo	-0.325	1.06e-09
NC_019458.2	188059813	188060016	strongHypo	-0.653	3.49e-17
NC_019458.2	188109384	188109530	strongHyper	0.331	3.72e-06
NC_019458.2	188205081	188205152	strongHyper	0.563	3.19e-11
NC_019458.2	188469307	188469565	strongHyper	0.337	0.00011
NC_019458.2	188778210	188778292	strongHyper	0.363	8.83e-07
NC_019458.2	189257767	189257879	strongHypo	-0.49	1.8e-08
NC_019458.2	190292741	190292972	strongHyper	0.364	3.19e-11
NC_019458.2	190307076	190307169	strongHypo	-0.417	3.84e-07
NC_019458.2	190633880	190633902	strongHypo	-0.52	8.88e-15
NC_019458.2	191007378	191007573	strongHyper	0.313	2.07e-06
NC_019458.2	191369732	191370064	strongHyper	0.331	2.11e-13
NC_019458.2	191384827	191384946	strongHyper	0.348	4.49e-10
NC_019458.2	191756895	191756939	strongHypo	-0.498	1.1e-08
NC_019458.2	191922737	191922755	strongHyper	0.535	2.58e-22
NC_019458.2	192245446	192245587	strongHyper	0.412	2.51e-12
NC_019458.2	192275988	192276019	strongHypo	-0.352	0.000168
NC_019458.2	192485734	192485851	strongHypo	-0.402	2.51e-05
NC_019458.2	192594642	192594794	strongHyper	0.318	1.27e-05
NC_019458.2	193648386	193648534	strongHypo	-0.365	8.34e-05
NC_019458.2	193724965	193725013	strongHyper	0.461	4.74e-11
NC_019458.2	193762755	193763002	strongHyper	0.509	3.41e-12
NC_019458.2	193939064	193939306	strongHypo	-0.498	3.37e-10
NC_019458.2	193997520	193997536	strongHypo	-0.407	5.95e-09
NC_019458.2	194034933	194034958	strongHypo	-0.44	1.79e-08
NC_019458.2	194102244	194102497	strongHyper	0.462	2.64e-12
NC_019458.2	194124334	194124535	strongHypo	-0.419	1.91e-07
NC_019458.2	194662342	194662578	strongHyper	0.383	4.04e-06
NC_019458.2	194727304	194727510	strongHypo	-0.463	3.8e-10
NC_019458.2	194831835	194831847	strongHyper	0.35	3.66e-05
NC_019458.2	195021723	195021837	strongHypo	-0.401	1.33e-06
NC_019458.2	195374068	195374141	strongHyper	0.477	9.66e-08
NC_019458.2	195387553	195387680	strongHyper	0.316	8.83e-08
NC_019458.2	195532958	195533249	strongHyper	0.423	5.25e-08
NC_019458.2	195545694	195545790	strongHypo	-0.479	1.63e-07
NC_019458.2	195767191	195767242	strongHyper	0.453	9.72e-11
NC_019458.2	196548822	196548973	strongHypo	-0.349	1.92e-06
NC_019458.2	196586958	196587088	strongHypo	-0.515	3.63e-11
NC_019458.2	196908978	196909285	strongHyper	0.304	3.75e-08
NC_019458.2	196917670	196917690	strongHyper	0.318	6.93e-07
NC_019458.2	197324006	197324017	strongHypo	-0.676	2.41e-12
NC_019458.2	197494019	197494064	strongHypo	-0.381	4.54e-07
NC_019458.2	197589411	197589516	strongHyper	0.425	9.51e-07
NC_019458.2	198003688	198003747	strongHypo	-0.564	4.3e-14
NC_019458.2	198008486	198008751	strongHypo	-0.481	2.11e-09
NC_019458.2	198080274	198081027	strongHyper	0.308	2.8e-12
NC_019458.2	198297053	198297476	strongHypo	-0.574	1.18e-13
NC_019458.2	198394235	198394461	strongHypo	-0.446	9e-17
NC_019458.2	198996110	198996367	strongHyper	0.371	5.25e-10
NC_019458.2	199002266	199002274	strongHypo	-0.679	1.52e-14
NC_019458.2	199003389	199003679	strongHypo	-0.386	3.89e-06
NC_019458.2	199609615	199609665	strongHypo	-0.323	1.46e-05
NC_019458.2	199839252	199839360	strongHyper	0.395	1.54e-08
NC_019458.2	200732437	200732467	strongHypo	-0.46	2.37e-07
NC_019458.2	201309554	201309821	strongHypo	-0.336	3.2e-07
NC_019458.2	202853345	202853653	strongHypo	-0.316	2.71e-06
NC_019458.2	202936283	202936350	strongHypo	-0.318	0.000124
NC_019458.2	203224168	203224444	strongHypo	-0.366	8.4e-08
NC_019458.2	203242684	203242816	strongHyper	0.38	2.18e-08
NC_019458.2	204025875	204025961	strongHypo	-0.339	9.21e-07
NC_019458.2	204072315	204072415	strongHyper	0.444	5.54e-08
NC_019458.2	204105586	204106013	strongHypo	-0.326	4.54e-07
NC_019458.2	204229229	204229326	strongHypo	-0.311	4.76e-06
NC_019458.2	204280855	204281135	strongHypo	-0.441	1.15e-12
NC_019458.2	206222622	206222914	strongHyper	0.4	3.43e-09
NC_019458.2	206427404	206427424	strongHyper	0.487	2.16e-07
NC_019458.2	207027513	207027661	strongHyper	0.367	2.57e-08
NC_019458.2	207042993	207043004	strongHyper	0.754	9.9e-19
NC_019458.2	207067588	207067798	strongHyper	0.346	3e-08
NC_019458.2	207170152	207170378	strongHypo	-0.318	1.1e-07
NC_019458.2	207238316	207238399	strongHypo	-0.377	2.38e-06
NC_019458.2	207737888	207738090	strongHyper	0.432	1.45e-06
NC_019458.2	207750659	207750715	strongHyper	0.451	6.47e-12
NC_019458.2	208073470	208073982	strongHypo	-0.335	1e-07
NC_019458.2	208159472	208159495	strongHyper	0.44	1.17e-07
NC_019458.2	208633025	208633040	strongHyper	0.426	1.4e-08
NC_019458.2	208922156	208922390	strongHypo	-0.485	3.05e-08
NC_019458.2	209953237	209953259	strongHypo	-0.465	6.14e-15
NC_019458.2	210123918	210124011	strongHypo	-0.429	5.19e-15
NC_019458.2	210494088	210494309	strongHypo	-0.435	1.14e-07
NC_019458.2	210527110	210527266	strongHypo	-0.32	1.15e-05
NC_019458.2	211047637	211047886	strongHyper	0.379	3.86e-06
NC_019458.2	211724038	211724237	strongHypo	-0.302	2.64e-07
NC_019458.2	211855418	211855447	strongHyper	0.691	2.49e-17
NC_019458.2	212142710	212142825	strongHypo	-0.589	7.88e-12
NC_019458.2	212419425	212419509	strongHyper	0.323	2.42e-08
NC_019458.2	212857240	212857315	strongHypo	-0.439	6.23e-07
NC_019458.2	213418264	213418363	strongHypo	-0.595	2.06e-08
NC_019458.2	214288999	214289016	strongHypo	-0.346	9.23e-06
NC_019458.2	214336585	214336910	strongHypo	-0.329	1.04e-07
NC_019458.2	214501964	214502194	strongHyper	0.403	1.17e-08
NC_019458.2	214566885	214566895	strongHypo	-0.361	3.19e-07
NC_019458.2	214784679	214784763	strongHypo	-0.425	1.73e-05
NC_019458.2	214853336	214853409	strongHyper	0.422	2.52e-14
NC_019458.2	215811293	215811474	strongHyper	0.408	2.48e-05
NC_019458.2	215831251	215831305	strongHypo	-0.361	9.28e-06
NC_019458.2	216004262	216004274	strongHypo	-0.392	5.33e-07
NC_019458.2	216445811	216445838	strongHypo	-0.375	1.99e-05
NC_019458.2	217144433	217144735	strongHyper	0.355	2.16e-09
NC_019458.2	217257011	217257165	strongHypo	-0.315	1.72e-05
NC_019458.2	217276639	217276652	strongHypo	-0.306	2.53e-06
NC_019458.2	217407255	217407300	strongHypo	-0.489	3.85e-08
NC_019458.2	217591014	217591025	strongHyper	0.522	1.69e-12
NC_019458.2	217686516	217686678	strongHypo	-0.502	1.11e-09
NC_019458.2	217710726	217710817	strongHypo	-0.563	2.53e-06
NC_019458.2	217841934	217841947	strongHyper	0.605	1.94e-13
NC_019458.2	218091199	218091449	strongHyper	0.413	1.54e-06
NC_019458.2	218092171	218092471	strongHyper	0.428	2.89e-07
NC_019458.2	218728541	218728584	strongHypo	-0.543	2.83e-12
NC_019458.2	218833486	218833698	strongHypo	-0.533	9.69e-15
NC_019458.2	218948451	218948631	strongHypo	-0.567	3.61e-13
NC_019458.2	219366639	219366775	strongHypo	-0.402	3.94e-10
NC_019458.2	219374759	219374860	strongHypo	-0.412	9.42e-10
NC_019458.2	219389322	219389607	strongHypo	-0.522	5.27e-14
NC_019458.2	219666647	219666687	strongHypo	-0.458	1.12e-05
NC_019458.2	221781629	221781649	strongHyper	0.445	2.32e-06
NC_019458.2	221847777	221848095	strongHypo	-0.303	2.31e-05
NC_019458.2	221985308	221985553	strongHyper	0.383	1.23e-13
NC_019458.2	221988335	221988499	strongHyper	0.376	9.28e-06
NC_019458.2	222235628	222235706	strongHypo	-0.404	1.9e-08
NC_019458.2	223107755	223107809	strongHypo	-0.389	4.38e-06
NC_019458.2	223314711	223314992	strongHyper	0.335	2.05e-08
NC_019458.2	223664900	223665057	strongHyper	0.454	1.13e-06
NC_019458.2	223669014	223669339	strongHyper	0.439	2.59e-07
NC_019458.2	224457468	224457554	strongHyper	0.457	1.01e-06
NC_019458.2	224471751	224471986	strongHypo	-0.508	2.38e-08
NC_019458.2	224486950	224487071	strongHyper	0.468	3.26e-11
NC_019458.2	224500530	224500579	strongHyper	0.34	9.38e-07
NC_019458.2	224606533	224606659	strongHypo	-0.551	1.06e-13
NC_019458.2	224746077	224746178	strongHyper	0.435	2.93e-08
NC_019458.2	224855182	224855297	strongHyper	0.363	4.54e-09
NC_019458.2	225772062	225772095	strongHypo	-0.433	5.49e-10
NC_019458.2	226984203	226984212	strongHyper	0.815	1.81e-22
NC_019458.2	227046839	227046863	strongHypo	-0.524	1.96e-12
NC_019458.2	228117648	228117934	strongHyper	0.472	1.09e-07
NC_019458.2	228508386	228508634	strongHypo	-0.327	0.000372
NC_019458.2	228644171	228644391	strongHypo	-0.453	3.08e-10
NC_019458.2	229243526	229243636	strongHyper	0.466	1.16e-11
NC_019458.2	229363581	229363806	strongHypo	-0.446	1.13e-08
NC_019458.2	229404645	229404674	strongHypo	-0.496	2.88e-06
NC_019458.2	229885171	229885207	strongHyper	0.616	7.85e-12
NC_019458.2	230326904	230327039	strongHyper	0.487	2.87e-08
NC_019458.2	230675602	230675739	strongHypo	-0.518	3.26e-14
NC_019458.2	230914512	230914661	strongHyper	0.583	3.38e-13
NC_019458.2	231054124	231054290	strongHypo	-0.463	4.73e-08
NC_019458.2	231420815	231421169	strongHyper	0.343	3e-08
NC_019458.2	231821498	231821526	strongHypo	-0.401	2.28e-06
NC_019458.2	232290812	232290870	strongHyper	0.338	2.56e-06
NC_019458.2	232296920	232297291	strongHyper	0.369	3.16e-07
NC_019458.2	232374590	232374661	strongHypo	-0.539	2.9e-07
NC_019458.2	232581183	232581196	strongHyper	0.421	6.48e-07
NC_019458.2	233018080	233018378	strongHypo	-0.312	9.08e-06
NC_019458.2	233041391	233041414	strongHypo	-0.413	1.25e-08
NC_019458.2	233609936	233610077	strongHyper	0.518	4.26e-08
NC_019458.2	234737292	234737324	strongHypo	-0.494	4.71e-08
NC_019458.2	234798351	234798386	strongHyper	0.511	1.82e-06
NC_019458.2	234950368	234950554	strongHypo	-0.339	5.45e-06
NC_019458.2	234959911	234959923	strongHypo	-0.404	9.02e-06
NC_019458.2	236594420	236594489	strongHyper	0.511	6.17e-09
NC_019458.2	236694918	236694922	strongHypo	-0.69	1.71e-12
NC_019458.2	236816114	236816137	strongHypo	-0.569	5.23e-10
NC_019458.2	237993597	237993614	strongHyper	0.412	3.1e-06
NC_019458.2	238027409	238027501	strongHypo	-0.464	3.32e-07
NC_019458.2	238237957	238238208	strongHyper	0.326	5.43e-13
NC_019458.2	239199831	239200059	strongHyper	0.401	1.91e-07
NC_019458.2	239240184	239240431	strongHyper	0.395	2.51e-07
NC_019458.2	239483645	239483653	strongHypo	-0.55	4.66e-11
NC_019458.2	239743018	239743158	strongHypo	-0.473	3.93e-10
NC_019458.2	239802679	239802919	strongHyper	0.456	3.32e-08
NC_019458.2	240703144	240703182	strongHypo	-0.337	2.48e-07
NC_019458.2	240713255	240713279	strongHypo	-0.488	2.06e-11
NC_019458.2	240735517	240735777	strongHypo	-0.359	4.16e-05
NC_019458.2	241414484	241414588	strongHypo	-0.507	3.76e-07
NC_019458.2	241443863	241444068	strongHyper	0.53	3.54e-06
NC_019458.2	241796181	241796300	strongHyper	0.668	1.27e-13
NC_019458.2	241875570	241875711	strongHyper	0.446	4.59e-08
NC_019458.2	242258540	242258566	strongHypo	-0.67	1.26e-17
NC_019458.2	242368011	242368139	strongHyper	0.47	3.34e-08
NC_019458.2	242466676	242466749	strongHypo	-0.527	3.02e-08
NC_019458.2	242627732	242628053	strongHypo	-0.558	2.32e-07
NC_019458.2	242654521	242654542	strongHypo	-0.368	6.34e-05
NC_019458.2	242896896	242897193	strongHypo	-0.446	1e-07
NC_019458.2	242935448	242935475	strongHypo	-0.324	0.000107
NC_019458.2	243111314	243111514	strongHypo	-0.467	6.59e-08
NC_019458.2	244717584	244717626	strongHyper	0.508	4.78e-11
NC_019458.2	245749831	245750091	strongHypo	-0.316	3.76e-15
NC_019458.2	245940473	245940862	strongHypo	-0.306	1.1e-08
NC_019458.2	246183736	246183828	strongHypo	-0.498	8.09e-11
NC_019458.2	246376462	246376551	strongHypo	-0.472	5.36e-06
NC_019458.2	247258323	247258444	strongHypo	-0.41	1.19e-06
NC_019458.2	247323612	247323687	strongHyper	0.58	3.94e-13
NC_019458.2	247349820	247349925	strongHyper	0.448	7.92e-06
NC_019458.2	247389323	247389348	strongHyper	0.39	1.06e-06
NC_019458.2	247600157	247600286	strongHyper	0.454	8.86e-09
NC_019458.2	247955692	247955910	strongHyper	0.385	6e-10
NC_019458.2	248026624	248026671	strongHypo	-0.411	4.77e-08
NC_019458.2	248437526	248437686	strongHyper	0.483	6.12e-09
NC_019458.2	248459705	248459729	strongHyper	0.334	1.81e-09
NC_019458.2	248478079	248478314	strongHyper	0.352	1.66e-15
NC_019458.2	248663350	248663412	strongHyper	0.667	2.32e-10
NC_019458.2	248684274	248684358	strongHyper	0.424	7.81e-05
NC_019458.2	249473721	249473955	strongHypo	-0.599	1.05e-09
NC_019458.2	251408617	251408784	strongHypo	-0.513	9.99e-09
NC_019458.2	251940374	251940511	strongHypo	-0.392	9.83e-06
NC_019458.2	252126541	252126556	strongHypo	-0.432	6.19e-07
NC_019458.2	252415537	252415547	strongHypo	-0.363	3.85e-06
NC_019458.2	252508720	252508735	strongHypo	-0.347	6.09e-05
NC_019458.2	252697908	252698092	strongHyper	0.329	1.9e-09
NC_019458.2	252698454	252698498	strongHyper	0.576	2.07e-08
NC_019458.2	252701014	252701306	strongHyper	0.392	2.17e-08
NC_019458.2	252786262	252786351	strongHypo	-0.38	3.42e-09
NC_019458.2	253725846	253725963	strongHypo	-0.373	0.000167
NC_019458.2	253779947	253780093	strongHyper	0.365	1.12e-05
NC_019458.2	253944656	253944758	strongHyper	0.318	0.00142
NC_019458.2	254003463	254003614	strongHyper	0.705	1.04e-11
NC_019458.2	254185675	254185750	strongHypo	-0.522	1.37e-12
NC_019458.2	254208310	254208541	strongHypo	-0.34	1.22e-06
NC_019458.2	254226273	254226336	strongHypo	-0.364	1.08e-05
NC_019458.2	254257894	254258065	strongHypo	-0.346	1.32e-10
NC_019458.2	255255443	255255466	strongHyper	0.393	1.17e-09
NC_019458.2	255707492	255707958	strongHyper	0.52	2.1e-10
NC_019458.2	255713626	255713791	strongHyper	0.441	2.26e-11
NC_019458.2	255722601	255722608	strongHyper	0.53	2.45e-19
NC_019458.2	256117446	256117604	strongHypo	-0.43	6.87e-08
NC_019458.2	257092124	257092159	strongHyper	0.321	2.35e-05
NC_019458.2	257866278	257866286	strongHyper	0.358	3.92e-07
NC_019458.2	258021578	258021635	strongHypo	-0.327	1.39e-09
NC_019458.2	258074580	258074600	strongHypo	-0.339	3.6e-05
NC_019458.2	258175557	258175699	strongHypo	-0.383	8.3e-08
NC_019458.2	258313795	258314359	strongHyper	0.351	5.87e-10
NC_019458.2	258608608	258608615	strongHyper	0.552	1.51e-09
NC_019458.2	258996495	258996683	strongHyper	0.43	4.57e-07
NC_019458.2	259367254	259367300	strongHyper	0.597	2.66e-11
NC_019458.2	259369955	259370353	strongHyper	0.42	3.88e-16
NC_019458.2	259375182	259375387	strongHyper	0.526	5.98e-06
NC_019458.2	259453539	259453554	strongHyper	0.447	1.35e-10
NC_019458.2	259880463	259880755	strongHyper	0.569	5.43e-12
NC_019458.2	260076324	260076432	strongHyper	0.353	4.66e-05
NC_019458.2	260089833	260089972	strongHyper	0.435	7.08e-10
NC_019458.2	260565857	260565978	strongHypo	-0.498	4.85e-09
NC_019458.2	260976332	260976398	strongHyper	0.481	1.95e-08
NC_019458.2	260994412	260994622	strongHyper	0.343	0.00089
NC_019458.2	261013475	261013590	strongHyper	0.648	4.23e-15
NC_019458.2	261081136	261081155	strongHyper	0.481	3.56e-06
NC_019458.2	261564854	261564878	strongHyper	0.386	2.95e-05
NC_019458.2	262194297	262194564	strongHypo	-0.346	5.46e-06
NC_019458.2	262726389	262726527	strongHyper	0.476	1.06e-14
NC_019458.2	262790115	262790141	strongHyper	0.42	8.97e-10
NC_019458.2	262843966	262844127	strongHypo	-0.427	2.05e-09
NC_019458.2	262856431	262856436	strongHypo	-0.379	0.000346
NC_019458.2	262911539	262911633	strongHypo	-0.45	4.15e-07
NC_019458.2	262940561	262940583	strongHypo	-0.493	3.87e-08
NC_019458.2	263533468	263533733	strongHyper	0.332	8.45e-09
NC_019458.2	263662255	263662552	strongHypo	-0.355	1.79e-08
NC_019458.2	263707651	263707917	strongHyper	0.703	5.21e-11
NC_019458.2	264016910	264017155	strongHypo	-0.466	1.92e-11
NC_019458.2	264203042	264203068	strongHyper	0.45	1.48e-07
NC_019458.2	264224643	264224795	strongHypo	-0.457	2.72e-07
NC_019458.2	264502923	264503012	strongHypo	-0.321	2.23e-06
NC_019458.2	264946253	264946315	strongHypo	-0.319	6.13e-11
NC_019458.2	264966287	264966478	strongHypo	-0.557	9.29e-13
NC_019458.2	265237840	265238153	strongHyper	0.457	1.17e-05
NC_019458.2	265248143	265248203	strongHyper	0.564	1.85e-16
NC_019458.2	265273067	265273805	strongHyper	0.359	1.79e-14
NC_019458.2	265342404	265342429	strongHyper	0.515	1.21e-11
NC_019458.2	265544547	265544622	strongHyper	0.626	4.94e-14
NC_019458.2	265550419	265550685	strongHyper	0.305	8.74e-05
NC_019458.2	265561343	265561406	strongHypo	-0.358	2.86e-11
NC_019458.2	265698819	265699056	strongHypo	-0.328	3.71e-08
NC_019458.2	265774588	265774691	strongHypo	-0.47	3.62e-07
NC_019458.2	265826925	265826965	strongHypo	-0.48	2.33e-11
NC_019458.2	265840619	265840793	strongHyper	0.622	1.62e-12
NC_019458.2	266094437	266094495	strongHyper	0.382	7.83e-06
NC_019458.2	266096737	266097008	strongHypo	-0.532	2.37e-15
NC_019458.2	266340358	266340455	strongHypo	-0.365	1.88e-05
NC_019458.2	266357765	266357771	strongHypo	-0.388	4.66e-08
NC_019458.2	267366466	267366552	strongHyper	0.766	3.94e-17
NC_019458.2	268054798	268054889	strongHyper	0.438	1.34e-13
NC_019458.2	268157241	268157266	strongHypo	-0.485	1.92e-10
NC_019458.2	268543486	268543590	strongHypo	-0.37	2.22e-08
NC_019458.2	268650939	268650944	strongHypo	-0.422	3.11e-06
NC_019458.2	268795323	268795514	strongHypo	-0.308	2.37e-05
NC_019458.2	269785159	269785189	strongHypo	-0.469	4.75e-08
NC_019458.2	269970818	269970914	strongHyper	0.486	1.55e-06
NC_019458.2	269979782	269979841	strongHyper	0.382	2.73e-10
NC_019458.2	270022897	270023153	strongHyper	0.389	1.01e-07
NC_019458.2	270079250	270079414	strongHyper	0.309	2.11e-05
NC_019458.2	270080550	270080644	strongHyper	0.427	9.84e-09
NC_019458.2	270152714	270152778	strongHypo	-0.439	2.98e-07
NC_019458.2	270445336	270445486	strongHyper	0.56	9.13e-09
NC_019458.2	270556194	270556321	strongHyper	0.496	7.94e-15
NC_019458.2	270566416	270566706	strongHyper	0.308	2.89e-14
NC_019458.2	270571493	270571544	strongHyper	0.326	5.42e-07
NC_019458.2	270589084	270589206	strongHyper	0.623	1.4e-38
NC_019458.2	270591696	270591741	strongHyper	0.633	2.03e-13
NC_019458.2	270805267	270805338	strongHypo	-0.48	1.25e-06
NC_019458.2	270850210	270850288	strongHypo	-0.383	1.14e-05
NC_019458.2	270859245	270859397	strongHyper	0.472	3.24e-15
NC_019458.2	270900105	270900137	strongHyper	0.469	7.28e-14
NC_019458.2	270992409	270992547	strongHyper	0.384	2.05e-06
NC_019458.2	271399868	271399911	strongHypo	-0.351	0.000102
NC_019458.2	271653839	271653962	strongHyper	0.415	8.62e-07
NC_019458.2	271730189	271730466	strongHyper	0.368	0.000936
NC_019458.2	271964333	271964387	strongHyper	0.423	6.47e-09
NC_019458.2	271982599	271982797	strongHypo	-0.415	3.36e-13
NC_019458.2	272039353	272039506	strongHypo	-0.403	2.07e-06
NC_019458.2	272078973	272079151	strongHypo	-0.417	6.47e-09
NC_019458.2	272102174	272102302	strongHypo	-0.306	1.24e-05
NC_019458.2	272106846	272106910	strongHypo	-0.511	3.01e-07
NC_019458.2	272108298	272108423	strongHyper	0.408	3.22e-05
NC_019458.2	272935423	272935429	strongHyper	0.43	4.7e-07
NC_019458.2	272943179	272943323	strongHyper	0.327	1.18e-07
NC_019458.2	273026818	273026923	strongHyper	0.455	2.79e-07
NC_019458.2	273434698	273434789	strongHypo	-0.568	1.46e-07
NC_019458.2	273553004	273553032	strongHypo	-0.464	2.88e-06
NC_019458.2	273852679	273852803	strongHypo	-0.415	1.06e-06
NC_019458.2	273907509	273907603	strongHyper	0.495	8.55e-08
NC_019458.2	274246490	274246530	strongHyper	0.301	5.1e-05
NC_019459.2	328048	328074	strongHypo	-0.551	1.66e-10
NC_019459.2	1068244	1068334	strongHyper	0.667	8.34e-09
NC_019459.2	1094178	1094329	strongHyper	0.349	3.15e-12
NC_019459.2	1306151	1306161	strongHypo	-0.57	1.04e-05
NC_019459.2	1439866	1439979	strongHypo	-0.304	0.000589
NC_019459.2	1971649	1971924	strongHypo	-0.367	2.78e-07
NC_019459.2	2066545	2066811	strongHyper	0.349	4.14e-07
NC_019459.2	2077401	2077416	strongHypo	-0.393	9.61e-08
NC_019459.2	2928209	2928248	strongHyper	0.327	5.53e-06
NC_019459.2	3157860	3157894	strongHypo	-0.377	1.02e-07
NC_019459.2	3568088	3568106	strongHyper	0.36	7.44e-06
NC_019459.2	3776055	3776060	strongHypo	-0.399	1.15e-07
NC_019459.2	3989905	3989935	strongHypo	-0.379	5.69e-05
NC_019459.2	4644650	4644657	strongHypo	-0.447	1.71e-08
NC_019459.2	5278571	5278885	strongHyper	0.372	7.66e-07
NC_019459.2	5360789	5360799	strongHyper	0.509	1.77e-12
NC_019459.2	5669564	5669852	strongHypo	-0.39	8.1e-08
NC_019459.2	5853565	5853629	strongHypo	-0.415	6.23e-05
NC_019459.2	6350483	6350764	strongHypo	-0.508	2.09e-09
NC_019459.2	6352029	6352072	strongHyper	0.458	5.7e-05
NC_019459.2	6361449	6361554	strongHypo	-0.399	1.07e-05
NC_019459.2	6411596	6411606	strongHyper	0.572	2.86e-13
NC_019459.2	6413282	6413596	strongHypo	-0.353	2.11e-06
NC_019459.2	6573623	6573661	strongHypo	-0.545	1.04e-06
NC_019459.2	6584097	6584177	strongHypo	-0.437	1.07e-14
NC_019459.2	6649590	6649603	strongHypo	-0.406	3.44e-06
NC_019459.2	7040363	7040595	strongHypo	-0.302	7.15e-09
NC_019459.2	7271325	7271337	strongHyper	0.453	1.31e-06
NC_019459.2	9390532	9390861	strongHyper	0.37	6.97e-10
NC_019459.2	9681807	9681841	strongHyper	0.388	6.53e-05
NC_019459.2	9810521	9810675	strongHyper	0.494	2.5e-12
NC_019459.2	9810862	9810871	strongHypo	-0.341	1.22e-05
NC_019459.2	10230277	10230421	strongHyper	0.319	0.000285
NC_019459.2	10490122	10490266	strongHyper	0.342	1.07e-09
NC_019459.2	10767801	10767948	strongHypo	-0.535	4.06e-12
NC_019459.2	10850809	10850832	strongHypo	-0.314	5.16e-09
NC_019459.2	11151807	11151828	strongHypo	-0.597	1.69e-20
NC_019459.2	11325590	11325658	strongHyper	0.517	1.62e-11
NC_019459.2	11910321	11910442	strongHypo	-0.709	2.82e-12
NC_019459.2	11912460	11912659	strongHypo	-0.722	9.83e-11
NC_019459.2	11913705	11914123	strongHypo	-0.324	3.19e-12
NC_019459.2	12302829	12303100	strongHypo	-0.616	1.07e-19
NC_019459.2	12745270	12745325	strongHyper	0.437	7.11e-09
NC_019459.2	12820289	12820311	strongHypo	-0.395	2e-07
NC_019459.2	12870007	12870134	strongHypo	-0.509	1.32e-10
NC_019459.2	12904828	12904833	strongHypo	-0.44	1.07e-10
NC_019459.2	12945551	12945747	strongHypo	-0.384	2.15e-07
NC_019459.2	12962969	12963037	strongHypo	-0.465	1.54e-10
NC_019459.2	13464735	13464761	strongHyper	0.376	2.14e-05
NC_019459.2	13696480	13696580	strongHypo	-0.461	1.12e-06
NC_019459.2	14126295	14126406	strongHyper	0.328	5e-06
NC_019459.2	14279373	14279401	strongHyper	0.488	3.2e-08
NC_019459.2	14391070	14391126	strongHypo	-0.393	7.12e-06
NC_019459.2	14804512	14804736	strongHyper	0.42	3.19e-08
NC_019459.2	14869800	14869908	strongHyper	0.338	1.23e-06
NC_019459.2	15106615	15106651	strongHypo	-0.379	8.1e-12
NC_019459.2	15193758	15193961	strongHyper	0.47	2.34e-10
NC_019459.2	15270252	15270482	strongHypo	-0.402	5.11e-08
NC_019459.2	15873637	15873649	strongHyper	0.573	2.27e-10
NC_019459.2	16124208	16124384	strongHyper	0.31	0.000148
NC_019459.2	16359412	16359535	strongHypo	-0.411	1.31e-07
NC_019459.2	16793278	16793286	strongHyper	0.539	1.16e-13
NC_019459.2	16810911	16810998	strongHypo	-0.315	1.38e-07
NC_019459.2	17335629	17335738	strongHyper	0.457	2.1e-09
NC_019459.2	18165952	18166044	strongHypo	-0.461	2.16e-13
NC_019459.2	18421492	18421705	strongHyper	0.311	3.72e-09
NC_019459.2	18447596	18447685	strongHyper	0.655	4.09e-15
NC_019459.2	18451114	18451400	strongHyper	0.418	7.51e-07
NC_019459.2	18461593	18461932	strongHyper	0.374	1.02e-13
NC_019459.2	18511601	18511778	strongHypo	-0.422	6.39e-07
NC_019459.2	18704402	18704431	strongHypo	-0.497	4.2e-13
NC_019459.2	18770588	18771162	strongHypo	-0.408	2.17e-16
NC_019459.2	19303799	19304034	strongHyper	0.35	6.55e-08
NC_019459.2	19408931	19408937	strongHyper	0.367	6.73e-07
NC_019459.2	19974021	19974251	strongHypo	-0.365	5.02e-06
NC_019459.2	20494541	20494875	strongHypo	-0.331	1.01e-07
NC_019459.2	20912859	20913135	strongHypo	-0.341	4.07e-06
NC_019459.2	21002904	21002925	strongHyper	0.595	2.96e-09
NC_019459.2	21074545	21074783	strongHyper	0.385	7.04e-09
NC_019459.2	21091729	21091741	strongHyper	0.558	5.31e-08
NC_019459.2	21179031	21179083	strongHyper	0.678	3.34e-13
NC_019459.2	21198749	21198789	strongHyper	0.607	1.09e-15
NC_019459.2	21293746	21293987	strongHypo	-0.516	1.35e-09
NC_019459.2	22011458	22011464	strongHypo	-0.569	1.64e-09
NC_019459.2	22358280	22358424	strongHypo	-0.347	2.03e-07
NC_019459.2	22364571	22364674	strongHyper	0.422	6.35e-09
NC_019459.2	22644275	22644651	strongHyper	0.416	1.8e-16
NC_019459.2	22772600	22772917	strongHypo	-0.301	5.36e-05
NC_019459.2	23270390	23270432	strongHyper	0.327	9.75e-05
NC_019459.2	25421927	25422164	strongHypo	-0.41	9.04e-05
NC_019459.2	25675391	25675407	strongHypo	-0.415	1.23e-10
NC_019459.2	25868983	25869188	strongHyper	0.473	1.18e-07
NC_019459.2	25884803	25884818	strongHyper	0.392	4.59e-06
NC_019459.2	26320943	26321098	strongHypo	-0.442	5.49e-15
NC_019459.2	26667896	26668064	strongHypo	-0.441	4.88e-09
NC_019459.2	26854318	26854329	strongHyper	0.513	1.55e-10
NC_019459.2	26878326	26878648	strongHyper	0.31	2.39e-07
NC_019459.2	27693706	27693788	strongHypo	-0.392	2.34e-06
NC_019459.2	27826994	27827148	strongHyper	0.435	7.26e-07
NC_019459.2	28819702	28819978	strongHyper	0.384	2.65e-09
NC_019459.2	30490224	30490265	strongHypo	-0.477	6.39e-08
NC_019459.2	30504038	30504154	strongHypo	-0.444	2.55e-08
NC_019459.2	30889460	30889495	strongHyper	0.485	8.12e-10
NC_019459.2	30893802	30893886	strongHypo	-0.498	1.11e-07
NC_019459.2	32095786	32095850	strongHyper	0.403	2.34e-08
NC_019459.2	32129157	32129175	strongHypo	-0.496	3.52e-07
NC_019459.2	32684112	32684304	strongHypo	-0.335	0.00061
NC_019459.2	33153689	33153723	strongHyper	0.392	1.83e-12
NC_019459.2	34050694	34050917	strongHyper	0.309	5.15e-06
NC_019459.2	34152601	34152668	strongHyper	0.46	9.59e-10
NC_019459.2	34354029	34354196	strongHyper	0.351	4.26e-06
NC_019459.2	34519742	34519823	strongHyper	0.31	9.94e-07
NC_019459.2	34579444	34579481	strongHypo	-0.378	0.000148
NC_019459.2	34856182	34856415	strongHypo	-0.345	3.79e-05
NC_019459.2	34995056	34995075	strongHypo	-0.449	8.66e-07
NC_019459.2	35011732	35012003	strongHypo	-0.644	6.93e-16
NC_019459.2	35318647	35318671	strongHypo	-0.413	3.51e-08
NC_019459.2	35349556	35349854	strongHypo	-0.523	2.69e-09
NC_019459.2	36252353	36252555	strongHyper	0.541	9.76e-17
NC_019459.2	37167046	37167126	strongHyper	0.392	0.000125
NC_019459.2	37169277	37169408	strongHypo	-0.511	5.72e-09
NC_019459.2	37511419	37511427	strongHypo	-0.496	7.26e-06
NC_019459.2	37556542	37556785	strongHypo	-0.359	8.07e-11
NC_019459.2	37559133	37559148	strongHyper	0.431	4.03e-07
NC_019459.2	38152830	38153036	strongHypo	-0.325	1.5e-09
NC_019459.2	38181576	38181600	strongHypo	-0.463	1.05e-07
NC_019459.2	38421469	38421660	strongHypo	-0.452	1.82e-06
NC_019459.2	38424397	38424443	strongHypo	-0.414	1e-06
NC_019459.2	39085149	39085161	strongHyper	0.336	2.83e-06
NC_019459.2	39158641	39158803	strongHyper	0.312	1.2e-08
NC_019459.2	39284834	39284923	strongHypo	-0.38	5.94e-05
NC_019459.2	39869804	39869849	strongHypo	-0.341	1.4e-07
NC_019459.2	39911992	39912231	strongHypo	-0.356	2.18e-07
NC_019459.2	40081869	40081884	strongHypo	-0.427	2.16e-09
NC_019459.2	40207154	40207408	strongHypo	-0.371	4.16e-07
NC_019459.2	40419431	40419529	strongHyper	0.534	1.94e-12
NC_019459.2	40424223	40424234	strongHypo	-0.573	8.95e-09
NC_019459.2	40774505	40774702	strongHyper	0.35	2.64e-08
NC_019459.2	40968965	40969054	strongHypo	-0.3	8.66e-06
NC_019459.2	42167010	42167054	strongHypo	-0.605	7.07e-16
NC_019459.2	42903758	42904041	strongHyper	0.344	4.82e-14
NC_019459.2	43492050	43492187	strongHyper	0.307	0.000152
NC_019459.2	43558175	43558194	strongHyper	0.42	1.15e-07
NC_019459.2	43842222	43842235	strongHyper	0.376	0.000115
NC_019459.2	43925774	43925919	strongHyper	0.364	9.72e-07
NC_019459.2	44086581	44086681	strongHypo	-0.343	5.96e-06
NC_019459.2	44099315	44099419	strongHypo	-0.326	1.07e-06
NC_019459.2	44307318	44307607	strongHypo	-0.424	7.89e-09
NC_019459.2	44571136	44571175	strongHypo	-0.313	1.7e-07
NC_019459.2	44735516	44735527	strongHyper	0.367	0.000241
NC_019459.2	44780654	44780665	strongHyper	0.418	3.04e-07
NC_019459.2	44883025	44883086	strongHypo	-0.353	4.49e-05
NC_019459.2	44963929	44963960	strongHypo	-0.315	4.03e-07
NC_019459.2	45381496	45381550	strongHyper	0.344	2.6e-08
NC_019459.2	46138938	46139192	strongHypo	-0.483	1.47e-10
NC_019459.2	46279526	46279566	strongHyper	0.501	4.38e-10
NC_019459.2	46491852	46491871	strongHyper	0.659	1.03e-11
NC_019459.2	46561753	46561839	strongHypo	-0.43	1.29e-09
NC_019459.2	47831399	47831664	strongHyper	0.412	2.57e-09
NC_019459.2	48338823	48338884	strongHypo	-0.593	6.03e-09
NC_019459.2	48844188	48844461	strongHypo	-0.432	1.62e-08
NC_019459.2	49089730	49089737	strongHypo	-0.52	1.75e-09
NC_019459.2	49548933	49549214	strongHypo	-0.304	2.57e-05
NC_019459.2	49566110	49566405	strongHypo	-0.515	1.56e-07
NC_019459.2	50182476	50182632	strongHyper	0.358	0.000121
NC_019459.2	50330272	50330279	strongHypo	-0.469	3.13e-10
NC_019459.2	51060588	51060794	strongHypo	-0.347	5.01e-08
NC_019459.2	51520134	51520169	strongHyper	0.454	1.47e-06
NC_019459.2	52809404	52809415	strongHyper	0.454	7.42e-06
NC_019459.2	53552720	53552831	strongHypo	-0.454	4.48e-07
NC_019459.2	53948622	53948835	strongHypo	-0.574	8.32e-18
NC_019459.2	53989043	53989107	strongHypo	-0.597	9.71e-11
NC_019459.2	54697817	54697892	strongHyper	0.369	2.89e-11
NC_019459.2	55145548	55145802	strongHypo	-0.462	1.46e-07
NC_019459.2	55235569	55235829	strongHyper	0.302	1.81e-06
NC_019459.2	55279297	55279368	strongHypo	-0.455	2e-05
NC_019459.2	57352587	57353151	strongHypo	-0.305	1.51e-05
NC_019459.2	57401017	57401143	strongHypo	-0.447	2.68e-09
NC_019459.2	57425376	57425510	strongHyper	0.366	1.16e-06
NC_019459.2	57810134	57810666	strongHypo	-0.341	5.98e-08
NC_019459.2	57814407	57814470	strongHypo	-0.414	1.44e-08
NC_019459.2	57896145	57896169	strongHypo	-0.367	3.19e-07
NC_019459.2	59237202	59237325	strongHypo	-0.332	3.36e-06
NC_019459.2	60648914	60649215	strongHyper	0.439	1.2e-10
NC_019459.2	60869241	60869268	strongHypo	-0.351	5.48e-06
NC_019459.2	61409356	61409425	strongHyper	0.424	4.01e-08
NC_019459.2	62084963	62085134	strongHypo	-0.336	2.45e-05
NC_019459.2	62216082	62216089	strongHyper	0.319	1.15e-05
NC_019459.2	62544924	62544973	strongHyper	0.395	6.22e-10
NC_019459.2	62701832	62701873	strongHyper	0.394	9.51e-13
NC_019459.2	62715180	62715185	strongHyper	0.522	3.91e-09
NC_019459.2	62872793	62872853	strongHyper	0.379	6.6e-11
NC_019459.2	62972976	62973262	strongHypo	-0.416	6.43e-13
NC_019459.2	63404007	63404094	strongHypo	-0.465	9.25e-11
NC_019459.2	63559909	63560001	strongHypo	-0.494	3.47e-09
NC_019459.2	63904691	63904819	strongHypo	-0.364	3.58e-06
NC_019459.2	64134538	64134569	strongHypo	-0.327	2.23e-06
NC_019459.2	64265286	64265558	strongHypo	-0.407	9.01e-09
NC_019459.2	64441626	64441768	strongHypo	-0.316	7.1e-05
NC_019459.2	64682009	64682201	strongHypo	-0.357	5.87e-05
NC_019459.2	64712221	64712246	strongHypo	-0.399	9.4e-07
NC_019459.2	64814969	64815143	strongHypo	-0.343	4.82e-10
NC_019459.2	65670148	65670204	strongHyper	0.341	2.34e-06
NC_019459.2	65671635	65671880	strongHyper	0.35	0.000366
NC_019459.2	65900682	65900729	strongHypo	-0.378	3.37e-07
NC_019459.2	66291699	66291726	strongHyper	0.728	1.37e-13
NC_019459.2	66296924	66297047	strongHyper	0.607	3.85e-18
NC_019459.2	66306041	66306076	strongHyper	0.36	5.35e-08
NC_019459.2	66478238	66478247	strongHyper	0.412	1.25e-06
NC_019459.2	66520018	66520301	strongHypo	-0.401	1.85e-15
NC_019459.2	67218291	67218325	strongHyper	0.461	9.53e-08
NC_019459.2	67236336	67236424	strongHyper	0.4	1.01e-08
NC_019459.2	67284061	67284146	strongHyper	0.355	1.6e-05
NC_019459.2	68196454	68196523	strongHypo	-0.474	3.42e-08
NC_019459.2	69900478	69900574	strongHyper	0.31	6.32e-08
NC_019459.2	70387869	70387994	strongHyper	0.445	3.34e-09
NC_019459.2	70791916	70791940	strongHyper	0.517	7.42e-10
NC_019459.2	70852226	70852281	strongHyper	0.441	1.19e-05
NC_019459.2	71578478	71578814	strongHypo	-0.437	1.18e-07
NC_019459.2	71845255	71845305	strongHyper	0.428	9.32e-06
NC_019459.2	72638661	72638784	strongHyper	0.375	3.04e-06
NC_019459.2	72792441	72792806	strongHypo	-0.319	3.64e-09
NC_019459.2	73317163	73317279	strongHypo	-0.375	1.17e-10
NC_019459.2	73513186	73513446	strongHyper	0.345	8.13e-09
NC_019459.2	73574903	73574911	strongHyper	0.446	2.52e-10
NC_019459.2	73581327	73581455	strongHyper	0.309	8.85e-07
NC_019459.2	74294591	74294611	strongHypo	-0.523	3.37e-11
NC_019459.2	74333264	74333446	strongHypo	-0.571	2.92e-12
NC_019459.2	74605437	74605466	strongHypo	-0.336	7.28e-05
NC_019459.2	75241558	75241771	strongHypo	-0.469	1.11e-09
NC_019459.2	75322184	75322213	strongHypo	-0.349	4.06e-07
NC_019459.2	75707375	75707434	strongHyper	0.406	7.94e-11
NC_019459.2	76792816	76792838	strongHyper	0.418	3.91e-08
NC_019459.2	76915198	76915473	strongHyper	0.467	6.38e-10
NC_019459.2	77031667	77031861	strongHypo	-0.327	2.25e-05
NC_019459.2	77295682	77295796	strongHypo	-0.445	2.25e-08
NC_019459.2	77323557	77323731	strongHyper	0.403	1.25e-07
NC_019459.2	77588127	77588207	strongHypo	-0.712	1.46e-12
NC_019459.2	77589763	77589966	strongHyper	0.371	2.92e-11
NC_019459.2	77597692	77597926	strongHypo	-0.501	1.58e-08
NC_019459.2	77719327	77719337	strongHypo	-0.476	8.53e-06
NC_019459.2	77750356	77750364	strongHyper	0.749	1.64e-25
NC_019459.2	77768386	77768433	strongHyper	0.38	1.05e-06
NC_019459.2	78619028	78619067	strongHyper	0.53	1.12e-06
NC_019459.2	78776694	78776723	strongHypo	-0.688	3.24e-23
NC_019459.2	78798040	78798053	strongHypo	-0.687	1.13e-16
NC_019459.2	78817266	78817706	strongHypo	-0.387	7.95e-09
NC_019459.2	78858041	78858059	strongHypo	-0.489	1.91e-08
NC_019459.2	79116065	79116123	strongHypo	-0.539	9.34e-11
NC_019459.2	80042577	80042697	strongHypo	-0.364	2.11e-07
NC_019459.2	80100180	80100198	strongHyper	0.418	3.75e-07
NC_019459.2	80387973	80388132	strongHyper	0.696	3.74e-13
NC_019459.2	80389178	80389305	strongHyper	0.341	2.74e-09
NC_019459.2	80563969	80563997	strongHyper	0.442	4.31e-12
NC_019459.2	81969643	81969897	strongHyper	0.38	1.1e-06
NC_019459.2	82804545	82804622	strongHypo	-0.518	2.06e-15
NC_019459.2	83269839	83269894	strongHyper	0.572	2.49e-08
NC_019459.2	83553781	83553823	strongHyper	0.356	3.45e-12
NC_019459.2	84838529	84838831	strongHypo	-0.317	5.44e-05
NC_019459.2	85127004	85127056	strongHyper	0.367	6.17e-08
NC_019459.2	85161659	85161861	strongHyper	0.429	3.84e-10
NC_019459.2	85169377	85169653	strongHyper	0.329	1.23e-10
NC_019459.2	85533746	85533813	strongHypo	-0.409	6.06e-06
NC_019459.2	86367782	86367862	strongHyper	0.378	5.4e-08
NC_019459.2	86371934	86371966	strongHyper	0.437	2.12e-05
NC_019459.2	87099312	87099335	strongHypo	-0.577	1.11e-15
NC_019459.2	87942673	87942888	strongHypo	-0.449	7.72e-13
NC_019459.2	87978762	87979034	strongHypo	-0.478	4.48e-07
NC_019459.2	87980304	87980338	strongHyper	0.456	1.4e-06
NC_019459.2	88095525	88095734	strongHypo	-0.496	9.04e-11
NC_019459.2	88518747	88518754	strongHypo	-0.38	7.56e-11
NC_019459.2	88562372	88562620	strongHypo	-0.335	2.27e-12
NC_019459.2	89047337	89047418	strongHypo	-0.565	1.28e-06
NC_019459.2	89327716	89328080	strongHypo	-0.395	1.24e-13
NC_019459.2	89340491	89340509	strongHyper	0.622	7.5e-14
NC_019459.2	89346574	89346778	strongHyper	0.361	1.47e-07
NC_019459.2	89619387	89619608	strongHypo	-0.486	2.21e-13
NC_019459.2	89653298	89653556	strongHypo	-0.317	1.29e-06
NC_019459.2	90016485	90016533	strongHypo	-0.354	1.82e-06
NC_019459.2	90035963	90036009	strongHypo	-0.31	5.2e-06
NC_019459.2	91202608	91202651	strongHypo	-0.433	1.39e-05
NC_019459.2	91613488	91613499	strongHypo	-0.342	3.6e-05
NC_019459.2	91736834	91736872	strongHyper	0.433	2.44e-05
NC_019459.2	91802154	91802177	strongHyper	0.456	5.42e-08
NC_019459.2	91827239	91827370	strongHyper	0.384	5.38e-08
NC_019459.2	92621501	92621807	strongHyper	0.44	2.52e-06
NC_019459.2	93195762	93195788	strongHyper	0.391	7.01e-07
NC_019459.2	93202071	93202118	strongHyper	0.329	8.48e-05
NC_019459.2	93323482	93323545	strongHyper	0.447	4.73e-09
NC_019459.2	93554347	93554635	strongHyper	0.372	5.61e-08
NC_019459.2	93653185	93653266	strongHyper	0.497	6.2e-13
NC_019459.2	93678727	93678917	strongHyper	0.321	3.12e-10
NC_019459.2	93994281	93994404	strongHyper	0.343	1.15e-06
NC_019459.2	95259103	95259108	strongHyper	0.377	1.85e-07
NC_019459.2	95414183	95414388	strongHypo	-0.423	2.31e-15
NC_019459.2	95642555	95642671	strongHyper	0.559	4.62e-15
NC_019459.2	95914321	95914342	strongHypo	-0.535	1.23e-09
NC_019459.2	96405312	96405390	strongHyper	0.308	2.16e-06
NC_019459.2	96552773	96552791	strongHypo	-0.477	1.43e-08
NC_019459.2	96816036	96816163	strongHypo	-0.373	2.26e-06
NC_019459.2	97128165	97128170	strongHyper	0.451	6.8e-08
NC_019459.2	97232272	97232334	strongHypo	-0.433	3.26e-07
NC_019459.2	97360773	97360993	strongHypo	-0.411	8.8e-06
NC_019459.2	97371922	97372101	strongHyper	0.476	1.81e-09
NC_019459.2	97508504	97508710	strongHyper	0.474	3.91e-09
NC_019459.2	97626972	97627161	strongHyper	0.34	1.59e-07
NC_019459.2	97649841	97649964	strongHypo	-0.429	7.38e-09
NC_019459.2	97927830	97928031	strongHyper	0.418	4.12e-07
NC_019459.2	97968155	97968180	strongHyper	0.491	1.51e-10
NC_019459.2	98000982	98001267	strongHypo	-0.301	5.78e-07
NC_019459.2	98151732	98151768	strongHypo	-0.482	1.58e-07
NC_019459.2	98186773	98187043	strongHypo	-0.428	9.24e-08
NC_019459.2	99507680	99507744	strongHypo	-0.428	3.24e-06
NC_019459.2	99785659	99785728	strongHyper	0.354	1.41e-07
NC_019459.2	99905503	99905653	strongHyper	0.328	6.98e-12
NC_019459.2	100200999	100201195	strongHypo	-0.593	6.27e-11
NC_019459.2	100931071	100931213	strongHyper	0.519	2.91e-10
NC_019459.2	100954630	100954707	strongHypo	-0.844	2.75e-20
NC_019459.2	100955393	100955467	strongHyper	0.352	2.79e-11
NC_019459.2	101008547	101009082	strongHyper	0.326	1.92e-14
NC_019459.2	101418884	101418921	strongHypo	-0.601	3.52e-08
NC_019459.2	101561373	101561415	strongHypo	-0.52	5.19e-07
NC_019459.2	101747804	101747823	strongHyper	0.406	3.8e-10
NC_019459.2	101905844	101905970	strongHyper	0.346	7.81e-06
NC_019459.2	101952522	101952737	strongHyper	0.446	9.62e-14
NC_019459.2	102096672	102096765	strongHypo	-0.304	0.000196
NC_019459.2	102187951	102187979	strongHypo	-0.456	4.55e-07
NC_019459.2	102583265	102583413	strongHyper	0.318	0.000134
NC_019459.2	102587710	102587923	strongHyper	0.341	7.18e-06
NC_019459.2	103392987	103393049	strongHypo	-0.437	1.39e-07
NC_019459.2	103459803	103460052	strongHypo	-0.304	0.000428
NC_019459.2	103844272	103844467	strongHypo	-0.623	1.24e-12
NC_019459.2	103944326	103944336	strongHyper	0.557	1.81e-09
NC_019459.2	104869403	104869467	strongHyper	0.367	0.000145
NC_019459.2	105822908	105822960	strongHyper	0.323	5.33e-06
NC_019459.2	105844715	105844734	strongHyper	0.355	4.07e-11
NC_019459.2	105997162	105997274	strongHypo	-0.373	9.07e-07
NC_019459.2	106161777	106161901	strongHypo	-0.322	8.44e-08
NC_019459.2	106309876	106309904	strongHypo	-0.454	9.19e-05
NC_019459.2	107273035	107273180	strongHyper	0.61	1.75e-11
NC_019459.2	107311902	107312074	strongHypo	-0.503	1.54e-08
NC_019459.2	107326252	107326285	strongHypo	-0.408	2.26e-05
NC_019459.2	107361050	107361224	strongHypo	-0.308	6.91e-07
NC_019459.2	107379788	107380014	strongHypo	-0.491	1.85e-10
NC_019459.2	107637568	107637837	strongHypo	-0.322	1.23e-10
NC_019459.2	107681234	107681583	strongHypo	-0.366	4.59e-07
NC_019459.2	107687539	107687622	strongHypo	-0.484	6.3e-10
NC_019459.2	107756390	107756409	strongHypo	-0.393	4.91e-09
NC_019459.2	107757264	107757496	strongHypo	-0.471	5.3e-09
NC_019459.2	108267242	108267371	strongHypo	-0.421	7.48e-10
NC_019459.2	108920581	108920621	strongHyper	0.423	2.67e-08
NC_019459.2	108989862	108990153	strongHyper	0.458	8.11e-13
NC_019459.2	109719940	109719999	strongHyper	0.357	4.84e-05
NC_019459.2	110123199	110123246	strongHyper	0.441	1.2e-08
NC_019459.2	110147206	110147287	strongHyper	0.364	2.03e-06
NC_019459.2	110171608	110171680	strongHyper	0.312	0.000154
NC_019459.2	110360014	110360032	strongHyper	0.461	1.21e-10
NC_019459.2	110500436	110500514	strongHypo	-0.402	5.45e-07
NC_019459.2	110511108	110511193	strongHypo	-0.54	1.03e-19
NC_019459.2	110547282	110547522	strongHypo	-0.327	1.04e-07
NC_019459.2	110677517	110677730	strongHypo	-0.314	3.04e-06
NC_019459.2	110696962	110697034	strongHypo	-0.313	1.13e-05
NC_019459.2	113210317	113210447	strongHyper	0.327	6.5e-09
NC_019459.2	113458114	113458237	strongHyper	0.395	1.35e-06
NC_019459.2	113880255	113880458	strongHyper	0.454	6.2e-06
NC_019459.2	113885197	113885448	strongHyper	0.309	9.84e-06
NC_019459.2	115518575	115518743	strongHyper	0.342	5.38e-07
NC_019459.2	115850800	115850833	strongHyper	0.493	6.57e-07
NC_019459.2	116349528	116349581	strongHyper	0.423	7.33e-07
NC_019459.2	116681335	116681359	strongHyper	0.395	2.14e-06
NC_019459.2	117399470	117399632	strongHyper	0.363	4.68e-07
NC_019459.2	117605929	117605949	strongHyper	0.562	5.64e-12
NC_019459.2	117611033	117611156	strongHypo	-0.578	3.56e-09
NC_019459.2	117625450	117625467	strongHypo	-0.493	4.14e-11
NC_019459.2	117628484	117628791	strongHypo	-0.314	3.27e-05
NC_019459.2	117632754	117632827	strongHypo	-0.549	3.11e-15
NC_019459.2	117635549	117635708	strongHypo	-0.427	1.11e-09
NC_019459.2	117690192	117690317	strongHyper	0.671	1.81e-16
NC_019459.2	117811202	117811208	strongHypo	-0.469	7.23e-14
NC_019459.2	118618069	118618108	strongHyper	0.318	0.000279
NC_019459.2	118991297	118991308	strongHyper	0.695	9.99e-27
NC_019459.2	118991835	118992071	strongHyper	0.498	1.39e-09
NC_019459.2	118994439	118994725	strongHyper	0.469	2.27e-06
NC_019459.2	119074341	119074383	strongHyper	0.716	1.22e-19
NC_019459.2	119130144	119130371	strongHyper	0.408	4.05e-07
NC_019459.2	119174984	119175426	strongHypo	-0.41	2.43e-06
NC_019459.2	119451469	119451591	strongHypo	-0.402	1.01e-07
NC_019459.2	119477347	119477576	strongHypo	-0.337	1.07e-09
NC_019459.2	119486177	119486182	strongHypo	-0.768	5.13e-14
NC_019459.2	119503740	119503842	strongHypo	-0.308	1.87e-15
NC_019459.2	119661983	119662111	strongHypo	-0.433	2.23e-06
NC_019459.2	120073599	120073696	strongHyper	0.334	6.63e-05
NC_019459.2	121127115	121127304	strongHypo	-0.532	2.13e-09
NC_019459.2	121844179	121844318	strongHyper	0.504	2.08e-13
NC_019459.2	123505205	123505237	strongHyper	0.448	1.74e-06
NC_019459.2	124072788	124072953	strongHyper	0.446	1.38e-08
NC_019459.2	124084872	124084890	strongHypo	-0.479	2.67e-08
NC_019459.2	124085575	124085674	strongHypo	-0.311	1.01e-05
NC_019459.2	124525136	124525165	strongHypo	-0.387	6e-08
NC_019459.2	124590618	124590709	strongHyper	0.369	7.08e-09
NC_019459.2	124610578	124610781	strongHypo	-0.315	4.45e-09
NC_019459.2	125598214	125598319	strongHypo	-0.44	6.17e-12
NC_019459.2	125672291	125672378	strongHypo	-0.392	9.56e-05
NC_019459.2	125900777	125901093	strongHypo	-0.367	1.31e-08
NC_019459.2	126049898	126050047	strongHyper	0.51	6.31e-10
NC_019459.2	126119008	126119144	strongHyper	0.44	6.33e-09
NC_019459.2	126123453	126123581	strongHyper	0.526	5.17e-13
NC_019459.2	126143791	126144086	strongHyper	0.472	3.68e-12
NC_019459.2	126149652	126149689	strongHyper	0.581	4.61e-13
NC_019459.2	126183366	126183509	strongHypo	-0.404	1.63e-07
NC_019459.2	126508270	126508390	strongHypo	-0.424	6.83e-07
NC_019459.2	126758950	126758982	strongHypo	-0.33	1.48e-10
NC_019459.2	127167013	127167260	strongHypo	-0.339	1.44e-07
NC_019459.2	127168136	127168351	strongHypo	-0.327	6.45e-09
NC_019459.2	127233246	127233252	strongHyper	0.356	1.83e-06
NC_019459.2	127307163	127307315	strongHypo	-0.323	2.05e-10
NC_019459.2	127412483	127412612	strongHypo	-0.43	4.38e-07
NC_019459.2	127417617	127417656	strongHyper	0.388	1.71e-07
NC_019459.2	127706933	127706951	strongHyper	0.342	1.36e-06
NC_019459.2	127717943	127718057	strongHypo	-0.341	2.98e-13
NC_019459.2	127883385	127883429	strongHypo	-0.344	0.000828
NC_019459.2	128192901	128193147	strongHypo	-0.449	0.000173
NC_019459.2	128208798	128208809	strongHyper	0.562	2.76e-11
NC_019459.2	128262976	128263022	strongHypo	-0.416	6.97e-06
NC_019459.2	128512987	128512998	strongHypo	-0.317	1.65e-05
NC_019459.2	128569668	128569707	strongHyper	0.418	2.75e-06
NC_019459.2	129171722	129171735	strongHypo	-0.361	0.000268
NC_019459.2	129322197	129322305	strongHyper	0.678	1.32e-17
NC_019459.2	129327154	129327225	strongHyper	0.394	2.81e-10
NC_019459.2	129337965	129338022	strongHyper	0.607	1.88e-12
NC_019459.2	129404898	129405095	strongHypo	-0.428	2.33e-08
NC_019459.2	129533942	129534076	strongHyper	0.541	5.67e-18
NC_019459.2	129547385	129547589	strongHyper	0.461	4.4e-07
NC_019459.2	129658677	129658699	strongHypo	-0.512	2.74e-09
NC_019459.2	129668042	129668201	strongHypo	-0.415	2.01e-07
NC_019459.2	129818089	129818145	strongHyper	0.439	3.75e-11
NC_019459.2	130092891	130092896	strongHypo	-0.338	7.45e-09
NC_019459.2	130213119	130213150	strongHypo	-0.348	4.09e-10
NC_019459.2	130217507	130217544	strongHyper	0.462	8.43e-10
NC_019459.2	130235166	130235183	strongHypo	-0.426	3.24e-10
NC_019459.2	130235783	130235912	strongHypo	-0.412	3.72e-16
NC_019459.2	130345552	130345717	strongHyper	0.315	4.77e-08
NC_019459.2	130463593	130463711	strongHyper	0.317	1.02e-11
NC_019459.2	130622221	130622305	strongHypo	-0.317	2.62e-07
NC_019459.2	130624694	130624745	strongHyper	0.319	6.19e-09
NC_019459.2	130634217	130634276	strongHypo	-0.491	1.59e-08
NC_019459.2	130803546	130803798	strongHyper	0.45	1.3e-07
NC_019459.2	131369192	131369448	strongHyper	0.308	1.48e-05
NC_019459.2	131378261	131378411	strongHypo	-0.376	1.66e-07
NC_019459.2	131379349	131379397	strongHypo	-0.547	2.87e-10
NC_019459.2	131449187	131449246	strongHypo	-0.527	4.79e-13
NC_019459.2	132085704	132085734	strongHypo	-0.683	1.26e-10
NC_019459.2	132102092	132102127	strongHyper	0.321	2.86e-05
NC_019459.2	132321072	132321313	strongHyper	0.325	1.45e-11
NC_019459.2	132334454	132334737	strongHyper	0.4	5.69e-13
NC_019459.2	132411566	132411587	strongHypo	-0.563	4e-13
NC_019459.2	132431292	132431337	strongHyper	0.514	2.23e-11
NC_019459.2	132434463	132434563	strongHyper	0.368	2.51e-06
NC_019459.2	132441531	132441550	strongHyper	0.62	4.01e-17
NC_019459.2	132723535	132723753	strongHypo	-0.388	9.47e-09
NC_019459.2	132825838	132825918	strongHypo	-0.32	0.000137
NC_019459.2	132904642	132904840	strongHypo	-0.307	1.74e-09
NC_019459.2	133388447	133388457	strongHypo	-0.51	7.96e-11
NC_019459.2	133406701	133406735	strongHypo	-0.41	3.93e-06
NC_019459.2	133557031	133557067	strongHyper	0.714	2.02e-35
NC_019459.2	134194715	134194956	strongHyper	0.552	3.58e-08
NC_019459.2	134700701	134700968	strongHypo	-0.35	6.75e-10
NC_019459.2	134854973	134855076	strongHyper	0.492	4.48e-10
NC_019459.2	135108759	135108802	strongHyper	0.37	6.68e-08
NC_019459.2	135371087	135371184	strongHypo	-0.345	8.39e-09
NC_019459.2	135374899	135375186	strongHypo	-0.352	4.69e-11
NC_019459.2	135682544	135682629	strongHypo	-0.701	9.11e-12
NC_019459.2	136162076	136162409	strongHyper	0.316	1.96e-09
NC_019459.2	136463815	136463895	strongHypo	-0.483	4.02e-06
NC_019459.2	137630648	137630996	strongHyper	0.316	1.36e-05
NC_019459.2	137908596	137908735	strongHypo	-0.365	4.89e-08
NC_019459.2	138037283	138037569	strongHyper	0.358	1.16e-08
NC_019459.2	138060613	138060788	strongHyper	0.576	1.08e-11
NC_019459.2	138080942	138081011	strongHyper	0.406	1.46e-08
NC_019459.2	138098099	138098104	strongHyper	0.431	1.03e-08
NC_019459.2	138150569	138150822	strongHyper	0.773	2.33e-25
NC_019459.2	138340472	138340778	strongHyper	0.381	4.06e-26
NC_019459.2	138341187	138341426	strongHyper	0.701	2.04e-33
NC_019459.2	138358713	138358883	strongHyper	0.332	3.36e-06
NC_019459.2	138602307	138602413	strongHyper	0.474	2.28e-14
NC_019459.2	139191338	139191413	strongHyper	0.387	1e-06
NC_019459.2	139241283	139241451	strongHyper	0.379	5.41e-09
NC_019459.2	139245588	139245675	strongHyper	0.339	4.01e-07
NC_019459.2	139256167	139256195	strongHyper	0.478	3.39e-12
NC_019459.2	139350068	139350109	strongHypo	-0.336	5.03e-06
NC_019459.2	139470190	139470201	strongHypo	-0.498	9.77e-06
NC_019459.2	139696331	139696400	strongHyper	0.625	1.31e-16
NC_019459.2	139722731	139722736	strongHypo	-0.643	6.28e-15
NC_019459.2	139728504	139728731	strongHyper	0.715	1.54e-19
NC_019459.2	139790290	139790520	strongHyper	0.551	3.01e-07
NC_019459.2	139821938	139822077	strongHyper	0.81	4.99e-23
NC_019459.2	140084984	140085019	strongHyper	0.419	4.09e-07
NC_019459.2	140613074	140613250	strongHyper	0.305	2.67e-05
NC_019459.2	140613855	140614148	strongHyper	0.492	1.58e-11
NC_019459.2	140672738	140672864	strongHypo	-0.312	2.77e-07
NC_019459.2	141032858	141032878	strongHypo	-0.382	8.51e-12
NC_019459.2	141219385	141219450	strongHypo	-0.594	9.71e-10
NC_019459.2	141342761	141342927	strongHyper	0.325	2.49e-10
NC_019459.2	141374360	141374387	strongHyper	0.404	2.89e-07
NC_019459.2	141581676	141581914	strongHyper	0.336	6.88e-09
NC_019459.2	141673734	141674085	strongHyper	0.429	1.25e-12
NC_019459.2	141916817	141916893	strongHyper	0.477	7.4e-11
NC_019459.2	142207073	142207240	strongHyper	0.378	1.3e-09
NC_019459.2	142226228	142226246	strongHyper	0.429	1.29e-09
NC_019459.2	142283758	142283766	strongHyper	0.389	2.38e-06
NC_019459.2	142338405	142338468	strongHypo	-0.38	7.25e-07
NC_019459.2	142644904	142644917	strongHyper	0.608	2.66e-09
NC_019459.2	142659338	142659547	strongHyper	0.416	4.95e-13
NC_019459.2	142685599	142685768	strongHyper	0.34	1.2e-08
NC_019459.2	143166905	143166917	strongHyper	0.447	9.79e-08
NC_019459.2	143203607	143203617	strongHyper	0.538	9.11e-10
NC_019459.2	143522497	143522612	strongHypo	-0.45	3.35e-08
NC_019459.2	144662424	144662767	strongHypo	-0.585	1.71e-22
NC_019459.2	144683180	144683474	strongHyper	0.355	1.56e-08
NC_019459.2	144699845	144700086	strongHyper	0.387	1.42e-13
NC_019459.2	144762931	144763096	strongHypo	-0.404	4.59e-06
NC_019459.2	144804857	144804919	strongHyper	0.464	6.88e-14
NC_019459.2	144838518	144838526	strongHyper	0.79	3.2e-22
NC_019459.2	145004841	145004912	strongHypo	-0.385	1.22e-07
NC_019459.2	145531246	145531326	strongHyper	0.351	8.31e-14
NC_019459.2	146186898	146187119	strongHypo	-0.395	2.24e-06
NC_019459.2	146510107	146510140	strongHypo	-0.525	9.67e-09
NC_019459.2	146556763	146556868	strongHypo	-0.35	2.99e-09
NC_019459.2	146683169	146683278	strongHyper	0.303	0.000251
NC_019459.2	146792367	146792652	strongHypo	-0.417	8.39e-09
NC_019459.2	147124504	147124567	strongHypo	-0.449	1.59e-06
NC_019459.2	147146694	147146707	strongHyper	0.474	5.45e-11
NC_019459.2	147401331	147401398	strongHyper	0.405	1.24e-08
NC_019459.2	147506012	147506154	strongHypo	-0.419	4.53e-06
NC_019459.2	147771862	147771989	strongHypo	-0.56	1.74e-15
NC_019459.2	147786346	147786509	strongHypo	-0.545	2e-06
NC_019459.2	148367047	148367258	strongHyper	0.484	1.44e-07
NC_019459.2	148473723	148474025	strongHypo	-0.42	8.79e-10
NC_019459.2	149522064	149522320	strongHyper	0.45	6.9e-11
NC_019459.2	149691933	149691954	strongHyper	0.624	1.84e-08
NC_019459.2	150236913	150237290	strongHyper	0.433	7.33e-09
NC_019459.2	150487413	150487584	strongHypo	-0.641	4.8e-35
NC_019459.2	150529471	150529690	strongHypo	-0.342	2e-09
NC_019459.2	150551081	150551389	strongHypo	-0.376	3.33e-09
NC_019459.2	150672201	150672235	strongHyper	0.34	4.55e-05
NC_019459.2	150870962	150870980	strongHypo	-0.425	1.34e-07
NC_019459.2	150968934	150969190	strongHyper	0.541	5.79e-10
NC_019459.2	150972579	150972606	strongHyper	0.578	1.11e-14
NC_019459.2	151018458	151018589	strongHypo	-0.359	9.86e-06
NC_019459.2	151841723	151841749	strongHyper	0.357	3.18e-09
NC_019459.2	152234040	152234115	strongHypo	-0.452	1.32e-06
NC_019459.2	152250532	152250653	strongHypo	-0.373	5.91e-08
NC_019459.2	153446495	153446501	strongHyper	0.392	0.00158
NC_019459.2	153583793	153584081	strongHypo	-0.437	4.7e-07
NC_019459.2	153755051	153755141	strongHypo	-0.412	2.25e-07
NC_019459.2	153870271	153870282	strongHyper	0.389	9.24e-05
NC_019459.2	154270779	154271086	strongHypo	-0.321	2.33e-08
NC_019459.2	154864497	154864514	strongHyper	0.375	1.68e-06
NC_019459.2	154933409	154933505	strongHypo	-0.482	3.31e-10
NC_019459.2	155894710	155894757	strongHypo	-0.549	2.99e-09
NC_019459.2	156109879	156110106	strongHyper	0.684	4.62e-13
NC_019459.2	156189368	156189561	strongHypo	-0.545	1.3e-13
NC_019459.2	156261563	156261597	strongHypo	-0.356	4.66e-11
NC_019459.2	156266883	156267220	strongHyper	0.324	3.29e-07
NC_019459.2	156359345	156359503	strongHypo	-0.357	3.72e-07
NC_019459.2	156499752	156499811	strongHypo	-0.397	1.44e-08
NC_019459.2	156521153	156521308	strongHyper	0.367	3.27e-09
NC_019459.2	156628694	156628771	strongHyper	0.361	5.31e-10
NC_019459.2	156729169	156729187	strongHypo	-0.351	8.25e-05
NC_019459.2	156844783	156844975	strongHyper	0.348	8.69e-06
NC_019459.2	157045198	157045437	strongHypo	-0.432	4.19e-07
NC_019459.2	157057101	157057290	strongHypo	-0.438	8.55e-10
NC_019459.2	157145874	157146195	strongHypo	-0.411	5.88e-11
NC_019459.2	157225013	157225057	strongHypo	-0.595	5.23e-08
NC_019459.2	157282843	157283043	strongHypo	-0.338	4.83e-09
NC_019459.2	157372007	157372039	strongHyper	0.479	2.02e-06
NC_019459.2	157482052	157482230	strongHypo	-0.7	3.67e-16
NC_019459.2	158347000	158347148	strongHypo	-0.517	2.78e-12
NC_019459.2	158633185	158633294	strongHyper	0.433	2.4e-06
NC_019459.2	158833263	158833403	strongHyper	0.513	3.03e-09
NC_019459.2	159106641	159106753	strongHyper	0.348	2.22e-12
NC_019459.2	159397283	159397578	strongHyper	0.314	1.82e-07
NC_019459.2	159398257	159398677	strongHyper	0.353	1.14e-12
NC_019459.2	159494802	159495088	strongHypo	-0.463	6.88e-07
NC_019459.2	159646578	159646788	strongHypo	-0.571	1e-22
NC_019459.2	159738903	159738998	strongHypo	-0.689	1.61e-14
NC_019459.2	159741504	159741636	strongHypo	-0.377	3.91e-08
NC_019459.2	159836372	159836400	strongHyper	0.359	5.64e-05
NC_019459.2	160139336	160139348	strongHyper	0.769	4.45e-32
NC_019459.2	160191319	160191510	strongHypo	-0.479	1.22e-10
NC_019459.2	160213333	160213439	strongHypo	-0.571	1.4e-09
NC_019459.2	160230625	160230687	strongHypo	-0.48	6.55e-15
NC_019459.2	161162386	161162514	strongHyper	0.434	3.06e-10
NC_019459.2	161475691	161475765	strongHyper	0.42	9.11e-09
NC_019459.2	161559462	161559473	strongHypo	-0.361	1.12e-05
NC_019459.2	161701559	161701621	strongHypo	-0.346	6.41e-06
NC_019459.2	162626276	162626314	strongHypo	-0.429	4.6e-11
NC_019459.2	162781710	162781719	strongHypo	-0.323	2.58e-11
NC_019459.2	162923857	162924354	strongHyper	0.472	1.91e-13
NC_019459.2	163123755	163123794	strongHyper	0.427	9.43e-07
NC_019459.2	163433138	163433146	strongHypo	-0.328	0.000348
NC_019459.2	163700963	163701037	strongHyper	0.379	5.73e-08
NC_019459.2	163732722	163732805	strongHyper	0.361	1.23e-07
NC_019459.2	163859223	163859275	strongHypo	-0.571	2.62e-11
NC_019459.2	163986299	163986453	strongHypo	-0.328	2.24e-16
NC_019459.2	164081470	164081540	strongHyper	0.306	1.24e-05
NC_019459.2	164313393	164313501	strongHypo	-0.396	2.73e-07
NC_019459.2	164698784	164698977	strongHyper	0.414	1.32e-14
NC_019459.2	164942442	164942529	strongHypo	-0.45	1.8e-07
NC_019459.2	165321368	165321515	strongHypo	-0.474	1.57e-06
NC_019459.2	166475130	166475316	strongHyper	0.328	1.69e-09
NC_019459.2	166554391	166554490	strongHyper	0.44	1.44e-07
NC_019459.2	166557573	166557717	strongHyper	0.508	1.05e-12
NC_019459.2	166811682	166811843	strongHyper	0.37	3.69e-11
NC_019459.2	167999078	167999118	strongHypo	-0.456	4.63e-09
NC_019459.2	168217095	168217100	strongHypo	-0.415	4.62e-09
NC_019459.2	168274670	168274813	strongHypo	-0.347	6.7e-09
NC_019459.2	168878551	168878575	strongHypo	-0.494	7.11e-10
NC_019459.2	168881730	168881919	strongHypo	-0.409	1.31e-07
NC_019459.2	168932639	168932925	strongHyper	0.331	2.61e-05
NC_019459.2	168993040	168993156	strongHypo	-0.414	6.78e-07
NC_019459.2	169121345	169121400	strongHypo	-0.376	1.73e-05
NC_019459.2	169131140	169131240	strongHyper	0.355	5.49e-07
NC_019459.2	169407504	169407612	strongHypo	-0.466	3.99e-09
NC_019459.2	169430788	169430927	strongHypo	-0.304	4.96e-06
NC_019459.2	169433009	169433020	strongHypo	-0.403	1.49e-07
NC_019459.2	169439326	169439362	strongHypo	-0.368	8.31e-07
NC_019459.2	169809140	169809223	strongHypo	-0.388	8.2e-10
NC_019459.2	170012442	170012792	strongHyper	0.369	5.34e-10
NC_019459.2	170070945	170070988	strongHypo	-0.647	4.07e-13
NC_019459.2	170257907	170258056	strongHypo	-0.677	2.73e-25
NC_019459.2	170413622	170413812	strongHypo	-0.4	5.83e-09
NC_019459.2	170873935	170874019	strongHyper	0.455	1.13e-08
NC_019459.2	171047114	171047183	strongHypo	-0.34	1.27e-06
NC_019459.2	171235575	171235594	strongHyper	0.593	1.49e-11
NC_019459.2	171318788	171318860	strongHypo	-0.425	5.58e-09
NC_019459.2	172028825	172028901	strongHyper	0.492	1.81e-10
NC_019459.2	172078641	172078780	strongHypo	-0.349	4.12e-05
NC_019459.2	172101127	172101133	strongHypo	-0.33	1.04e-05
NC_019459.2	172183652	172183713	strongHyper	0.422	2.71e-12
NC_019459.2	172528649	172528666	strongHyper	0.358	5.87e-09
NC_019459.2	172657131	172657353	strongHyper	0.559	2.44e-08
NC_019459.2	172662029	172662183	strongHyper	0.346	1.07e-06
NC_019459.2	172970035	172970205	strongHypo	-0.308	2.24e-08
NC_019459.2	173038870	173038892	strongHyper	0.374	1.17e-06
NC_019459.2	173598786	173598838	strongHypo	-0.517	2.28e-11
NC_019459.2	174276573	174276754	strongHyper	0.357	3.19e-06
NC_019459.2	174403801	174403877	strongHypo	-0.387	1.04e-05
NC_019459.2	174632288	174632297	strongHypo	-0.389	2.5e-07
NC_019459.2	174844289	174844314	strongHypo	-0.342	1.83e-07
NC_019459.2	175257110	175257155	strongHyper	0.334	8.96e-06
NC_019459.2	175437408	175437483	strongHypo	-0.305	2.74e-05
NC_019459.2	175997951	175998045	strongHyper	0.435	2.25e-11
NC_019459.2	176004929	176004955	strongHyper	0.307	0.000143
NC_019459.2	176018623	176018703	strongHyper	0.382	1.4e-10
NC_019459.2	176597295	176597312	strongHyper	0.31	3.61e-06
NC_019459.2	176619157	176619192	strongHyper	0.415	5.1e-10
NC_019459.2	176649331	176649627	strongHypo	-0.826	2.19e-20
NC_019459.2	176728358	176728426	strongHypo	-0.426	3.08e-08
NC_019459.2	177820774	177820784	strongHyper	0.397	8.56e-09
NC_019459.2	177899765	177900002	strongHypo	-0.323	3.49e-08
NC_019459.2	178083722	178083739	strongHypo	-0.481	2.92e-08
NC_019459.2	178346930	178346979	strongHyper	0.399	1.02e-08
NC_019459.2	178351108	178351332	strongHypo	-0.443	1.47e-11
NC_019459.2	178409182	178409232	strongHyper	0.548	5.92e-10
NC_019459.2	178496188	178496462	strongHypo	-0.313	0.000176
NC_019459.2	178776677	178776690	strongHypo	-0.682	4.06e-15
NC_019459.2	178830031	178830071	strongHypo	-0.705	7.11e-12
NC_019459.2	179098766	179098919	strongHyper	0.499	8.21e-08
NC_019459.2	179322920	179323043	strongHypo	-0.403	1.2e-08
NC_019459.2	179433935	179434069	strongHypo	-0.511	9.77e-10
NC_019459.2	179520245	179520258	strongHypo	-0.33	0.000207
NC_019459.2	179532368	179532498	strongHyper	0.34	1.75e-08
NC_019459.2	179741628	179742078	strongHypo	-0.39	9.4e-05
NC_019459.2	179856966	179856981	strongHypo	-0.378	8.31e-09
NC_019459.2	179940809	179940862	strongHypo	-0.347	5.44e-10
NC_019459.2	179983089	179983102	strongHyper	0.518	2.07e-17
NC_019459.2	179992925	179992997	strongHyper	0.339	2.39e-06
NC_019459.2	180031791	180031941	strongHyper	0.335	4.31e-12
NC_019459.2	180225118	180225669	strongHypo	-0.332	9.76e-06
NC_019459.2	180610847	180610869	strongHypo	-0.394	6.25e-06
NC_019459.2	180923592	180924081	strongHyper	0.348	1.81e-11
NC_019459.2	180944795	180944962	strongHypo	-0.382	5.03e-09
NC_019459.2	181109013	181109205	strongHyper	0.316	2.3e-08
NC_019459.2	181189732	181189847	strongHyper	0.548	1.24e-11
NC_019459.2	181252676	181252837	strongHypo	-0.386	3.65e-11
NC_019459.2	181309792	181309811	strongHypo	-0.334	2.96e-06
NC_019459.2	181447891	181447922	strongHypo	-0.312	0.000311
NC_019459.2	181469422	181469475	strongHyper	0.542	1.28e-15
NC_019459.2	181513105	181513245	strongHypo	-0.594	3.75e-10
NC_019459.2	182683893	182684179	strongHypo	-0.418	3.99e-08
NC_019459.2	182917899	182918119	strongHyper	0.42	9.48e-12
NC_019459.2	182934361	182934618	strongHypo	-0.357	1.67e-11
NC_019459.2	182944370	182944437	strongHypo	-0.67	1.09e-09
NC_019459.2	183479798	183479904	strongHyper	0.504	5.8e-16
NC_019459.2	183861067	183861323	strongHypo	-0.532	6.72e-13
NC_019459.2	184004863	184004878	strongHyper	0.58	4.41e-11
NC_019459.2	184356593	184357177	strongHypo	-0.318	8.35e-09
NC_019459.2	184365822	184366088	strongHypo	-0.33	1.88e-06
NC_019459.2	184414948	184415004	strongHypo	-0.303	3.11e-05
NC_019459.2	184470004	184470261	strongHyper	0.314	9.77e-06
NC_019459.2	184491286	184491305	strongHypo	-0.509	2.21e-12
NC_019459.2	185405087	185405155	strongHyper	0.305	3.13e-07
NC_019459.2	187504417	187504567	strongHypo	-0.482	9.92e-13
NC_019459.2	187504950	187505119	strongHypo	-0.437	8.72e-07
NC_019459.2	187670542	187670570	strongHypo	-0.329	1.05e-05
NC_019459.2	189508310	189508352	strongHyper	0.453	7.24e-08
NC_019459.2	189853672	189853910	strongHypo	-0.35	5.71e-05
NC_019459.2	190918152	190918244	strongHyper	0.383	9.35e-09
NC_019459.2	191583043	191583134	strongHypo	-0.486	3.39e-09
NC_019459.2	192633568	192633948	strongHyper	0.316	1.44e-10
NC_019459.2	192793333	192793359	strongHypo	-0.36	3.37e-07
NC_019459.2	192974235	192974258	strongHyper	0.518	3.34e-06
NC_019459.2	193136535	193136655	strongHypo	-0.355	6.38e-07
NC_019459.2	193139415	193139454	strongHypo	-0.329	2.38e-06
NC_019459.2	193314833	193314880	strongHypo	-0.449	4.85e-08
NC_019459.2	193692849	193692993	strongHypo	-0.362	4.95e-06
NC_019459.2	193912090	193912115	strongHyper	0.558	2.92e-10
NC_019459.2	194252048	194252066	strongHyper	0.406	5.03e-11
NC_019459.2	194261533	194261574	strongHyper	0.394	3.7e-10
NC_019459.2	194319562	194319628	strongHyper	0.52	5.43e-10
NC_019459.2	194340931	194341066	strongHyper	0.462	1.1e-08
NC_019459.2	194424353	194424435	strongHyper	0.362	4.57e-08
NC_019459.2	194425194	194425394	strongHyper	0.67	4e-17
NC_019459.2	194462254	194462355	strongHypo	-0.586	2.43e-18
NC_019459.2	194592669	194592814	strongHyper	0.343	5.77e-09
NC_019459.2	194626017	194626314	strongHyper	0.49	1.13e-12
NC_019459.2	194656486	194656682	strongHypo	-0.302	5.56e-06
NC_019459.2	195018795	195018875	strongHypo	-0.306	8.91e-06
NC_019459.2	195116805	195116816	strongHyper	0.334	8.67e-07
NC_019459.2	195593475	195593487	strongHypo	-0.372	1.06e-05
NC_019459.2	195752417	195752570	strongHyper	0.342	3.07e-05
NC_019459.2	195993146	195993184	strongHyper	0.437	6.28e-08
NC_019459.2	196173623	196173914	strongHyper	0.336	1.37e-05
NC_019459.2	196723970	196724104	strongHyper	0.391	6.69e-06
NC_019459.2	196840706	196840852	strongHyper	0.31	1.99e-07
NC_019459.2	197303095	197303123	strongHypo	-0.348	6.98e-06
NC_019459.2	199236822	199236835	strongHyper	0.54	2.04e-11
NC_019459.2	199513862	199513892	strongHypo	-0.312	0.000349
NC_019459.2	200303146	200303211	strongHypo	-0.476	4.8e-07
NC_019459.2	200368977	200369001	strongHyper	0.477	5.69e-09
NC_019459.2	201307422	201307435	strongHyper	0.353	5.03e-06
NC_019459.2	201472029	201472123	strongHyper	0.673	1.01e-26
NC_019459.2	201472898	201472949	strongHyper	0.337	1.64e-10
NC_019459.2	201474533	201474610	strongHypo	-0.332	1.69e-10
NC_019459.2	201540620	201540787	strongHyper	0.318	0.000258
NC_019459.2	201636192	201636386	strongHypo	-0.471	2.41e-15
NC_019459.2	201955374	201955482	strongHypo	-0.407	4.87e-06
NC_019459.2	202241805	202241845	strongHypo	-0.53	3.91e-16
NC_019459.2	202516727	202516799	strongHypo	-0.597	1.93e-09
NC_019459.2	202906228	202906257	strongHyper	0.35	6.87e-06
NC_019459.2	202958031	202958056	strongHyper	0.411	8.35e-08
NC_019459.2	203347643	203347689	strongHypo	-0.577	1.98e-15
NC_019459.2	203613343	203613507	strongHypo	-0.399	7.65e-08
NC_019459.2	204311802	204311863	strongHyper	0.316	7.31e-08
NC_019459.2	204326098	204326107	strongHyper	0.394	0.000695
NC_019459.2	204466965	204467037	strongHyper	0.377	3.94e-09
NC_019459.2	204803270	204803286	strongHyper	0.523	7.53e-06
NC_019459.2	205314581	205314635	strongHypo	-0.512	1.04e-09
NC_019459.2	205473004	205473292	strongHyper	0.33	9.11e-09
NC_019459.2	205632331	205632405	strongHyper	0.318	4.11e-08
NC_019459.2	205786208	205786300	strongHypo	-0.523	1.4e-16
NC_019459.2	205820674	205820886	strongHypo	-0.65	6.16e-15
NC_019459.2	205824673	205824731	strongHypo	-0.804	3.89e-15
NC_019459.2	205839356	205839419	strongHypo	-0.63	8.08e-19
NC_019459.2	205877514	205877554	strongHypo	-0.797	2.31e-14
NC_019459.2	205900177	205900331	strongHypo	-0.811	6.05e-23
NC_019459.2	206061514	206061577	strongHypo	-0.356	4.31e-05
NC_019459.2	206065843	206066010	strongHypo	-0.49	5.05e-13
NC_019459.2	206133403	206133473	strongHyper	0.467	2.23e-08
NC_019459.2	206242111	206242329	strongHypo	-0.529	9.92e-13
NC_019459.2	206451548	206451598	strongHypo	-0.522	4.03e-07
NC_019459.2	206706231	206706281	strongHypo	-0.378	8.14e-13
NC_019459.2	206719782	206719849	strongHypo	-0.513	4.11e-11
NC_019459.2	206729427	206729493	strongHyper	0.44	1.68e-05
NC_019459.2	206907994	206908474	strongHyper	0.619	2.03e-21
NC_019459.2	206913292	206913444	strongHyper	0.601	1.69e-12
NC_019459.2	207038507	207038603	strongHypo	-0.307	3.98e-07
NC_019459.2	207163132	207163140	strongHyper	0.536	5.57e-13
NC_019459.2	207391931	207392058	strongHypo	-0.456	1.18e-11
NC_019459.2	207652038	207652084	strongHyper	0.596	1.74e-11
NC_019459.2	207667763	207667936	strongHyper	0.373	0.000188
NC_019459.2	207697838	207697864	strongHypo	-0.381	5.89e-08
NC_019459.2	207768345	207768374	strongHyper	0.381	7.56e-05
NC_019459.2	207832749	207833085	strongHyper	0.424	1.4e-06
NC_019459.2	208875482	208875497	strongHypo	-0.375	8.6e-06
NC_019459.2	209476712	209476757	strongHypo	-0.478	1.47e-08
NC_019459.2	209481411	209481522	strongHypo	-0.326	6.86e-05
NC_019459.2	210368543	210368562	strongHypo	-0.545	3.32e-15
NC_019459.2	210805258	210805476	strongHyper	0.324	1.62e-06
NC_019459.2	211062251	211062276	strongHypo	-0.303	2.77e-07
NC_019459.2	211726598	211726697	strongHyper	0.534	5.88e-08
NC_019459.2	212344600	212344721	strongHypo	-0.365	1.89e-06
NC_019459.2	213277274	213277395	strongHypo	-0.57	3.32e-09
NC_019459.2	213475308	213475391	strongHyper	0.341	4.43e-07
NC_019459.2	213779885	213780090	strongHyper	0.326	2.2e-06
NC_019459.2	213800727	213800768	strongHyper	0.49	1.21e-09
NC_019459.2	213891162	213891381	strongHyper	0.464	3.25e-08
NC_019459.2	213983892	213984013	strongHyper	0.679	1.41e-13
NC_019459.2	214043555	214043592	strongHyper	0.404	2.38e-07
NC_019459.2	214482824	214482924	strongHyper	0.324	2.36e-05
NC_019459.2	215369906	215369961	strongHyper	0.364	3.93e-07
NC_019459.2	215533724	215533887	strongHyper	0.361	3.31e-06
NC_019459.2	215551257	215551375	strongHypo	-0.339	4.55e-05
NC_019459.2	215562848	215562968	strongHyper	0.432	2.36e-06
NC_019459.2	215597349	215597371	strongHyper	0.418	1.3e-06
NC_019459.2	216063322	216063341	strongHypo	-0.504	1.33e-10
NC_019459.2	216663358	216663536	strongHyper	0.518	5.55e-15
NC_019459.2	217040058	217040176	strongHypo	-0.463	5.23e-10
NC_019459.2	217234124	217234266	strongHypo	-0.374	1.77e-06
NC_019459.2	217249087	217249266	strongHypo	-0.323	2.79e-05
NC_019459.2	217419432	217419459	strongHyper	0.302	0.000629
NC_019459.2	217811053	217811202	strongHypo	-0.44	3.45e-06
NC_019459.2	218141151	218141324	strongHyper	0.425	1.02e-05
NC_019459.2	218150265	218150554	strongHyper	0.378	8.04e-11
NC_019459.2	218183320	218183456	strongHyper	0.328	0.000398
NC_019459.2	218364714	218364722	strongHypo	-0.555	1.51e-11
NC_019459.2	218783493	218783630	strongHyper	0.314	1.15e-05
NC_019459.2	220477785	220477923	strongHyper	0.317	3.29e-06
NC_019459.2	220650721	220650734	strongHypo	-0.458	2.86e-05
NC_019459.2	220731803	220732210	strongHypo	-0.382	2.36e-07
NC_019459.2	220792918	220793006	strongHypo	-0.412	7.97e-10
NC_019459.2	221042416	221042674	strongHyper	0.545	6.75e-11
NC_019459.2	221044030	221044063	strongHyper	0.388	6.74e-08
NC_019459.2	221117332	221117416	strongHypo	-0.358	6.07e-07
NC_019459.2	221267607	221267901	strongHyper	0.391	6.72e-07
NC_019459.2	221449745	221450012	strongHyper	0.387	4.72e-09
NC_019459.2	222015518	222015527	strongHypo	-0.386	3.05e-06
NC_019459.2	222482062	222482285	strongHyper	0.494	9.52e-11
NC_019459.2	222483631	222483681	strongHyper	0.447	4.25e-13
NC_019459.2	222526885	222526937	strongHyper	0.437	4.4e-16
NC_019459.2	223136341	223136401	strongHyper	0.392	0.000296
NC_019459.2	223326645	223326747	strongHypo	-0.468	1e-05
NC_019459.2	223505658	223505820	strongHyper	0.402	1.97e-06
NC_019459.2	224214711	224214858	strongHyper	0.428	2.67e-06
NC_019459.2	224378963	224378989	strongHypo	-0.525	1.34e-13
NC_019459.2	224457160	224457356	strongHyper	0.319	3.74e-06
NC_019459.2	224490908	224491098	strongHyper	0.33	4.32e-10
NC_019459.2	224491846	224492003	strongHyper	0.511	5.02e-10
NC_019459.2	224723345	224723369	strongHyper	0.575	4.43e-08
NC_019459.2	224902392	224902468	strongHypo	-0.363	3.09e-06
NC_019459.2	225042948	225043145	strongHyper	0.585	1.55e-13
NC_019459.2	226016843	226016937	strongHypo	-0.385	3.43e-10
NC_019459.2	226369642	226369717	strongHyper	0.59	1.52e-08
NC_019459.2	226372425	226372480	strongHypo	-0.35	1.3e-06
NC_019459.2	226393801	226393961	strongHypo	-0.397	2.95e-05
NC_019459.2	226535863	226535937	strongHypo	-0.37	1.16e-05
NC_019459.2	226785494	226785639	strongHyper	0.507	9.21e-09
NC_019459.2	227027995	227028074	strongHypo	-0.389	1.28e-10
NC_019459.2	228105450	228105473	strongHypo	-0.47	9.87e-08
NC_019459.2	228658313	228658325	strongHyper	0.582	3.5e-09
NC_019459.2	228680705	228680726	strongHypo	-0.617	2.86e-10
NC_019459.2	229901178	229901417	strongHypo	-0.63	1.29e-18
NC_019459.2	230101654	230101727	strongHypo	-0.336	0.000128
NC_019459.2	230108813	230109059	strongHyper	0.396	4.02e-08
NC_019459.2	230134564	230134733	strongHyper	0.539	3.07e-08
NC_019459.2	230228131	230228275	strongHyper	0.601	1.36e-12
NC_019459.2	230321918	230322091	strongHyper	0.305	5.09e-06
NC_019459.2	230558092	230558364	strongHyper	0.307	2.06e-07
NC_019459.2	230581984	230582140	strongHyper	0.336	8.9e-07
NC_019459.2	230583999	230584059	strongHyper	0.55	1.44e-16
NC_019459.2	230795233	230795458	strongHyper	0.374	2.52e-09
NC_019459.2	230875389	230875393	strongHypo	-0.603	3.12e-09
NC_019459.2	230881277	230881514	strongHypo	-0.372	9.16e-05
NC_019459.2	231035916	231035965	strongHyper	0.435	3.59e-05
NC_019459.2	231620953	231621192	strongHypo	-0.414	1.82e-07
NC_019459.2	231690302	231690307	strongHypo	-0.461	5.05e-10
NC_019459.2	232126879	232126892	strongHyper	0.348	7.73e-07
NC_019459.2	232649887	232650007	strongHypo	-0.378	4.83e-05
NC_019459.2	232710288	232710497	strongHypo	-0.396	4.2e-12
NC_019459.2	232789484	232790028	strongHyper	0.342	1.85e-13
NC_019459.2	232798883	232798951	strongHyper	0.604	1.03e-15
NC_019459.2	233310808	233310816	strongHypo	-0.511	3.17e-06
NC_019459.2	233690700	233691340	strongHypo	-0.319	1.93e-09
NC_019459.2	234611941	234611984	strongHypo	-0.457	3.06e-07
NC_019459.2	235650322	235650497	strongHypo	-0.478	2.38e-06
NC_019459.2	235755139	235755260	strongHyper	0.35	2.13e-06
NC_019459.2	235909800	235909983	strongHypo	-0.341	0.000223
NC_019459.2	236076575	236076702	strongHypo	-0.36	1.04e-06
NC_019459.2	236320339	236320422	strongHypo	-0.312	0.000343
NC_019459.2	236455314	236455329	strongHyper	0.757	2.06e-14
NC_019459.2	236636032	236636125	strongHyper	0.307	4e-07
NC_019459.2	237794941	237795054	strongHypo	-0.396	1.16e-13
NC_019459.2	237821141	237821163	strongHypo	-0.484	5.5e-05
NC_019459.2	238100978	238101065	strongHyper	0.368	4.16e-07
NC_019459.2	239087366	239087462	strongHypo	-0.526	3.22e-20
NC_019459.2	239834708	239835145	strongHypo	-0.41	6.84e-14
NC_019459.2	239876493	239876676	strongHypo	-0.359	2.14e-06
NC_019459.2	240200593	240200635	strongHypo	-0.365	1.45e-06
NC_019459.2	240344421	240344465	strongHyper	0.474	7.11e-06
NC_019459.2	241252796	241252937	strongHyper	0.318	0.000239
NC_019459.2	241283850	241283874	strongHyper	0.371	1.51e-05
NC_019459.2	241380761	241381045	strongHypo	-0.611	1.02e-08
NC_019459.2	242380880	242381024	strongHypo	-0.482	1.57e-06
NC_019459.2	242429725	242429757	strongHypo	-0.334	2.95e-05
NC_019459.2	242441711	242442059	strongHypo	-0.348	2.16e-07
NC_019459.2	242459312	242459560	strongHypo	-0.515	3.57e-09
NC_019459.2	242476082	242476348	strongHypo	-0.352	1.1e-06
NC_019459.2	243059237	243059459	strongHypo	-0.451	1.2e-05
NC_019459.2	243740374	243740506	strongHypo	-0.316	7e-05
NC_019459.2	243777087	243777119	strongHyper	0.668	2.19e-10
NC_019459.2	244620172	244620373	strongHypo	-0.45	3.18e-11
NC_019459.2	244783240	244783641	strongHypo	-0.317	0.00144
NC_019459.2	244913915	244914047	strongHypo	-0.464	1.15e-05
NC_019459.2	244974361	244974393	strongHyper	0.43	7.91e-08
NC_019459.2	245592627	245592639	strongHyper	0.554	7.39e-11
NC_019459.2	245993314	245993396	strongHyper	0.441	5.47e-05
NC_019459.2	246042827	246042885	strongHypo	-0.363	3.13e-08
NC_019459.2	246478177	246478191	strongHyper	0.431	2.55e-05
NC_019459.2	247176915	247176949	strongHyper	0.481	2.22e-05
NC_019459.2	247357509	247357734	strongHypo	-0.367	7.81e-07
NC_019459.2	247480697	247480779	strongHyper	0.517	1.67e-07
NC_019459.2	248067588	248067719	strongHypo	-0.367	8.62e-06
NC_019459.2	248591241	248591379	strongHyper	0.369	8.42e-06
NC_019460.2	992406	992615	strongHyper	0.363	0.00012
NC_019460.2	1016677	1016698	strongHyper	0.399	1.12e-07
NC_019460.2	3549502	3549548	strongHypo	-0.384	1.72e-05
NC_019460.2	3996160	3996486	strongHyper	0.311	4.43e-06
NC_019460.2	4757134	4757155	strongHyper	0.474	3.05e-10
NC_019460.2	4761873	4761979	strongHyper	0.676	9.33e-17
NC_019460.2	4765094	4765314	strongHyper	0.848	9.51e-19
NC_019460.2	4949491	4949757	strongHyper	0.366	4.43e-06
NC_019460.2	5875704	5875739	strongHypo	-0.347	5.93e-06
NC_019460.2	6294803	6294820	strongHypo	-0.421	1.22e-07
NC_019460.2	6361665	6361780	strongHypo	-0.662	1.29e-08
NC_019460.2	6687269	6687394	strongHyper	0.365	2.14e-06
NC_019460.2	7870984	7871008	strongHyper	0.539	3.06e-07
NC_019460.2	9684756	9684821	strongHypo	-0.436	2.99e-10
NC_019460.2	9896566	9896643	strongHypo	-0.437	4.65e-05
NC_019460.2	10259670	10259886	strongHyper	0.414	5.54e-06
NC_019460.2	10276513	10276532	strongHypo	-0.329	2.47e-05
NC_019460.2	11220962	11221036	strongHypo	-0.352	3.74e-08
NC_019460.2	11478989	11479095	strongHypo	-0.386	2.02e-05
NC_019460.2	12636926	12637226	strongHyper	0.428	4.57e-08
NC_019460.2	13083868	13083906	strongHypo	-0.341	0.00062
NC_019460.2	13381336	13381432	strongHyper	0.529	2.07e-12
NC_019460.2	13503234	13503475	strongHyper	0.305	4.22e-06
NC_019460.2	13506428	13506449	strongHyper	0.51	8.22e-11
NC_019460.2	13760616	13760812	strongHyper	0.338	1.93e-06
NC_019460.2	14199744	14199766	strongHyper	0.422	4.98e-06
NC_019460.2	14214364	14214456	strongHypo	-0.47	3.37e-06
NC_019460.2	14246463	14246646	strongHypo	-0.415	1.22e-06
NC_019460.2	14513954	14514155	strongHypo	-0.313	2.34e-07
NC_019460.2	14628205	14628351	strongHypo	-0.421	3.61e-07
NC_019460.2	14885673	14886149	strongHyper	0.352	1.17e-10
NC_019460.2	15376565	15377019	strongHyper	0.377	1.82e-06
NC_019460.2	15459454	15459510	strongHypo	-0.503	3.24e-09
NC_019460.2	15562425	15562762	strongHypo	-0.355	3.28e-06
NC_019460.2	15725347	15725637	strongHypo	-0.464	5.42e-09
NC_019460.2	16711337	16711648	strongHypo	-0.31	4.89e-06
NC_019460.2	16847431	16847527	strongHypo	-0.357	6.28e-09
NC_019460.2	16886153	16886255	strongHypo	-0.544	3.06e-09
NC_019460.2	17075473	17075497	strongHyper	0.422	8.56e-07
NC_019460.2	17187093	17187213	strongHypo	-0.59	1.85e-17
NC_019460.2	17266647	17266951	strongHypo	-0.31	2.71e-08
NC_019460.2	17343269	17343358	strongHypo	-0.325	5.68e-09
NC_019460.2	17460270	17460470	strongHypo	-0.396	7.55e-06
NC_019460.2	17515075	17515113	strongHypo	-0.403	2.89e-05
NC_019460.2	17528319	17528353	strongHyper	0.324	1.81e-07
NC_019460.2	18398251	18398312	strongHypo	-0.407	2.07e-05
NC_019460.2	18487700	18487882	strongHypo	-0.316	6.81e-05
NC_019460.2	18867300	18867401	strongHyper	0.403	1.18e-07
NC_019460.2	19272431	19272595	strongHypo	-0.349	2.74e-05
NC_019460.2	19617763	19617852	strongHypo	-0.364	1.58e-05
NC_019460.2	19651013	19651167	strongHypo	-0.36	1.68e-14
NC_019460.2	21518249	21518305	strongHypo	-0.348	3.79e-11
NC_019460.2	21731457	21731515	strongHyper	0.472	7.84e-07
NC_019460.2	21999092	21999368	strongHyper	0.509	2.39e-12
NC_019460.2	22004870	22005142	strongHyper	0.586	1.02e-11
NC_019460.2	22016088	22016150	strongHypo	-0.516	7.26e-10
NC_019460.2	22080470	22080537	strongHyper	0.48	1.65e-08
NC_019460.2	22306248	22306263	strongHypo	-0.67	6.06e-20
NC_019460.2	22399902	22400027	strongHypo	-0.512	4.44e-07
NC_019460.2	22465678	22465718	strongHypo	-0.348	1.43e-05
NC_019460.2	23128684	23128815	strongHyper	0.485	3.79e-15
NC_019460.2	23176563	23176852	strongHypo	-0.509	3.22e-14
NC_019460.2	23195118	23195286	strongHyper	0.318	1.34e-05
NC_019460.2	23225730	23225944	strongHyper	0.382	1.73e-12
NC_019460.2	23250996	23251086	strongHypo	-0.547	2.97e-11
NC_019460.2	23305633	23306129	strongHyper	0.412	2.8e-12
NC_019460.2	23321660	23321700	strongHypo	-0.466	2.85e-07
NC_019460.2	23347629	23348089	strongHyper	0.398	7.96e-20
NC_019460.2	23356229	23356313	strongHypo	-0.425	6.77e-07
NC_019460.2	23373811	23373871	strongHyper	0.35	5.3e-07
NC_019460.2	23571088	23571106	strongHypo	-0.507	2.75e-09
NC_019460.2	23634732	23634767	strongHyper	0.519	9.24e-13
NC_019460.2	23636750	23636987	strongHypo	-0.312	2.88e-05
NC_019460.2	23797120	23797411	strongHypo	-0.318	9.26e-09
NC_019460.2	23800532	23800822	strongHyper	0.31	3.07e-09
NC_019460.2	23815773	23815849	strongHyper	0.342	2.83e-08
NC_019460.2	23986554	23986718	strongHyper	0.556	2.14e-08
NC_019460.2	24566030	24566165	strongHypo	-0.557	8.65e-13
NC_019460.2	24770146	24770191	strongHyper	0.359	1.23e-05
NC_019460.2	24778792	24779277	strongHyper	0.347	8.94e-09
NC_019460.2	24859122	24859441	strongHyper	0.334	1.09e-07
NC_019460.2	25685970	25685991	strongHyper	0.46	1.6e-06
NC_019460.2	26186153	26186186	strongHyper	0.546	6.82e-16
NC_019460.2	26193637	26193844	strongHyper	0.541	6.97e-20
NC_019460.2	26529820	26529923	strongHyper	0.317	0.000199
NC_019460.2	26564528	26564856	strongHyper	0.487	2.19e-16
NC_019460.2	26602654	26602927	strongHypo	-0.314	8.95e-07
NC_019460.2	27036055	27036119	strongHyper	0.358	8.4e-07
NC_019460.2	27404965	27405342	strongHyper	0.334	5.29e-13
NC_019460.2	27482874	27482996	strongHypo	-0.358	1.07e-06
NC_019460.2	27685136	27685323	strongHypo	-0.309	7.65e-06
NC_019460.2	28236306	28236460	strongHyper	0.531	3.79e-13
NC_019460.2	28851868	28852064	strongHyper	0.451	1.65e-08
NC_019460.2	29153101	29153246	strongHypo	-0.341	3.45e-09
NC_019460.2	29171131	29171220	strongHyper	0.501	4.65e-08
NC_019460.2	29177515	29177527	strongHyper	0.49	9.65e-11
NC_019460.2	29640642	29640753	strongHyper	0.341	3.58e-07
NC_019460.2	29988810	29989032	strongHyper	0.65	9.32e-13
NC_019460.2	30016462	30016483	strongHyper	0.669	2.44e-13
[truncated: 7,585 more rows]

## Sheet: CHG
Table S7 Differential methylated regions in the LPB+ vs. HPBB group
Seqnames	Start	End	Meth_direction	MethDif	P
NC_019458.2	110812892	110813101	strongHypo	-0.24	0
NC_019461.2	82790758	82790802	strongHyper	0.223	3.46e-11

## Sheet: CHH
Table S7 Differential methylated regions in the LPB+ vs. HPBB group
Seqnames	Start	End	Meth_direction	MethDif	P
NC_019458.2	110812895	110813080	strongHypo	-0.23	1.02e-293
NC_019458.2	191662599	191662713	strongHypo	-0.219	2.84e-13
NC_019459.2	204692354	204692388	strongHyper	0.229	1.13e-08
NC_019460.2	133496790	133496816	strongHypo	-0.257	1.59e-07
NC_019461.2	16815748	16815770	strongHypo	-0.206	4.92e-06
NC_019462.2	64483887	64484012	strongHyper	0.219	5.16e-12
NC_019465.2	37591598	37591629	strongHyper	0.266	1.37e-08
NC_019476.2	33602580	33602595	strongHyper	0.254	1.12e-08
NC_019479.2	25649873	25649941	strongHypo	-0.28	1.6e-10
