# Supplementary material for: Integrative Genome-Wide DNA Methylome and Transcriptome Analysis of Ovaries from Hu Sheep with High and Low Prolific
Source: Front Cell Dev Biol. 2022 Feb 3;10:820558. doi: 10.3389/fcell.2022.820558 (PMC8850840; doi:10.3389/fcell.2022.820558)
Supplement: Supplementary file 2 [file DataSheet1.ZIP › Revised Supplemental Table S1-S17/Table S7.xls]

## Sheet: CG
Table S7 Differential methylated regions in the LPB+ vs. LPBB group
Seqnames	Start	End	Meth_direction	MethDif	P
NW_014639126.1	15936	16089	strongHypo	-0.302	1.53e-05
NW_014639299.1	285	294	strongHypo	-0.314	1.01e-08
NW_014639299.1	789	1158	strongHypo	-0.39	0
NW_014639332.1	1861	2004	strongHypo	-0.326	1.77e-10
NW_014639348.1	2545	2631	strongHypo	-0.396	6.9e-13
NW_014639783.1	7957	8060	strongHyper	0.371	0.000136
NW_014639827.1	8772	8811	strongHyper	0.438	3.48e-14
NW_014639857.1	5129	5175	strongHyper	0.419	1.1e-07
NW_014639884.1	8996	9200	strongHypo	-0.364	9.07e-07
NW_014639976.1	3160	3320	strongHypo	-0.347	4.45e-06
NW_014640040.1	1289	1328	strongHypo	-0.534	5.81e-08
NW_014640162.1	4391	4613	strongHypo	-0.595	1.47e-21
NW_014640245.1	4149	4445	strongHypo	-0.377	1.84e-05
NW_014640353.1	7643	7960	strongHypo	-0.398	4.95e-05
NW_014640362.1	8722	8951	strongHypo	-0.32	9.36e-07
NW_014640393.1	16323	16342	strongHypo	-0.507	2.25e-19
NW_014640535.1	839	996	strongHypo	-0.427	3.42e-08
NW_014641004.1	344	368	strongHypo	-0.469	1.39e-06
NW_014641112.1	4482	4562	strongHypo	-0.441	2.11e-14
NW_014641112.1	12668	12707	strongHypo	-0.522	2.39e-12
NW_014641183.1	238	411	strongHyper	0.327	1.08e-09
NW_014641193.1	2969	3196	strongHypo	-0.302	4.53e-07
NW_014641242.1	9125	9536	strongHyper	0.376	3.3e-08
NW_014641289.1	13682	13839	strongHypo	-0.312	0
NW_014641517.1	10762	10768	strongHypo	-0.477	1.12e-06
NW_014641694.1	9209	9261	strongHypo	-0.542	3.93e-08
NW_014641758.1	8531	8563	strongHypo	-0.393	1.98e-07
NW_014641762.1	11345	11582	strongHypo	-0.532	2.33e-14
NW_014641783.1	4984	5094	strongHypo	-0.396	2.16e-19
NW_014641884.1	5556	5598	strongHypo	-0.355	2.88e-07
NW_014642145.1	4124	4284	strongHypo	-0.328	3.61e-13
NW_014642275.1	3468	3513	strongHypo	-0.318	8.57e-05
NW_014642281.1	2159	2191	strongHyper	0.344	1.15e-06
NW_014642752.1	1809	1820	strongHypo	-0.565	1.65e-09
NW_014643175.1	6495	6711	strongHypo	-0.32	0.000118
NW_014643550.1	14308	14324	strongHypo	-0.371	1.8e-05
NW_014644031.1	4437	4760	strongHypo	-0.333	4.89e-10
NW_014644474.1	10717	10743	strongHypo	-0.402	9.59e-08
NC_019458.2	152320	152456	strongHypo	-0.314	2.66e-12
NC_019458.2	385906	385948	strongHypo	-0.333	2.96e-06
NC_019458.2	386744	386750	strongHypo	-0.425	6.5e-07
NC_019458.2	430674	430888	strongHyper	0.335	1.42e-05
NC_019458.2	1240420	1240463	strongHypo	-0.36	5.55e-07
NC_019458.2	1631997	1632003	strongHyper	0.492	1.77e-09
NC_019458.2	1680029	1680090	strongHypo	-0.306	8.8e-06
NC_019458.2	1723205	1723220	strongHypo	-0.496	1.28e-07
NC_019458.2	1724565	1724812	strongHypo	-0.353	1.89e-06
NC_019458.2	1974156	1974170	strongHypo	-0.52	4.14e-11
NC_019458.2	2020622	2020647	strongHypo	-0.416	3.33e-06
NC_019458.2	2516060	2516101	strongHyper	0.407	6.86e-07
NC_019458.2	2786450	2786571	strongHypo	-0.316	7.15e-07
NC_019458.2	3299162	3299240	strongHypo	-0.307	1.37e-09
NC_019458.2	3326018	3326151	strongHyper	0.331	1.33e-05
NC_019458.2	3552587	3552647	strongHyper	0.378	3.37e-05
NC_019458.2	3613101	3613127	strongHypo	-0.435	1.59e-05
NC_019458.2	3748426	3748446	strongHypo	-0.519	1.01e-10
NC_019458.2	3869592	3869802	strongHyper	0.404	6.83e-08
NC_019458.2	3919276	3919285	strongHypo	-0.424	5.51e-08
NC_019458.2	3953391	3953535	strongHypo	-0.385	1.57e-07
NC_019458.2	4066808	4066868	strongHyper	0.305	2.51e-07
NC_019458.2	4088670	4088873	strongHyper	0.355	3.12e-06
NC_019458.2	4132824	4132829	strongHypo	-0.572	5.52e-13
NC_019458.2	4301629	4301690	strongHypo	-0.436	2.02e-09
NC_019458.2	4953525	4953681	strongHypo	-0.323	0.000163
NC_019458.2	5019533	5019678	strongHypo	-0.358	2.82e-09
NC_019458.2	5043033	5043204	strongHyper	0.333	1.52e-07
NC_019458.2	5428486	5428683	strongHypo	-0.413	1.06e-05
NC_019458.2	5610268	5610395	strongHyper	0.536	2.21e-09
NC_019458.2	5785937	5786011	strongHyper	0.337	1.28e-05
NC_019458.2	6051829	6051989	strongHyper	0.495	3.75e-10
NC_019458.2	6068815	6068852	strongHyper	0.352	1.68e-05
NC_019458.2	6121066	6121265	strongHypo	-0.502	7.51e-13
NC_019458.2	6149953	6150032	strongHyper	0.335	3.96e-12
NC_019458.2	6422760	6422796	strongHypo	-0.432	1.15e-05
NC_019458.2	6430168	6430207	strongHyper	0.35	3.4e-06
NC_019458.2	6510085	6510172	strongHyper	0.347	4.43e-07
NC_019458.2	6660870	6661024	strongHypo	-0.544	1.75e-08
NC_019458.2	6819366	6819448	strongHyper	0.337	4.36e-06
NC_019458.2	7117991	7118027	strongHyper	0.538	8.41e-11
NC_019458.2	7270188	7270206	strongHypo	-0.412	2.18e-09
NC_019458.2	7632589	7632835	strongHypo	-0.328	2.71e-11
NC_019458.2	7703074	7703166	strongHypo	-0.382	1.04e-05
NC_019458.2	8126951	8126981	strongHyper	0.431	9.3e-09
NC_019458.2	8559532	8559752	strongHypo	-0.385	8.54e-05
NC_019458.2	9035769	9035821	strongHypo	-0.306	1.31e-06
NC_019458.2	9149430	9149527	strongHyper	0.502	1.73e-10
NC_019458.2	9321547	9321591	strongHyper	0.337	1.22e-05
NC_019458.2	9359731	9359772	strongHypo	-0.566	2.81e-09
NC_019458.2	9426611	9426701	strongHyper	0.391	9.09e-08
NC_019458.2	9439405	9439422	strongHypo	-0.417	6e-11
NC_019458.2	9943283	9943405	strongHypo	-0.433	6.34e-05
NC_019458.2	10372395	10372573	strongHypo	-0.503	2.64e-10
NC_019458.2	10398164	10398268	strongHypo	-0.484	4.61e-05
NC_019458.2	10408100	10408214	strongHypo	-0.39	2.15e-05
NC_019458.2	10596497	10596526	strongHyper	0.371	1.25e-09
NC_019458.2	10687758	10688036	strongHyper	0.431	5.01e-09
NC_019458.2	11502093	11502573	strongHyper	0.416	1.87e-07
NC_019458.2	11666125	11666334	strongHypo	-0.3	0.000152
NC_019458.2	12185321	12185566	strongHypo	-0.324	7.65e-08
NC_019458.2	12339225	12339282	strongHypo	-0.421	1.77e-05
NC_019458.2	12483465	12483619	strongHyper	0.33	3.74e-08
NC_019458.2	12874541	12874557	strongHypo	-0.41	3.61e-07
NC_019458.2	12953501	12953640	strongHypo	-0.319	6.33e-07
NC_019458.2	13020307	13020410	strongHypo	-0.31	4.45e-05
NC_019458.2	13092095	13092632	strongHypo	-0.437	8.2e-07
NC_019458.2	13286042	13286177	strongHypo	-0.47	7.6e-10
NC_019458.2	13515912	13515988	strongHypo	-0.495	4.98e-08
NC_019458.2	13746213	13746585	strongHyper	0.394	1.36e-09
NC_019458.2	13782798	13782932	strongHyper	0.357	8.9e-06
NC_019458.2	13991684	13991823	strongHyper	0.344	2.83e-10
NC_019458.2	14376501	14376588	strongHypo	-0.327	3.26e-08
NC_019458.2	14525435	14525542	strongHypo	-0.405	3.62e-07
NC_019458.2	14773157	14773384	strongHypo	-0.447	6.65e-08
NC_019458.2	14829731	14829771	strongHypo	-0.413	4.03e-10
NC_019458.2	15015465	15015543	strongHypo	-0.441	3.4e-11
NC_019458.2	15159109	15159409	strongHypo	-0.348	9.43e-11
NC_019458.2	15287576	15287689	strongHyper	0.314	7.15e-09
NC_019458.2	15690056	15690143	strongHypo	-0.437	2.32e-07
NC_019458.2	16745300	16745329	strongHypo	-0.342	7.29e-06
NC_019458.2	16803758	16803802	strongHypo	-0.38	3.71e-06
NC_019458.2	16897847	16898026	strongHypo	-0.356	0.000669
NC_019458.2	17067629	17067880	strongHypo	-0.464	3.42e-10
NC_019458.2	17286527	17286556	strongHypo	-0.337	2.06e-09
NC_019458.2	17294014	17294356	strongHypo	-0.397	3.17e-08
NC_019458.2	17341961	17342092	strongHypo	-0.362	2.57e-05
NC_019458.2	17541865	17541941	strongHypo	-0.555	3.78e-09
NC_019458.2	18067124	18067359	strongHyper	0.535	2.18e-13
NC_019458.2	18149237	18149340	strongHyper	0.415	1.45e-06
NC_019458.2	18493223	18493363	strongHypo	-0.426	5.79e-08
NC_019458.2	20047002	20047060	strongHyper	0.37	0.000475
NC_019458.2	20164729	20164811	strongHypo	-0.432	3.35e-13
NC_019458.2	20306901	20307043	strongHyper	0.335	2.37e-06
NC_019458.2	20374493	20374553	strongHyper	0.409	2.27e-08
NC_019458.2	20758153	20758213	strongHyper	0.301	8.62e-05
NC_019458.2	21605105	21605166	strongHyper	0.382	6.99e-08
NC_019458.2	22343738	22343767	strongHypo	-0.497	5.98e-09
NC_019458.2	23442878	23443086	strongHypo	-0.31	0.000183
NC_019458.2	23547671	23547701	strongHypo	-0.447	3.58e-10
NC_019458.2	23802501	23802647	strongHypo	-0.399	5.56e-12
NC_019458.2	24368051	24368173	strongHypo	-0.446	9.27e-08
NC_019458.2	24522713	24522860	strongHypo	-0.404	4.54e-08
NC_019458.2	26439221	26439426	strongHypo	-0.503	1.08e-07
NC_019458.2	26754816	26754979	strongHyper	0.328	3.84e-07
NC_019458.2	26883564	26883803	strongHyper	0.393	2.51e-06
NC_019458.2	26932504	26932764	strongHyper	0.515	1.1e-09
NC_019458.2	27008151	27008242	strongHypo	-0.348	2.06e-07
NC_019458.2	27178534	27178710	strongHyper	0.468	9.8e-10
NC_019458.2	27181549	27181659	strongHyper	0.516	5.94e-10
NC_019458.2	27979883	27980165	strongHyper	0.31	9.18e-08
NC_019458.2	28379189	28379258	strongHypo	-0.366	1.02e-07
NC_019458.2	29004000	29004135	strongHyper	0.375	1.3e-05
NC_019458.2	29022247	29022421	strongHyper	0.409	6.23e-07
NC_019458.2	29883618	29883632	strongHypo	-0.316	0.000182
NC_019458.2	30064487	30064925	strongHypo	-0.377	4.29e-05
NC_019458.2	30324433	30324723	strongHyper	0.486	7.36e-13
NC_019458.2	30522491	30522793	strongHyper	0.439	3.19e-12
NC_019458.2	30824327	30824560	strongHypo	-0.355	0.000588
NC_019458.2	30892910	30893002	strongHypo	-0.533	5.35e-10
NC_019458.2	30993261	30993440	strongHyper	0.378	5.54e-05
NC_019458.2	31068075	31068269	strongHyper	0.403	1.49e-07
NC_019458.2	31161214	31161441	strongHypo	-0.335	1.41e-08
NC_019458.2	31181848	31181963	strongHypo	-0.444	3.75e-07
NC_019458.2	31236096	31236121	strongHypo	-0.334	5.71e-05
NC_019458.2	31300230	31300333	strongHyper	0.425	1.29e-07
NC_019458.2	31322022	31322298	strongHyper	0.405	2.24e-05
NC_019458.2	31349616	31349753	strongHypo	-0.561	1.83e-14
NC_019458.2	31454733	31455022	strongHypo	-0.465	9.74e-09
NC_019458.2	31459226	31459261	strongHyper	0.392	1.08e-05
NC_019458.2	31479204	31479305	strongHypo	-0.374	0.000107
NC_019458.2	31507955	31508240	strongHypo	-0.363	1.59e-06
NC_019458.2	31586873	31586967	strongHyper	0.457	9.09e-08
NC_019458.2	31653686	31653703	strongHyper	0.651	3.85e-24
NC_019458.2	31668580	31668704	strongHyper	0.548	3.4e-10
NC_019458.2	31827045	31827141	strongHypo	-0.564	1.37e-12
NC_019458.2	31999562	31999864	strongHypo	-0.381	7.56e-07
NC_019458.2	33018032	33018173	strongHyper	0.486	5.77e-16
NC_019458.2	33023878	33024113	strongHyper	0.66	1.77e-09
NC_019458.2	33275706	33275747	strongHypo	-0.515	2.17e-08
NC_019458.2	34188265	34188367	strongHypo	-0.552	8.56e-11
NC_019458.2	34796678	34796735	strongHyper	0.302	9.5e-06
NC_019458.2	34826526	34826672	strongHyper	0.363	0.000145
NC_019458.2	35922033	35922069	strongHypo	-0.331	3.59e-06
NC_019458.2	35991798	35991904	strongHyper	0.539	2.72e-07
NC_019458.2	36327565	36327627	strongHypo	-0.314	2.3e-07
NC_019458.2	36623541	36623548	strongHyper	0.348	6.51e-08
NC_019458.2	37509395	37509790	strongHypo	-0.3	3.21e-09
NC_019458.2	37531066	37531129	strongHypo	-0.416	1.43e-06
NC_019458.2	37537638	37537668	strongHypo	-0.428	2.25e-09
NC_019458.2	37559437	37559486	strongHypo	-0.44	9.8e-12
NC_019458.2	37596832	37596900	strongHyper	0.484	4.02e-06
NC_019458.2	37636324	37636352	strongHypo	-0.363	2.77e-11
NC_019458.2	37642867	37642967	strongHypo	-0.317	7.97e-07
NC_019458.2	38012155	38012166	strongHyper	0.463	2.07e-07
NC_019458.2	38657335	38657519	strongHypo	-0.388	5.59e-06
NC_019458.2	38858447	38858471	strongHypo	-0.312	2.09e-05
NC_019458.2	39453975	39453988	strongHypo	-0.653	1.34e-20
NC_019458.2	39621575	39621758	strongHyper	0.487	1.55e-08
NC_019458.2	39797996	39798112	strongHyper	0.538	2.23e-10
NC_019458.2	39937550	39937608	strongHyper	0.456	1.79e-08
NC_019458.2	39972163	39972350	strongHyper	0.39	2.44e-07
NC_019458.2	40032046	40032128	strongHyper	0.65	3.68e-10
NC_019458.2	40276587	40276767	strongHypo	-0.31	1.14e-06
NC_019458.2	40396818	40396831	strongHypo	-0.544	1.11e-06
NC_019458.2	40645505	40645627	strongHyper	0.517	1.55e-06
NC_019458.2	40662013	40662462	strongHypo	-0.423	8.58e-14
NC_019458.2	40793769	40794279	strongHyper	0.4	2.3e-08
NC_019458.2	41646526	41646572	strongHyper	0.369	2.73e-06
NC_019458.2	41687701	41687859	strongHypo	-0.511	2.25e-11
NC_019458.2	41735977	41736106	strongHypo	-0.345	1.12e-06
NC_019458.2	42204329	42204410	strongHyper	0.384	0.000404
NC_019458.2	43233677	43233895	strongHypo	-0.312	4.53e-05
NC_019458.2	43837720	43837733	strongHyper	0.549	4.57e-14
NC_019458.2	43890644	43890910	strongHyper	0.399	1.45e-07
NC_019458.2	44030876	44030895	strongHypo	-0.438	1.28e-05
NC_019458.2	44134878	44135137	strongHyper	0.373	5.1e-06
NC_019458.2	44894325	44894512	strongHypo	-0.336	3.74e-10
NC_019458.2	44998072	44998202	strongHypo	-0.399	2.34e-07
NC_019458.2	45086543	45086837	strongHypo	-0.465	2.84e-10
NC_019458.2	45150548	45150804	strongHypo	-0.385	5.84e-08
NC_019458.2	45174049	45174079	strongHypo	-0.387	2.18e-06
NC_019458.2	45199616	45199770	strongHypo	-0.357	4.05e-06
NC_019458.2	45419265	45419565	strongHypo	-0.347	4.29e-06
NC_019458.2	45676563	45676656	strongHyper	0.317	8.44e-10
NC_019458.2	45910906	45911147	strongHyper	0.433	1.54e-14
NC_019458.2	46117129	46117208	strongHyper	0.416	4.54e-07
NC_019458.2	46389968	46390084	strongHypo	-0.392	2.16e-07
NC_019458.2	46721765	46722115	strongHypo	-0.302	3.2e-11
NC_019458.2	47438178	47438186	strongHyper	0.68	1.94e-13
NC_019458.2	47441967	47442221	strongHypo	-0.394	6.27e-12
NC_019458.2	47476810	47476897	strongHyper	0.303	0.00011
NC_019458.2	47593149	47593710	strongHypo	-0.44	1.34e-19
NC_019458.2	47759157	47759281	strongHyper	0.403	8.03e-11
NC_019458.2	48228737	48228869	strongHypo	-0.376	2.48e-05
NC_019458.2	48438557	48438604	strongHyper	0.576	2.66e-16
NC_019458.2	48513007	48513252	strongHypo	-0.682	4.17e-17
NC_019458.2	48614131	48614245	strongHypo	-0.326	2.78e-06
NC_019458.2	48617274	48617461	strongHypo	-0.518	5.59e-08
NC_019458.2	48794823	48794850	strongHypo	-0.3	4.85e-06
NC_019458.2	48994996	48995218	strongHypo	-0.455	9.32e-08
NC_019458.2	49031713	49031917	strongHypo	-0.408	2.85e-07
NC_019458.2	49159442	49159495	strongHypo	-0.547	2.59e-11
NC_019458.2	49213327	49213500	strongHypo	-0.48	1.64e-10
NC_019458.2	51916395	51916904	strongHypo	-0.387	1.46e-05
NC_019458.2	52518321	52518410	strongHypo	-0.356	0.000625
NC_019458.2	52698742	52698893	strongHyper	0.364	8.62e-06
NC_019458.2	53260245	53260684	strongHyper	0.301	2.09e-06
NC_019458.2	53932243	53932427	strongHyper	0.431	8.61e-11
NC_019458.2	54314985	54315063	strongHyper	0.305	2.55e-05
NC_019458.2	54812524	54812600	strongHypo	-0.488	3.01e-07
NC_019458.2	54997456	54997652	strongHypo	-0.376	1.05e-06
NC_019458.2	55829149	55829343	strongHypo	-0.438	7.24e-12
NC_019458.2	55895477	55895496	strongHypo	-0.401	2.19e-07
NC_019458.2	55911354	55911439	strongHyper	0.442	2.29e-07
NC_019458.2	56062885	56063122	strongHypo	-0.454	5.6e-09
NC_019458.2	56193701	56193753	strongHypo	-0.341	4.66e-06
NC_019458.2	56592834	56592881	strongHyper	0.446	7e-10
NC_019458.2	56669970	56670208	strongHypo	-0.401	4.67e-16
NC_019458.2	56710197	56710281	strongHyper	0.683	2.93e-11
NC_019458.2	56715530	56715542	strongHyper	0.32	1.88e-06
NC_019458.2	56729470	56729603	strongHypo	-0.351	8.98e-07
NC_019458.2	56881757	56881834	strongHypo	-0.445	1.14e-06
NC_019458.2	56884796	56884828	strongHypo	-0.626	2.01e-11
NC_019458.2	56903549	56903582	strongHypo	-0.772	3.04e-34
NC_019458.2	56912078	56912136	strongHypo	-0.692	9.39e-31
NC_019458.2	56942747	56943049	strongHypo	-0.504	3.22e-32
NC_019458.2	56943575	56943687	strongHypo	-0.437	1.84e-11
NC_019458.2	56963800	56964086	strongHypo	-0.481	2.59e-22
NC_019458.2	57040578	57040735	strongHypo	-0.357	1.72e-12
NC_019458.2	57116635	57116742	strongHypo	-0.464	8.23e-09
NC_019458.2	57235404	57235590	strongHypo	-0.428	7.86e-09
NC_019458.2	57578681	57578803	strongHypo	-0.613	1.71e-08
NC_019458.2	57608180	57608235	strongHypo	-0.561	7.42e-11
NC_019458.2	57838601	57838687	strongHypo	-0.329	1.57e-05
NC_019458.2	58025267	58025320	strongHyper	0.46	1.24e-07
NC_019458.2	58523048	58523076	strongHyper	0.654	2.15e-08
NC_019458.2	58774000	58774013	strongHypo	-0.392	3.39e-09
NC_019458.2	58789849	58790034	strongHypo	-0.697	1.82e-19
NC_019458.2	58837617	58837822	strongHypo	-0.65	1.53e-11
NC_019458.2	58861652	58862063	strongHyper	0.459	3.72e-12
NC_019458.2	59039744	59039901	strongHypo	-0.42	1.55e-08
NC_019458.2	59843209	59843230	strongHypo	-0.408	3.34e-10
NC_019458.2	59908536	59908775	strongHypo	-0.331	7.29e-06
NC_019458.2	60196709	60196950	strongHyper	0.341	2.35e-07
NC_019458.2	60197652	60197668	strongHyper	0.588	7.38e-14
NC_019458.2	60198144	60198428	strongHyper	0.413	4.67e-13
NC_019458.2	60216471	60216517	strongHyper	0.554	2.06e-07
NC_019458.2	60247285	60247500	strongHypo	-0.416	1.04e-09
NC_019458.2	60573016	60573226	strongHypo	-0.357	2.62e-07
NC_019458.2	60651619	60651764	strongHypo	-0.321	2.08e-07
NC_019458.2	60660934	60661106	strongHypo	-0.499	7.05e-12
NC_019458.2	60672963	60673132	strongHypo	-0.339	3.03e-14
NC_019458.2	60675411	60675649	strongHypo	-0.419	1.16e-09
NC_019458.2	60686603	60686609	strongHyper	0.375	3.02e-08
NC_019458.2	60991074	60991133	strongHyper	0.439	5.13e-14
NC_019458.2	60991670	60991699	strongHyper	0.472	3.7e-08
NC_019458.2	61318807	61318834	strongHypo	-0.496	4.86e-08
NC_019458.2	61563864	61564007	strongHypo	-0.372	1.8e-07
NC_019458.2	61617307	61617464	strongHypo	-0.339	7.15e-06
NC_019458.2	61824683	61824917	strongHyper	0.37	8.36e-06
NC_019458.2	61848274	61848286	strongHypo	-0.489	2.27e-12
NC_019458.2	61897398	61897561	strongHyper	0.319	2.93e-08
NC_019458.2	62208840	62209028	strongHyper	0.732	3.5e-21
NC_019458.2	62298575	62299003	strongHyper	0.399	1.13e-06
NC_019458.2	62480872	62481132	strongHypo	-0.302	2.47e-11
NC_019458.2	62600734	62600767	strongHypo	-0.58	9.7e-09
NC_019458.2	62667076	62667147	strongHypo	-0.45	2.19e-06
NC_019458.2	62840547	62840558	strongHypo	-0.523	4.47e-08
NC_019458.2	63390278	63390363	strongHypo	-0.415	6.78e-08
NC_019458.2	63706266	63706275	strongHypo	-0.38	3.42e-05
NC_019458.2	64355684	64355952	strongHypo	-0.465	2.19e-08
NC_019458.2	64627927	64628003	strongHyper	0.312	4.99e-06
NC_019458.2	64635281	64635323	strongHyper	0.42	9.19e-05
NC_019458.2	64788202	64788264	strongHyper	0.468	9.91e-10
NC_019458.2	64966250	64966285	strongHypo	-0.402	1.82e-08
NC_019458.2	65241162	65241399	strongHyper	0.38	2.66e-06
NC_019458.2	65479037	65479054	strongHyper	0.306	0.000364
NC_019458.2	65669156	65669332	strongHyper	0.367	8.8e-06
NC_019458.2	65901672	65901711	strongHyper	0.402	5.35e-07
NC_019458.2	65966353	65966618	strongHypo	-0.444	7.42e-22
NC_019458.2	65985830	65986036	strongHypo	-0.343	1.41e-07
NC_019458.2	66031126	66031238	strongHypo	-0.39	3.24e-10
NC_019458.2	66074478	66074704	strongHypo	-0.482	1.36e-07
NC_019458.2	66297429	66297983	strongHyper	0.308	0.000227
NC_019458.2	66368710	66368933	strongHypo	-0.426	1.2e-09
NC_019458.2	66371453	66371793	strongHyper	0.407	5.91e-07
NC_019458.2	66775769	66775883	strongHyper	0.383	1.72e-05
NC_019458.2	67667803	67668005	strongHyper	0.628	9.57e-08
NC_019458.2	67873730	67873834	strongHyper	0.556	3.22e-09
NC_019458.2	68171207	68171541	strongHyper	0.337	1.25e-10
NC_019458.2	68247155	68247284	strongHyper	0.324	4.52e-16
NC_019458.2	68403668	68403780	strongHyper	0.72	2.13e-19
NC_019458.2	68538071	68538335	strongHypo	-0.454	4.21e-31
NC_019458.2	69507090	69507374	strongHypo	-0.468	1.62e-16
NC_019458.2	70722712	70722747	strongHyper	0.487	2.16e-12
NC_019458.2	70723416	70723558	strongHyper	0.323	5.69e-07
NC_019458.2	70729942	70730046	strongHyper	0.484	4.45e-05
NC_019458.2	70896044	70896145	strongHypo	-0.445	6.27e-08
NC_019458.2	70897651	70897948	strongHyper	0.368	2.74e-05
NC_019458.2	70916060	70916136	strongHypo	-0.38	3.38e-05
NC_019458.2	70916751	70916790	strongHyper	0.461	4.09e-09
NC_019458.2	71473223	71473394	strongHyper	0.485	1.51e-20
NC_019458.2	71677315	71677326	strongHyper	0.45	9.03e-05
NC_019458.2	72009504	72009635	strongHypo	-0.451	7.22e-13
NC_019458.2	72305390	72305413	strongHypo	-0.483	8.56e-08
NC_019458.2	72622657	72622759	strongHypo	-0.381	4.38e-08
NC_019458.2	73409707	73409804	strongHyper	0.41	4.52e-06
NC_019458.2	73543444	73543533	strongHyper	0.418	8.64e-10
NC_019458.2	73546029	73546267	strongHyper	0.578	5.53e-24
NC_019458.2	73561603	73561858	strongHyper	0.402	1.75e-10
NC_019458.2	73605014	73605216	strongHypo	-0.41	2.92e-08
NC_019458.2	73842107	73842224	strongHypo	-0.493	1.3e-08
NC_019458.2	73884010	73884063	strongHypo	-0.547	3.37e-15
NC_019458.2	73891473	73891525	strongHypo	-0.347	7.55e-06
NC_019458.2	73892440	73892483	strongHypo	-0.416	3.55e-06
NC_019458.2	73907757	73907906	strongHyper	0.339	4.22e-05
NC_019458.2	73989502	73989538	strongHyper	0.565	5.07e-14
NC_019458.2	74391152	74391307	strongHypo	-0.592	2.36e-22
NC_019458.2	74556931	74556968	strongHypo	-0.35	7.55e-09
NC_019458.2	74681468	74681485	strongHyper	0.352	4.53e-07
NC_019458.2	74731838	74732135	strongHyper	0.484	3.38e-13
NC_019458.2	74802505	74802801	strongHypo	-0.308	1.48e-07
NC_019458.2	74815382	74815505	strongHypo	-0.512	1.22e-09
NC_019458.2	74817451	74817705	strongHypo	-0.541	2.36e-11
NC_019458.2	74864915	74864938	strongHypo	-0.886	6.94e-18
NC_019458.2	74875606	74875618	strongHypo	-0.643	7.59e-11
NC_019458.2	74949554	74949567	strongHypo	-0.458	1.85e-05
NC_019458.2	75123068	75123237	strongHypo	-0.394	6.21e-06
NC_019458.2	75530560	75530605	strongHypo	-0.367	1.5e-05
NC_019458.2	75546671	75546841	strongHypo	-0.487	1.78e-10
NC_019458.2	75549044	75549263	strongHypo	-0.325	6.44e-06
NC_019458.2	75623663	75623869	strongHyper	0.391	2.2e-11
NC_019458.2	75664080	75664136	strongHypo	-0.378	5.61e-06
NC_019458.2	75666587	75666809	strongHypo	-0.363	0.000238
NC_019458.2	75696181	75696246	strongHyper	0.327	2.51e-06
NC_019458.2	75726911	75727202	strongHyper	0.343	2.47e-06
NC_019458.2	75851283	75851297	strongHyper	0.427	9.56e-06
NC_019458.2	75875508	75875717	strongHyper	0.42	4.99e-12
NC_019458.2	76142815	76142967	strongHypo	-0.411	3.29e-08
NC_019458.2	76923173	76923472	strongHyper	0.352	1.44e-07
NC_019458.2	77061310	77061565	strongHyper	0.437	1.1e-07
NC_019458.2	77446889	77446941	strongHypo	-0.316	1.1e-07
NC_019458.2	78076343	78076549	strongHyper	0.459	5.02e-06
NC_019458.2	78308769	78308926	strongHyper	0.364	1.26e-07
NC_019458.2	78864319	78864551	strongHypo	-0.353	3.06e-07
NC_019458.2	79037872	79038002	strongHypo	-0.37	1.78e-07
NC_019458.2	80572667	80572706	strongHypo	-0.59	4.36e-08
NC_019458.2	80741994	80742317	strongHypo	-0.37	2.42e-09
NC_019458.2	80799733	80800151	strongHypo	-0.316	1.77e-10
NC_019458.2	80867975	80868063	strongHyper	0.351	3.7e-08
NC_019458.2	81073020	81073117	strongHypo	-0.341	8.12e-11
NC_019458.2	81239408	81239427	strongHypo	-0.334	4.5e-05
NC_019458.2	81287499	81287540	strongHyper	0.373	1.46e-07
NC_019458.2	81320819	81320977	strongHypo	-0.484	1.04e-08
NC_019458.2	81880097	81880114	strongHypo	-0.377	2.23e-08
NC_019458.2	82064008	82064014	strongHypo	-0.481	1.53e-09
NC_019458.2	82277375	82277383	strongHypo	-0.318	2.6e-09
NC_019458.2	82390778	82390790	strongHyper	0.367	3.15e-05
NC_019458.2	82468546	82468554	strongHypo	-0.437	3.3e-06
NC_019458.2	82807925	82808056	strongHypo	-0.301	1.74e-07
NC_019458.2	83132783	83132790	strongHypo	-0.492	3.94e-08
NC_019458.2	83260590	83260762	strongHypo	-0.404	3.63e-06
NC_019458.2	83380147	83380364	strongHypo	-0.323	3.35e-05
NC_019458.2	83408828	83409103	strongHyper	0.342	5.28e-09
NC_019458.2	83674657	83674666	strongHypo	-0.423	3.73e-07
NC_019458.2	83830443	83830968	strongHyper	0.361	5.22e-09
NC_019458.2	83974427	83974481	strongHyper	0.382	8.28e-06
NC_019458.2	83975839	83976034	strongHyper	0.426	1.2e-08
NC_019458.2	84020529	84020557	strongHypo	-0.386	1.02e-07
NC_019458.2	84166959	84167115	strongHyper	0.305	0.000197
NC_019458.2	84266918	84267083	strongHypo	-0.372	2.34e-05
NC_019458.2	84373033	84373257	strongHyper	0.37	5.65e-07
NC_019458.2	84390139	84390191	strongHypo	-0.487	3.19e-11
NC_019458.2	84414633	84414657	strongHypo	-0.38	0.000111
NC_019458.2	85574368	85574501	strongHypo	-0.496	1.95e-11
NC_019458.2	85707120	85707442	strongHypo	-0.305	1.24e-11
NC_019458.2	85711253	85711385	strongHypo	-0.42	3.95e-14
NC_019458.2	85713899	85714021	strongHypo	-0.344	6.41e-10
NC_019458.2	86081084	86081305	strongHypo	-0.379	1.8e-06
NC_019458.2	86463330	86463466	strongHypo	-0.348	6.43e-07
NC_019458.2	87908847	87908906	strongHypo	-0.319	4.15e-05
NC_019458.2	87909891	87909959	strongHypo	-0.632	1.41e-51
NC_019458.2	87926006	87926032	strongHyper	0.505	3.36e-05
NC_019458.2	88011142	88011154	strongHyper	0.386	1.28e-05
NC_019458.2	88629313	88629467	strongHyper	0.424	8.39e-09
NC_019458.2	88722133	88722221	strongHypo	-0.349	1.58e-06
NC_019458.2	88828615	88828685	strongHypo	-0.463	9.04e-09
NC_019458.2	88908684	88908809	strongHypo	-0.436	1.75e-08
NC_019458.2	89165258	89165382	strongHyper	0.425	2.14e-07
NC_019458.2	89543309	89543322	strongHypo	-0.339	3.24e-09
NC_019458.2	89590760	89590790	strongHyper	0.419	1.47e-06
NC_019458.2	89630112	89630294	strongHyper	0.641	6.44e-16
NC_019458.2	89684919	89684993	strongHypo	-0.435	3.68e-08
NC_019458.2	90220812	90221018	strongHyper	0.356	8.82e-06
NC_019458.2	90584153	90584435	strongHypo	-0.604	1.12e-08
NC_019458.2	91236778	91236797	strongHypo	-0.367	1.24e-06
NC_019458.2	91440202	91440326	strongHyper	0.416	2.55e-10
NC_019458.2	92122107	92122314	strongHypo	-0.756	1.24e-19
NC_019458.2	92203593	92203884	strongHypo	-0.451	8.33e-08
NC_019458.2	92857533	92857691	strongHypo	-0.331	1.47e-06
NC_019458.2	92881576	92881596	strongHypo	-0.414	2.11e-09
NC_019458.2	92904583	92904899	strongHypo	-0.562	4.24e-24
NC_019458.2	92907063	92907247	strongHypo	-0.757	1.17e-15
NC_019458.2	93031977	93032005	strongHypo	-0.353	5.4e-06
NC_019458.2	93073098	93073233	strongHyper	0.444	2.7e-08
NC_019458.2	93242436	93242457	strongHypo	-0.444	7.29e-06
NC_019458.2	93288680	93288961	strongHypo	-0.373	5.89e-16
NC_019458.2	93648243	93648272	strongHypo	-0.411	2.36e-08
NC_019458.2	93921665	93921756	strongHypo	-0.503	1.03e-10
NC_019458.2	93932818	93932956	strongHypo	-0.474	7.13e-12
NC_019458.2	94097767	94097948	strongHypo	-0.307	2.09e-08
NC_019458.2	94347825	94347950	strongHypo	-0.331	1.63e-06
NC_019458.2	94395334	94395364	strongHyper	0.347	0.000261
NC_019458.2	94409975	94410133	strongHypo	-0.338	4.22e-05
NC_019458.2	94433212	94433298	strongHyper	0.379	4.28e-05
NC_019458.2	94537415	94537879	strongHyper	0.313	5.28e-07
NC_019458.2	94601626	94601664	strongHypo	-0.685	2.99e-14
NC_019458.2	94883721	94883734	strongHyper	0.36	1.77e-06
NC_019458.2	94905931	94906065	strongHypo	-0.407	3.46e-06
NC_019458.2	95014242	95014258	strongHypo	-0.375	2.32e-07
NC_019458.2	95047633	95047703	strongHypo	-0.468	2.38e-09
NC_019458.2	95405659	95405681	strongHyper	0.428	4.91e-07
NC_019458.2	95520439	95520444	strongHyper	0.433	1.42e-07
NC_019458.2	95527843	95527924	strongHyper	0.496	2.5e-07
NC_019458.2	95601456	95601584	strongHypo	-0.482	3.85e-09
NC_019458.2	95614922	95615474	strongHypo	-0.338	1.23e-13
NC_019458.2	95909874	95909966	strongHypo	-0.392	5.24e-08
NC_019458.2	96253157	96253183	strongHyper	0.455	7.86e-11
NC_019458.2	96508056	96508123	strongHypo	-0.577	2e-10
NC_019458.2	97009636	97009679	strongHyper	0.384	8.55e-07
NC_019458.2	97051769	97052067	strongHyper	0.325	2.2e-07
NC_019458.2	97099567	97099574	strongHyper	0.466	2.42e-08
NC_019458.2	97270012	97270620	strongHypo	-0.423	2e-14
NC_019458.2	97320517	97320762	strongHypo	-0.335	1.41e-07
NC_019458.2	97343197	97343312	strongHypo	-0.426	1.19e-07
NC_019458.2	97351345	97351409	strongHypo	-0.423	3.52e-08
NC_019458.2	97371559	97371681	strongHypo	-0.337	9.14e-08
NC_019458.2	97423063	97423275	strongHypo	-0.527	4.48e-11
NC_019458.2	98327324	98327335	strongHypo	-0.416	2.97e-09
NC_019458.2	98548870	98549098	strongHypo	-0.32	1.83e-10
NC_019458.2	98678336	98678621	strongHypo	-0.352	1.86e-06
NC_019458.2	98704808	98704998	strongHyper	0.437	6.92e-17
NC_019458.2	98789268	98789357	strongHypo	-0.613	6.18e-14
NC_019458.2	98984210	98984369	strongHyper	0.352	3.77e-07
NC_019458.2	99457683	99457707	strongHyper	0.31	6.33e-09
NC_019458.2	99560333	99560375	strongHypo	-0.316	4.11e-06
NC_019458.2	100036451	100036615	strongHypo	-0.584	2.35e-15
NC_019458.2	100294468	100294698	strongHypo	-0.509	1.51e-10
NC_019458.2	100697463	100697596	strongHypo	-0.549	4.7e-11
NC_019458.2	100704794	100705256	strongHypo	-0.375	3.12e-07
NC_019458.2	100765328	100765341	strongHypo	-0.483	1.34e-08
NC_019458.2	101828309	101828315	strongHypo	-0.395	6.24e-06
NC_019458.2	101841740	101841961	strongHypo	-0.497	2.65e-10
NC_019458.2	101954686	101954706	strongHypo	-0.434	4.4e-07
NC_019458.2	102444248	102444541	strongHyper	0.308	5.94e-06
NC_019458.2	103109861	103109936	strongHypo	-0.469	9.16e-08
NC_019458.2	103203030	103203117	strongHypo	-0.575	5.42e-09
NC_019458.2	103227860	103227883	strongHyper	0.523	3.41e-06
NC_019458.2	103315133	103315289	strongHyper	0.537	5.96e-14
NC_019458.2	103355000	103355196	strongHyper	0.496	1.79e-07
NC_019458.2	103418308	103418370	strongHyper	0.349	3.19e-09
NC_019458.2	103812597	103812614	strongHypo	-0.639	7.56e-12
NC_019458.2	104275097	104275302	strongHypo	-0.549	8.37e-10
NC_019458.2	104529686	104529882	strongHyper	0.443	2.37e-10
NC_019458.2	104663403	104663421	strongHypo	-0.504	4.94e-06
NC_019458.2	104728880	104728895	strongHyper	0.601	1.43e-12
NC_019458.2	105220105	105220257	strongHypo	-0.326	0.000193
NC_019458.2	105587769	105588110	strongHypo	-0.45	9.27e-08
NC_019458.2	105833546	105833576	strongHypo	-0.343	3.87e-06
NC_019458.2	105930362	105930754	strongHypo	-0.316	3.17e-08
NC_019458.2	105977700	105977787	strongHypo	-0.309	4.98e-08
NC_019458.2	106066453	106066912	strongHypo	-0.343	1.06e-05
NC_019458.2	106073957	106074171	strongHypo	-0.578	5.75e-10
NC_019458.2	106932400	106932756	strongHyper	0.35	6.4e-06
NC_019458.2	107132188	107132413	strongHyper	0.464	8.34e-09
NC_019458.2	107342900	107343177	strongHypo	-0.337	7.16e-09
NC_019458.2	107440413	107440498	strongHypo	-0.409	2.75e-07
NC_019458.2	107451154	107451333	strongHypo	-0.452	1.44e-09
NC_019458.2	107461232	107461403	strongHypo	-0.559	3.58e-12
NC_019458.2	107704510	107704784	strongHyper	0.491	8.04e-12
NC_019458.2	107815495	107815754	strongHypo	-0.84	1.58e-39
NC_019458.2	108038154	108038238	strongHypo	-0.467	1.28e-07
NC_019458.2	108124503	108124767	strongHypo	-0.321	1.1e-07
NC_019458.2	108131407	108131539	strongHyper	0.398	7.4e-14
NC_019458.2	108137219	108137594	strongHypo	-0.322	1.13e-08
NC_019458.2	108193107	108193350	strongHyper	0.308	2.25e-06
NC_019458.2	108197473	108197696	strongHypo	-0.706	1.43e-11
NC_019458.2	108198024	108198039	strongHypo	-0.528	3.52e-14
NC_019458.2	108198984	108199172	strongHypo	-0.311	1.31e-06
NC_019458.2	108201746	108201828	strongHypo	-0.627	3.83e-16
NC_019458.2	108208903	108209096	strongHypo	-0.59	2.85e-11
NC_019458.2	108214334	108214428	strongHyper	0.7	5.98e-19
NC_019458.2	108443718	108443860	strongHypo	-0.461	2.55e-07
NC_019458.2	108757960	108758081	strongHyper	0.576	2.78e-09
NC_019458.2	108951890	108952117	strongHypo	-0.426	6.84e-09
NC_019458.2	110048923	110049039	strongHypo	-0.36	9.93e-05
NC_019458.2	110812821	110813214	strongHypo	-0.354	0
NC_019458.2	110813859	110814004	strongHypo	-0.308	9.95e-106
NC_019458.2	110817804	110817946	strongHypo	-0.301	3e-75
NC_019458.2	110820606	110820619	strongHypo	-0.322	2.36e-24
NC_019458.2	110900185	110900405	strongHyper	0.302	4.78e-06
NC_019458.2	111056425	111056810	strongHypo	-0.387	3.03e-09
NC_019458.2	111415294	111415540	strongHyper	0.354	7.69e-07
NC_019458.2	111453680	111453764	strongHypo	-0.478	9.15e-10
NC_019458.2	111467460	111467470	strongHyper	0.324	1.89e-06
NC_019458.2	111472759	111472793	strongHyper	0.315	0.000192
NC_019458.2	111498513	111498558	strongHypo	-0.643	5.74e-14
NC_019458.2	111507645	111507901	strongHypo	-0.381	1.07e-15
NC_019458.2	112096432	112096643	strongHypo	-0.408	2.59e-05
NC_019458.2	112159026	112159055	strongHyper	0.425	6.75e-07
NC_019458.2	112275941	112276132	strongHypo	-0.386	2.97e-08
NC_019458.2	113094866	113094883	strongHypo	-0.484	5.76e-09
NC_019458.2	113116942	113116965	strongHypo	-0.484	1.19e-06
NC_019458.2	113272218	113272421	strongHyper	0.351	5.39e-07
NC_019458.2	113722022	113722186	strongHypo	-0.303	2.25e-06
NC_019458.2	113975217	113975378	strongHypo	-0.442	4.15e-14
NC_019458.2	114214172	114214345	strongHypo	-0.323	1.11e-06
NC_019458.2	114221668	114221709	strongHypo	-0.553	2.23e-10
NC_019458.2	114262195	114262424	strongHyper	0.49	1.71e-06
NC_019458.2	114845719	114845744	strongHypo	-0.365	2.28e-06
NC_019458.2	114850287	114850363	strongHypo	-0.352	2.02e-09
NC_019458.2	114878689	114878736	strongHypo	-0.307	6.47e-09
NC_019458.2	115138746	115138925	strongHypo	-0.321	5.71e-06
NC_019458.2	115648540	115648609	strongHyper	0.414	1.23e-06
NC_019458.2	115705970	115706274	strongHyper	0.369	1.89e-07
NC_019458.2	115780448	115780513	strongHyper	0.345	0.000243
NC_019458.2	116533833	116533939	strongHypo	-0.448	6.57e-09
NC_019458.2	116770967	116770975	strongHyper	0.462	1.41e-08
NC_019458.2	116908685	116908759	strongHypo	-0.352	3.22e-05
NC_019458.2	117679891	117680168	strongHypo	-0.426	8.95e-06
NC_019458.2	118767880	118767938	strongHypo	-0.306	8.82e-06
NC_019458.2	119085037	119085222	strongHyper	0.315	8.91e-08
NC_019458.2	119102061	119102305	strongHyper	0.369	6.72e-08
NC_019458.2	120411534	120411594	strongHyper	0.31	6.68e-06
NC_019458.2	120461855	120462033	strongHyper	0.397	9.57e-05
NC_019458.2	120794697	120794736	strongHyper	0.491	8.67e-08
NC_019458.2	120820687	120820935	strongHyper	0.447	8.76e-08
NC_019458.2	121407113	121407118	strongHypo	-0.306	3.25e-07
NC_019458.2	121719602	121719766	strongHypo	-0.313	2.98e-08
NC_019458.2	121735707	121735769	strongHypo	-0.365	2.91e-06
NC_019458.2	121806786	121807144	strongHypo	-0.315	1.41e-08
NC_019458.2	121808424	121808436	strongHyper	0.465	1.87e-07
NC_019458.2	121819890	121819914	strongHyper	0.467	6.22e-07
NC_019458.2	122515806	122515962	strongHypo	-0.331	3.56e-07
NC_019458.2	122646628	122646670	strongHyper	0.51	9.12e-13
NC_019458.2	122784576	122784608	strongHypo	-0.452	7.7e-07
NC_019458.2	123080836	123081022	strongHypo	-0.332	1.43e-06
NC_019458.2	123081866	123082079	strongHyper	0.375	1.19e-08
NC_019458.2	123210336	123210541	strongHypo	-0.358	5.03e-09
NC_019458.2	123218159	123218186	strongHypo	-0.41	1.02e-06
NC_019458.2	123592383	123592391	strongHyper	0.446	1.53e-05
NC_019458.2	123801803	123801893	strongHyper	0.447	3.38e-06
NC_019458.2	123880880	123880946	strongHyper	0.318	3.53e-06
NC_019458.2	123920092	123920111	strongHypo	-0.391	1.23e-08
NC_019458.2	124006193	124006229	strongHypo	-0.363	9.66e-08
NC_019458.2	124015833	124015934	strongHyper	0.51	1.83e-10
NC_019458.2	124212402	124212469	strongHypo	-0.324	9.57e-05
NC_019458.2	124539906	124539949	strongHyper	0.445	2.93e-07
NC_019458.2	124843151	124843258	strongHypo	-0.483	1.76e-07
NC_019458.2	125014253	125014346	strongHypo	-0.358	1.58e-05
NC_019458.2	125024319	125024351	strongHypo	-0.524	5.16e-20
NC_019458.2	125299325	125299483	strongHyper	0.467	5.62e-09
NC_019458.2	125346079	125346195	strongHyper	0.437	1.28e-08
NC_019458.2	125401952	125402149	strongHypo	-0.43	3.91e-13
NC_019458.2	125405792	125405902	strongHyper	0.374	7.6e-14
NC_019458.2	125431312	125431340	strongHypo	-0.519	2.27e-12
NC_019458.2	125703504	125703636	strongHyper	0.497	4.5e-12
NC_019458.2	126419608	126419905	strongHypo	-0.464	1.02e-12
NC_019458.2	127146883	127147002	strongHyper	0.437	1.56e-06
NC_019458.2	127462883	127462892	strongHyper	0.38	0.000752
NC_019458.2	128078798	128079215	strongHypo	-0.325	5.62e-10
NC_019458.2	128085078	128085116	strongHypo	-0.569	1.27e-11
NC_019458.2	128171008	128171252	strongHypo	-0.486	8.96e-07
NC_019458.2	128233276	128233333	strongHypo	-0.427	1.63e-07
NC_019458.2	128302920	128302959	strongHypo	-0.444	7.57e-08
NC_019458.2	128424149	128424444	strongHypo	-0.454	9.61e-10
NC_019458.2	128506363	128506599	strongHypo	-0.382	5.73e-08
NC_019458.2	128656841	128657005	strongHypo	-0.314	0.000123
NC_019458.2	129318057	129318096	strongHyper	0.53	1.71e-08
NC_019458.2	129336434	129336614	strongHyper	0.381	2.51e-08
NC_019458.2	129408304	129408367	strongHypo	-0.518	2.92e-09
NC_019458.2	129807742	129807907	strongHypo	-0.396	2.2e-06
NC_019458.2	129831991	129832168	strongHypo	-0.445	1.03e-09
NC_019458.2	130003708	130003852	strongHypo	-0.424	1.56e-08
NC_019458.2	130117799	130117875	strongHyper	0.421	2.12e-08
NC_019458.2	130266395	130266659	strongHypo	-0.506	1.96e-07
NC_019458.2	130326522	130326766	strongHyper	0.573	4.18e-17
NC_019458.2	133207208	133207321	strongHypo	-0.436	7.48e-06
NC_019458.2	133234782	133234832	strongHypo	-0.342	3.76e-05
NC_019458.2	133241858	133242004	strongHypo	-0.447	2.03e-11
NC_019458.2	133245824	133246079	strongHypo	-0.393	2.9e-08
NC_019458.2	133251882	133251912	strongHypo	-0.477	2.39e-07
NC_019458.2	133271381	133271420	strongHypo	-0.381	3.05e-07
NC_019458.2	134125566	134125593	strongHypo	-0.49	7.18e-07
NC_019458.2	134282358	134282404	strongHyper	0.399	4.21e-08
NC_019458.2	135460667	135460709	strongHypo	-0.334	7.31e-08
NC_019458.2	135925042	135925221	strongHypo	-0.419	3.39e-11
NC_019458.2	135942207	135942315	strongHypo	-0.555	2.94e-07
NC_019458.2	135946122	135946330	strongHyper	0.533	5.68e-09
NC_019458.2	136089952	136090068	strongHypo	-0.522	7.78e-11
NC_019458.2	136135789	136136076	strongHypo	-0.513	2.25e-10
NC_019458.2	136210837	136211067	strongHypo	-0.421	1.21e-07
NC_019458.2	136240417	136240435	strongHypo	-0.532	2.53e-07
NC_019458.2	136325577	136325737	strongHypo	-0.509	4.33e-07
NC_019458.2	136359622	136359902	strongHypo	-0.392	6.95e-08
NC_019458.2	136429669	136429696	strongHypo	-0.499	1.44e-05
NC_019458.2	136688122	136688188	strongHyper	0.5	8.27e-13
NC_019458.2	136932830	136933121	strongHypo	-0.434	3.61e-07
NC_019458.2	137520397	137520793	strongHypo	-0.304	1.98e-06
NC_019458.2	137572337	137572351	strongHyper	0.502	2.8e-13
NC_019458.2	137727263	137727291	strongHyper	0.369	6.47e-06
NC_019458.2	138150271	138150301	strongHypo	-0.455	9.48e-11
NC_019458.2	138164301	138164436	strongHypo	-0.388	1.34e-08
NC_019458.2	138465589	138465851	strongHypo	-0.46	2.37e-16
NC_019458.2	138683393	138683650	strongHyper	0.381	3.26e-10
NC_019458.2	138690144	138690406	strongHyper	0.432	8.18e-07
NC_019458.2	138924606	138924624	strongHypo	-0.367	7.43e-07
NC_019458.2	139306194	139306201	strongHyper	0.409	1.6e-07
NC_019458.2	140067157	140067278	strongHyper	0.359	1.29e-08
NC_019458.2	140202838	140203166	strongHyper	0.371	1.58e-14
NC_019458.2	140494350	140494362	strongHypo	-0.488	2.54e-05
NC_019458.2	140612319	140612586	strongHypo	-0.402	2.2e-07
NC_019458.2	141240667	141240785	strongHypo	-0.49	1.12e-09
NC_019458.2	141313820	141314020	strongHypo	-0.44	8.56e-08
NC_019458.2	141321868	141321932	strongHyper	0.398	7.97e-07
NC_019458.2	141767711	141767751	strongHyper	0.408	5.41e-09
NC_019458.2	141878627	141878646	strongHypo	-0.413	2.71e-09
NC_019458.2	142292633	142292676	strongHypo	-0.378	6.83e-06
NC_019458.2	142371338	142371396	strongHypo	-0.611	6.22e-11
NC_019458.2	142455305	142455372	strongHypo	-0.376	2.86e-05
NC_019458.2	142568457	142568548	strongHyper	0.561	1.06e-11
NC_019458.2	142708413	142708419	strongHypo	-0.418	7.93e-15
NC_019458.2	142708838	142708917	strongHypo	-0.507	1.96e-16
NC_019458.2	142728402	142728604	strongHyper	0.346	3.66e-05
NC_019458.2	142943447	142943596	strongHyper	0.479	1.45e-09
NC_019458.2	143396560	143396588	strongHypo	-0.537	2.6e-12
NC_019458.2	143420718	143420780	strongHypo	-0.395	4.46e-08
NC_019458.2	143788534	143788775	strongHypo	-0.556	1.26e-09
NC_019458.2	143839310	143839410	strongHyper	0.373	8.96e-07
NC_019458.2	143840742	143841126	strongHypo	-0.601	5.07e-21
NC_019458.2	143883680	143883736	strongHypo	-0.421	1e-11
NC_019458.2	144632265	144632278	strongHypo	-0.549	1.41e-12
NC_019458.2	144638251	144638317	strongHyper	0.415	6.37e-09
NC_019458.2	144735167	144735272	strongHyper	0.402	4.03e-06
NC_019458.2	145047010	145047202	strongHypo	-0.48	1.61e-21
NC_019458.2	145160118	145160167	strongHyper	0.428	7.59e-06
NC_019458.2	145222184	145222209	strongHyper	0.72	3.46e-41
NC_019458.2	145245407	145245580	strongHypo	-0.47	1.33e-08
NC_019458.2	145274570	145274822	strongHypo	-0.52	5.76e-22
NC_019458.2	145281377	145281534	strongHypo	-0.41	1.99e-05
NC_019458.2	145371378	145371397	strongHyper	0.382	1.1e-06
NC_019458.2	145683756	145683986	strongHypo	-0.327	2.65e-07
NC_019458.2	146052717	146052881	strongHyper	0.341	0.000219
NC_019458.2	146269045	146269264	strongHyper	0.358	3.55e-11
NC_019458.2	146285191	146285343	strongHyper	0.538	1.5e-05
NC_019458.2	146297139	146297337	strongHyper	0.593	2.86e-14
NC_019458.2	146352961	146353108	strongHyper	0.431	2.55e-23
NC_019458.2	146472975	146473160	strongHyper	0.398	1.38e-08
NC_019458.2	146475532	146475613	strongHyper	0.396	1.76e-07
NC_019458.2	146484728	146484787	strongHyper	0.504	6.08e-10
NC_019458.2	146908654	146908772	strongHypo	-0.322	0.000159
NC_019458.2	147173184	147173414	strongHypo	-0.333	9.3e-07
NC_019458.2	147178515	147178569	strongHypo	-0.459	4.52e-11
NC_019458.2	147178890	147179049	strongHypo	-0.327	4.58e-09
NC_019458.2	147595642	147595939	strongHypo	-0.37	9.04e-09
NC_019458.2	147663151	147663170	strongHypo	-0.481	4.53e-07
NC_019458.2	147724625	147724812	strongHyper	0.462	5.74e-10
NC_019458.2	147923184	147923314	strongHypo	-0.442	4.9e-10
NC_019458.2	147927538	147927643	strongHypo	-0.477	1.29e-15
NC_019458.2	149201467	149201880	strongHypo	-0.436	6.72e-10
NC_019458.2	149263245	149263379	strongHypo	-0.43	2.02e-07
NC_019458.2	149272118	149272316	strongHypo	-0.383	6.58e-09
NC_019458.2	149342503	149342713	strongHypo	-0.403	2.57e-06
NC_019458.2	149871180	149871398	strongHypo	-0.364	8.08e-15
NC_019458.2	149924485	149924660	strongHypo	-0.328	5.03e-06
NC_019458.2	150169897	150170189	strongHypo	-0.383	1.38e-06
NC_019458.2	151598991	151599227	strongHyper	0.338	3.35e-06
NC_019458.2	151734240	151734322	strongHypo	-0.367	2.23e-11
NC_019458.2	151758760	151758789	strongHypo	-0.336	5.53e-06
NC_019458.2	151965028	151965062	strongHypo	-0.6	2.98e-16
NC_019458.2	152207217	152207262	strongHypo	-0.356	5.84e-06
NC_019458.2	152540191	152540396	strongHyper	0.32	0.000498
NC_019458.2	152681230	152681667	strongHypo	-0.339	4.32e-13
NC_019458.2	152782227	152782410	strongHypo	-0.425	3.24e-09
NC_019458.2	153345564	153345690	strongHyper	0.369	1.72e-11
NC_019458.2	153392486	153392825	strongHyper	0.302	6.81e-13
NC_019458.2	153394965	153395166	strongHyper	0.447	1.82e-08
NC_019458.2	153742549	153742599	strongHypo	-0.35	2.76e-05
NC_019458.2	153947576	153947834	strongHyper	0.394	2.81e-06
NC_019458.2	153979023	153979086	strongHyper	0.347	6.81e-12
NC_019458.2	154059337	154059617	strongHyper	0.347	6.38e-07
NC_019458.2	154395860	154395876	strongHypo	-0.642	3.17e-11
NC_019458.2	154418442	154418454	strongHypo	-0.619	1.03e-12
NC_019458.2	154993943	154994115	strongHypo	-0.451	3.24e-11
NC_019458.2	155212993	155213021	strongHyper	0.615	2.07e-20
NC_019458.2	155459088	155459227	strongHypo	-0.389	5.78e-09
NC_019458.2	155612090	155612169	strongHyper	0.447	2.61e-08
NC_019458.2	155618339	155618375	strongHyper	0.354	1.1e-09
NC_019458.2	155912465	155912505	strongHypo	-0.377	2.38e-08
NC_019458.2	155936543	155936809	strongHypo	-0.349	3.46e-12
NC_019458.2	156478214	156478520	strongHypo	-0.517	1.02e-17
NC_019458.2	156494192	156494466	strongHypo	-0.425	2.86e-11
NC_019458.2	156571259	156571413	strongHypo	-0.369	3.08e-08
NC_019458.2	156608894	156609028	strongHyper	0.562	3.59e-08
NC_019458.2	156869484	156869636	strongHypo	-0.34	1.77e-06
NC_019458.2	156959426	156959503	strongHyper	0.398	6.73e-05
NC_019458.2	156974521	156974750	strongHypo	-0.416	2.27e-08
NC_019458.2	157252926	157253071	strongHypo	-0.421	4.29e-06
NC_019458.2	157262797	157262981	strongHyper	0.369	1.73e-08
NC_019458.2	157291170	157291202	strongHypo	-0.533	4.27e-15
NC_019458.2	157309778	157310007	strongHyper	0.334	1.67e-07
NC_019458.2	157455987	157456109	strongHyper	0.413	3.4e-06
NC_019458.2	157711092	157711169	strongHypo	-0.375	2.29e-06
NC_019458.2	157757617	157757645	strongHypo	-0.457	2.58e-11
NC_019458.2	157800841	157801081	strongHypo	-0.633	4.03e-09
NC_019458.2	157805544	157805699	strongHypo	-0.495	2.53e-07
NC_019458.2	157816684	157816899	strongHypo	-0.523	2.33e-09
NC_019458.2	157850813	157851076	strongHypo	-0.578	3.31e-14
NC_019458.2	158165860	158165890	strongHyper	0.382	5.41e-08
NC_019458.2	158654656	158654747	strongHypo	-0.623	1.71e-18
NC_019458.2	158655838	158656000	strongHyper	0.591	3.31e-12
NC_019458.2	158708686	158708798	strongHypo	-0.392	7.13e-09
NC_019458.2	158892389	158892603	strongHyper	0.555	3.63e-15
NC_019458.2	159284432	159284473	strongHyper	0.475	6.77e-08
NC_019458.2	159629371	159629460	strongHypo	-0.474	6.65e-10
NC_019458.2	159671414	159671433	strongHypo	-0.399	1.66e-05
NC_019458.2	160049555	160049763	strongHypo	-0.555	1.01e-19
NC_019458.2	160716606	160716780	strongHyper	0.343	2.23e-07
NC_019458.2	160812266	160812335	strongHypo	-0.629	5.49e-11
NC_019458.2	160941566	160941775	strongHypo	-0.381	2.22e-13
NC_019458.2	161531179	161531505	strongHypo	-0.339	2.25e-09
NC_019458.2	161577093	161577329	strongHyper	0.461	3.06e-07
NC_019458.2	161642795	161643067	strongHypo	-0.687	6.3e-13
NC_019458.2	161782629	161782723	strongHypo	-0.363	3.84e-09
NC_019458.2	161867150	161867297	strongHypo	-0.351	7.31e-06
NC_019458.2	162589766	162589793	strongHyper	0.38	8.79e-06
NC_019458.2	162722764	162722992	strongHypo	-0.376	1.22e-08
NC_019458.2	162725084	162725132	strongHyper	0.587	4.4e-10
NC_019458.2	163002669	163003118	strongHypo	-0.379	5.6e-15
NC_019458.2	163039733	163040290	strongHypo	-0.341	7.72e-08
NC_019458.2	163204786	163204845	strongHypo	-0.412	2.01e-08
NC_019458.2	163539868	163540101	strongHypo	-0.458	1.62e-06
NC_019458.2	163702593	163702755	strongHypo	-0.454	1.24e-19
NC_019458.2	163722279	163722510	strongHypo	-0.405	5.22e-13
NC_019458.2	163727332	163727342	strongHypo	-0.564	3.52e-07
NC_019458.2	163731085	163731132	strongHypo	-0.364	3.4e-07
NC_019458.2	164333605	164333831	strongHypo	-0.351	2.63e-09
NC_019458.2	164360222	164360316	strongHyper	0.313	9.36e-10
NC_019458.2	164434375	164434451	strongHyper	0.461	3.24e-11
NC_019458.2	164565750	164566009	strongHyper	0.377	1.8e-10
NC_019458.2	164824818	164824842	strongHypo	-0.381	3.9e-07
NC_019458.2	165063919	165064612	strongHypo	-0.373	3.96e-17
NC_019458.2	165065677	165066057	strongHypo	-0.541	3.19e-17
NC_019458.2	165308872	165308922	strongHypo	-0.344	2.71e-06
NC_019458.2	165349492	165349526	strongHypo	-0.594	4.15e-14
NC_019458.2	165424479	165424495	strongHyper	0.406	3.82e-08
NC_019458.2	165547586	165547643	strongHypo	-0.344	0.00112
NC_019458.2	165555697	165555827	strongHypo	-0.379	4.23e-07
NC_019458.2	165953892	165953929	strongHyper	0.634	3.31e-09
NC_019458.2	165998222	165998346	strongHypo	-0.462	4.63e-07
NC_019458.2	166129223	166129414	strongHyper	0.425	1.04e-09
NC_019458.2	166253342	166253349	strongHypo	-0.373	1.48e-06
NC_019458.2	166375265	166375561	strongHypo	-0.36	2.8e-11
NC_019458.2	166409849	166409887	strongHyper	0.553	1.48e-08
NC_019458.2	166560694	166560793	strongHyper	0.516	1.39e-09
NC_019458.2	167255635	167255840	strongHypo	-0.514	2.17e-10
NC_019458.2	167290514	167290710	strongHypo	-0.36	1.15e-07
NC_019458.2	167299638	167299742	strongHypo	-0.565	9.3e-11
NC_019458.2	167511326	167511523	strongHypo	-0.324	8.14e-08
NC_019458.2	167663036	167663290	strongHyper	0.542	4.75e-23
NC_019458.2	167721844	167721999	strongHypo	-0.353	3.64e-08
NC_019458.2	167798207	167798463	strongHypo	-0.395	4.07e-06
NC_019458.2	167816285	167816296	strongHypo	-0.448	2.94e-07
NC_019458.2	167835274	167835371	strongHypo	-0.598	1.66e-13
NC_019458.2	167872752	167873054	strongHypo	-0.409	5.32e-09
NC_019458.2	167886807	167886955	strongHypo	-0.411	8.29e-07
NC_019458.2	167933153	167933225	strongHypo	-0.464	1.98e-07
NC_019458.2	168680667	168680725	strongHyper	0.346	8.71e-06
NC_019458.2	168951336	168951495	strongHyper	0.364	1.02e-10
NC_019458.2	169071084	169071135	strongHypo	-0.51	1.86e-10
NC_019458.2	169091219	169091508	strongHypo	-0.314	6.65e-08
NC_019458.2	169118654	169118855	strongHypo	-0.313	4.15e-07
NC_019458.2	169137006	169137065	strongHypo	-0.478	1.87e-10
NC_019458.2	169159912	169160201	strongHypo	-0.346	5.36e-05
NC_019458.2	169202888	169203091	strongHypo	-0.486	4.35e-10
NC_019458.2	169235853	169236121	strongHypo	-0.387	4.31e-06
NC_019458.2	169505558	169505562	strongHypo	-0.43	4.82e-06
NC_019458.2	169521832	169521918	strongHyper	0.453	7.68e-09
NC_019458.2	169613247	169613500	strongHypo	-0.471	5.35e-12
NC_019458.2	169716723	169716761	strongHypo	-0.414	8.06e-09
NC_019458.2	169725276	169725342	strongHypo	-0.734	3.19e-15
NC_019458.2	170164370	170164452	strongHypo	-0.475	4.99e-09
NC_019458.2	170450399	170450749	strongHypo	-0.57	1.31e-17
NC_019458.2	170867960	170868099	strongHypo	-0.429	3.6e-07
NC_019458.2	171036635	171036844	strongHyper	0.408	3.25e-13
NC_019458.2	171053395	171053449	strongHyper	0.441	1.08e-07
NC_019458.2	171875109	171875153	strongHypo	-0.397	9.28e-06
NC_019458.2	171981398	171981637	strongHypo	-0.354	1.65e-07
NC_019458.2	172024679	172024684	strongHypo	-0.384	3.34e-06
NC_019458.2	172517224	172517343	strongHypo	-0.443	2.83e-12
NC_019458.2	172547162	172547172	strongHypo	-0.464	4.96e-09
NC_019458.2	172560227	172560240	strongHypo	-0.499	1.17e-08
NC_019458.2	173088107	173088209	strongHyper	0.408	4.36e-07
NC_019458.2	173605905	173606066	strongHypo	-0.325	3.38e-07
NC_019458.2	173607628	173607681	strongHyper	0.391	4.09e-08
NC_019458.2	173715276	173715576	strongHyper	0.587	1.19e-11
NC_019458.2	174032159	174032513	strongHyper	0.562	2.22e-08
NC_019458.2	174219575	174219680	strongHypo	-0.487	9.92e-12
NC_019458.2	174874874	174874896	strongHypo	-0.601	6.33e-11
NC_019458.2	175055756	175055773	strongHypo	-0.497	1.71e-10
NC_019458.2	175089311	175089431	strongHyper	0.361	4.44e-06
NC_019458.2	175339569	175339644	strongHypo	-0.454	2.47e-12
NC_019458.2	175348783	175348937	strongHypo	-0.528	6.61e-09
NC_019458.2	175664527	175664660	strongHyper	0.346	2.37e-06
NC_019458.2	175933629	175933907	strongHyper	0.364	2.98e-13
NC_019458.2	176743856	176744051	strongHypo	-0.472	5.78e-11
NC_019458.2	176982130	176982168	strongHyper	0.554	2.17e-08
NC_019458.2	177172117	177172161	strongHypo	-0.375	1.52e-10
NC_019458.2	177338794	177338813	strongHyper	0.357	1.74e-10
NC_019458.2	177743223	177743276	strongHyper	0.367	2.29e-09
NC_019458.2	177867902	177868118	strongHypo	-0.337	2.73e-13
NC_019458.2	178116090	178116475	strongHyper	0.516	5.15e-06
NC_019458.2	178193195	178193407	strongHyper	0.404	8.16e-05
NC_019458.2	178194086	178194269	strongHypo	-0.538	1.99e-14
NC_019458.2	178364126	178364285	strongHyper	0.419	2.12e-05
NC_019458.2	178736889	178736922	strongHyper	0.441	1.09e-12
NC_019458.2	179054269	179054388	strongHypo	-0.357	1.08e-09
NC_019458.2	179333479	179333597	strongHypo	-0.466	3.22e-09
NC_019458.2	179369740	179369977	strongHyper	0.414	4.56e-11
NC_019458.2	179437927	179438237	strongHyper	0.467	8.25e-09
NC_019458.2	179673935	179674178	strongHypo	-0.414	5.03e-08
NC_019458.2	179742389	179742457	strongHypo	-0.364	1.47e-06
NC_019458.2	179761052	179761204	strongHypo	-0.374	8.12e-07
NC_019458.2	180034439	180034565	strongHypo	-0.644	2.2e-13
NC_019458.2	180099211	180099436	strongHypo	-0.443	7.06e-09
NC_019458.2	180153762	180154001	strongHypo	-0.49	4.96e-15
NC_019458.2	180196572	180196597	strongHypo	-0.646	7.65e-16
NC_019458.2	180404065	180404221	strongHypo	-0.455	6.44e-10
NC_019458.2	180647324	180647407	strongHypo	-0.444	1.64e-07
NC_019458.2	181840829	181840886	strongHypo	-0.545	4.19e-11
NC_019458.2	182021751	182021900	strongHypo	-0.643	1.79e-13
NC_019458.2	182033528	182033627	strongHyper	0.486	4.34e-11
NC_019458.2	182069900	182069980	strongHypo	-0.452	4.18e-05
NC_019458.2	182270889	182271249	strongHypo	-0.312	2.87e-14
NC_019458.2	182303814	182303918	strongHyper	0.377	2.09e-07
NC_019458.2	182400339	182400378	strongHypo	-0.637	8.46e-12
NC_019458.2	182683580	182683806	strongHypo	-0.392	3.16e-11
NC_019458.2	182750412	182750430	strongHyper	0.457	1.2e-05
NC_019458.2	182879748	182879761	strongHypo	-0.449	3.29e-09
NC_019458.2	182905985	182906209	strongHypo	-0.348	1.83e-11
NC_019458.2	183173229	183173251	strongHyper	0.343	1.1e-05
NC_019458.2	183319952	183320126	strongHypo	-0.334	4.27e-05
NC_019458.2	183625154	183625434	strongHyper	0.429	2.63e-22
NC_019458.2	183779268	183779318	strongHypo	-0.415	2.18e-08
NC_019458.2	183831473	183831553	strongHyper	0.501	1.44e-08
NC_019458.2	183942385	183942433	strongHyper	0.554	7.91e-14
NC_019458.2	184142902	184142944	strongHypo	-0.475	1.18e-12
NC_019458.2	184207958	184208046	strongHyper	0.478	8.31e-11
NC_019458.2	184378759	184378779	strongHypo	-0.501	4.29e-07
NC_019458.2	184604287	184604517	strongHyper	0.323	0.000152
NC_019458.2	184737093	184737340	strongHypo	-0.484	4.1e-09
NC_019458.2	185147373	185147828	strongHyper	0.344	6.38e-07
NC_019458.2	185199891	185199908	strongHypo	-0.343	4.78e-06
NC_019458.2	185271036	185271132	strongHypo	-0.418	2.72e-07
NC_019458.2	185301203	185301247	strongHypo	-0.468	6.29e-07
NC_019458.2	185478433	185478553	strongHyper	0.468	4.86e-06
NC_019458.2	185635797	185635933	strongHypo	-0.398	1.48e-09
NC_019458.2	185863694	185863837	strongHyper	0.463	9.18e-05
NC_019458.2	185908085	185908160	strongHyper	0.351	7.29e-05
NC_019458.2	185988047	185988170	strongHyper	0.314	2.38e-06
NC_019458.2	186548509	186548790	strongHypo	-0.502	1.6e-08
NC_019458.2	186809574	186809822	strongHyper	0.508	1.85e-09
NC_019458.2	186833928	186834086	strongHyper	0.447	8.02e-09
NC_019458.2	186880386	186880634	strongHypo	-0.473	1.44e-11
NC_019458.2	186985649	186985846	strongHypo	-0.374	1.1e-06
NC_019458.2	187147942	187147960	strongHyper	0.544	3.57e-16
NC_019458.2	187160639	187160745	strongHyper	0.558	1.6e-07
NC_019458.2	187328614	187328665	strongHyper	0.341	9.33e-08
NC_019458.2	188027502	188027510	strongHypo	-0.534	6.83e-14
NC_019458.2	188059813	188060016	strongHypo	-0.441	7.64e-11
NC_019458.2	188205081	188205152	strongHyper	0.436	1.39e-07
NC_019458.2	189080233	189080401	strongHypo	-0.356	6.59e-07
NC_019458.2	189128415	189128687	strongHyper	0.537	1.16e-09
NC_019458.2	189176097	189176419	strongHyper	0.336	1.48e-08
NC_019458.2	189532208	189532245	strongHypo	-0.364	4.12e-06
NC_019458.2	189606754	189606958	strongHyper	0.651	1.77e-13
NC_019458.2	189818125	189818307	strongHypo	-0.606	6.94e-10
NC_019458.2	189834550	189834599	strongHypo	-0.548	1.45e-17
NC_019458.2	189851789	189851796	strongHyper	0.528	2.95e-14
NC_019458.2	190072675	190072702	strongHyper	0.709	9.76e-15
NC_019458.2	190122887	190122942	strongHyper	0.326	6.25e-08
NC_019458.2	190127334	190127646	strongHyper	0.448	4.33e-15
NC_019458.2	190171590	190171594	strongHyper	0.61	2.41e-13
NC_019458.2	190394841	190394986	strongHypo	-0.53	3.12e-09
NC_019458.2	190441169	190441173	strongHypo	-0.547	7.29e-06
NC_019458.2	190899660	190899773	strongHypo	-0.374	7.35e-08
NC_019458.2	190935311	190935488	strongHypo	-0.667	1.18e-19
NC_019458.2	190967428	190967494	strongHypo	-0.541	3.48e-08
NC_019458.2	191284695	191284778	strongHypo	-0.373	4.73e-08
NC_019458.2	191449056	191449086	strongHypo	-0.57	9.82e-12
NC_019458.2	191548065	191548110	strongHyper	0.319	6.4e-06
NC_019458.2	191614777	191615062	strongHyper	0.34	0.000101
NC_019458.2	191745925	191746174	strongHypo	-0.451	2.44e-06
NC_019458.2	191756895	191756939	strongHypo	-0.64	1.76e-13
NC_019458.2	191933708	191933806	strongHypo	-0.422	5.23e-10
NC_019458.2	192076408	192076469	strongHypo	-0.594	2.11e-09
NC_019458.2	192338103	192338203	strongHyper	0.38	4.67e-05
NC_019458.2	192827606	192827616	strongHypo	-0.381	3.88e-07
NC_019458.2	193275432	193275511	strongHyper	0.404	3.75e-06
NC_019458.2	193724965	193725013	strongHyper	0.457	6.07e-11
NC_019458.2	193747173	193747236	strongHyper	0.322	6.74e-06
NC_019458.2	194088968	194089019	strongHypo	-0.373	4.68e-08
NC_019458.2	194108773	194109013	strongHyper	0.371	8.35e-06
NC_019458.2	194222145	194222290	strongHypo	-0.444	1.93e-07
NC_019458.2	194246971	194247099	strongHyper	0.333	3.06e-08
NC_019458.2	194248783	194248883	strongHyper	0.389	3.88e-06
NC_019458.2	194345411	194345560	strongHyper	0.39	6.05e-07
NC_019458.2	194551821	194552164	strongHypo	-0.359	0.000122
NC_019458.2	194553614	194553819	strongHypo	-0.312	1.13e-06
NC_019458.2	194582030	194582124	strongHypo	-0.473	6.75e-16
NC_019458.2	194684314	194684364	strongHypo	-0.529	2.55e-05
NC_019458.2	194727304	194727510	strongHypo	-0.382	4.2e-06
NC_019458.2	194826623	194826835	strongHypo	-0.565	1.13e-21
NC_019458.2	194963631	194963698	strongHyper	0.306	4.39e-05
NC_019458.2	194987942	194988207	strongHypo	-0.34	7.63e-10
NC_019458.2	195725656	195725755	strongHypo	-0.555	2.76e-10
NC_019458.2	195767191	195767242	strongHyper	0.474	2.69e-11
NC_019458.2	196111859	196111917	strongHypo	-0.434	7.64e-07
NC_019458.2	196161450	196161556	strongHypo	-0.427	3.54e-12
NC_019458.2	196200521	196200576	strongHypo	-0.311	2.76e-09
NC_019458.2	196355540	196355665	strongHypo	-0.343	2.42e-07
NC_019458.2	196479157	196479163	strongHyper	0.355	5.23e-06
NC_019458.2	196953172	196953183	strongHypo	-0.407	2.12e-08
NC_019458.2	197121517	197121651	strongHyper	0.368	1.51e-08
NC_019458.2	197254696	197254945	strongHypo	-0.536	1.29e-12
NC_019458.2	197393542	197393703	strongHyper	0.694	2.1e-17
NC_019458.2	197538495	197538509	strongHyper	0.484	9.24e-07
NC_019458.2	198207609	198207832	strongHypo	-0.308	6.38e-08
NC_019458.2	198222851	198222999	strongHyper	0.378	9.06e-06
NC_019458.2	198996110	198996367	strongHyper	0.337	2.66e-06
NC_019458.2	199003389	199003679	strongHypo	-0.514	2.92e-10
NC_019458.2	199248117	199248178	strongHyper	0.422	3.05e-08
NC_019458.2	199876830	199877070	strongHypo	-0.513	6.49e-09
NC_019458.2	200214729	200215027	strongHypo	-0.616	9.98e-15
NC_019458.2	200345255	200345337	strongHyper	0.392	8.93e-06
NC_019458.2	200811341	200811533	strongHyper	0.397	1.22e-06
NC_019458.2	201673138	201673484	strongHypo	-0.376	7e-11
NC_019458.2	201795892	201795935	strongHypo	-0.433	6.85e-09
NC_019458.2	202461105	202461146	strongHyper	0.531	7.51e-10
NC_019458.2	203050277	203050296	strongHypo	-0.397	1.33e-09
NC_019458.2	203110778	203110786	strongHypo	-0.487	4.83e-08
NC_019458.2	203119509	203119514	strongHypo	-0.35	1.41e-07
NC_019458.2	203145384	203145443	strongHypo	-0.444	2.07e-07
NC_019458.2	203983861	203984038	strongHypo	-0.532	1.73e-08
NC_019458.2	204017119	204017151	strongHyper	0.736	7.48e-12
NC_019458.2	204072316	204072416	strongHyper	0.463	7.47e-06
NC_019458.2	204280855	204281135	strongHypo	-0.474	8.82e-13
NC_019458.2	204377226	204377258	strongHyper	0.456	3.19e-07
NC_019458.2	205576645	205576781	strongHyper	0.388	4.09e-07
NC_019458.2	205615855	205616065	strongHyper	0.581	6.1e-11
NC_019458.2	205641002	205641298	strongHypo	-0.455	2.71e-07
NC_019458.2	205783282	205783351	strongHyper	0.33	2.21e-11
NC_019458.2	205785601	205785709	strongHyper	0.33	1.32e-06
NC_019458.2	206211467	206211643	strongHypo	-0.302	4.38e-07
NC_019458.2	207042993	207043004	strongHyper	0.515	1.71e-11
NC_019458.2	207170153	207170378	strongHypo	-0.383	1.57e-11
NC_019458.2	207483299	207483308	strongHypo	-0.609	1.18e-12
NC_019458.2	207715428	207715522	strongHypo	-0.519	1.52e-08
NC_019458.2	207718785	207718855	strongHypo	-0.349	5.36e-12
NC_019458.2	208045235	208045314	strongHyper	0.412	1.75e-06
NC_019458.2	208073470	208073982	strongHypo	-0.343	2.01e-07
NC_019458.2	208449755	208449909	strongHypo	-0.514	1.27e-11
NC_019458.2	208452308	208452339	strongHypo	-0.559	1.34e-11
NC_019458.2	208562802	208562908	strongHypo	-0.48	3.29e-14
NC_019458.2	208610353	208610517	strongHypo	-0.381	3.69e-07
NC_019458.2	208680074	208680088	strongHypo	-0.695	6.14e-12
NC_019458.2	208705690	208705849	strongHyper	0.425	1.91e-08
NC_019458.2	208714565	208714599	strongHypo	-0.631	2.18e-09
NC_019458.2	209108966	209109112	strongHypo	-0.405	7.5e-09
NC_019458.2	209174243	209174279	strongHypo	-0.68	3.55e-13
NC_019458.2	209187546	209187625	strongHyper	0.473	7.65e-06
NC_019458.2	209212773	209212814	strongHypo	-0.392	3.74e-05
NC_019458.2	209253208	209253282	strongHypo	-0.392	8.22e-09
NC_019458.2	209635172	209635229	strongHyper	0.565	3.46e-13
NC_019458.2	209921628	209921728	strongHypo	-0.33	1.34e-05
NC_019458.2	210201398	210201515	strongHypo	-0.656	3.9e-10
NC_019458.2	210304535	210304745	strongHyper	0.351	2.8e-06
NC_019458.2	210387815	210387826	strongHypo	-0.575	5.29e-12
NC_019458.2	210428880	210429005	strongHypo	-0.422	1.28e-09
NC_019458.2	210527111	210527293	strongHypo	-0.426	6.32e-06
NC_019458.2	210549427	210549519	strongHypo	-0.569	1.39e-13
NC_019458.2	210554058	210554337	strongHyper	0.464	3.75e-08
NC_019458.2	210563936	210564213	strongHyper	0.514	1.5e-11
NC_019458.2	210586164	210586296	strongHypo	-0.635	2.36e-20
NC_019458.2	210622316	210622553	strongHypo	-0.499	1.32e-18
NC_019458.2	210644404	210644622	strongHypo	-0.392	1.71e-11
NC_019458.2	211097512	211097579	strongHypo	-0.469	1.97e-07
NC_019458.2	211183887	211184143	strongHypo	-0.388	1.11e-08
NC_019458.2	211435121	211435133	strongHyper	0.43	2.72e-08
NC_019458.2	211768483	211768638	strongHypo	-0.592	1.78e-11
NC_019458.2	211796494	211796618	strongHypo	-0.321	4.7e-07
NC_019458.2	212142710	212142825	strongHypo	-0.673	1.9e-19
NC_019458.2	212203373	212203601	strongHypo	-0.463	8.37e-08
NC_019458.2	212419425	212419509	strongHyper	0.395	3.43e-14
NC_019458.2	213076661	213076798	strongHypo	-0.399	5.11e-06
NC_019458.2	213655016	213655158	strongHypo	-0.324	4.33e-09
NC_019458.2	213727877	213727887	strongHypo	-0.644	1.53e-14
NC_019458.2	213812156	213812224	strongHyper	0.465	4.15e-10
NC_019458.2	214021973	214021982	strongHyper	0.605	1.67e-08
NC_019458.2	214170428	214170438	strongHypo	-0.408	3.36e-07
NC_019458.2	214203259	214203490	strongHyper	0.31	6.97e-06
NC_019458.2	214501963	214502109	strongHyper	0.415	2.88e-09
NC_019458.2	214505904	214506090	strongHyper	0.561	1.47e-14
NC_019458.2	214522182	214522208	strongHyper	0.402	5.19e-06
NC_019458.2	214571871	214572153	strongHyper	0.352	3.22e-07
NC_019458.2	214574681	214574766	strongHypo	-0.63	4.16e-12
NC_019458.2	215038905	215038912	strongHypo	-0.516	9.12e-13
NC_019458.2	215281194	215281295	strongHyper	0.537	1.01e-08
NC_019458.2	215397758	215398054	strongHypo	-0.405	1.01e-07
NC_019458.2	215718333	215718475	strongHyper	0.315	2.59e-07
NC_019458.2	215728437	215728542	strongHypo	-0.49	3.71e-08
NC_019458.2	215800898	215800918	strongHypo	-0.403	2.3e-11
NC_019458.2	215828336	215828456	strongHypo	-0.337	6.45e-07
NC_019458.2	216220729	216220956	strongHypo	-0.304	8.45e-08
NC_019458.2	216378573	216378624	strongHypo	-0.56	3.41e-08
NC_019458.2	216400612	216401126	strongHypo	-0.452	2.4e-15
NC_019458.2	216423050	216423054	strongHypo	-0.545	3.85e-11
NC_019458.2	216771188	216771269	strongHyper	0.426	1.07e-05
NC_019458.2	216771736	216772001	strongHyper	0.371	9.8e-08
NC_019458.2	216786351	216786377	strongHypo	-0.461	6.91e-12
NC_019458.2	217103262	217103363	strongHyper	0.342	0.0001
NC_019458.2	217111519	217111894	strongHyper	0.338	7.86e-07
NC_019458.2	217124013	217124061	strongHypo	-0.392	8.18e-09
NC_019458.2	217243370	217243381	strongHypo	-0.583	4.7e-11
NC_019458.2	217247793	217247810	strongHypo	-0.38	9.33e-07
NC_019458.2	217413933	217414048	strongHyper	0.422	2.23e-07
NC_019458.2	217540721	217540731	strongHypo	-0.494	1.21e-11
NC_019458.2	217591014	217591025	strongHyper	0.509	1.79e-11
NC_019458.2	217655335	217655459	strongHypo	-0.347	9.66e-06
NC_019458.2	217686516	217686679	strongHypo	-0.481	3.16e-12
NC_019458.2	217722393	217722569	strongHypo	-0.343	4.38e-06
NC_019458.2	217841934	217841947	strongHyper	0.604	4.17e-14
NC_019458.2	217994984	217994990	strongHyper	0.505	5.99e-07
NC_019458.2	218728541	218728584	strongHypo	-0.35	3.2e-06
NC_019458.2	218737461	218737643	strongHypo	-0.404	1.46e-06
NC_019458.2	218863105	218863349	strongHypo	-0.325	2.04e-07
NC_019458.2	218885628	218885786	strongHypo	-0.474	6.96e-08
NC_019458.2	219282270	219282286	strongHypo	-0.461	5.92e-09
NC_019458.2	219329042	219329526	strongHypo	-0.345	2.2e-11
NC_019458.2	219374759	219374860	strongHypo	-0.456	2.11e-10
NC_019458.2	219375294	219375533	strongHypo	-0.335	9.78e-11
NC_019458.2	219483918	219484023	strongHypo	-0.561	6.76e-18
NC_019458.2	219493920	219493946	strongHypo	-0.485	1.03e-09
NC_019458.2	219504252	219504624	strongHypo	-0.385	2.42e-10
NC_019458.2	219512087	219512226	strongHypo	-0.533	1.14e-10
NC_019458.2	220811429	220811594	strongHypo	-0.497	3.54e-09
NC_019458.2	221406088	221406260	strongHyper	0.402	3.24e-07
NC_019458.2	221764724	221764966	strongHyper	0.554	1.09e-17
NC_019458.2	221767451	221767457	strongHypo	-0.834	2.42e-16
NC_019458.2	222488108	222488160	strongHyper	0.486	3.72e-17
NC_019458.2	223659129	223659169	strongHypo	-0.448	4.45e-07
NC_019458.2	224028882	224028938	strongHyper	0.352	3.22e-07
NC_019458.2	224104586	224104752	strongHyper	0.421	3.55e-06
NC_019458.2	224139915	224139968	strongHyper	0.382	3.78e-08
NC_019458.2	225311103	225311199	strongHypo	-0.331	2.88e-06
NC_019458.2	225592128	225592355	strongHypo	-0.437	9.03e-09
NC_019458.2	225967727	225967790	strongHypo	-0.449	8.62e-06
NC_019458.2	225968074	225968389	strongHyper	0.326	1.81e-10
NC_019458.2	225970322	225970352	strongHypo	-0.306	5.69e-06
NC_019458.2	225985707	225985745	strongHypo	-0.385	3.09e-07
NC_019458.2	226084490	226084669	strongHypo	-0.418	2.63e-06
NC_019458.2	226515118	226515158	strongHypo	-0.46	7e-12
NC_019458.2	226543258	226543344	strongHypo	-0.349	3.59e-10
NC_019458.2	226590367	226590464	strongHyper	0.302	1.36e-07
NC_019458.2	226612638	226612675	strongHypo	-0.515	1.12e-07
NC_019458.2	226698699	226698717	strongHypo	-0.309	6.7e-07
NC_019458.2	226984203	226984212	strongHyper	0.656	8.97e-16
NC_019458.2	227046839	227046862	strongHypo	-0.489	2.7e-08
NC_019458.2	227153347	227153512	strongHypo	-0.422	8.63e-07
NC_019458.2	227216487	227216551	strongHypo	-0.574	5.31e-11
NC_019458.2	227367039	227367043	strongHypo	-0.408	0.00018
NC_019458.2	227444074	227444191	strongHypo	-0.377	5.1e-10
NC_019458.2	227742484	227742541	strongHypo	-0.44	1.28e-08
NC_019458.2	227901062	227901191	strongHyper	0.417	3.44e-06
NC_019458.2	228005824	228006182	strongHypo	-0.449	8.97e-09
NC_019458.2	228007795	228008039	strongHypo	-0.528	3.32e-09
NC_019458.2	228047103	228047195	strongHypo	-0.505	9.63e-09
NC_019458.2	228275901	228276080	strongHypo	-0.516	1.18e-12
NC_019458.2	228483139	228483319	strongHyper	0.321	1.91e-05
NC_019458.2	228542456	228542505	strongHypo	-0.737	6.34e-12
NC_019458.2	228555924	228555981	strongHypo	-0.321	7.19e-10
NC_019458.2	229163746	229163871	strongHypo	-0.328	5.36e-08
NC_019458.2	229486599	229486950	strongHypo	-0.327	1.26e-05
NC_019458.2	229488076	229488248	strongHypo	-0.348	4.01e-08
NC_019458.2	229907531	229907547	strongHypo	-0.329	3.98e-05
NC_019458.2	229948214	229948293	strongHyper	0.34	2.97e-10
NC_019458.2	230366933	230366966	strongHyper	0.427	5.71e-06
NC_019458.2	230367597	230367769	strongHyper	0.445	4.84e-08
NC_019458.2	230374927	230374982	strongHyper	0.502	5.91e-09
NC_019458.2	230485057	230485088	strongHypo	-0.693	1.14e-22
NC_019458.2	230507522	230507571	strongHypo	-0.349	3.72e-05
NC_019458.2	230666529	230666575	strongHypo	-0.532	1.67e-10
NC_019458.2	230667774	230668035	strongHyper	0.508	2.34e-11
NC_019458.2	230675602	230675739	strongHypo	-0.518	3.57e-12
NC_019458.2	230696993	230697080	strongHypo	-0.408	1.63e-07
NC_019458.2	231674564	231674606	strongHypo	-0.561	3.96e-10
NC_019458.2	231753838	231753846	strongHyper	0.36	2.85e-06
NC_019458.2	231827342	231827377	strongHypo	-0.383	1.87e-08
NC_019458.2	231834669	231834745	strongHypo	-0.434	9.24e-07
NC_019458.2	232256538	232256767	strongHypo	-0.404	1.09e-05
NC_019458.2	232472951	232473298	strongHyper	0.315	2.13e-09
NC_019458.2	232809176	232809197	strongHypo	-0.583	4.58e-16
NC_019458.2	232959789	232959900	strongHypo	-0.461	7.21e-07
NC_019458.2	233178512	233178525	strongHyper	0.368	2.32e-06
NC_019458.2	233223853	233224305	strongHypo	-0.39	8.94e-08
NC_019458.2	233894538	233894570	strongHyper	0.353	2.97e-07
NC_019458.2	233899017	233899289	strongHyper	0.365	2.61e-11
NC_019458.2	234267946	234268118	strongHypo	-0.415	2.2e-08
NC_019458.2	234746943	234747184	strongHyper	0.364	1.71e-07
NC_019458.2	235204330	235204533	strongHyper	0.413	4.35e-06
NC_019458.2	235692731	235692847	strongHyper	0.378	0.000112
NC_019458.2	236507034	236507066	strongHyper	0.324	1.92e-05
NC_019458.2	236593709	236594069	strongHyper	0.309	0.0002
NC_019458.2	236694650	236694798	strongHypo	-0.551	1.51e-09
NC_019458.2	236873787	236874015	strongHypo	-0.625	1.11e-20
NC_019458.2	237173398	237173411	strongHyper	0.551	7.39e-14
NC_019458.2	237583396	237583428	strongHypo	-0.607	2.16e-15
NC_019458.2	237594160	237594262	strongHypo	-0.422	3.11e-10
NC_019458.2	239024951	239025143	strongHyper	0.386	5.6e-06
NC_019458.2	239160379	239160508	strongHypo	-0.406	6.94e-08
NC_019458.2	240459942	240459986	strongHypo	-0.688	7.2e-17
NC_019458.2	240695054	240695149	strongHypo	-0.41	5.07e-06
NC_019458.2	241167026	241167122	strongHypo	-0.49	1.91e-08
NC_019458.2	241414484	241414588	strongHypo	-0.52	2.28e-09
NC_019458.2	241422590	241422788	strongHypo	-0.578	8.86e-09
NC_019458.2	242109117	242109418	strongHyper	0.376	4.91e-08
NC_019458.2	242368011	242368139	strongHyper	0.42	6.91e-07
NC_019458.2	242572511	242572538	strongHypo	-0.361	8.42e-07
NC_019458.2	242727879	242727964	strongHyper	0.415	9.59e-07
NC_019458.2	242850962	242851224	strongHypo	-0.333	4.27e-07
NC_019458.2	243182385	243182439	strongHyper	0.362	9.66e-07
NC_019458.2	243330188	243330489	strongHypo	-0.307	3.4e-05
NC_019458.2	243347139	243347414	strongHypo	-0.394	7.8e-08
NC_019458.2	243358090	243358118	strongHyper	0.602	1.5e-08
NC_019458.2	243536615	243536771	strongHypo	-0.496	1.51e-09
NC_019458.2	244004193	244004226	strongHypo	-0.418	1.34e-06
NC_019458.2	244106872	244107008	strongHyper	0.4	4.7e-07
NC_019458.2	244197559	244197637	strongHypo	-0.39	1.88e-08
NC_019458.2	244220308	244220583	strongHypo	-0.43	8.11e-10
NC_019458.2	244221173	244221215	strongHypo	-0.503	9.97e-14
NC_019458.2	244873314	244873354	strongHypo	-0.419	4.82e-08
NC_019458.2	245771904	245771989	strongHypo	-0.327	5.59e-09
NC_019458.2	245910840	245910888	strongHypo	-0.357	1.25e-06
NC_019458.2	246183736	246183828	strongHypo	-0.394	3.37e-09
NC_019458.2	246515403	246515452	strongHypo	-0.439	6.22e-09
NC_019458.2	246521657	246521697	strongHyper	0.511	4.93e-12
NC_019458.2	246527858	246528047	strongHypo	-0.323	4.08e-09
NC_019458.2	246552911	246552972	strongHypo	-0.347	9.21e-10
NC_019458.2	246896406	246896589	strongHyper	0.318	1.11e-05
NC_019458.2	247389323	247389348	strongHyper	0.679	9.41e-16
NC_019458.2	247390226	247390557	strongHypo	-0.33	3.8e-06
NC_019458.2	247457214	247457244	strongHypo	-0.336	5.51e-06
NC_019458.2	247955693	247955910	strongHyper	0.355	2.91e-08
NC_019458.2	248098166	248098495	strongHypo	-0.316	3.04e-15
NC_019458.2	248151126	248151426	strongHypo	-0.37	9.24e-07
NC_019458.2	248398576	248398787	strongHyper	0.368	9.09e-07
NC_019458.2	248459705	248459729	strongHyper	0.352	2.32e-10
NC_019458.2	248478079	248478314	strongHyper	0.451	6.71e-20
NC_019458.2	248582200	248582304	strongHyper	0.308	1.49e-06
NC_019458.2	248663350	248663412	strongHyper	0.709	3.03e-13
NC_019458.2	248684275	248684358	strongHyper	0.602	3.78e-08
NC_019458.2	248823392	248823483	strongHyper	0.459	4.67e-08
NC_019458.2	248863024	248863075	strongHyper	0.579	1.71e-15
NC_019458.2	248914311	248914350	strongHyper	0.477	3.97e-07
NC_019458.2	248934000	248934061	strongHypo	-0.33	2.36e-08
NC_019458.2	248951670	248951870	strongHyper	0.46	1.35e-13
NC_019458.2	248967784	248968117	strongHyper	0.315	1.53e-05
NC_019458.2	248991382	248991534	strongHyper	0.566	3.98e-16
NC_019458.2	249000568	249000791	strongHyper	0.342	9.57e-05
NC_019458.2	249019090	249019458	strongHypo	-0.463	9.75e-06
NC_019458.2	249046761	249046777	strongHyper	0.591	1.28e-14
NC_019458.2	249121063	249121250	strongHypo	-0.491	8.45e-09
NC_019458.2	249372888	249373005	strongHyper	0.63	7.11e-23
NC_019458.2	249378370	249378633	strongHyper	0.507	1.17e-10
NC_019458.2	249473721	249473955	strongHypo	-0.636	8.78e-15
NC_019458.2	249514082	249514312	strongHyper	0.372	7.58e-08
NC_019458.2	249589654	249589723	strongHypo	-0.514	2.39e-09
NC_019458.2	249660726	249660751	strongHypo	-0.602	5.47e-12
NC_019458.2	249891624	249891716	strongHypo	-0.371	1.85e-06
NC_019458.2	250295577	250295778	strongHyper	0.371	4.11e-05
NC_019458.2	250860051	250860242	strongHyper	0.449	1.77e-06
NC_019458.2	250936990	250937120	strongHypo	-0.551	1.96e-07
NC_019458.2	251288097	251288281	strongHypo	-0.519	3.3e-11
NC_019458.2	251423194	251423212	strongHyper	0.395	2.07e-05
NC_019458.2	251471411	251471436	strongHypo	-0.88	6.45e-18
NC_019458.2	251473802	251473969	strongHypo	-0.74	3.92e-19
NC_019458.2	251571968	251572005	strongHypo	-0.575	2.01e-07
NC_019458.2	251739556	251739757	strongHypo	-0.344	4.35e-08
NC_019458.2	251819576	251819747	strongHypo	-0.35	6.46e-05
NC_019458.2	251820178	251820435	strongHypo	-0.315	6.38e-06
NC_019458.2	251915817	251915841	strongHyper	0.493	7.71e-09
NC_019458.2	252394879	252395029	strongHyper	0.337	3.86e-06
NC_019458.2	252605228	252605406	strongHypo	-0.4	5.45e-10
NC_019458.2	252605762	252605798	strongHypo	-0.39	2.15e-05
NC_019458.2	252662140	252662218	strongHypo	-0.319	4.74e-07
NC_019458.2	252698454	252698498	strongHyper	0.623	9.95e-11
NC_019458.2	252701014	252701306	strongHyper	0.374	3.76e-07
NC_019458.2	253030382	253030393	strongHypo	-0.585	2.58e-17
NC_019458.2	253141072	253141125	strongHyper	0.44	1.78e-10
NC_019458.2	253147457	253147579	strongHyper	0.424	1.66e-08
NC_019458.2	253232369	253232565	strongHypo	-0.345	8.43e-06
NC_019458.2	253581162	253581541	strongHypo	-0.317	6.54e-10
NC_019458.2	253670590	253670711	strongHypo	-0.438	1.04e-09
NC_019458.2	253671354	253671604	strongHypo	-0.649	3.87e-16
NC_019458.2	253725804	253725964	strongHypo	-0.377	3.62e-10
NC_019458.2	253751031	253751154	strongHyper	0.41	3.47e-13
NC_019458.2	253788219	253788300	strongHyper	0.522	1.01e-13
NC_019458.2	253962281	253962674	strongHyper	0.35	1.17e-06
NC_019458.2	254003463	254003614	strongHyper	0.733	3.14e-16
NC_019458.2	254005332	254005542	strongHyper	0.473	5.37e-10
NC_019458.2	254033445	254033740	strongHyper	0.413	1.69e-08
NC_019458.2	254257894	254258065	strongHypo	-0.395	1.5e-10
NC_019458.2	254299752	254299757	strongHypo	-0.42	5.29e-09
NC_019458.2	254321782	254321873	strongHypo	-0.419	1.33e-15
NC_019458.2	254430885	254431152	strongHyper	0.407	7.09e-08
NC_019458.2	254809961	254809998	strongHypo	-0.439	7.31e-08
NC_019458.2	254874080	254874151	strongHyper	0.423	5.15e-10
NC_019458.2	254933354	254933432	strongHyper	0.438	3.26e-08
NC_019458.2	255720738	255720850	strongHyper	0.321	3.73e-05
NC_019458.2	255722601	255722608	strongHyper	0.435	2.16e-16
NC_019458.2	255735971	255735979	strongHyper	0.549	2.66e-08
NC_019458.2	255880963	255880986	strongHypo	-0.382	6.52e-07
NC_019458.2	256009507	256009626	strongHypo	-0.333	5.55e-07
NC_019458.2	256124742	256124834	strongHypo	-0.457	3.87e-10
NC_019458.2	256439789	256439958	strongHypo	-0.422	4.83e-07
NC_019458.2	256512201	256512231	strongHyper	0.584	2.21e-09
NC_019458.2	256520573	256520681	strongHyper	0.414	8.65e-10
NC_019458.2	256639153	256639313	strongHyper	0.504	1.18e-10
NC_019458.2	257424633	257424661	strongHypo	-0.563	5.32e-14
NC_019458.2	258021601	258021635	strongHypo	-0.513	1.99e-10
NC_019458.2	258051474	258051499	strongHypo	-0.371	0.000211
NC_019458.2	258090773	258090805	strongHypo	-0.59	3.56e-08
NC_019458.2	258095666	258095863	strongHypo	-0.429	1.62e-10
NC_019458.2	258098397	258098403	strongHypo	-0.417	3.74e-05
NC_019458.2	258218153	258218234	strongHypo	-0.594	1.02e-24
NC_019458.2	258365886	258366033	strongHypo	-0.47	5.4e-11
NC_019458.2	258519317	258519417	strongHypo	-0.341	1.14e-07
NC_019458.2	258524261	258524280	strongHypo	-0.964	3.32e-28
NC_019458.2	258539178	258539213	strongHypo	-0.383	1.58e-07
NC_019458.2	258545147	258545190	strongHypo	-0.44	1.64e-08
NC_019458.2	258565015	258565062	strongHyper	0.483	3.8e-07
NC_019458.2	258665449	258665453	strongHypo	-0.369	4.88e-05
NC_019458.2	258715576	258715660	strongHypo	-0.367	7.39e-06
NC_019458.2	258842810	258842822	strongHyper	0.359	6.99e-06
NC_019458.2	259369955	259370209	strongHyper	0.488	2.93e-07
NC_019458.2	259496142	259496263	strongHypo	-0.474	6.56e-08
NC_019458.2	259730676	259730751	strongHyper	0.305	0.00156
NC_019458.2	259834838	259834868	strongHyper	0.532	8.3e-10
NC_019458.2	259859023	259859080	strongHypo	-0.33	4.04e-06
NC_019458.2	259965904	259965973	strongHypo	-0.316	3.1e-10
NC_019458.2	260186997	260187208	strongHypo	-0.324	3.53e-07
NC_019458.2	260294645	260294658	strongHypo	-0.329	1.12e-06
NC_019458.2	260465463	260465681	strongHyper	0.342	4.37e-05
NC_019458.2	260562208	260562270	strongHyper	0.357	3.01e-06
NC_019458.2	260614505	260614624	strongHypo	-0.352	2.71e-05
NC_019458.2	260845496	260845625	strongHypo	-0.409	4.8e-09
NC_019458.2	260862247	260862325	strongHypo	-0.375	1.08e-06
NC_019458.2	260891183	260891386	strongHyper	0.416	8.15e-10
NC_019458.2	260903122	260903161	strongHypo	-0.566	1.36e-06
NC_019458.2	260914214	260914342	strongHyper	0.385	1.76e-08
NC_019458.2	261109716	261109791	strongHyper	0.516	1.94e-06
NC_019458.2	261485499	261485508	strongHyper	0.419	1.33e-05
NC_019458.2	261638630	261638803	strongHypo	-0.452	8.03e-10
NC_019458.2	261641755	261641853	strongHypo	-0.396	3.72e-08
NC_019458.2	261991729	261991903	strongHypo	-0.303	9.22e-07
NC_019458.2	262431195	262431238	strongHypo	-0.398	1.63e-08
NC_019458.2	262441648	262441833	strongHypo	-0.367	1.93e-06
NC_019458.2	262662383	262662525	strongHypo	-0.474	3.48e-08
NC_019458.2	263707651	263707917	strongHyper	0.725	1.87e-12
NC_019458.2	264203041	264203068	strongHyper	0.365	2.08e-06
NC_019458.2	264273104	264273516	strongHypo	-0.303	1e-06
NC_019458.2	264287268	264287300	strongHypo	-0.482	1.46e-05
NC_019458.2	264377635	264377794	strongHypo	-0.353	6e-06
NC_019458.2	264386195	264386657	strongHyper	0.323	8.67e-12
NC_019458.2	264395343	264395551	strongHyper	0.612	4.5e-11
NC_019458.2	264396925	264397187	strongHyper	0.544	4.52e-23
NC_019458.2	264399462	264399538	strongHyper	0.698	1.12e-13
NC_019458.2	264554623	264554851	strongHypo	-0.393	1.78e-10
NC_019458.2	265089196	265089522	strongHypo	-0.32	1.48e-16
NC_019458.2	265272994	265273332	strongHyper	0.345	3.47e-06
NC_019458.2	265342404	265342428	strongHyper	0.431	2.77e-06
NC_019458.2	265361192	265361398	strongHypo	-0.693	1.03e-13
NC_019458.2	265488629	265488797	strongHypo	-0.356	7.99e-12
NC_019458.2	265590729	265591013	strongHyper	0.681	2.63e-10
NC_019458.2	265605374	265605539	strongHyper	0.742	1.66e-12
NC_019458.2	265613320	265613328	strongHyper	0.349	1.05e-09
NC_019458.2	265621569	265621798	strongHypo	-0.632	4.82e-15
NC_019458.2	265826925	265826965	strongHypo	-0.505	6.25e-14
NC_019458.2	266094437	266094494	strongHyper	0.452	1.72e-07
NC_019458.2	266096602	266097008	strongHypo	-0.477	2.92e-18
NC_019458.2	266172184	266172289	strongHypo	-0.388	1.28e-05
NC_019458.2	266423042	266423094	strongHypo	-0.363	0.000709
NC_019458.2	267347814	267347882	strongHyper	0.414	9.64e-06
NC_019458.2	268157241	268157364	strongHypo	-0.382	2.77e-05
NC_019458.2	268376881	268376894	strongHypo	-0.596	4.9e-11
NC_019458.2	268680172	268680198	strongHyper	0.303	6.01e-07
NC_019458.2	269033511	269033519	strongHypo	-0.423	1.78e-06
NC_019458.2	269181921	269181940	strongHypo	-0.455	1.13e-06
NC_019458.2	269269275	269269618	strongHypo	-0.374	4.06e-08
NC_019458.2	269337160	269337187	strongHypo	-0.437	5.55e-10
NC_019458.2	269433440	269433549	strongHyper	0.393	2.2e-10
NC_019458.2	269458225	269458462	strongHyper	0.321	1.24e-09
NC_019458.2	269530983	269531270	strongHypo	-0.346	1.21e-06
NC_019458.2	269714431	269714512	strongHypo	-0.462	6.07e-10
NC_019458.2	269785159	269785190	strongHypo	-0.537	8.47e-11
NC_019458.2	269974757	269974772	strongHyper	0.42	1.18e-10
NC_019458.2	269979781	269979841	strongHyper	0.347	6.56e-10
NC_019458.2	269999242	269999387	strongHyper	0.481	3.73e-14
NC_019458.2	270022897	270023153	strongHyper	0.309	2.22e-05
NC_019458.2	270054382	270054404	strongHyper	0.383	5.77e-06
NC_019458.2	270079007	270079601	strongHyper	0.321	2.62e-10
NC_019458.2	270145099	270145129	strongHypo	-0.402	3.67e-07
NC_019458.2	270152714	270152857	strongHypo	-0.403	2.76e-08
NC_019458.2	270390951	270391005	strongHypo	-0.514	4.95e-10
NC_019458.2	270556194	270556619	strongHyper	0.327	2.76e-12
NC_019458.2	270566416	270566706	strongHyper	0.308	2.73e-08
NC_019458.2	270571467	270571544	strongHyper	0.303	6.91e-07
NC_019458.2	270589084	270589206	strongHyper	0.636	1.23e-37
NC_019458.2	270591696	270591741	strongHyper	0.53	3.48e-11
NC_019458.2	270795953	270796086	strongHypo	-0.735	8.3e-22
NC_019458.2	270798450	270798502	strongHypo	-0.419	1.54e-07
NC_019458.2	270803468	270803750	strongHypo	-0.357	2.74e-13
NC_019458.2	270813012	270813165	strongHypo	-0.366	4.15e-10
NC_019458.2	270889530	270889652	strongHyper	0.376	8.35e-06
NC_019458.2	270980924	270980963	strongHypo	-0.357	2.61e-05
NC_019458.2	271013606	271013658	strongHypo	-0.483	0.00013
NC_019458.2	271049132	271049405	strongHypo	-0.393	9.06e-10
NC_019458.2	271066468	271066770	strongHypo	-0.333	2.52e-07
NC_019458.2	271437081	271437600	strongHyper	0.443	7.16e-10
NC_019458.2	271554868	271554904	strongHyper	0.382	1.43e-05
NC_019458.2	271567127	271567142	strongHypo	-0.412	1.38e-05
NC_019458.2	271808967	271809013	strongHyper	0.402	5.34e-05
NC_019458.2	271897434	271897438	strongHypo	-0.528	1.78e-07
NC_019458.2	271964333	271964387	strongHyper	0.449	1.26e-09
NC_019458.2	272149450	272149456	strongHyper	0.454	8.68e-12
NC_019458.2	272461151	272461226	strongHyper	0.342	5.5e-07
NC_019458.2	272696425	272696541	strongHyper	0.389	6.39e-06
NC_019458.2	272731577	272731627	strongHypo	-0.405	3.45e-05
NC_019458.2	272917977	272918010	strongHypo	-0.414	2.5e-08
NC_019458.2	273416679	273416683	strongHyper	0.53	5.28e-09
NC_019458.2	273434698	273434789	strongHypo	-0.634	9.29e-18
NC_019458.2	273552985	273553032	strongHypo	-0.378	0.000324
NC_019458.2	273904511	273904762	strongHypo	-0.311	1.9e-13
NC_019458.2	273985100	273985104	strongHypo	-0.499	2.9e-07
NC_019458.2	274096212	274096271	strongHyper	0.409	2.01e-05
NC_019458.2	274468003	274468339	strongHypo	-0.31	2.28e-07
NC_019458.2	274589329	274589377	strongHypo	-0.716	5.15e-20
NC_019458.2	274598585	274598593	strongHyper	0.523	6.6e-13
NC_019458.2	274705754	274705871	strongHypo	-0.305	0.000592
NC_019458.2	274710101	274710111	strongHypo	-0.416	2.16e-09
NC_019458.2	274988413	274988486	strongHyper	0.322	4.33e-07
NC_019458.2	275143267	275143278	strongHypo	-0.361	2.41e-07
NC_019458.2	275204415	275204655	strongHypo	-0.323	6.75e-10
NC_019458.2	275254531	275254579	strongHyper	0.835	4.1e-21
NC_019459.2	321114	321304	strongHypo	-0.34	2.74e-07
NC_019459.2	441290	441387	strongHypo	-0.391	1.08e-10
NC_019459.2	501099	501128	strongHypo	-0.466	3.46e-10
NC_019459.2	514989	515009	strongHypo	-0.332	0.000734
NC_019459.2	542292	542400	strongHyper	0.328	2.23e-05
NC_019459.2	761381	761538	strongHypo	-0.359	3.22e-07
NC_019459.2	775370	775442	strongHypo	-0.484	5.24e-11
NC_019459.2	963096	963108	strongHypo	-0.38	2.7e-07
NC_019459.2	1146936	1146942	strongHyper	0.358	2.15e-05
NC_019459.2	1233061	1233163	strongHypo	-0.518	7.66e-15
NC_019459.2	1365033	1365163	strongHypo	-0.521	4.26e-09
NC_019459.2	1377966	1378001	strongHypo	-0.48	1.74e-10
NC_019459.2	1823663	1823846	strongHypo	-0.412	2.02e-07
NC_019459.2	1961489	1961655	strongHypo	-0.622	3.18e-10
NC_019459.2	3159114	3159222	strongHypo	-0.462	2.92e-15
NC_019459.2	3189622	3189696	strongHypo	-0.551	1.16e-18
NC_019459.2	3293618	3293761	strongHypo	-0.399	9.09e-09
NC_019459.2	3731475	3731875	strongHypo	-0.406	9.62e-06
NC_019459.2	3781985	3782343	strongHypo	-0.325	9.01e-07
NC_019459.2	4362267	4362556	strongHypo	-0.31	0.000423
NC_019459.2	4745617	4745826	strongHypo	-0.416	5.05e-06
NC_019459.2	4777478	4777584	strongHypo	-0.323	1.84e-07
NC_019459.2	4876535	4876808	strongHypo	-0.339	3.76e-07
NC_019459.2	5062754	5062854	strongHypo	-0.301	1.55e-06
NC_019459.2	5064890	5065190	strongHypo	-0.314	2.29e-07
NC_019459.2	5417958	5417973	strongHypo	-0.42	3.14e-06
NC_019459.2	5440788	5441005	strongHypo	-0.304	2.39e-05
NC_019459.2	5520307	5520389	strongHypo	-0.327	2.16e-05
NC_019459.2	5546184	5546217	strongHyper	0.418	1.38e-06
NC_019459.2	5697397	5697466	strongHypo	-0.371	0.000107
NC_019459.2	5829392	5829505	strongHypo	-0.529	5.52e-10
NC_019459.2	6374486	6374511	strongHypo	-0.32	2.08e-05
NC_019459.2	6396792	6396846	strongHypo	-0.322	3.89e-06
NC_019459.2	6400648	6400749	strongHypo	-0.37	6.08e-14
NC_019459.2	6459853	6460040	strongHypo	-0.302	2.87e-05
NC_019459.2	6488237	6488337	strongHypo	-0.44	4.58e-07
NC_019459.2	6559585	6559606	strongHypo	-0.313	0.000304
NC_019459.2	6720252	6720507	strongHypo	-0.322	3.49e-06
NC_019459.2	7271288	7271337	strongHyper	0.33	2.22e-08
NC_019459.2	8011498	8011638	strongHypo	-0.302	4.02e-07
NC_019459.2	8375965	8376093	strongHypo	-0.452	1.02e-08
NC_019459.2	8427461	8427714	strongHyper	0.324	1.85e-07
NC_019459.2	8447754	8447841	strongHypo	-0.597	1.66e-10
NC_019459.2	8717521	8717639	strongHypo	-0.386	2.73e-05
NC_019459.2	8790596	8790653	strongHypo	-0.303	4.1e-06
NC_019459.2	8848123	8848153	strongHyper	0.426	3.47e-07
NC_019459.2	8880164	8880282	strongHypo	-0.489	1.55e-10
NC_019459.2	8931111	8931167	strongHypo	-0.593	3.76e-09
NC_019459.2	9838717	9838734	strongHypo	-0.319	1.58e-06
NC_019459.2	9954723	9954949	strongHyper	0.397	2.86e-05
NC_019459.2	10340464	10340476	strongHypo	-0.463	1.31e-06
NC_019459.2	11087996	11088013	strongHyper	0.333	5.2e-06
NC_019459.2	11151807	11151828	strongHypo	-0.646	1.19e-24
NC_019459.2	11193458	11193607	strongHyper	0.577	8.03e-12
NC_019459.2	11447330	11447456	strongHypo	-0.317	1.2e-05
NC_019459.2	11472476	11472532	strongHypo	-0.34	8.46e-13
NC_019459.2	11599565	11599628	strongHypo	-0.433	0.000207
NC_019459.2	11772871	11773077	strongHyper	0.368	7.52e-07
NC_019459.2	12440778	12440901	strongHyper	0.375	1.67e-07
NC_019459.2	12528512	12528547	strongHyper	0.356	3.86e-05
NC_019459.2	12640812	12640854	strongHyper	0.464	9.99e-09
NC_019459.2	12710428	12710505	strongHypo	-0.357	6.98e-05
NC_019459.2	12829222	12829559	strongHypo	-0.365	7.49e-11
NC_019459.2	12930966	12931250	strongHypo	-0.655	4.15e-18
NC_019459.2	12945551	12945747	strongHypo	-0.434	1.9e-09
NC_019459.2	12962968	12963037	strongHypo	-0.564	1.07e-18
NC_019459.2	13449736	13449909	strongHyper	0.305	0.000188
NC_019459.2	13550790	13550826	strongHypo	-0.45	2.03e-08
NC_019459.2	13563249	13563269	strongHyper	0.309	0.00273
NC_019459.2	13618283	13618511	strongHyper	0.341	3.14e-08
NC_019459.2	13629442	13629456	strongHypo	-0.511	5.32e-10
NC_019459.2	13669187	13669225	strongHypo	-0.432	4.44e-09
NC_019459.2	14203706	14203719	strongHyper	0.364	1.26e-07
NC_019459.2	14210824	14211060	strongHyper	0.361	1.79e-07
NC_019459.2	14750830	14750898	strongHyper	0.323	4.84e-05
NC_019459.2	15413819	15413840	strongHypo	-0.461	2.67e-09
NC_019459.2	15886698	15886712	strongHypo	-0.312	2.74e-07
NC_019459.2	16040667	16040871	strongHypo	-0.386	7.35e-08
NC_019459.2	16682179	16682207	strongHypo	-0.572	4.78e-06
NC_019459.2	16867463	16867620	strongHypo	-0.322	7.58e-09
NC_019459.2	17643476	17643495	strongHypo	-0.703	5.09e-17
NC_019459.2	17680462	17680695	strongHyper	0.445	5.43e-07
NC_019459.2	17700280	17700330	strongHyper	0.438	1.12e-11
NC_019459.2	17793989	17794161	strongHyper	0.536	2.31e-10
NC_019459.2	18165933	18166044	strongHypo	-0.315	4.35e-11
NC_019459.2	18181976	18182275	strongHyper	0.373	1.87e-07
NC_019459.2	18461593	18461965	strongHyper	0.374	8.22e-18
NC_019459.2	18462553	18462798	strongHyper	0.313	1.87e-06
NC_019459.2	18514961	18514974	strongHyper	0.361	2.84e-06
NC_019459.2	18637038	18637186	strongHypo	-0.308	4.66e-06
NC_019459.2	18688690	18688874	strongHyper	0.45	2.2e-11
NC_019459.2	18704402	18704430	strongHypo	-0.506	1.36e-11
NC_019459.2	18719318	18719958	strongHypo	-0.321	4.63e-11
NC_019459.2	18811613	18811626	strongHyper	0.486	2.06e-10
NC_019459.2	18832466	18832701	strongHypo	-0.36	2.87e-05
NC_019459.2	18866085	18866274	strongHypo	-0.459	7.92e-09
NC_019459.2	19116363	19116422	strongHypo	-0.426	2.43e-05
NC_019459.2	19209165	19209363	strongHypo	-0.431	9.85e-16
NC_019459.2	19273273	19273456	strongHypo	-0.458	2.78e-08
NC_019459.2	19513212	19513384	strongHypo	-0.31	5.95e-06
NC_019459.2	19896463	19896669	strongHyper	0.388	2.05e-09
NC_019459.2	20394933	20395135	strongHypo	-0.313	3.21e-07
NC_019459.2	21074693	21074783	strongHyper	0.47	2.07e-09
NC_019459.2	21107392	21107485	strongHypo	-0.392	1.61e-05
NC_019459.2	21180103	21180331	strongHyper	0.442	1.18e-10
NC_019459.2	21675128	21675413	strongHyper	0.335	0.000467
NC_019459.2	21802587	21802743	strongHypo	-0.415	3.42e-06
NC_019459.2	21810261	21810317	strongHypo	-0.326	1.13e-07
NC_019459.2	22005967	22006154	strongHypo	-0.301	2.55e-05
NC_019459.2	22043610	22043719	strongHypo	-0.344	5.11e-06
NC_019459.2	22618419	22618443	strongHyper	0.539	6.66e-11
NC_019459.2	22644275	22644550	strongHyper	0.4	1.07e-10
NC_019459.2	22935214	22935243	strongHypo	-0.467	5.11e-06
NC_019459.2	22993145	22993330	strongHypo	-0.313	5.34e-06
NC_019459.2	23010666	23010684	strongHyper	0.505	5.59e-11
NC_019459.2	23661146	23661212	strongHyper	0.372	2.39e-06
NC_019459.2	23679556	23679830	strongHyper	0.352	1.64e-12
NC_019459.2	23681350	23681424	strongHypo	-0.472	4.26e-09
NC_019459.2	23736715	23736991	strongHypo	-0.352	1.94e-05
NC_019459.2	24088066	24088091	strongHypo	-0.446	8.78e-08
NC_019459.2	24312823	24312843	strongHyper	0.415	3.87e-07
NC_019459.2	24408066	24408187	strongHyper	0.454	4.15e-09
NC_019459.2	25156227	25156437	strongHyper	0.447	3.3e-09
NC_019459.2	25675391	25675407	strongHypo	-0.308	1.54e-06
NC_019459.2	25694297	25694363	strongHypo	-0.342	1.91e-11
NC_019459.2	25706158	25706166	strongHypo	-0.583	9.29e-14
NC_019459.2	26181597	26182068	strongHypo	-0.301	2.82e-07
NC_019459.2	26183717	26183897	strongHypo	-0.388	1.13e-05
NC_019459.2	26692708	26692903	strongHypo	-0.35	1.35e-07
NC_019459.2	27005600	27005612	strongHyper	0.502	8.78e-12
NC_019459.2	27317723	27318009	strongHyper	0.397	2.28e-07
NC_019459.2	27605371	27605390	strongHypo	-0.504	2.3e-07
NC_019459.2	27749563	27749758	strongHyper	0.422	4.56e-07
NC_019459.2	27830956	27831000	strongHyper	0.539	1.54e-08
NC_019459.2	28030064	28030387	strongHypo	-0.337	3.41e-11
NC_019459.2	29484393	29484565	strongHyper	0.471	2.63e-12
NC_019459.2	29681726	29681904	strongHyper	0.314	1.28e-05
NC_019459.2	31183478	31183689	strongHypo	-0.527	3.35e-13
NC_019459.2	31347897	31347932	strongHyper	0.502	1.38e-09
NC_019459.2	31646935	31647162	strongHyper	0.344	1.57e-06
NC_019459.2	31973507	31973645	strongHyper	0.311	8.9e-07
NC_019459.2	32392460	32392748	strongHypo	-0.415	4.48e-07
NC_019459.2	32495818	32495858	strongHypo	-0.581	1.52e-17
NC_019459.2	33435176	33435343	strongHypo	-0.308	1.73e-06
NC_019459.2	34085719	34085963	strongHypo	-0.472	1.1e-11
NC_019459.2	34558418	34558693	strongHyper	0.385	1.3e-07
NC_019459.2	35086672	35086710	strongHypo	-0.546	5.63e-07
NC_019459.2	35118046	35118061	strongHypo	-0.396	1.78e-07
NC_019459.2	35219878	35219894	strongHypo	-0.488	1.03e-08
NC_019459.2	35224501	35224637	strongHypo	-0.35	1.33e-07
NC_019459.2	35341487	35341757	strongHypo	-0.419	3.43e-10
NC_019459.2	35544815	35544950	strongHyper	0.523	1.04e-08
NC_019459.2	35681998	35682287	strongHyper	0.446	6.11e-09
NC_019459.2	35836644	35836800	strongHypo	-0.387	3.49e-08
NC_019459.2	35889052	35889444	strongHyper	0.324	9.63e-07
NC_019459.2	36252353	36252555	strongHyper	0.443	1.08e-12
NC_019459.2	36350824	36351115	strongHyper	0.413	6e-09
NC_019459.2	36448539	36448577	strongHypo	-0.452	7.35e-06
NC_019459.2	38336375	38336422	strongHyper	0.533	3.94e-07
NC_019459.2	39206690	39206756	strongHypo	-0.357	1.55e-05
NC_019459.2	39321798	39321815	strongHypo	-0.516	2.99e-08
NC_019459.2	39563890	39563946	strongHypo	-0.37	2.24e-05
NC_019459.2	39858188	39858217	strongHypo	-0.328	1.09e-06
NC_019459.2	40122093	40122107	strongHypo	-0.441	1.01e-06
NC_019459.2	40239658	40239863	strongHypo	-0.392	2.79e-05
NC_019459.2	40419431	40419529	strongHyper	0.479	1.5e-11
NC_019459.2	40532338	40532348	strongHypo	-0.364	2.85e-07
NC_019459.2	40774497	40774702	strongHyper	0.327	5.63e-08
NC_019459.2	40918274	40918290	strongHypo	-0.368	2.21e-05
NC_019459.2	41546815	41546914	strongHypo	-0.408	1.88e-07
NC_019459.2	41972234	41972262	strongHyper	0.532	8.53e-10
NC_019459.2	42029465	42029574	strongHypo	-0.429	2.35e-06
NC_019459.2	42335682	42335772	strongHypo	-0.314	1.25e-06
NC_019459.2	42886449	42886503	strongHyper	0.355	1.47e-07
NC_019459.2	42903757	42903776	strongHyper	0.448	6.31e-14
NC_019459.2	42933659	42933781	strongHypo	-0.425	3.82e-12
NC_019459.2	43307695	43307898	strongHypo	-0.442	2.99e-10
NC_019459.2	43511370	43511633	strongHyper	0.43	7.15e-07
NC_019459.2	43697990	43698024	strongHypo	-0.434	2.33e-07
NC_019459.2	43925773	43925857	strongHyper	0.374	5.84e-07
NC_019459.2	44245699	44245794	strongHypo	-0.438	2.84e-07
NC_019459.2	44265494	44265573	strongHyper	0.3	2.93e-09
NC_019459.2	44420112	44420175	strongHypo	-0.49	8.26e-08
NC_019459.2	44988099	44988234	strongHypo	-0.57	3.69e-10
NC_019459.2	45182666	45182700	strongHypo	-0.328	3.32e-07
NC_019459.2	45429484	45429561	strongHypo	-0.436	2.52e-07
NC_019459.2	45498160	45498315	strongHyper	0.332	0.000361
NC_019459.2	45515464	45515472	strongHyper	0.705	9.4e-10
NC_019459.2	45544806	45544820	strongHyper	0.467	3.86e-08
NC_019459.2	45888577	45888877	strongHypo	-0.308	1.37e-09
NC_019459.2	46080122	46080219	strongHyper	0.758	6.13e-25
NC_019459.2	46538910	46538955	strongHyper	0.331	3.47e-06
NC_019459.2	46696907	46697043	strongHypo	-0.451	1.59e-08
NC_019459.2	48443208	48443254	strongHypo	-0.448	1.26e-12
NC_019459.2	48502435	48502526	strongHyper	0.328	4.17e-07
NC_019459.2	48543360	48543644	strongHypo	-0.313	1.81e-06
NC_019459.2	48656340	48656520	strongHypo	-0.534	5.66e-11
NC_019459.2	48711139	48711232	strongHyper	0.326	1.11e-05
NC_019459.2	49816946	49816956	strongHypo	-0.386	1.68e-08
NC_019459.2	50630604	50630655	strongHyper	0.309	5.39e-06
NC_019459.2	52713714	52713877	strongHypo	-0.459	1.54e-07
NC_019459.2	52951806	52951916	strongHyper	0.351	1.97e-09
NC_019459.2	53604796	53604886	strongHyper	0.463	1.73e-06
NC_019459.2	53989043	53989107	strongHypo	-0.435	2.23e-08
NC_019459.2	54307302	54307344	strongHypo	-0.387	1.41e-05
NC_019459.2	54385569	54385809	strongHypo	-0.348	2.27e-07
NC_019459.2	54697816	54697871	strongHyper	0.371	8.6e-08
NC_019459.2	54960686	54960751	strongHypo	-0.501	3.96e-18
NC_019459.2	55358643	55358882	strongHypo	-0.306	5.45e-05
NC_019459.2	55884218	55884290	strongHypo	-0.363	1.16e-07
NC_019459.2	56580769	56580825	strongHypo	-0.473	7.58e-09
NC_019459.2	56899889	56900007	strongHypo	-0.359	3.11e-14
NC_019459.2	57343141	57343264	strongHyper	0.316	0.00817
NC_019459.2	57421614	57421941	strongHyper	0.424	2.32e-15
NC_019459.2	57425376	57425510	strongHyper	0.381	2.18e-07
NC_019459.2	57561457	57561848	strongHypo	-0.371	4.67e-16
NC_019459.2	58179875	58180065	strongHypo	-0.64	1.57e-10
NC_019459.2	58932075	58932136	strongHypo	-0.497	8.39e-15
NC_019459.2	59083358	59083426	strongHypo	-0.484	4.67e-10
NC_019459.2	59237203	59237500	strongHypo	-0.341	4.34e-07
NC_019459.2	59621962	59622016	strongHypo	-0.394	2.67e-13
NC_019459.2	59700504	59700681	strongHypo	-0.313	9.1e-06
NC_019459.2	59701467	59701703	strongHypo	-0.359	7.33e-08
NC_019459.2	59750506	59750791	strongHypo	-0.313	5.76e-06
NC_019459.2	60250368	60250464	strongHyper	0.552	2.4e-07
NC_019459.2	60273182	60273518	strongHypo	-0.347	9.08e-10
NC_019459.2	60286585	60286620	strongHypo	-0.304	9.27e-08
NC_019459.2	60390530	60390547	strongHypo	-0.552	2.19e-14
NC_019459.2	60862075	60862112	strongHyper	0.365	4.01e-09
NC_019459.2	61540189	61540321	strongHyper	0.679	9.86e-17
NC_019459.2	61682363	61682401	strongHypo	-0.433	8.01e-09
NC_019459.2	62084929	62085134	strongHypo	-0.584	8.03e-21
NC_019459.2	62156790	62157166	strongHypo	-0.307	1.91e-12
NC_019459.2	62216082	62216089	strongHyper	0.339	2.99e-06
NC_019459.2	62519877	62520143	strongHypo	-0.521	1.14e-14
NC_019459.2	62836725	62836807	strongHypo	-0.44	3.41e-10
NC_019459.2	62872793	62872853	strongHyper	0.305	3.08e-06
NC_019459.2	62908176	62908357	strongHypo	-0.469	2.08e-05
NC_019459.2	63180036	63180291	strongHyper	0.42	2.45e-08
NC_019459.2	64872234	64872470	strongHypo	-0.378	2.11e-14
NC_019459.2	64884171	64884404	strongHyper	0.343	3.1e-07
NC_019459.2	65369876	65370001	strongHypo	-0.42	9.58e-05
NC_019459.2	65785149	65785305	strongHyper	0.34	6e-06
NC_019459.2	65981780	65981917	strongHypo	-0.383	2.38e-07
NC_019459.2	66098509	66098687	strongHyper	0.314	5.14e-05
NC_019459.2	66267692	66267717	strongHyper	0.575	1.08e-14
NC_019459.2	66478239	66478248	strongHyper	0.348	6.59e-08
NC_019459.2	66626920	66627108	strongHypo	-0.438	1.53e-11
NC_019459.2	67006220	67006359	strongHyper	0.316	2.95e-07
NC_019459.2	67140685	67140726	strongHyper	0.346	1.33e-06
NC_019459.2	67236336	67236425	strongHyper	0.391	1.09e-08
NC_019459.2	67682112	67682136	strongHyper	0.508	1.09e-08
NC_019459.2	68200390	68200466	strongHyper	0.332	0.000376
NC_019459.2	68886272	68886458	strongHyper	0.422	1.89e-12
NC_019459.2	68976490	68976500	strongHypo	-0.415	4.84e-06
NC_019459.2	69019002	69019225	strongHyper	0.39	0.000355
NC_019459.2	69085191	69085369	strongHyper	0.512	1.92e-09
NC_019459.2	69699084	69699104	strongHyper	0.301	7.57e-09
NC_019459.2	70117449	70117505	strongHypo	-0.471	2.91e-07
NC_019459.2	70155353	70155415	strongHypo	-0.388	1.35e-06
NC_019459.2	70719741	70720017	strongHypo	-0.413	1.09e-08
NC_019459.2	70815765	70815776	strongHyper	0.464	1.41e-08
NC_019459.2	70967760	70968280	strongHyper	0.315	7.33e-08
NC_019459.2	71510990	71511083	strongHyper	0.359	1.82e-06
NC_019459.2	71580213	71580223	strongHyper	0.6	3.9e-12
NC_019459.2	71721083	71721110	strongHyper	0.341	8.04e-07
NC_019459.2	72550659	72550760	strongHyper	0.367	1.06e-05
NC_019459.2	72798747	72798886	strongHypo	-0.306	8.8e-05
NC_019459.2	72807028	72807040	strongHypo	-0.744	4.31e-17
NC_019459.2	72807404	72807491	strongHypo	-0.32	2.95e-05
NC_019459.2	73009623	73009800	strongHypo	-0.446	7.49e-09
NC_019459.2	73151347	73151356	strongHyper	0.45	8.69e-06
NC_019459.2	74821282	74821470	strongHyper	0.4	2.05e-10
NC_019459.2	74928691	74928770	strongHypo	-0.381	1.33e-05
NC_019459.2	74960529	74960641	strongHypo	-0.343	6.97e-07
NC_019459.2	75097627	75097883	strongHypo	-0.325	4.7e-05
NC_019459.2	75225127	75225178	strongHypo	-0.333	6.52e-06
NC_019459.2	75492062	75492281	strongHyper	0.487	2.05e-09
NC_019459.2	75730001	75730039	strongHyper	0.302	7.89e-08
NC_019459.2	75791607	75791999	strongHypo	-0.463	1.64e-25
NC_019459.2	76036443	76036539	strongHypo	-0.322	5.54e-09
NC_019459.2	76302791	76302799	strongHypo	-0.379	5.04e-06
NC_019459.2	76309926	76309936	strongHyper	0.41	9.26e-08
NC_019459.2	76320695	76320807	strongHypo	-0.356	3.31e-07
NC_019459.2	76395508	76395706	strongHypo	-0.308	8.31e-05
NC_019459.2	76519294	76519301	strongHyper	0.55	6.64e-08
NC_019459.2	76659343	76659433	strongHypo	-0.464	1.04e-08
NC_019459.2	76662597	76662662	strongHypo	-0.534	1.35e-06
NC_019459.2	76672812	76673095	strongHypo	-0.343	1.15e-06
NC_019459.2	76926121	76926134	strongHypo	-0.494	1.09e-07
NC_019459.2	76949023	76949047	strongHypo	-0.453	1.72e-08
NC_019459.2	76965428	76965506	strongHyper	0.359	1.78e-06
NC_019459.2	77315901	77315953	strongHypo	-0.313	5.38e-10
NC_019459.2	77340275	77340312	strongHyper	0.522	4.06e-09
NC_019459.2	77407266	77407450	strongHypo	-0.458	6.66e-07
NC_019459.2	77768386	77768433	strongHyper	0.581	3.48e-13
NC_019459.2	77962033	77962037	strongHypo	-0.667	2.89e-09
NC_019459.2	78044763	78044774	strongHypo	-0.361	1.94e-07
NC_019459.2	78049251	78049272	strongHypo	-0.528	4.37e-12
NC_019459.2	78224310	78224502	strongHypo	-0.38	0.000142
NC_019459.2	78534041	78534299	strongHypo	-0.346	1.32e-06
NC_019459.2	78798355	78798472	strongHypo	-0.589	1.4e-11
NC_019459.2	78816428	78816572	strongHypo	-0.308	5.51e-06
NC_019459.2	78857973	78858044	strongHypo	-0.418	3.28e-07
NC_019459.2	78874133	78874310	strongHypo	-0.544	4.45e-11
NC_019459.2	79475251	79475393	strongHyper	0.651	1.67e-09
NC_019459.2	80100180	80100198	strongHyper	0.525	3.54e-15
NC_019459.2	80211414	80211418	strongHypo	-0.38	7.26e-07
NC_019459.2	80304600	80304634	strongHypo	-0.439	1.61e-08
NC_019459.2	80309554	80309791	strongHypo	-0.579	2.55e-14
NC_019459.2	80563969	80563997	strongHyper	0.421	2.97e-10
NC_019459.2	80688149	80688172	strongHypo	-0.445	1.37e-06
NC_019459.2	81792035	81792300	strongHyper	0.488	5.4e-09
NC_019459.2	81964233	81964523	strongHyper	0.468	1.66e-09
NC_019459.2	81967296	81967346	strongHyper	0.314	1.51e-09
NC_019459.2	81969433	81969897	strongHyper	0.447	3.19e-21
NC_019459.2	82408159	82408238	strongHypo	-0.312	1.51e-09
NC_019459.2	82602821	82602986	strongHyper	0.311	6.45e-07
NC_019459.2	82641510	82641582	strongHypo	-0.572	7.05e-16
NC_019459.2	82683866	82683946	strongHyper	0.31	1.64e-06
NC_019459.2	82748184	82748356	strongHyper	0.395	2.25e-10
NC_019459.2	82751046	82751338	strongHyper	0.304	5.27e-08
NC_019459.2	82842216	82842304	strongHypo	-0.333	2.01e-05
NC_019459.2	82932279	82932577	strongHyper	0.493	5.89e-10
NC_019459.2	83019615	83019883	strongHypo	-0.313	1.78e-09
NC_019459.2	83230576	83230831	strongHypo	-0.583	5.1e-13
NC_019459.2	83678218	83678705	strongHypo	-0.384	3.68e-08
NC_019459.2	84583663	84583839	strongHypo	-0.606	3.31e-10
NC_019459.2	84768701	84768771	strongHyper	0.311	1.44e-08
NC_019459.2	85008397	85008406	strongHypo	-0.571	6.24e-12
NC_019459.2	85036377	85036481	strongHyper	0.391	1.43e-09
NC_019459.2	85593407	85593490	strongHypo	-0.409	1.13e-07
NC_019459.2	85656351	85656557	strongHypo	-0.432	1.76e-12
NC_019459.2	85658408	85658744	strongHypo	-0.33	1.01e-08
NC_019459.2	86070770	86070828	strongHypo	-0.322	2e-05
NC_019459.2	86814437	86814526	strongHyper	0.327	0.000116
NC_019459.2	87099312	87099335	strongHypo	-0.55	4.24e-15
NC_019459.2	87424061	87424268	strongHyper	0.328	6.56e-06
NC_019459.2	87638450	87638501	strongHypo	-0.423	1.68e-08
NC_019459.2	87775344	87775532	strongHyper	0.363	1.32e-10
NC_019459.2	87942673	87942888	strongHypo	-0.426	1.91e-10
NC_019459.2	87963700	87963850	strongHypo	-0.312	1.13e-05
NC_019459.2	88111277	88111362	strongHyper	0.373	1.03e-06
NC_019459.2	88217905	88217987	strongHypo	-0.35	4.42e-05
NC_019459.2	88425274	88425478	strongHyper	0.5	4.64e-09
NC_019459.2	88519327	88519377	strongHypo	-0.563	4.15e-10
NC_019459.2	89047337	89047418	strongHypo	-0.41	7.9e-07
NC_019459.2	89340491	89340509	strongHyper	0.515	1.07e-07
NC_019459.2	89713142	89713203	strongHypo	-0.421	7.03e-07
NC_019459.2	89858144	89858255	strongHyper	0.42	1.39e-07
NC_019459.2	91019356	91019362	strongHypo	-0.354	4.15e-08
NC_019459.2	91234159	91234188	strongHypo	-0.324	0.000437
NC_019459.2	91308949	91308992	strongHypo	-0.467	8.16e-06
NC_019459.2	91736834	91736872	strongHyper	0.454	2.17e-06
NC_019459.2	92307305	92307315	strongHyper	0.56	3.01e-19
NC_019459.2	92326480	92326685	strongHyper	0.363	3.45e-07
NC_019459.2	92461072	92461188	strongHypo	-0.369	1.35e-06
NC_019459.2	92694414	92694471	strongHypo	-0.457	1.54e-08
NC_019459.2	92887804	92887842	strongHypo	-0.521	1.8e-12
NC_019459.2	92950557	92950744	strongHypo	-0.457	5.5e-12
NC_019459.2	93131116	93131519	strongHyper	0.487	4.79e-10
NC_019459.2	93289218	93289266	strongHyper	0.355	5.48e-09
NC_019459.2	93338863	93338993	strongHyper	0.472	8.37e-06
NC_019459.2	93351133	93351316	strongHypo	-0.501	1.18e-12
NC_019459.2	93436582	93436877	strongHyper	0.387	1.23e-07
NC_019459.2	93443142	93443163	strongHyper	0.442	1.8e-08
NC_019459.2	93443931	93444068	strongHyper	0.575	1.33e-11
NC_019459.2	93584713	93584827	strongHyper	0.435	4.79e-05
NC_019459.2	93912620	93912882	strongHypo	-0.432	2.34e-10
NC_019459.2	94355829	94356242	strongHyper	0.36	6.28e-08
NC_019459.2	94861467	94861518	strongHyper	0.447	1.37e-12
NC_019459.2	94896944	94897214	strongHyper	0.358	5.96e-05
NC_019459.2	95059318	95059393	strongHyper	0.508	3.42e-07
NC_019459.2	95157347	95157462	strongHypo	-0.31	9.1e-09
NC_019459.2	95259103	95259108	strongHyper	0.359	9.67e-08
NC_019459.2	95414359	95414388	strongHypo	-0.479	1.23e-16
NC_019459.2	95591209	95591426	strongHypo	-0.351	7.3e-06
NC_019459.2	95642379	95642671	strongHyper	0.728	1.74e-26
NC_019459.2	95645329	95645337	strongHypo	-0.529	1.53e-10
NC_019459.2	95899359	95899533	strongHypo	-0.5	1.56e-11
NC_019459.2	95914320	95914342	strongHypo	-0.735	6.96e-24
NC_019459.2	95934716	95934848	strongHypo	-0.66	9.13e-16
NC_019459.2	95936684	95936941	strongHypo	-0.321	2.31e-14
NC_019459.2	96388633	96388728	strongHypo	-0.318	2.34e-06
NC_019459.2	96773226	96773232	strongHyper	0.479	6.58e-07
NC_019459.2	96815821	96816039	strongHypo	-0.335	4.51e-10
NC_019459.2	96905547	96905562	strongHypo	-0.431	2.53e-10
NC_019459.2	96909812	96909849	strongHypo	-0.436	2.99e-07
NC_019459.2	97013133	97013507	strongHypo	-0.335	5.62e-08
NC_019459.2	97232272	97232334	strongHypo	-0.426	3.16e-07
NC_019459.2	97585579	97585637	strongHypo	-0.38	1.3e-08
NC_019459.2	97829077	97829085	strongHypo	-0.543	9.19e-10
NC_019459.2	97832397	97832505	strongHypo	-0.462	3.03e-07
NC_019459.2	97968155	97968180	strongHyper	0.347	9.97e-06
NC_019459.2	99074975	99075045	strongHyper	0.618	4.24e-11
NC_019459.2	99125422	99125607	strongHypo	-0.401	4.04e-09
NC_019459.2	99215956	99216100	strongHypo	-0.402	5.78e-08
NC_019459.2	99401124	99401390	strongHyper	0.324	6.53e-05
NC_019459.2	100200999	100201196	strongHypo	-0.5	5.76e-12
NC_019459.2	100285192	100285225	strongHypo	-0.337	3.62e-12
NC_019459.2	100353945	100354125	strongHyper	0.567	1.48e-18
NC_019459.2	100379888	100380016	strongHyper	0.37	4.05e-05
NC_019459.2	100528508	100528577	strongHypo	-0.34	2.18e-05
NC_019459.2	100658197	100658265	strongHypo	-0.39	3.18e-07
NC_019459.2	101134672	101134729	strongHyper	0.383	1.03e-06
NC_019459.2	101162308	101162641	strongHyper	0.311	5.61e-07
NC_019459.2	101296477	101296685	strongHyper	0.331	7.41e-11
NC_019459.2	101952522	101952738	strongHyper	0.412	1.6e-13
NC_019459.2	101955840	101956017	strongHypo	-0.447	1.41e-08
NC_019459.2	101965165	101965196	strongHypo	-0.401	3.37e-08
NC_019459.2	102225948	102226121	strongHypo	-0.549	1.06e-17
NC_019459.2	102431893	102432151	strongHyper	0.414	1.61e-07
NC_019459.2	102505129	102505242	strongHyper	0.462	5.87e-07
NC_019459.2	102995248	102995412	strongHypo	-0.367	2.61e-05
NC_019459.2	103229666	103229977	strongHypo	-0.475	0.00022
NC_019459.2	103394981	103395006	strongHyper	0.46	1.29e-09
NC_019459.2	103657168	103657343	strongHypo	-0.301	6.29e-06
NC_019459.2	103758667	103758738	strongHyper	0.484	5.68e-13
NC_019459.2	103773554	103773604	strongHypo	-0.388	1.46e-06
NC_019459.2	103844272	103844728	strongHypo	-0.349	3.14e-09
NC_019459.2	103994060	103994258	strongHypo	-0.308	3.1e-06
NC_019459.2	104907342	104907351	strongHyper	0.486	1.33e-09
NC_019459.2	105001414	105001672	strongHypo	-0.432	6.93e-08
NC_019459.2	105070610	105070745	strongHyper	0.46	1.02e-08
NC_019459.2	105080611	105080735	strongHyper	0.584	2.56e-09
NC_019459.2	105945995	105946206	strongHypo	-0.393	0.000121
NC_019459.2	106341227	106341312	strongHyper	0.312	1.38e-09
NC_019459.2	106346802	106346810	strongHyper	0.364	6.24e-07
NC_019459.2	106359126	106359136	strongHyper	0.481	4e-06
NC_019459.2	106622989	106623195	strongHyper	0.306	3.03e-06
NC_019459.2	106667178	106667185	strongHyper	0.474	3.17e-10
NC_019459.2	106746787	106747014	strongHyper	0.552	3.32e-15
NC_019459.2	106781674	106781774	strongHyper	0.602	2.16e-11
NC_019459.2	106784401	106784554	strongHyper	0.303	8.6e-06
NC_019459.2	106846732	106846957	strongHyper	0.423	2.26e-09
NC_019459.2	107151581	107151594	strongHypo	-0.331	1.41e-06
NC_019459.2	107445143	107445376	strongHyper	0.355	1.28e-06
NC_019459.2	107636379	107636549	strongHyper	0.323	2.89e-09
NC_019459.2	107687539	107687622	strongHypo	-0.392	1.84e-07
NC_019459.2	107993732	107993757	strongHypo	-0.609	1.52e-09
NC_019459.2	107998703	107999047	strongHyper	0.377	1.68e-09
NC_019459.2	108019539	108019604	strongHypo	-0.684	4.43e-14
NC_019459.2	108025990	108026231	strongHypo	-0.425	7.26e-08
NC_019459.2	108145263	108145388	strongHyper	0.346	1.68e-05
NC_019459.2	108278734	108278995	strongHypo	-0.433	1.17e-06
NC_019459.2	108518773	108518807	strongHypo	-0.406	5.98e-06
NC_019459.2	108853424	108853702	strongHypo	-0.315	2.85e-06
NC_019459.2	109124589	109124738	strongHypo	-0.358	2.15e-06
NC_019459.2	109502310	109502383	strongHypo	-0.476	6.05e-07
NC_019459.2	109733465	109733473	strongHypo	-0.464	9.26e-06
NC_019459.2	110082432	110082604	strongHyper	0.447	8.35e-12
NC_019459.2	110118912	110118972	strongHyper	0.684	2.02e-11
NC_019459.2	110147205	110147287	strongHyper	0.324	1.07e-06
NC_019459.2	110344656	110344724	strongHyper	0.333	7.04e-05
NC_019459.2	110360014	110360032	strongHyper	0.446	2.08e-09
NC_019459.2	110511108	110511193	strongHypo	-0.394	6.49e-14
NC_019459.2	110521763	110522386	strongHypo	-0.352	4.06e-11
NC_019459.2	110547282	110547522	strongHypo	-0.391	4.99e-11
NC_019459.2	110604259	110604505	strongHypo	-0.317	0.00012
NC_019459.2	110708600	110708949	strongHypo	-0.31	0.000832
NC_019459.2	111284481	111284493	strongHypo	-0.586	1.45e-13
NC_019459.2	112600974	112600982	strongHypo	-0.591	5.81e-10
NC_019459.2	112865498	112865552	strongHyper	0.533	1.41e-08
NC_019459.2	112929108	112929510	strongHypo	-0.37	5.94e-10
NC_019459.2	113020181	113020380	strongHypo	-0.319	0.00101
NC_019459.2	113043616	113043844	strongHypo	-0.493	3.65e-08
NC_019459.2	113088161	113088376	strongHypo	-0.367	1.08e-05
NC_019459.2	113130862	113130899	strongHypo	-0.416	4.44e-08
NC_019459.2	113705503	113705536	strongHyper	0.554	2.56e-11
NC_019459.2	113743207	113743251	strongHypo	-0.334	3.12e-07
NC_019459.2	114551322	114551332	strongHyper	0.601	1.51e-10
NC_019459.2	114569503	114569585	strongHyper	0.445	2.77e-07
NC_019459.2	114807163	114807444	strongHyper	0.499	3.36e-07
NC_019459.2	115488363	115488371	strongHypo	-0.433	3.95e-06
NC_019459.2	115813590	115813601	strongHyper	0.456	1.27e-07
NC_019459.2	116100253	116100263	strongHypo	-0.324	6.98e-05
NC_019459.2	116374808	116375012	strongHyper	0.432	4.96e-07
NC_019459.2	116889703	116889874	strongHypo	-0.413	3.43e-08
NC_019459.2	117605929	117605949	strongHyper	0.629	4.19e-11
NC_019459.2	117611033	117611156	strongHypo	-0.74	3.63e-18
NC_019459.2	117625450	117625467	strongHypo	-0.528	1.56e-13
NC_019459.2	117632754	117633186	strongHypo	-0.361	8.01e-30
NC_019459.2	117635549	117635708	strongHypo	-0.562	5.16e-19
NC_019459.2	117690192	117690317	strongHyper	0.544	3.15e-11
NC_019459.2	117707248	117707276	strongHyper	0.393	5.77e-09
NC_019459.2	117923798	117923989	strongHyper	0.45	4.81e-11
NC_019459.2	118337330	118337504	strongHyper	0.324	0.00182
NC_019459.2	118365019	118365246	strongHypo	-0.501	3.66e-10
NC_019459.2	118376908	118377176	strongHypo	-0.403	4.04e-11
NC_019459.2	118465340	118465418	strongHyper	0.513	2.06e-08
NC_019459.2	118495132	118495469	strongHyper	0.352	2.07e-07
NC_019459.2	118514664	118514895	strongHyper	0.339	3.63e-06
NC_019459.2	118540104	118540174	strongHyper	0.396	1.16e-05
NC_019459.2	118567668	118567811	strongHypo	-0.411	2.15e-08
NC_019459.2	118688969	118689270	strongHypo	-0.525	2.59e-12
NC_019459.2	118726109	118726340	strongHypo	-0.306	1.57e-09
NC_019459.2	118904008	118904059	strongHypo	-0.423	3.63e-11
NC_019459.2	119112209	119112320	strongHypo	-0.43	3.46e-06
NC_019459.2	119301327	119301465	strongHyper	0.527	2.16e-16
NC_019459.2	119317296	119317474	strongHypo	-0.558	3.17e-11
NC_019459.2	119339951	119340126	strongHypo	-0.705	3.56e-14
NC_019459.2	119725851	119726049	strongHyper	0.372	6.88e-07
NC_019459.2	119858888	119859082	strongHyper	0.371	1.49e-05
NC_019459.2	119923101	119923570	strongHyper	0.411	8.74e-14
NC_019459.2	119979245	119979375	strongHyper	0.408	1.97e-09
NC_019459.2	120073599	120073696	strongHyper	0.342	2.93e-05
NC_019459.2	120079823	120080014	strongHypo	-0.454	2.72e-08
NC_019459.2	120381682	120381818	strongHyper	0.567	3.27e-14
NC_019459.2	120589905	120589957	strongHypo	-0.347	4.91e-09
NC_019459.2	120653207	120653245	strongHypo	-0.449	4.93e-11
NC_019459.2	120760385	120760405	strongHypo	-0.482	1.38e-07
NC_019459.2	120804356	120804418	strongHypo	-0.485	2.01e-08
NC_019459.2	121041864	121042078	strongHypo	-0.386	1.08e-09
NC_019459.2	121127115	121127304	strongHypo	-0.416	3.29e-06
NC_019459.2	121490932	121491011	strongHypo	-0.382	2.86e-06
NC_019459.2	121641439	121641699	strongHypo	-0.605	2.99e-20
NC_019459.2	121647309	121647585	strongHypo	-0.301	2.41e-09
NC_019459.2	121668128	121668197	strongHypo	-0.598	7.74e-12
NC_019459.2	122500909	122501122	strongHypo	-0.357	1.05e-07
NC_019459.2	122857566	122857712	strongHypo	-0.41	1.39e-08
NC_019459.2	123237593	123237722	strongHypo	-0.437	1.25e-06
NC_019459.2	123246902	123247062	strongHypo	-0.485	6.03e-10
NC_019459.2	123339341	123339679	strongHypo	-0.309	7.8e-06
NC_019459.2	123347981	123348136	strongHypo	-0.311	5.22e-08
NC_019459.2	123626009	123626264	strongHyper	0.402	1.99e-10
NC_019459.2	124072788	124072953	strongHyper	0.562	1.36e-13
NC_019459.2	124198556	124198584	strongHypo	-0.524	1.72e-09
NC_019459.2	124461557	124461575	strongHyper	0.445	2.08e-06
NC_019459.2	124462059	124462269	strongHyper	0.365	2.83e-05
NC_019459.2	124775542	124775834	strongHypo	-0.372	3.91e-10
NC_019459.2	124916238	124916408	strongHypo	-0.39	6.23e-07
NC_019459.2	124937640	124937854	strongHypo	-0.349	4.63e-12
NC_019459.2	124942633	124942747	strongHypo	-0.445	7.79e-08
NC_019459.2	125460645	125460689	strongHypo	-0.388	5.51e-07
NC_019459.2	125467487	125467673	strongHypo	-0.394	1.28e-05
NC_019459.2	125598214	125598319	strongHypo	-0.37	6.37e-11
NC_019459.2	125675893	125675905	strongHypo	-0.35	1.75e-05
NC_019459.2	125724341	125724412	strongHyper	0.38	1.5e-06
NC_019459.2	126049898	126050047	strongHyper	0.501	2.13e-11
NC_019459.2	126119008	126119144	strongHyper	0.539	8.88e-15
NC_019459.2	126123453	126123581	strongHyper	0.532	1.26e-13
NC_019459.2	126143791	126144086	strongHyper	0.426	3.34e-09
NC_019459.2	126149653	126149689	strongHyper	0.689	2.59e-14
NC_019459.2	126157364	126157577	strongHyper	0.345	1.2e-06
NC_019459.2	126163582	126163859	strongHyper	0.386	1.54e-08
NC_019459.2	126199381	126199436	strongHyper	0.463	1.34e-05
NC_019459.2	126224403	126224426	strongHyper	0.359	0.000671
NC_019459.2	126463344	126463647	strongHypo	-0.46	5.57e-07
NC_019459.2	126525132	126525414	strongHypo	-0.352	4.31e-09
NC_019459.2	126680013	126680209	strongHypo	-0.303	8.79e-06
NC_019459.2	126708712	126708769	strongHyper	0.466	1.66e-06
NC_019459.2	127039973	127040041	strongHyper	0.338	6.21e-06
NC_019459.2	127167126	127167260	strongHypo	-0.512	8.91e-12
NC_019459.2	127168136	127168351	strongHypo	-0.309	4.59e-07
NC_019459.2	127233919	127234151	strongHypo	-0.587	3.05e-12
NC_019459.2	127310167	127310392	strongHypo	-0.319	6.2e-06
NC_019459.2	127412483	127412612	strongHypo	-0.476	1.59e-08
NC_019459.2	127417617	127417656	strongHyper	0.548	1.54e-12
NC_019459.2	127706933	127706951	strongHyper	0.438	4.75e-11
NC_019459.2	127717262	127717446	strongHyper	0.387	1.42e-12
NC_019459.2	128566027	128566163	strongHyper	0.422	1.51e-06
NC_019459.2	128607507	128607697	strongHypo	-0.508	2.92e-08
NC_019459.2	128614816	128614872	strongHypo	-0.467	1.7e-06
NC_019459.2	128908318	128908503	strongHyper	0.505	2.86e-09
NC_019459.2	128939570	128939686	strongHypo	-0.528	2.44e-07
NC_019459.2	128972669	128972961	strongHyper	0.371	1.62e-05
NC_019459.2	129155381	129155412	strongHyper	0.506	4.1e-06
NC_019459.2	129322197	129322305	strongHyper	0.61	4.4e-16
NC_019459.2	129533942	129534076	strongHyper	0.487	1.18e-13
NC_019459.2	129818089	129818145	strongHyper	0.37	2.87e-08
NC_019459.2	129973260	129973531	strongHyper	0.305	1.46e-05
NC_019459.2	130081773	130081802	strongHypo	-0.602	1.43e-08
NC_019459.2	130142864	130143017	strongHypo	-0.334	1.18e-10
NC_019459.2	130147579	130147655	strongHypo	-0.317	1.01e-05
NC_019459.2	130237406	130237548	strongHypo	-0.322	9.29e-10
NC_019459.2	130240870	130240904	strongHypo	-0.67	3.44e-11
NC_019459.2	130298217	130298251	strongHyper	0.62	4.26e-08
NC_019459.2	130404489	130404656	strongHyper	0.317	2.16e-11
NC_019459.2	130457375	130457389	strongHypo	-0.371	2.03e-06
NC_019459.2	130535328	130535551	strongHyper	0.39	1.6e-06
NC_019459.2	130703640	130703673	strongHypo	-0.401	6.1e-08
NC_019459.2	130822099	130822255	strongHyper	0.321	7.44e-06
NC_019459.2	131016804	131016817	strongHypo	-0.494	3.77e-08
NC_019459.2	131085806	131086054	strongHypo	-0.432	7.17e-07
NC_019459.2	131910198	131910223	strongHypo	-0.406	6.58e-09
NC_019459.2	132043800	132043930	strongHypo	-0.349	1.42e-08
NC_019459.2	132694786	132694887	strongHyper	0.387	1.45e-07
NC_019459.2	132825838	132825918	strongHypo	-0.353	3.85e-05
NC_019459.2	132904732	132904807	strongHypo	-0.339	5.3e-09
NC_019459.2	132964613	132964794	strongHyper	0.456	4.16e-18
NC_019459.2	133038635	133038916	strongHypo	-0.411	7.79e-08
NC_019459.2	133040742	133040844	strongHypo	-0.624	1.21e-12
NC_019459.2	133124752	133124890	strongHypo	-0.408	1.79e-06
NC_019459.2	133139201	133139206	strongHyper	0.421	2.09e-06
NC_019459.2	133557031	133557067	strongHyper	0.403	1.02e-16
[truncated: 10,201 more rows]

## Sheet: CHG
Table S8 Differential methylated regions in the LPB+ vs. LPBB group
Seqnames	Start	End	Meth_direction	MethDif	P
NC_019458.2	110812892	110813101	strongHypo	-0.242	0

## Sheet: CHH
Table S8 Differential methylated regions in the LPB+ vs. LPBB group
Seqnames	Start	End	Meth_direction	MethDif	P
NC_019458.2	110812895	110813080	strongHypo	-0.232	4.21e-308
NC_019458.2	191662599	191662713	strongHypo	-0.216	5.15e-14
NC_019458.2	268031755	268031794	strongHypo	-0.236	1.6e-11
NC_019458.2	269052964	269053250	strongHypo	-0.222	8.12e-12
NC_019458.2	270884437	270884444	strongHyper	0.22	5.41e-12
NC_019462.2	64483887	64484012	strongHyper	0.221	1.19e-12
NC_019462.2	70464775	70464789	strongHyper	0.364	2.26e-05
NC_019466.2	15660878	15660888	strongHypo	-0.343	1.29e-10
NC_019475.2	14238979	14239005	strongHyper	0.242	2.21e-05
NC_019475.2	50601254	50601275	strongHypo	-0.235	2.07e-12
NC_019478.2	29757532	29757559	strongHyper	0.212	7.55e-06
NC_019479.2	8042542	8042592	strongHypo	-0.211	2.83e-06
NC_019481.2	24439357	24439370	strongHypo	-0.452	1.57e-08
NC_019483.2	41233930	41233947	strongHyper	0.286	5.77e-07
