# Supplementary material for: Integrative Genome-Wide DNA Methylome and Transcriptome Analysis of Ovaries from Hu Sheep with High and Low Prolific
Source: Front Cell Dev Biol. 2022 Feb 3;10:820558. doi: 10.3389/fcell.2022.820558 (PMC8850840; doi:10.3389/fcell.2022.820558)
Supplement: Supplementary file 2 [file DataSheet1.ZIP › Revised Supplemental Table S1-S17/Table S8.xls]

## Sheet: Sheet1
Table S8 Common of differentially methylated genes among all three comparison groups
Seqnames	Start	End	Meth_direction	MethDif	P	Annotation	GeneId	GO_annotation	KEGG_pathway
NC_019458.2	93025707	93025719	strongHyper	0.508	2.16e-12	Intron (rna1960/gene1001, intron 11 of 11)	gene1001	--	--
NC_019458.2	93145905	93145938	strongHyper	0.615	2.1e-09	Distal Intergenic	gene1002	Molecular Function: receptor activity (GO:0004872);; Cellular Component: extracellular region (GO:0005576);; Cellular Component: external side of plasma membrane (GO:0009897);; Cellular Component: cytoplasmic side of plasma membrane (GO:0009898);; Cellular Component: integral component of membrane (GO:0016021);; Molecular Function: protein homodimerization activity (GO:0042803);; Cellular Compone…	Hematopoietic cell lineage(ko04640);Cell adhesion molecules (CAMs)(ko04514)
NC_019462.2	60144195	60144214	strongHyper	0.355	1.35e-12	Distal Intergenic	gene10022	Cellular Component: endoplasmic reticulum (GO:0005783);; Molecular Function: L-alanine transmembrane transporter activity (GO:0015180);; Molecular Function: glycine transmembrane transporter activity (GO:0015187);; Molecular Function: L-proline transmembrane transporter activity (GO:0015193);; Biological Process: proton transport (GO:0015992);; Cellular Component: integral component of membrane (…	--
NC_019458.2	93252467	93252487	strongHyper	0.345	0.000312	Distal Intergenic	gene1003	Biological Process: lipid particle organization (GO:0034389);;	--
NC_019462.2	61861893	61861911	strongHypo	-0.339	3.18e-07	Distal Intergenic	gene10035	Molecular Function: ionotropic glutamate receptor activity (GO:0004970);; Molecular Function: extracellular-glutamate-gated ion channel activity (GO:0005234);; Biological Process: ion transport (GO:0006811);; Biological Process: synaptic transmission (GO:0007268);; Biological Process: long-term memory (GO:0007616);; Cellular Component: synaptic vesicle (GO:0008021);; Cellular Component: cell surf…	Amphetamine addiction(ko05031);Amyotrophic lateral sclerosis (ALS)(ko05014);Long-term depression(ko04730);Circadian entrainment(ko04713);Dopaminergic synapse(ko04728);Neuroactive ligand-receptor interaction(ko04080);Nicotine addiction(ko05033);cAMP signaling pathway(ko04024);Retrograde endocannabinoid signaling(ko04723);Glutamatergic synapse(ko04724);Long-term potentiation(ko04720)
NC_019462.2	62609052	62609390	strongHyper	0.344	7.15e-12	Distal Intergenic	gene10037	--	--
NC_019462.2	62918757	62918767	strongHypo	-0.392	2.35e-05	Distal Intergenic	gene10039	Molecular Function: polypeptide N-acetylgalactosaminyltransferase activity (GO:0004653);; Cellular Component: Golgi apparatus (GO:0005794);; Biological Process: protein O-linked glycosylation (GO:0006493);; Cellular Component: integral component of membrane (GO:0016021);;	Mucin type O-Glycan biosynthesis(ko00512)
NC_019462.2	63774890	63774943	strongHyper	0.304	2.03e-05	Distal Intergenic	gene10048	Molecular Function: structural constituent of ribosome (GO:0003735);; Cellular Component: mitochondrion (GO:0005739);; Biological Process: translation (GO:0006412);; Cellular Component: large ribosomal subunit (GO:0015934);;	Ribosome(ko03010)
NC_019462.2	64157808	64157867	strongHypo	-0.512	1.41e-08	Distal Intergenic	gene10051	Cellular Component: sarcoglycan complex (GO:0016012);; Cellular Component: integral component of membrane (GO:0016021);;	Hypertrophic cardiomyopathy (HCM)(ko05410);Dilated cardiomyopathy(ko05414);Arrhythmogenic right ventricular cardiomyopathy (ARVC)(ko05412);Viral myocarditis(ko05416)
NC_019462.2	65409687	65409831	strongHyper	0.446	7.58e-07	Intron (rna18456/gene10051, intron 9 of 10)	gene10054	--	--
NC_019462.2	66643909	66644150	strongHyper	0.531	6.93e-11	Intron (rna18494/gene10073, intron 6 of 10)	gene10073	Cellular Component: Golgi-associated vesicle (GO:0005798);; Cellular Component: trans-Golgi network (GO:0005802);; Biological Process: endocytosis (GO:0006897);; Molecular Function: lipid binding (GO:0008289);; Cellular Component: membrane (GO:0016020);; Cellular Component: clathrin-coated vesicle (GO:0030136);; Molecular Function: clathrin binding (GO:0030276);; Cellular Component: perinuclear r…	--
NC_019462.2	68524585	68524735	strongHypo	-0.305	2.44e-06	Distal Intergenic	gene10084	Biological Process: blood vessel remodeling (GO:0001974);; Biological Process: response to amphetamine (GO:0001975);; Biological Process: vasoconstriction of artery involved in baroreceptor response to lowering of systemic arterial blood pressure (GO:0001987);; Biological Process: positive regulation of heart rate by epinephrine-norepinephrine (GO:0001996);; Biological Process: positive regulatio…	cGMP-PKG signaling pathway(ko04022);Calcium signaling pathway(ko04020);Vascular smooth muscle contraction(ko04270);Adrenergic signaling in cardiomyocytes(ko04261);Neuroactive ligand-receptor interaction(ko04080);Salivary secretion(ko04970)
NC_019462.2	69313694	69314222	strongHyper	0.31	1.41e-11	Distal Intergenic	gene10094	Cellular Component: nucleus (GO:0005634);; Cellular Component: cytoplasm (GO:0005737);; Biological Process: DNA repair (GO:0006281);; Biological Process: chromosome segregation (GO:0007059);; Biological Process: mitotic nuclear division (GO:0007067);; Molecular Function: SH3 domain binding (GO:0017124);; Biological Process: chromosome organization (GO:0051276);; Biological Process: cell division …	Cell cycle(ko04110);HTLV-I infection(ko05166);Oocyte meiosis(ko04114)
NC_019462.2	69462047	69462129	strongHyper	0.375	4.85e-06	Intron (rna18539/gene10096, intron 1 of 20)	gene10096	--	--
NC_019462.2	70300279	70300314	strongHypo	-0.462	5.86e-09	Intron (rna18541/gene10097, intron 4 of 9)	gene10097	Molecular Function: GABA-A receptor activity (GO:0004890);; Molecular Function: extracellular ligand-gated ion channel activity (GO:0005230);; Molecular Function: chloride channel activity (GO:0005254);; Cellular Component: plasma membrane (GO:0005886);; Biological Process: ion transport (GO:0006811);; Biological Process: sensory perception of sound (GO:0007605);; Cellular Component: cell junctio…	Morphine addiction(ko05032);GABAergic synapse(ko04727);Neuroactive ligand-receptor interaction(ko04080);Nicotine addiction(ko05033);Retrograde endocannabinoid signaling(ko04723);Serotonergic synapse(ko04726)
NC_019462.2	72101495	72101578	strongHypo	-0.362	4.45e-08	Distal Intergenic	gene10107	Cellular Component: nucleus (GO:0005634);; Biological Process: mitotic nuclear division (GO:0007067);; Biological Process: cell division (GO:0051301);;	MicroRNAs in cancer(ko05206);p53 signaling pathway(ko04115)
NC_019462.2	72538191	72538381	strongHyper	0.376	8.93e-14	Distal Intergenic	gene10110	Cellular Component: nucleus (GO:0005634);; Cellular Component: mitochondrion (GO:0005739);; Biological Process: S-adenosylmethionine biosynthetic process (GO:0006556);; Biological Process: one-carbon metabolic process (GO:0006730);; Molecular Function: dTDP-4-dehydrorhamnose reductase activity (GO:0008831);; Biological Process: extracellular polysaccharide biosynthetic process (GO:0045226);; Cell…	Cysteine and methionine metabolism(ko00270);Biosynthesis of amino acids(ko01230)
NC_019462.2	74713827	74713904	strongHyper	0.441	1.59e-23	Distal Intergenic	gene10115	Molecular Function: receptor binding (GO:0005102);; Cellular Component: integral component of plasma membrane (GO:0005887);; Biological Process: signal transduction (GO:0007165);;	--
NC_019462.2	76693785	76693827	strongHypo	-0.527	3.67e-08	Distal Intergenic	gene10116	Molecular Function: receptor binding (GO:0005102);; Cellular Component: integral component of plasma membrane (GO:0005887);; Cellular Component: cell-cell junction (GO:0005911);; Biological Process: heterophilic cell-cell adhesion via plasma membrane cell adhesion molecules (GO:0007157);; Biological Process: axon guidance (GO:0007411);; Biological Process: calcium-mediated signaling using intrace…	--
NC_019462.2	77400780	77401160	strongHyper	0.355	2.54e-07	Intron (rna18565/gene10116, intron 11 of 28)	gene10119	--	Hippo signaling pathway(ko04390)
NC_019458.2	94421455	94421669	strongHyper	0.306	3.3e-12	Intron (rna1991/gene1014, intron 4 of 43)	gene1013	Cellular Component: nucleolus (GO:0005730);; Cellular Component: nuclear membrane (GO:0031965);;	Ribosome biogenesis in eukaryotes(ko03008)
NC_019458.2	94625325	94625391	strongHypo	-0.359	0.000203	Intron (rna1989/gene1014, intron 47 of 48)	gene1014	Cellular Component: nucleus (GO:0005634);; Cellular Component: cytoplasm (GO:0005737);; Cellular Component: sperm flagellum (GO:0036126);;	--
NC_019462.2	79953648	79954085	strongHypo	-0.671	2.11e-40	Distal Intergenic	gene10149	--	--
NC_019462.2	80464787	80464874	strongHypo	-0.35	1.24e-09	Distal Intergenic	gene10153	Molecular Function: calcium ion binding (GO:0005509);; Molecular Function: hyaluronic acid binding (GO:0005540);; Cellular Component: proteinaceous extracellular matrix (GO:0005578);; Cellular Component: extracellular space (GO:0005615);; Biological Process: cell adhesion (GO:0007155);; Biological Process: heart development (GO:0007507);; Biological Process: glial cell migration (GO:0008347);; Mo…	Cell adhesion molecules (CAMs)(ko04514)
NC_019462.2	81390312	81390384	strongHypo	-0.508	2.07e-13	Intron (rna18618/gene10156, intron 9 of 10)	gene10156	Molecular Function: calcium ion binding (GO:0005509);; Biological Process: positive regulation of cell-substrate adhesion (GO:0010811);; Cellular Component: extracellular vesicular exosome (GO:0070062);;	--
NC_019462.2	83256105	83256328	strongHypo	-0.52	2.48e-07	Distal Intergenic	gene10165	Biological Process: cytokinesis (GO:0000910);; Biological Process: vasculogenesis (GO:0001570);; Cellular Component: ruffle (GO:0001726);; Molecular Function: glycoprotein binding (GO:0001948);; Biological Process: negative regulation of cell-matrix adhesion (GO:0001953);; Molecular Function: Ras GTPase activator activity (GO:0005099);; Molecular Function: receptor binding (GO:0005102);; Molecula…	Axon guidance(ko04360);Ras signaling pathway(ko04014);MAPK signaling pathway(ko04010)
NC_019462.2	84393917	84394112	strongHyper	0.327	7.8e-07	Distal Intergenic	gene10166	Biological Process: regulation of cyclin-dependent protein serine/threonine kinase activity (GO:0000079);; Biological Process: regulation of transcription, DNA-templated (GO:0006355);; Biological Process: transcription from RNA polymerase II promoter (GO:0006366);; Molecular Function: DNA-dependent ATPase activity (GO:0008094);; Molecular Function: RNA polymerase II carboxy-terminal domain kinase…	Nucleotide excision repair(ko03420);Cell cycle(ko04110);Basal transcription factors(ko03022)
NC_019458.2	95263218	95263226	strongHypo	-0.429	3.77e-08	Distal Intergenic	gene1017	Biological Process: negative regulation of transcription from RNA polymerase II promoter (GO:0000122);; Molecular Function: transcription regulatory region sequence-specific DNA binding (GO:0000976);; Molecular Function: RNA polymerase II transcription corepressor activity (GO:0001106);; Molecular Function: sequence-specific DNA binding transcription factor activity (GO:0003700);; Molecular Funct…	--
NC_019462.2	85602532	85602756	strongHypo	-0.349	9.94e-17	Intron (rna18642/gene10175, intron 8 of 10)	gene10175	Biological Process: negative regulation of transcription from RNA polymerase II promoter (GO:0000122);; Biological Process: MAPK cascade (GO:0000165);; Molecular Function: RNA polymerase II regulatory region sequence-specific DNA binding (GO:0000977);; Molecular Function: RNA polymerase II core promoter sequence-specific DNA binding transcription factor activity (GO:0000983);; Molecular Function:…	cGMP-PKG signaling pathway(ko04022);Oxytocin signaling pathway(ko04921);Transcriptional misregulation in cancer(ko05202);MAPK signaling pathway(ko04010)
NC_019462.2	86600849	86600878	strongHyper	0.308	2.38e-07	Distal Intergenic	gene10180	Molecular Function: RNA binding (GO:0003723);; Molecular Function: RNA-directed DNA polymerase activity (GO:0003964);; Molecular Function: aspartic-type endopeptidase activity (GO:0004190);; Molecular Function: RNA-DNA hybrid ribonuclease activity (GO:0004523);; Biological Process: RNA-dependent DNA replication (GO:0006278);; Biological Process: proteolysis (GO:0006508);; Biological Process: DNA …	--
NC_019462.2	87440158	87440212	strongHypo	-0.491	9.27e-13	Intron (rna18665/gene10187, intron 11 of 90)	gene10187	Cellular Component: stereocilia ankle link complex (GO:0002142);; Molecular Function: G-protein coupled receptor activity (GO:0004930);; Molecular Function: calcium ion binding (GO:0005509);; Cellular Component: cytoplasm (GO:0005737);; Cellular Component: plasma membrane (GO:0005886);; Biological Process: neuropeptide signaling pathway (GO:0007218);; Biological Process: visual perception (GO:000…	--
NC_019462.2	87836614	87836657	strongHyper	0.383	0.000298	Intron (rna18665/gene10187, intron 86 of 90)	gene10189	Cellular Component: cytoplasm (GO:0005737);; Biological Process: negative regulation of heat generation (GO:0031651);; Molecular Function: beta-3 adrenergic receptor binding (GO:0031699);; Biological Process: negative regulation of multicellular organismal metabolic process (GO:0044252);; Biological Process: fat pad development (GO:0060613);; Biological Process: positive regulation of adrenergic …	--
NC_019462.2	89202898	89203146	strongHyper	0.354	1.1e-06	Distal Intergenic	gene10192	Molecular Function: magnesium ion binding (GO:0000287);; Molecular Function: non-membrane spanning protein tyrosine kinase activity (GO:0004715);; Molecular Function: ATP binding (GO:0005524);; Cellular Component: nucleolus (GO:0005730);; Biological Process: DNA damage induced protein phosphorylation (GO:0006975);; Molecular Function: protein C-terminus binding (GO:0008022);; Molecular Function: …	Pathways in cancer(ko05200);ErbB signaling pathway(ko04012);Chronic myeloid leukemia(ko05220);Cell cycle(ko04110);Neurotrophin signaling pathway(ko04722);Axon guidance(ko04360);MicroRNAs in cancer(ko05206);Ras signaling pathway(ko04014);Viral myocarditis(ko05416)
NC_019462.2	90805668	90805682	strongHypo	-0.519	5.65e-11	Intron (rna18687/gene10197, intron 1 of 19)	gene10195	--	--
NC_019462.2	92360655	92360671	strongHyper	0.637	1.24e-15	Intron (rna18728/gene10215, intron 11 of 11)	gene10216	Cellular Component: cytoplasm (GO:0005737);; Molecular Function: electron carrier activity (GO:0009055);; Molecular Function: protein disulfide oxidoreductase activity (GO:0015035);; Molecular Function: transferase activity (GO:0016740);; Biological Process: electron transport chain (GO:0022900);; Biological Process: cell redox homeostasis (GO:0045454);; Molecular Function: glutathione-homocystin…	--
NC_019462.2	92858240	92858245	strongHyper	0.58	6.49e-12	Intron (rna18735/gene10219, intron 2 of 3)	gene10219	--	--
NC_019462.2	92949030	92949090	strongHypo	-0.425	2.18e-09	3' UTR	gene10222	Molecular Function: serine-type endopeptidase activity (GO:0004252);; Cellular Component: extracellular space (GO:0005615);; Cellular Component: Golgi apparatus (GO:0005794);; Biological Process: proteolysis (GO:0006508);; Biological Process: peptide hormone processing (GO:0016486);; Cellular Component: transport vesicle (GO:0030133);; Biological Process: peptide biosynthetic process (GO:0043043)…	--
NC_019462.2	94996155	94996324	strongHypo	-0.422	1.17e-08	Distal Intergenic	gene10234	--	--
NC_019462.2	95443187	95443208	strongHypo	-0.426	1.72e-07	Distal Intergenic	gene10236	Molecular Function: DNA binding (GO:0003677);; Molecular Function: helicase activity (GO:0004386);; Molecular Function: ATP binding (GO:0005524);; Cellular Component: nucleus (GO:0005634);; Biological Process: chromatin remodeling (GO:0006338);; Molecular Function: methylated histone binding (GO:0035064);;	--
NC_019462.2	96810521	96810613	strongHypo	-0.487	1e-08	Distal Intergenic	gene10242	--	--
NC_019462.2	97284256	97284291	strongHyper	0.565	1.3e-18	Intron (rna18759/gene10244, intron 1 of 4)	gene10244	Biological Process: ganglioside biosynthetic process (GO:0001574);; Molecular Function: alpha-N-acetylneuraminate alpha-2,8-sialyltransferase activity (GO:0003828);; Biological Process: N-glycan processing (GO:0006491);; Cellular Component: integral component of Golgi membrane (GO:0030173);;	--
NC_019462.2	98358511	98358573	strongHypo	-0.557	4.09e-13	Distal Intergenic	gene10247	Molecular Function: transporter activity (GO:0005215);; Cellular Component: membrane (GO:0016020);;	--
NC_019462.2	98887006	98887157	strongHypo	-0.472	1.03e-09	Distal Intergenic	gene10251	Molecular Function: peptidylglycine monooxygenase activity (GO:0004504);; Molecular Function: peptidylamidoglycolate lyase activity (GO:0004598);; Molecular Function: copper ion binding (GO:0005507);; Biological Process: peptide metabolic process (GO:0006518);; Cellular Component: integral component of membrane (GO:0016021);; Cellular Component: transport vesicle membrane (GO:0030658);; Molecular…	--
NC_019462.2	99941866	99941884	strongHyper	0.397	9.77e-08	Distal Intergenic	gene10258	Molecular Function: NAD+ diphosphatase activity (GO:0000210);; Cellular Component: nucleus (GO:0005634);; Cellular Component: peroxisome (GO:0005777);; Biological Process: NADP catabolic process (GO:0006742);; Biological Process: NAD catabolic process (GO:0019677);; Molecular Function: NADH pyrophosphatase activity (GO:0035529);; Molecular Function: metal ion binding (GO:0046872);;	Peroxisome(ko04146);Nicotinate and nicotinamide metabolism(ko00760)
NC_019462.2	102023292	102023430	strongHyper	0.325	3.73e-06	Distal Intergenic	gene10266	Biological Process: regulation of cell-cell adhesion (GO:0022407);; Biological Process: retinal ganglion cell axon guidance (GO:0031290);; Cellular Component: anchored component of external side of plasma membrane (GO:0031362);; Biological Process: regulation of Rac GTPase activity (GO:0032314);; Biological Process: regulation of actin cytoskeleton organization (GO:0032956);; Molecular Function: …	Rap1 signaling pathway(ko04015);Axon guidance(ko04360);Ras signaling pathway(ko04014);PI3K-Akt signaling pathway(ko04151)
NC_019462.2	104760711	104760997	strongHyper	0.369	1.5e-08	Distal Intergenic	gene10267	--	--
NC_019462.2	104795758	104795765	strongHypo	-0.422	1.73e-06	Distal Intergenic	gene10268	Biological Process: microtubule cytoskeleton organization (GO:0000226);; Biological Process: mitotic cell cycle (GO:0000278);; Cellular Component: nuclear chromatin (GO:0000790);; Biological Process: regulation of protein phosphorylation (GO:0001932);; Molecular Function: non-membrane spanning protein tyrosine kinase activity (GO:0004715);; Molecular Function: epidermal growth factor receptor bin…	--
NC_019462.2	105394475	105394529	strongHyper	0.311	5.19e-07	Intron (rna18806/gene10268, intron 17 of 18)	gene10269	Molecular Function: ubiquitin-protein transferase activity (GO:0004842);; Cellular Component: cytoplasm (GO:0005737);; Cellular Component: plasma membrane (GO:0005886);; Molecular Function: zinc ion binding (GO:0008270);; Biological Process: regulation of protein kinase A signaling (GO:0010738);; Biological Process: protein ubiquitination (GO:0016567);; Molecular Function: protein kinase A cataly…	--
NC_019462.2	105815879	105815957	strongHyper	0.386	2.65e-05	Distal Intergenic	gene10271	Cellular Component: Golgi membrane (GO:0000139);; Biological Process: in utero embryonic development (GO:0001701);; Biological Process: liver development (GO:0001889);; Molecular Function: alpha-mannosidase activity (GO:0004559);; Biological Process: mannose metabolic process (GO:0006013);; Biological Process: N-glycan processing (GO:0006491);; Biological Process: mitochondrion organization (GO:0…	N-Glycan biosynthesis(ko00510)
NC_019463.2	1239807	1239971	strongHypo	-0.314	6.85e-05	Distal Intergenic	gene10291	Biological Process: protein polyubiquitination (GO:0000209);; Biological Process: antigen processing and presentation of peptide antigen via MHC class II (GO:0002495);; Molecular Function: ubiquitin-protein transferase activity (GO:0004842);; Cellular Component: lysosomal membrane (GO:0005765);; Cellular Component: endoplasmic reticulum membrane (GO:0005789);; Cellular Component: plasma membrane …	--
NC_019463.2	3301267	3301416	strongHyper	0.3	3.77e-08	Distal Intergenic	gene10298	Biological Process: eye development (GO:0001654);; Cellular Component: centrosome (GO:0005813);; Biological Process: smoothened signaling pathway (GO:0007224);; Biological Process: brain development (GO:0007420);; Biological Process: heart development (GO:0007507);; Biological Process: protein localization (GO:0008104);; Cellular Component: BBSome (GO:0034464);; Biological Process: fat cell diffe…	--
NC_019463.2	4210457	4210688	strongHypo	-0.436	2.82e-11	Intron (rna18861/gene10307, intron 1 of 5)	gene10307	Molecular Function: neuropeptide Y receptor activity (GO:0004983);; Biological Process: G-protein coupled receptor signaling pathway (GO:0007186);; Cellular Component: integral component of membrane (GO:0016021);;	--
NC_019463.2	4671688	4671769	strongHyper	0.385	1.56e-11	Intron (rna18866/gene10310, intron 1 of 13)	gene10310	Biological Process: mitotic cell cycle (GO:0000278);; Molecular Function: transcription regulatory region sequence-specific DNA binding (GO:0000976);; Cellular Component: nucleus (GO:0005634);; Biological Process: histone deacetylation (GO:0016575);; Biological Process: negative regulation of transcription, DNA-templated (GO:0045892);; Molecular Function: metal ion binding (GO:0046872);; Biologic…	--
NC_019463.2	5426559	5426604	strongHyper	0.395	2.91e-13	Distal Intergenic	gene10312	Biological Process: mitotic sister chromatid segregation (GO:0000070);; Cellular Component: kinetochore (GO:0000776);; Cellular Component: spindle pole (GO:0000922);; Cellular Component: nuclear pore (GO:0005643);; Cellular Component: cytosol (GO:0005829);; Molecular Function: protein homodimerization activity (GO:0042803);; Biological Process: negative regulation of apoptotic process (GO:0043066…	Cell cycle(ko04110);Progesterone-mediated oocyte maturation(ko04914);HTLV-I infection(ko05166);Oocyte meiosis(ko04114)
NC_019463.2	6389114	6389406	strongHyper	0.447	1.58e-09	Distal Intergenic	gene10319	Molecular Function: actin binding (GO:0003779);; Cellular Component: actin cytoskeleton (GO:0015629);; Cellular Component: Z disc (GO:0030018);; Molecular Function: telethonin binding (GO:0031433);;	--
NC_019463.2	7323439	7323783	strongHyper	0.39	4.31e-10	Distal Intergenic	gene10329	--	Glycosaminoglycan biosynthesis - heparan sulfate / heparin(ko00534)
NC_019463.2	7835627	7835708	strongHyper	0.338	7.52e-08	Distal Intergenic	gene10332	Cellular Component: integral component of membrane (GO:0016021);;	--
NC_019463.2	8746689	8747077	strongHypo	-0.373	2.17e-10	Distal Intergenic	gene10334	Biological Process: G2/M transition of mitotic cell cycle (GO:0000086);; Biological Process: neuron migration (GO:0001764);; Biological Process: regulation of heart rate by hormone (GO:0003064);; Cellular Component: mitochondrion (GO:0005739);; Cellular Component: cytosol (GO:0005829);; Cellular Component: kinesin complex (GO:0005871);; Biological Process: protein targeting (GO:0006605);; Molecul…	Cell cycle(ko04110);Neurotrophin signaling pathway(ko04722);Hippo signaling pathway(ko04390);Epstein-Barr virus infection(ko05169);Viral carcinogenesis(ko05203);PI3K-Akt signaling pathway(ko04151);Oocyte meiosis(ko04114)
NC_019463.2	10011942	10012018	strongHyper	0.322	6.91e-05	Distal Intergenic	gene10341	Molecular Function: [heparan sulfate]-glucosamine N-sulfotransferase activity (GO:0015016);; Molecular Function: deacetylase activity (GO:0019213);;	Glycosaminoglycan biosynthesis - heparan sulfate / heparin(ko00534)
NC_019463.2	10987344	10987571	strongHypo	-0.302	4.54e-08	Distal Intergenic	gene10342	Biological Process: protein localization to paranode region of axon (GO:0002175);; Biological Process: cytoskeleton organization (GO:0007010);; Biological Process: axon cargo transport (GO:0008088);; Biological Process: metabolic process (GO:0008152);; Molecular Function: transferase activity, transferring hexosyl groups (GO:0016758);; Biological Process: paranodal junction assembly (GO:0030913);…	Ether lipid metabolism(ko00565);Sphingolipid metabolism(ko00600)
NC_019463.2	11552925	11553123	strongHyper	0.314	5.43e-08	Distal Intergenic	gene10347	Biological Process: metabolic process (GO:0008152);; Molecular Function: sulfuric ester hydrolase activity (GO:0008484);;	--
NC_019463.2	12666033	12666106	strongHypo	-0.47	2.23e-08	Intron (rna18958/gene10351, intron 46 of 46)	gene10351	--	Proteoglycans in cancer(ko05205)
NC_019463.2	13138120	13138127	strongHypo	-0.517	1.28e-08	Intron (rna18985/gene10356, intron 25 of 29)	gene10357	Molecular Function: binding (GO:0005488);; Biological Process: cellular component movement (GO:0006928);; Biological Process: central nervous system development (GO:0007417);; Biological Process: locomotion (GO:0040011);; Biological Process: positive regulation of cellular process (GO:0048522);; Biological Process: neuron development (GO:0048666);;	--
NC_019463.2	13769867	13769889	strongHyper	0.345	8.02e-06	Distal Intergenic	gene10363	Cellular Component: integral component of membrane (GO:0016021);;	--
NC_019463.2	14360573	14360774	strongHyper	0.398	7.25e-10	Distal Intergenic	gene10367	Biological Process: negative regulation of transcription from RNA polymerase II promoter (GO:0000122);; Molecular Function: transcription regulatory region sequence-specific DNA binding (GO:0000976);; Molecular Function: RNA polymerase II core promoter proximal region sequence-specific DNA binding transcription factor activity involved in negative regulation of transcription (GO:0001078);; Molecu…	TGF-beta signaling pathway(ko04350)
NC_019463.2	16488684	16488974	strongHypo	-0.346	5.56e-08	Intron (rna19055/gene10385, intron 14 of 38)	gene10388	Cellular Component: mitochondrion (GO:0005739);; Molecular Function: transaminase activity (GO:0008483);; Molecular Function: pyridoxal phosphate binding (GO:0030170);; Molecular Function: ethanolamine-phosphate phospho-lyase activity (GO:0050459);;	Glycerophospholipid metabolism(ko00564)
NC_019463.2	16941406	16941568	strongHyper	0.415	4.24e-13	Distal Intergenic	gene10390	Molecular Function: structural constituent of ribosome (GO:0003735);; Biological Process: translation (GO:0006412);; Cellular Component: cytosolic large ribosomal subunit (GO:0022625);;	Ribosome(ko03010)
NC_019463.2	17472545	17472681	strongHyper	0.363	4.06e-06	Distal Intergenic	gene10395	Cellular Component: integral component of plasma membrane (GO:0005887);; Biological Process: sphingomyelin biosynthetic process (GO:0006686);; Cellular Component: integral component of Golgi membrane (GO:0030173);; Molecular Function: ceramide cholinephosphotransferase activity (GO:0047493);;	Sphingolipid signaling pathway(ko04071);Sphingolipid metabolism(ko00600)
NC_019463.2	18287791	18288080	strongHyper	0.39	3.24e-08	Intron (rna19097/gene10400, intron 1 of 3)	gene10400	Cellular Component: extracellular space (GO:0005615);; Biological Process: multicellular organismal development (GO:0007275);; Biological Process: negative regulation of canonical Wnt signaling pathway (GO:0090090);; Biological Process: positive regulation of canonical Wnt signaling pathway (GO:0090263);;	Wnt signaling pathway(ko04310)
NC_019463.2	20482783	20482800	strongHypo	-0.615	1.04e-09	Distal Intergenic	gene10414	Molecular Function: DNA binding (GO:0003677);; Biological Process: zygotic specification of dorsal/ventral axis (GO:0007352);; Molecular Function: zinc ion binding (GO:0008270);; Cellular Component: cytoplasmic membrane-bounded vesicle (GO:0016023);; Molecular Function: PDZ domain binding (GO:0030165);; Biological Process: negative regulation of Wnt signaling pathway (GO:0030178);;	Wnt signaling pathway(ko04310)
NC_019463.2	21214459	21214593	strongHypo	-0.486	6.24e-16	Distal Intergenic	gene10415	Molecular Function: tachykinin receptor activity (GO:0004995);; Cellular Component: plasma membrane (GO:0005886);; Biological Process: tachykinin receptor signaling pathway (GO:0007217);; Cellular Component: integral component of membrane (GO:0016021);;	Calcium signaling pathway(ko04020);Neuroactive ligand-receptor interaction(ko04080)
NC_019463.2	21769264	21769404	strongHypo	-0.764	4.69e-26	Intron (rna19135/gene10418, intron 38 of 48)	gene10419	Molecular Function: 3-hydroxybutyrate dehydrogenase activity (GO:0003858);; Cellular Component: cytoplasm (GO:0005737);; Biological Process: fatty acid beta-oxidation (GO:0006635);; Molecular Function: oxidoreductase activity, acting on the CH-CH group of donors, NAD or NADP as acceptor (GO:0016628);; Biological Process: siderophore biosynthetic process (GO:0019290);; Biological Process: heme met…	Butanoate metabolism(ko00650);Synthesis and degradation of ketone bodies(ko00072)
NC_019463.2	22361647	22361662	strongHyper	0.787	5.87e-34	Distal Intergenic	gene10427	Biological Process: negative regulation of transcription from RNA polymerase II promoter (GO:0000122);; Molecular Function: transcription regulatory region sequence-specific DNA binding (GO:0000976);; Biological Process: negative regulation of cytokine production (GO:0001818);; Molecular Function: sequence-specific DNA binding transcription factor activity (GO:0003700);; Cellular Component: nucle…	Prolactin signaling pathway(ko04917);Pathways in cancer(ko05200);HIF-1 signaling pathway(ko04066);Acute myeloid leukemia(ko05221);Chemokine signaling pathway(ko04062);Chronic myeloid leukemia(ko05220);Osteoclast differentiation(ko04380);Influenza A(ko05164);Legionellosis(ko05134);Inflammatory bowel disease (IBD)(ko05321);RIG-I-like receptor signaling pathway(ko04622);Adipocytokine signaling pathw…
NC_019463.2	22443464	22443558	strongHypo	-0.561	3.5e-14	Distal Intergenic	gene10430	Biological Process: zinc ion transport (GO:0006829);; Cellular Component: organelle membrane (GO:0031090);; Molecular Function: metal ion transmembrane transporter activity (GO:0046873);; Biological Process: transmembrane transport (GO:0055085);;	--
NC_019463.2	23063711	23063943	strongHypo	-0.365	7.37e-08	Distal Intergenic	gene10432	--	--
NC_019463.2	23443251	23443264	strongHyper	0.373	1.12e-11	Distal Intergenic	gene10435	Biological Process: G1/S transition of mitotic cell cycle (GO:0000082);; Molecular Function: calmodulin binding (GO:0005516);; Cellular Component: nucleus (GO:0005634);; Cellular Component: mitochondrion (GO:0005739);; Cellular Component: cytosol (GO:0005829);; Cellular Component: calcineurin complex (GO:0005955);; Biological Process: protein dephosphorylation (GO:0006470);; Biological Process: p…	cGMP-PKG signaling pathway(ko04022);Amphetamine addiction(ko05031);Osteoclast differentiation(ko04380);Amyotrophic lateral sclerosis (ALS)(ko05014);Oxytocin signaling pathway(ko04921);Alzheimer's disease(ko05010);Calcium signaling pathway(ko04020);Axon guidance(ko04360);Dopaminergic synapse(ko04728);MAPK signaling pathway(ko04010);Apoptosis(ko04210);VEGF signaling pathway(ko04370);Natural killer …
NC_019463.2	24050283	24050415	strongHyper	0.33	7.1e-08	Distal Intergenic	gene10438	--	--
NC_019463.2	25979353	25979416	strongHypo	-0.462	4.32e-06	3' UTR	gene10464	Cellular Component: integral component of membrane (GO:0016021);;	--
NC_019463.2	26236031	26236074	strongHyper	0.368	0.00016	Distal Intergenic	gene10467	--	--
NC_019463.2	26402086	26402237	strongHypo	-0.407	1.44e-09	Intron (rna19219/gene10467, intron 6 of 9)	gene10468	--	--
NC_019463.2	28374625	28374655	strongHyper	0.441	7.25e-09	Distal Intergenic	gene10470	Molecular Function: pyruvate dehydrogenase (acetyl-transferring) activity (GO:0004739);; Cellular Component: mitochondrion (GO:0005739);; Biological Process: acetyl-CoA biosynthetic process from pyruvate (GO:0006086);; Biological Process: glycolytic process (GO:0006096);; Biological Process: tricarboxylic acid cycle (GO:0006099);; Cellular Component: pyruvate dehydrogenase complex (GO:0045254);;	HIF-1 signaling pathway(ko04066);Carbon metabolism(ko01200);Pyruvate metabolism(ko00620);Glycolysis / Gluconeogenesis(ko00010);Central carbon metabolism in cancer(ko05230);Citrate cycle (TCA cycle)(ko00020)
NC_019463.2	28735763	28735788	strongHypo	-0.433	3.08e-08	Distal Intergenic	gene10471	Molecular Function: netrin receptor activity (GO:0005042);; Cellular Component: plasma membrane (GO:0005886);; Biological Process: signal transduction (GO:0007165);; Biological Process: brain development (GO:0007420);; Biological Process: regulation of cell migration (GO:0030334);; Biological Process: anterior/posterior axon guidance (GO:0033564);; Biological Process: positive regulation of apopt…	Axon guidance(ko04360)
NC_019463.2	30827925	30828057	strongHypo	-0.425	5.87e-16	Intron (rna19248/gene10486, intron 2 of 15)	gene10485	Biological Process: neuron migration (GO:0001764);; Cellular Component: nucleus (GO:0005634);; Biological Process: apoptotic process (GO:0006915);; Biological Process: axon guidance (GO:0007411);; Biological Process: cerebral cortex development (GO:0021987);; Molecular Function: chromatin DNA binding (GO:0031490);; Biological Process: inner ear morphogenesis (GO:0042472);; Biological Process: aud…	--
NC_019463.2	31965949	31966011	strongHyper	0.61	9.05e-18	Intron (rna19248/gene10486, intron 14 of 15)	gene10486	Molecular Function: ionotropic glutamate receptor activity (GO:0004970);; Molecular Function: extracellular-glutamate-gated ion channel activity (GO:0005234);; Biological Process: ion transport (GO:0006811);; Cellular Component: ionotropic glutamate receptor complex (GO:0008328);; Biological Process: regulation of neuron projection development (GO:0010975);; Cellular Component: cell junction (GO:…	Long-term depression(ko04730);Neuroactive ligand-receptor interaction(ko04080)
NC_019463.2	33741657	33741755	strongHyper	0.39	3.49e-09	Intron (rna19251/gene10489, intron 4 of 10)	gene10489	--	--
NC_019463.2	35473357	35473369	strongHyper	0.372	4.55e-05	Distal Intergenic	gene10496	--	--
NC_019463.2	35485088	35485231	strongHyper	0.664	7.61e-24	Distal Intergenic	gene10497	Molecular Function: DNA binding (GO:0003677);;	--
NC_019463.2	35831857	35832044	strongHypo	-0.413	1.22e-05	Intron (rna19271/gene10498, intron 8 of 24)	gene10500	Cellular Component: nucleus (GO:0005634);; Biological Process: nucleosome assembly (GO:0006334);;	--
NC_019463.2	36445473	36445703	strongHypo	-0.623	2.37e-18	Intron (rna19283/gene10506, intron 2 of 15)	gene10506	Molecular Function: ATP binding (GO:0005524);; Cellular Component: plasma membrane (GO:0005886);; Biological Process: ATP catabolic process (GO:0006200);; Biological Process: transport (GO:0006810);; Cellular Component: integral component of membrane (GO:0016021);; Molecular Function: ATPase activity (GO:0016887);; Molecular Function: protein homodimerization activity (GO:0042803);; Biological Pr…	Bile secretion(ko04976);ABC transporters(ko02010)
NC_019463.2	36540658	36540984	strongHypo	-0.448	5.12e-07	Intron (rna19289/gene10507, intron 13 of 18)	gene10507	Biological Process: branching involved in ureteric bud morphogenesis (GO:0001658);; Biological Process: embryonic placenta development (GO:0001892);; Biological Process: heart looping (GO:0001947);; Cellular Component: polycystin complex (GO:0002133);; Biological Process: detection of nodal flow (GO:0003127);; Molecular Function: receptor binding (GO:0005102);; Molecular Function: voltage-gated c…	--
NC_019463.2	36728886	36729008	strongHypo	-0.478	1.72e-10	Distal Intergenic	gene10509	Biological Process: negative regulation of bone mineralization (GO:0030502);;	--
NC_019463.2	36927731	36927899	strongHypo	-0.341	8.04e-08	Distal Intergenic	gene10513	Molecular Function: aminopeptidase activity (GO:0004177);; Cellular Component: nucleus (GO:0005634);; Cellular Component: mitochondrion (GO:0005739);; Biological Process: proteolysis (GO:0006508);; Molecular Function: metalloexopeptidase activity (GO:0008235);; Molecular Function: manganese ion binding (GO:0030145);;	Glutathione metabolism(ko00480);Arginine and proline metabolism(ko00330)
NC_019463.2	37110358	37110543	strongHyper	0.319	9.51e-10	Intron (rna19296/gene10515, intron 14 of 19)	gene10514	Molecular Function: actin binding (GO:0003779);; Biological Process: regulation of transcription, DNA-templated (GO:0006355);; Cellular Component: membrane (GO:0016020);; Cellular Component: mediator complex (GO:0016592);; Biological Process: stem cell maintenance (GO:0019827);; Cellular Component: cortical actin cytoskeleton (GO:0030864);; Biological Process: negative regulation of smooth muscle…	--
NC_019463.2	38148072	38148339	strongHyper	0.389	9.12e-15	Distal Intergenic	gene10520	Molecular Function: DNA binding (GO:0003677);;	--
NC_019463.2	38935139	38935268	strongHypo	-0.376	1.67e-09	Distal Intergenic	gene10527	Biological Process: metanephros development (GO:0001656);; Biological Process: ureteric bud development (GO:0001657);; Biological Process: in utero embryonic development (GO:0001701);; Biological Process: negative regulation of protein phosphorylation (GO:0001933);; Biological Process: cell migration involved in sprouting angiogenesis (GO:0002042);; Molecular Function: GTPase inhibitor activity (…	Axon guidance(ko04360)
NC_019463.2	40478331	40478530	strongHyper	0.366	1.48e-08	Intron (rna19330/gene10530, intron 8 of 8)	gene10530	Molecular Function: voltage-gated ion channel activity (GO:0005244);; Molecular Function: potassium channel activity (GO:0005267);; Molecular Function: calcium ion binding (GO:0005509);; Cellular Component: plasma membrane (GO:0005886);;	--
NC_019463.2	41642992	41643183	strongHyper	0.406	2.62e-08	Distal Intergenic	gene10539	Molecular Function: G-protein coupled receptor activity (GO:0004930);; Biological Process: neuropeptide signaling pathway (GO:0007218);; Cellular Component: external side of plasma membrane (GO:0009897);; Cellular Component: integral component of membrane (GO:0016021);;	--
NC_019463.2	41982543	41982586	strongHypo	-0.599	1.41e-09	Distal Intergenic	gene10541	Molecular Function: hydrolase activity, hydrolyzing O-glycosyl compounds (GO:0004553);; Biological Process: carbohydrate metabolic process (GO:0005975);;	Starch and sucrose metabolism(ko00500);Cyanoamino acid metabolism(ko00460)
NC_019463.2	42681816	42682073	strongHypo	-0.351	4.86e-06	Distal Intergenic	gene10542	Molecular Function: nucleotide binding (GO:0000166);; Molecular Function: RNA binding (GO:0003723);; Molecular Function: transcription factor binding (GO:0008134);; Biological Process: positive regulation of mitochondrion organization (GO:0010822);; Biological Process: response to muscle activity (GO:0014850);; Cellular Component: PML body (GO:0016605);; Molecular Function: ligand-dependent nucle…	Insulin signaling pathway(ko04910);Adipocytokine signaling pathway(ko04920);Huntington's disease(ko05016);AMPK signaling pathway(ko04152)
NC_019463.2	44073524	44073915	strongHypo	-0.461	1.58e-07	Distal Intergenic	gene10547	Biological Process: response to hypoxia (GO:0001666);; Molecular Function: superoxide dismutase activity (GO:0004784);; Molecular Function: copper ion binding (GO:0005507);; Cellular Component: extracellular space (GO:0005615);; Cellular Component: nucleus (GO:0005634);; Cellular Component: mitochondrion (GO:0005739);; Cellular Component: trans-Golgi network (GO:0005802);; Cellular Component: cyt…	--
NC_019463.2	46171125	46171339	strongHypo	-0.414	3.7e-06	Promoter (1-2kb)	gene10566	--	Calcium signaling pathway(ko04020)
NC_019463.2	46541965	46541999	strongHyper	0.625	5.78e-16	Distal Intergenic	gene10569	--	--
NC_019463.2	48758299	48758356	strongHypo	-0.472	1.09e-09	Distal Intergenic	gene10574	Molecular Function: calcium ion binding (GO:0005509);; Cellular Component: plasma membrane (GO:0005886);; Biological Process: homophilic cell adhesion via plasma membrane adhesion molecules (GO:0007156);; Cellular Component: integral component of membrane (GO:0016021);;	--
NC_019463.2	53357515	53357609	strongHypo	-0.522	6.72e-14	Distal Intergenic	gene10582	Molecular Function: phosphatidylinositol-3,4,5-trisphosphate binding (GO:0005547);; Cellular Component: intracellular (GO:0005622);; Molecular Function: ARF GTPase activator activity (GO:0008060);; Molecular Function: zinc ion binding (GO:0008270);; Biological Process: regulation of ARF GTPase activity (GO:0032312);;	Endocytosis(ko04144)
NC_019463.2	55785833	55785932	strongHyper	0.429	2.12e-09	Distal Intergenic	gene10584	Biological Process: signal transduction (GO:0007165);;	--
NC_019463.2	56125641	56125929	strongHypo	-0.419	1.05e-09	Distal Intergenic	gene10585	--	--
NC_019463.2	56891530	56891664	strongHyper	0.528	7.4e-10	Intron (rna19429/gene10588, intron 6 of 6)	gene10588	Cellular Component: cytoplasm (GO:0005737);; Cellular Component: plasma membrane (GO:0005886);; Cellular Component: microtubule cytoskeleton (GO:0015630);; Cellular Component: integral component of membrane (GO:0016021);;	--
NC_019463.2	57200632	57200746	strongHypo	-0.315	1.34e-09	Intron (rna19432/gene10591, intron 2 of 21)	gene10591	Molecular Function: Rab GTPase activator activity (GO:0005097);; Cellular Component: nucleus (GO:0005634);;	AMPK signaling pathway(ko04152)
NC_019463.2	57549875	57549889	strongHyper	0.337	4.96e-07	Distal Intergenic	gene10596	Molecular Function: nucleic acid binding (GO:0003676);; Molecular Function: metal ion binding (GO:0046872);;	Transcriptional misregulation in cancer(ko05202)
NC_019463.2	60126955	60127194	strongHypo	-0.337	1.68e-06	Intron (rna19551/gene10626, intron 1 of 33)	gene10626	--	--
NC_019463.2	60510057	60510225	strongHyper	0.437	6.45e-07	Distal Intergenic	gene10627	--	--
NC_019463.2	61027048	61027062	strongHypo	-0.317	4.65e-06	Distal Intergenic	gene10632	--	--
NC_019463.2	61196895	61196909	strongHyper	0.582	3.39e-09	Intron (rna19574/gene10633, intron 13 of 31)	gene10633	--	--
NC_019463.2	61599433	61599482	strongHyper	0.305	1.48e-05	Intron (rna19576/gene10634, intron 1 of 3)	gene10634	--	--
NC_019463.2	62716202	62716262	strongHyper	0.398	8.88e-08	Distal Intergenic	gene10636	--	--
NC_019463.2	64636594	64636860	strongHyper	0.365	1.72e-07	Distal Intergenic	gene10644	--	Morphine addiction(ko05032);GABAergic synapse(ko04727);Neuroactive ligand-receptor interaction(ko04080);Nicotine addiction(ko05033);Retrograde endocannabinoid signaling(ko04723)
NC_019463.2	64862217	64862260	strongHyper	0.496	5.96e-11	Distal Intergenic	gene10645	--	Morphine addiction(ko05032);GABAergic synapse(ko04727);Neuroactive ligand-receptor interaction(ko04080);Nicotine addiction(ko05033);Retrograde endocannabinoid signaling(ko04723)
NC_019463.2	65158784	65159045	strongHyper	0.344	0.00019	Distal Intergenic	gene10647	--	Alzheimer's disease(ko05010);Cardiac muscle contraction(ko04260);Parkinson's disease(ko05012);Huntington's disease(ko05016);Oxidative phosphorylation(ko00190);Non-alcoholic fatty liver disease (NAFLD)(ko04932)
NC_019463.2	65615660	65615863	strongHyper	0.393	4.9e-07	Intron (rna19597/gene10649, intron 3 of 8)	gene10649	--	Morphine addiction(ko05032);GABAergic synapse(ko04727);Neuroactive ligand-receptor interaction(ko04080);Nicotine addiction(ko05033);Retrograde endocannabinoid signaling(ko04723);Serotonergic synapse(ko04726)
NC_019463.2	66814564	66814654	strongHyper	0.411	2.56e-07	Intron (rna19637/gene10666, intron 17 of 17)	gene10666	--	Osteoclast differentiation(ko04380);T cell receptor signaling pathway(ko04660)
NC_019463.2	67982880	67983386	strongHyper	0.392	2.44e-16	Distal Intergenic	gene10681	--	--
NC_019463.2	68120854	68121104	strongHypo	-0.356	4.54e-07	Distal Intergenic	gene10684	--	--
NC_019463.2	68420923	68420974	strongHypo	-0.379	7.75e-10	Distal Intergenic	gene10686	--	--
NC_019463.2	69187585	69187832	strongHyper	0.361	5.49e-15	Distal Intergenic	gene10689	--	--
NC_019463.2	70373065	70373094	strongHyper	0.356	5.5e-05	Distal Intergenic	gene10698	--	Rap1 signaling pathway(ko04015);Focal adhesion(ko04510);Endocytosis(ko04144);Proteoglycans in cancer(ko05205);Ras signaling pathway(ko04014);VEGF signaling pathway(ko04370);Cytokine-cytokine receptor interaction(ko04060);PI3K-Akt signaling pathway(ko04151)
NC_019463.2	70675092	70675312	strongHyper	0.645	1.67e-10	Distal Intergenic	gene10699	--	Steroid hormone biosynthesis(ko00140)
NC_019463.2	72537678	72537959	strongHyper	0.399	0.00322	Distal Intergenic	gene10731	--	--
NC_019463.2	76221898	76222006	strongHyper	0.37	6.82e-07	Distal Intergenic	gene10736	--	--
NC_019463.2	77209382	77209571	strongHyper	0.518	3.54e-09	Intron (rna19779/gene10736, intron 6 of 23)	gene10737	--	Legionellosis(ko05134);RNA transport(ko03013)
NC_019463.2	80720086	80720206	strongHypo	-0.386	0.000323	Intron (rna19802/gene10742, intron 10 of 15)	gene10742	--	Axon guidance(ko04360)
NC_019463.2	82196669	82196791	strongHypo	-0.493	3.12e-07	Distal Intergenic	gene10745	--	--
NC_019463.2	84466709	84466739	strongHyper	0.423	2.31e-07	Intron (rna19851/gene10774, intron 5 of 10)	gene10774	--	Starch and sucrose metabolism(ko00500);Retinol metabolism(ko00830);Drug metabolism - other enzymes(ko00983);Porphyrin and chlorophyll metabolism(ko00860);Chemical carcinogenesis(ko05204);Pentose and glucuronate interconversions(ko00040);Ascorbate and aldarate metabolism(ko00053);Metabolism of xenobiotics by cytochrome P450(ko00980);Drug metabolism - cytochrome P450(ko00982);Steroid hormone biosyn…
NC_019463.2	86141602	86141748	strongHypo	-0.589	5.34e-19	Intron (rna19911/gene10807, intron 3 of 24)	gene10807	--	Bile secretion(ko04976);Proximal tubule bicarbonate reclamation(ko04964);Pancreatic secretion(ko04972)
NC_019463.2	86760240	86760343	strongHyper	0.356	4.82e-07	Distal Intergenic	gene10811	--	Neuroactive ligand-receptor interaction(ko04080)
NC_019463.2	87596677	87596964	strongHyper	0.492	6.41e-09	Distal Intergenic	gene10816	--	--
NC_019463.2	89200620	89200642	strongHypo	-0.524	5e-12	Distal Intergenic	gene10840	--	ErbB signaling pathway(ko04012)
NC_019463.2	90890874	90890905	strongHyper	0.351	2.45e-07	Intron (rna20040/gene10867, intron 1 of 12)	gene10867	--	Tight junction(ko04530)
NC_019463.2	91710523	91710576	strongHypo	-0.666	2.41e-17	Distal Intergenic	gene10877	--	Chemokine signaling pathway(ko04062);Cytokine-cytokine receptor interaction(ko04060)
NC_019463.2	92097048	92097102	strongHyper	0.399	4.66e-06	Distal Intergenic	gene10879	--	Ribosome(ko03010)
NC_019463.2	92259334	92259535	strongHyper	0.597	2.13e-16	Distal Intergenic	gene10880	--	--
NC_019463.2	92732760	92733271	strongHypo	-0.519	5.85e-07	Intron (rna20064/gene10880, intron 46 of 72)	gene10882	--	--
NC_019463.2	94668383	94668645	strongHypo	-0.338	1.61e-05	Intron (rna20081/gene10893, intron 2 of 5)	gene10894	--	--
NC_019463.2	95152731	95152852	strongHyper	0.407	1.81e-06	Intron (rna20081/gene10893, intron 4 of 5)	gene10896	--	--
NC_019463.2	95753767	95753780	strongHyper	0.48	2.66e-09	Intron (rna20091/gene10898, intron 10 of 13)	gene10898	--	--
NC_019463.2	96864676	96865083	strongHyper	0.346	5.24e-14	Intron (rna20114/gene10910, intron 7 of 7)	gene10910	--	--
NC_019463.2	97777678	97777688	strongHypo	-0.477	1.74e-06	Distal Intergenic	gene10926	--	Glycerophospholipid metabolism(ko00564);Glycerolipid metabolism(ko00561)
NC_019463.2	98882762	98882767	strongHyper	0.425	6.19e-09	Intron (rna20169/gene10929, intron 2 of 16)	gene10929	--	Phosphatidylinositol signaling system(ko04070);Glycerophospholipid metabolism(ko00564)
NC_019463.2	99138571	99138617	strongHyper	0.339	5.25e-08	Intron (rna20170/gene10930, intron 59 of 66)	gene10930	--	--
NC_019463.2	99374619	99374781	strongHypo	-0.478	1.28e-08	Distal Intergenic	gene10933	--	--
NC_019463.2	100725519	100725537	strongHypo	-0.44	2.96e-09	5' UTR	gene10935	--	Prolactin signaling pathway(ko04917);Pathways in cancer(ko05200);Insulin signaling pathway(ko04910);ErbB signaling pathway(ko04012);Osteoclast differentiation(ko04380);Influenza A(ko05164);RIG-I-like receptor signaling pathway(ko04622);Adipocytokine signaling pathway(ko04920);Progesterone-mediated oocyte maturation(ko04914);Toxoplasmosis(ko05145);Focal adhesion(ko04510);GnRH signaling pathway(ko0…
NC_019463.2	101030251	101030299	strongHypo	-0.436	1.02e-10	Intron (rna20198/gene10937, intron 1 of 47)	gene10937	--	--
NC_019463.2	101377916	101378241	strongHyper	0.348	4.14e-11	Intron (rna20213/gene10944, intron 2 of 21)	gene10944	--	Transcriptional misregulation in cancer(ko05202)
NC_019463.2	103409626	103409877	strongHypo	-0.503	8.09e-09	Intron (rna20241/gene10969, intron 8 of 10)	gene10969	--	--
NC_019463.2	104039331	104039361	strongHyper	0.453	4.97e-07	Distal Intergenic	gene10974	--	SNARE interactions in vesicular transport(ko04130);Phagosome(ko04145)
NC_019463.2	104442999	104443111	strongHypo	-0.405	1.82e-07	Distal Intergenic	gene10981	--	Calcium signaling pathway(ko04020);Dopaminergic synapse(ko04728);Neuroactive ligand-receptor interaction(ko04080);cAMP signaling pathway(ko04024)
NC_019463.2	104712145	104712232	strongHypo	-0.317	0.000342	Distal Intergenic	gene10984	--	--
NC_019463.2	104810479	104810651	strongHypo	-0.377	1.38e-08	Distal Intergenic	gene10986	--	--
NC_019463.2	105220857	105221099	strongHyper	0.39	1.46e-05	Intron (rna20266/gene10988, intron 18 of 18)	gene10988	--	--
NC_019463.2	105709649	105709847	strongHyper	0.307	2.93e-11	Distal Intergenic	gene10992	--	Glycosaminoglycan biosynthesis - heparan sulfate / heparin(ko00534)
NC_019463.2	107139672	107139984	strongHyper	0.47	8.43e-13	Distal Intergenic	gene10996	--	--
NC_019463.2	108276888	108276957	strongHyper	0.334	9.65e-09	Distal Intergenic	gene10998	--	--
NC_019463.2	109323278	109323509	strongHyper	0.576	1.35e-08	Distal Intergenic	gene11000	--	Progesterone-mediated oocyte maturation(ko04914);Dorso-ventral axis formation(ko04320);Oocyte meiosis(ko04114)
NC_019463.2	109829145	109829351	strongHyper	0.401	1.4e-07	Distal Intergenic	gene11001	--	--
NC_019463.2	110650722	110650741	strongHypo	-0.525	3.92e-11	Promoter (<=1kb)	gene11011	--	Transcriptional misregulation in cancer(ko05202)
NC_019463.2	110820237	110820450	strongHyper	0.48	5.62e-06	Distal Intergenic	gene11012	--	--
NC_019463.2	111476263	111476385	strongHyper	0.393	1.19e-14	Intron (rna20335/gene11014, intron 7 of 7)	gene11014	--	--
NC_019463.2	111974637	111974656	strongHypo	-0.605	9.54e-10	Distal Intergenic	gene11018	--	Folate biosynthesis(ko00790)
NC_019463.2	113286501	113286535	strongHypo	-0.616	2.41e-09	Intron (rna20356/gene11031, intron 6 of 31)	gene11032	--	Lysosome(ko04142)
NC_019463.2	113312783	113312950	strongHyper	0.343	9.89e-05	Intron (rna20356/gene11031, intron 7 of 31)	gene11034	--	--
NC_019464.2	1732531	1732751	strongHypo	-0.45	7.54e-17	Distal Intergenic	gene11120	--	--
NC_019464.2	2666284	2666392	strongHyper	0.423	3.31e-05	Intron (rna20477/gene11122, intron 1 of 15)	gene11122	--	Bile secretion(ko04976);Insulin secretion(ko04911);Serotonergic synapse(ko04726)
NC_019464.2	3359780	3359908	strongHypo	-0.54	4.72e-07	Distal Intergenic	gene11124	--	--
NC_019464.2	5683891	5684143	strongHyper	0.322	1.22e-05	Distal Intergenic	gene11152	--	Gap junction(ko04540);Amphetamine addiction(ko05031);Alcoholism(ko05034);Morphine addiction(ko05032);Calcium signaling pathway(ko04020);Parkinson's disease(ko05012);Dopaminergic synapse(ko04728);Neuroactive ligand-receptor interaction(ko04080);Cocaine addiction(ko05030);cAMP signaling pathway(ko04024)
NC_019464.2	5967742	5967762	strongHyper	0.441	1.2e-06	Distal Intergenic	gene11157	--	Mucin type O-Glycan biosynthesis(ko00512)
NC_019464.2	6412251	6412285	strongHyper	0.332	9.11e-08	Intron (rna20531/gene11159, intron 18 of 26)	gene11159	--	--
NC_019464.2	6855056	6855109	strongHyper	0.475	4.65e-09	Intron (rna20540/gene11163, intron 14 of 14)	gene11166	--	--
NC_019464.2	7090786	7090852	strongHyper	0.477	1.03e-08	Distal Intergenic	gene11167	--	ECM-receptor interaction(ko04512)
NC_019464.2	8153586	8153598	strongHyper	0.389	3.09e-06	Intron (rna20562/gene11179, intron 1 of 21)	gene11179	Molecular Function: phosphorelay response regulator activity (GO:0000156);; Molecular Function: 3',5'-cyclic-nucleotide phosphodiesterase activity (GO:0004114);; Biological Process: regulation of transcription, DNA-templated (GO:0006355);; Molecular Function: metal ion binding (GO:0046872);;	Morphine addiction(ko05032);Purine metabolism(ko00230)
NC_019464.2	8357064	8357334	strongHyper	0.459	9.87e-09	Intron (rna20562/gene11179, intron 10 of 21)	gene11181	--	--
NC_019464.2	8743311	8743489	strongHypo	-0.388	5.82e-07	Distal Intergenic	gene11184	Cellular Component: nucleolus (GO:0005730);; Cellular Component: cytosol (GO:0005829);; Cellular Component: microtubule (GO:0005874);; Biological Process: tubulin complex assembly (GO:0007021);; Biological Process: post-chaperonin tubulin folding pathway (GO:0007023);; Molecular Function: unfolded protein binding (GO:0051082);;	--
NC_019464.2	10194168	10194250	strongHyper	0.468	8.36e-08	Intron (rna20594/gene11201, intron 4 of 8)	gene11201	Biological Process: skeletal muscle contraction (GO:0003009);; Cellular Component: plasma membrane (GO:0005886);; Cellular Component: postsynaptic density (GO:0014069);; Cellular Component: Z disc (GO:0030018);; Cellular Component: cell junction (GO:0030054);; Cellular Component: neuron projection (GO:0043005);; Cellular Component: costamere (GO:0043034);; Molecular Function: ion channel binding …	Glutamatergic synapse(ko04724);FoxO signaling pathway(ko04068)
NC_019464.2	10463484	10463605	strongHyper	0.334	0.000201	Intron (rna20606/gene11203, intron 1 of 12)	gene11203	--	--
NC_019464.2	10747014	10747148	strongHyper	0.447	9.91e-06	Intron (rna20612/gene11205, intron 1 of 24)	gene11205	Biological Process: positive regulation of endothelial cell proliferation (GO:0001938);; Molecular Function: integrin binding (GO:0005178);; Molecular Function: calcium ion binding (GO:0005509);; Cellular Component: basement membrane (GO:0005604);; Cellular Component: extracellular space (GO:0005615);; Molecular Function: growth factor activity (GO:0008083);; Molecular Function: heparin binding (…	ECM-receptor interaction(ko04512);Focal adhesion(ko04510);Malaria(ko05144);PI3K-Akt signaling pathway(ko04151);Phagosome(ko04145)
NC_019464.2	10863334	10863456	strongHyper	0.443	0.000126	Distal Intergenic	gene11206	Cellular Component: Golgi apparatus (GO:0005794);; Cellular Component: membrane (GO:0016020);; Biological Process: myelination (GO:0042552);; Cellular Component: myelin sheath (GO:0043209);;	--
NC_019464.2	11050976	11051002	strongHyper	0.615	3.05e-12	Distal Intergenic	gene11207	Molecular Function: glucosamine 6-phosphate N-acetyltransferase activity (GO:0004343);; Cellular Component: late endosome (GO:0005770);; Cellular Component: endoplasmic reticulum-Golgi intermediate compartment (GO:0005793);; Cellular Component: Golgi apparatus (GO:0005794);;	Amino sugar and nucleotide sugar metabolism(ko00520)
NC_019464.2	14124817	14124874	strongHyper	0.537	1.8e-09	Promoter (2-3kb)	gene11253	--	--
NC_019464.2	15362647	15362735	strongHyper	0.56	2.4e-13	Distal Intergenic	gene11266	Cellular Component: endoplasmic reticulum (GO:0005783);; Biological Process: regulation of transcription, DNA-templated (GO:0006355);; Biological Process: nucleocytoplasmic transport (GO:0006913);; Cellular Component: nuclear matrix (GO:0016363);; Cellular Component: perinuclear region of cytoplasm (GO:0048471);;	--
NC_019464.2	16875277	16875441	strongHypo	-0.305	2.93e-05	Distal Intergenic	gene11280	Cellular Component: nucleus (GO:0005634);; Biological Process: regulation of transcription, DNA-templated (GO:0006355);;	--
NC_019464.2	17654514	17654558	strongHyper	0.472	3.36e-09	Intron (rna20780/gene11286, intron 12 of 17)	gene11287	Molecular Function: metalloendopeptidase activity (GO:0004222);; Cellular Component: extracellular matrix (GO:0031012);;	--
NC_019464.2	19510576	19510679	strongHyper	0.458	3.44e-07	Intron (rna20825/gene11306, intron 2 of 29)	gene11306	Molecular Function: receptor activity (GO:0004872);; Biological Process: regulation of transcription, DNA-templated (GO:0006355);; Biological Process: myoblast fusion (GO:0007520);; Cellular Component: integral component of membrane (GO:0016021);; Molecular Function: cadherin binding (GO:0045296);; Biological Process: iron ion homeostasis (GO:0055072);;	Cell adhesion molecules (CAMs)(ko04514)
NC_019464.2	21985570	21985685	strongHyper	0.354	6.69e-07	Distal Intergenic	gene11402	--	--
NC_019464.2	25563633	25563818	strongHyper	0.539	6.07e-16	Intron (rna21209/gene11594, intron 4 of 7)	gene11593	Biological Process: gastric acid secretion (GO:0001696);; Cellular Component: integral component of plasma membrane (GO:0005887);; Biological Process: G-protein coupled acetylcholine receptor signaling pathway (GO:0007213);; Biological Process: dopamine transport (GO:0015872);; Molecular Function: G-protein coupled acetylcholine receptor activity (GO:0016907);; Biological Process: transmission of…	Calcium signaling pathway(ko04020);Neuroactive ligand-receptor interaction(ko04080);Cholinergic synapse(ko04725);Regulation of actin cytoskeleton(ko04810)
NC_019464.2	25959477	25959507	strongHyper	0.324	1.74e-05	Intron (rna21212/gene11597, intron 87 of 103)	gene11597	Molecular Function: ryanodine-sensitive calcium-release channel activity (GO:0005219);; Molecular Function: calcium ion binding (GO:0005509);; Biological Process: cellular calcium ion homeostasis (GO:0006874);; Biological Process: striated muscle contraction (GO:0006941);; Cellular Component: integral component of membrane (GO:0016021);; Cellular Component: junctional membrane complex (GO:0030314…	Oxytocin signaling pathway(ko04921);Alzheimer's disease(ko05010);Circadian entrainment(ko04713);Calcium signaling pathway(ko04020);Salivary secretion(ko04970)
NC_019464.2	26670834	26670875	strongHypo	-0.568	1.52e-09	Intron (rna21220/gene11601, intron 10 of 21)	gene11601	Molecular Function: DNA binding (GO:0003677);; Cellular Component: actin filament (GO:0005884);; Cellular Component: adherens junction (GO:0005912);; Biological Process: gene expression (GO:0010467);; Molecular Function: SH3 domain binding (GO:0017124);; Biological Process: forelimb morphogenesis (GO:0035136);; Biological Process: hindlimb morphogenesis (GO:0035137);; Biological Process: skeletal…	--
NC_019464.2	27829634	27830000	strongHyper	0.321	1.79e-08	Intron (rna21249/gene11614, intron 3 of 8)	gene11614	Molecular Function: ATP binding (GO:0005524);; Molecular Function: diphthine-ammonia ligase activity (GO:0017178);; Biological Process: peptidyl-diphthamide biosynthetic process from peptidyl-histidine (GO:0017183);;	--
NC_019464.2	29105946	29106121	strongHyper	0.342	4.43e-07	Distal Intergenic	gene11623	--	--
NC_019464.2	29568337	29568453	strongHyper	0.49	5.33e-06	Intron (rna21262/gene11625, intron 3 of 12)	gene11625	Biological Process: eye development (GO:0001654);; Molecular Function: sequence-specific DNA binding transcription factor activity (GO:0003700);; Molecular Function: transcription cofactor activity (GO:0003712);; Cellular Component: nucleus (GO:0005634);; Molecular Function: transcription factor binding (GO:0008134);; Molecular Function: sequence-specific DNA binding (GO:0043565);; Biological Pro…	--
NC_019464.2	30727831	30728183	strongHyper	0.558	4.91e-23	Distal Intergenic	gene11631	Biological Process: inactivation of MAPK activity (GO:0000188);; Molecular Function: stem cell factor receptor binding (GO:0005173);; Cellular Component: nucleus (GO:0005634);; Cellular Component: cytoplasm (GO:0005737);; Cellular Component: plasma membrane (GO:0005886);; Biological Process: multicellular organismal development (GO:0007275);; Biological Process: negative regulation of peptidyl-th…	Jak-STAT signaling pathway(ko04630)
NC_019464.2	31573424	31573642	strongHypo	-0.354	2.57e-07	Distal Intergenic	gene11635	--	--
NC_019464.2	31889746	31889953	strongHypo	-0.483	1.09e-09	Distal Intergenic	gene11636	Molecular Function: nucleotide binding (GO:0000166);; Molecular Function: RNA binding (GO:0003723);; Cellular Component: nucleoplasm (GO:0005654);; Cellular Component: U12-type spliceosomal complex (GO:0005689);; Biological Process: mRNA processing (GO:0006397);; Molecular Function: zinc ion binding (GO:0008270);; Biological Process: RNA splicing (GO:0008380);;	--
NC_019464.2	36759750	36759921	strongHyper	0.421	1.22e-10	Distal Intergenic	gene11723	Molecular Function: structural constituent of ribosome (GO:0003735);; Cellular Component: nucleus (GO:0005634);; Cellular Component: ribosome (GO:0005840);; Biological Process: translation (GO:0006412);; Biological Process: spermatogenesis (GO:0007283);;	Ribosome(ko03010)
NC_019464.2	37811146	37811153	strongHypo	-0.462	6.15e-08	Intron (rna21469/gene11724, intron 16 of 16)	gene11724	Cellular Component: membrane (GO:0016020);;	--
NC_019464.2	37048916	37049260	strongHyper	0.413	2.65e-08	Intron (rna21469/gene11724, intron 7 of 16)	gene11726	--	--
NC_019464.2	38809544	38809677	strongHyper	0.348	1.41e-08	Distal Intergenic	gene11733	Molecular Function: structural constituent of ribosome (GO:0003735);; Biological Process: translation (GO:0006412);; Molecular Function: zinc ion binding (GO:0008270);; Cellular Component: cytosolic small ribosomal subunit (GO:0022627);;	Ribosome(ko03010)
NC_019464.2	41339414	41339508	strongHyper	0.46	6.65e-09	Distal Intergenic	gene11763	Biological Process: apical constriction (GO:0003383);; Cellular Component: mitochondrion (GO:0005739);; Cellular Component: cytoskeleton (GO:0005856);; Biological Process: regulation of actin filament-based process (GO:0032970);; Biological Process: cellular protein localization (GO:0034613);; Cellular Component: apical junction complex (GO:0043296);;	Hippo signaling pathway(ko04390)
NC_019464.2	44070756	44070799	strongHyper	0.403	4.62e-08	Distal Intergenic	gene11800	Biological Process: in utero embryonic development (GO:0001701);; Cellular Component: stress fiber (GO:0001725);; Biological Process: positive regulation of heart rate by epinephrine (GO:0003065);; Molecular Function: cytoskeletal protein binding (GO:0008092);; Cellular Component: myofibril (GO:0030016);; Cellular Component: filamentous actin (GO:0031941);; Cellular Component: bleb (GO:0032059);;…	Cardiac muscle contraction(ko04260);Hypertrophic cardiomyopathy (HCM)(ko05410);MicroRNAs in cancer(ko05206);Adrenergic signaling in cardiomyocytes(ko04261);Dilated cardiomyopathy(ko05414)
NC_019464.2	44523904	44524187	strongHyper	0.662	7.92e-16	Intron (rna21665/gene11802, intron 56 of 57)	gene11802	Cellular Component: ruffle (GO:0001726);; Molecular Function: actin binding (GO:0003779);; Molecular Function: insulin receptor binding (GO:0005158);; Molecular Function: structural constituent of cytoskeleton (GO:0005200);; Cellular Component: fascia adherens (GO:0005916);; Cellular Component: focal adhesion (GO:0005925);; Biological Process: cytoskeletal anchoring at plasma membrane (GO:0007016…	Rap1 signaling pathway(ko04015);Focal adhesion(ko04510);Platelet activation(ko04611);HTLV-I infection(ko05166)
NC_019464.2	45634538	45634708	strongHyper	0.464	1.13e-08	Distal Intergenic	gene11809	Molecular Function: steroid hormone receptor activity (GO:0003707);; Molecular Function: ligand-activated sequence-specific DNA binding RNA polymerase II transcription factor activity (GO:0004879);; Cellular Component: nucleus (GO:0005634);; Biological Process: nitric oxide biosynthetic process (GO:0006809);; Molecular Function: zinc ion binding (GO:0008270);; Biological Process: cerebellar Purki…	Inflammatory bowel disease (IBD)(ko05321);Circadian rhythm(ko04710)
NC_019464.2	47141696	47141708	strongHypo	-0.392	2.53e-08	Distal Intergenic	gene11814	Biological Process: urogenital system development (GO:0001655);; Biological Process: somitogenesis (GO:0001756);; Molecular Function: sequence-specific DNA binding transcription factor activity (GO:0003700);; Cellular Component: nucleus (GO:0005634);; Biological Process: regulation of transcription, DNA-templated (GO:0006355);; Biological Process: axon target recognition (GO:0007412);; Biological…	--
NC_019464.2	47624448	47624462	strongHypo	-0.544	1.08e-12	Distal Intergenic	gene11819	Cellular Component: Golgi membrane (GO:0000139);; Biological Process: immunoglobulin production in mucosal tissue (GO:0002426);; Molecular Function: beta-1,3-galactosyl-O-glycosyl-glycoprotein beta-1,6-N-acetylglucosaminyltransferase activity (GO:0003829);; Biological Process: protein glycosylation (GO:0006486);; Molecular Function: N-acetyllactosaminide beta-1,6-N-acetylglucosaminyltransferase a…	Mucin type O-Glycan biosynthesis(ko00512)
NC_019464.2	48035508	48035598	strongHypo	-0.398	4.16e-07	Intron (rna21704/gene11821, intron 1 of 27)	gene11821	Biological Process: vasculogenesis (GO:0001570);; Biological Process: in utero embryonic development (GO:0001701);; Biological Process: glomerular filtration (GO:0003094);; Molecular Function: motor activity (GO:0003774);; Molecular Function: calmodulin binding (GO:0005516);; Molecular Function: ATP binding (GO:0005524);; Cellular Component: cell-cell junction (GO:0005911);; Cellular Component: a…	--
NC_019464.2	48110319	48110399	strongHyper	0.509	8.38e-10	Intron (rna21704/gene11821, intron 18 of 27)	gene11822	Biological Process: regulation of cyclin-dependent protein serine/threonine kinase activity (GO:0000079);; Biological Process: in utero embryonic development (GO:0001701);; Cellular Component: nucleus (GO:0005634);; Cellular Component: centrosome (GO:0005813);; Biological Process: mitotic nuclear division (GO:0007067);; Cellular Component: membrane (GO:0016020);; Molecular Function: protein kinas…	Cell cycle(ko04110);Progesterone-mediated oocyte maturation(ko04914);p53 signaling pathway(ko04115);FoxO signaling pathway(ko04068)
NC_019464.2	52287376	52287388	strongHypo	-0.504	8.2e-09	Distal Intergenic	gene11855	Cellular Component: nucleus (GO:0005634);; Cellular Component: cytoplasm (GO:0005737);; Biological Process: regulation of transcription, DNA-templated (GO:0006355);; Molecular Function: zinc ion binding (GO:0008270);; Molecular Function: small conjugating protein transferase activity (GO:0019787);; Biological Process: response to estradiol (GO:0032355);; Molecular Function: androgen receptor bind…	--
NC_019464.2	52968487	52968895	strongHyper	0.336	6.86e-06	Intron (rna21820/gene11857, intron 23 of 33)	gene11857	Biological Process: synaptic transmission (GO:0007268);; Molecular Function: diacylglycerol binding (GO:0019992);; Biological Process: intracellular signal transduction (GO:0035556);; Molecular Function: metal ion binding (GO:0046872);;	Synaptic vesicle cycle(ko04721)
NC_019464.2	53425465	53425623	strongHypo	-0.308	0.000556	Distal Intergenic	gene11859	--	--
NC_019464.2	54458535	54458582	strongHyper	0.359	4.1e-06	Distal Intergenic	gene11864	Biological Process: liver development (GO:0001889);; Biological Process: regulation of cell-matrix adhesion (GO:0001952);; Biological Process: epithelial cell development (GO:0002064);; Molecular Function: sequence-specific DNA binding transcription factor activity (GO:0003700);; Cellular Component: nucleus (GO:0005634);; Biological Process: glucose metabolic process (GO:0006006);; Biological Pro…	Maturity onset diabetes of the young(ko04950);Signaling pathways regulating pluripotency of stem cells(ko04550)
NC_019464.2	60191981	60192007	strongHyper	0.5	5.77e-07	Distal Intergenic	gene11918	Molecular Function: receptor activity (GO:0004872);; Cellular Component: Golgi apparatus (GO:0005794);; Biological Process: multicellular organismal development (GO:0007275);; Cellular Component: integral component of membrane (GO:0016021);; Molecular Function: semaphorin receptor binding (GO:0030215);;	Axon guidance(ko04360)
NC_019464.2	61273694	61273857	strongHyper	0.345	6.04e-06	Distal Intergenic	gene11922	Molecular Function: RNA binding (GO:0003723);; Molecular Function: protein kinase inhibitor activity (GO:0004860);; Cellular Component: nucleoplasm (GO:0005654);; Cellular Component: nucleolus (GO:0005730);; Cellular Component: cytoplasm (GO:0005737);; Cellular Component: microtubule organizing center (GO:0005815);; Biological Process: DNA repair (GO:0006281);; Biological Process: regulation of e…	--
NC_019464.2	62945955	62946029	strongHypo	-0.466	4.04e-11	Distal Intergenic	gene11946	Cellular Component: cytoplasm (GO:0005737);; Biological Process: lipid catabolic process (GO:0016042);; Molecular Function: hydrolase activity (GO:0016787);; Molecular Function: metal ion binding (GO:0046872);;	--
NC_019464.2	65275786	65275808	strongHyper	0.371	3.52e-09	Distal Intergenic	gene11974	Biological Process: positive regulation of protein phosphorylation (GO:0001934);; Biological Process: Toll signaling pathway (GO:0008063);; Biological Process: positive regulation of MAPK cascade (GO:0043410);;	--
NC_019464.2	66768857	66769125	strongHyper	0.687	2.58e-17	Intron (rna22089/gene11983, intron 1 of 6)	gene11983	--	--
NC_019464.2	68329518	68329647	strongHypo	-0.394	3.1e-05	Distal Intergenic	gene11998	Cellular Component: stress fiber (GO:0001725);; Molecular Function: actin binding (GO:0003779);; Cellular Component: cytoplasm (GO:0005737);; Cellular Component: plasma membrane (GO:0005886);; Molecular Function: Rho GTPase binding (GO:0017048);; Biological Process: actin cytoskeleton organization (GO:0030036);; Molecular Function: identical protein binding (GO:0042802);;	Wnt signaling pathway(ko04310)
NC_019464.2	69975863	69975929	strongHyper	0.553	4.2e-12	Intron (rna22151/gene12019, intron 7 of 7)	gene12021	Cellular Component: nucleus (GO:0005634);; Cellular Component: mitochondrial matrix (GO:0005759);; Molecular Function: tRNA (guanine(37)-N(1))-methyltransferase activity (GO:0052906);;	--
NC_019464.2	70439271	70439517	strongHyper	0.565	2.7e-11	Intron (rna22155/gene12024, intron 2 of 12)	gene12024	Molecular Function: protein kinase C activity (GO:0004697);; Molecular Function: ATP binding (GO:0005524);; Cellular Component: cytosol (GO:0005829);; Cellular Component: plasma membrane (GO:0005886);; Biological Process: protein phosphorylation (GO:0006468);; Biological Process: positive regulation of macrophage derived foam cell differentiation (GO:0010744);; Molecular Function: Ral GTPase bind…	Vascular smooth muscle contraction(ko04270);Inflammatory mediator regulation of TRP channels(ko04750);Tight junction(ko04530)
NC_019464.2	71624967	71625235	strongHypo	-0.353	2.11e-08	Distal Intergenic	gene12031	Molecular Function: phosphorelay sensor kinase activity (GO:0000155);; Biological Process: phosphorelay signal transduction system (GO:0000160);; Molecular Function: voltage-gated potassium channel activity (GO:0005249);; Cellular Component: intracellular (GO:0005622);; Biological Process: potassium ion transport (GO:0006813);; Cellular Component: cell surface (GO:0009986);; Biological Process: r…	--
NC_019464.2	73052652	73052766	strongHyper	0.358	8.88e-09	Exon (rna22180/gene12040, exon 15 of 94)	gene12040	Molecular Function: actin binding (GO:0003779);; Cellular Component: focal adhesion (GO:0005925);; Biological Process: nuclear envelope organization (GO:0006998);; Biological Process: establishment or maintenance of cell polarity (GO:0007163);; Biological Process: fibroblast migration (GO:0010761);; Cellular Component: integral component of membrane (GO:0016021);; Cellular Component: sarcoplasmic…	--
NC_019464.2	75385760	75385877	strongHyper	0.478	2.71e-10	Distal Intergenic	gene12069	Biological Process: Mo-molybdopterin cofactor biosynthetic process (GO:0006777);;	GABAergic synapse(ko04727)
NC_019464.2	76592425	76592575	strongHypo	-0.316	2.3e-06	Intron (rna22306/gene12087, intron 7 of 10)	gene12088	Biological Process: proteolysis (GO:0006508);; Molecular Function: cysteine-type peptidase activity (GO:0008234);;	--
NC_019464.2	77452654	77452741	strongHyper	0.375	1.24e-12	Distal Intergenic	gene12097	Biological Process: nuclear-transcribed mRNA catabolic process, deadenylation-dependent decay (GO:0000288);; Biological Process: vasculogenesis (GO:0001570);; Molecular Function: mRNA binding (GO:0003729);; Cellular Component: nucleus (GO:0005634);; Cellular Component: cytoplasm (GO:0005737);; Biological Process: regulation of translation (GO:0006417);; Biological Process: T cell differentiation …	--
NC_019458.2	8214837	8214875	strongHyper	0.36	1.35e-06	Intron (rna202/gene122, intron 17 of 65)	gene121	Molecular Function: nucleic acid binding (GO:0003676);; Molecular Function: chromatin binding (GO:0003682);; Molecular Function: sequence-specific DNA binding transcription factor activity (GO:0003700);; Cellular Component: nucleus (GO:0005634);; Cellular Component: mitochondrion (GO:0005739);; Biological Process: transcription, DNA-templated (GO:0006351);; Molecular Function: metal ion binding (…	--
NC_019464.2	79730836	79730973	strongHyper	0.607	3.73e-16	Distal Intergenic	gene12131	--	Rap1 signaling pathway(ko04015)
NC_019464.2	80816601	80816695	strongHyper	0.396	1.23e-06	Intron (rna22413/gene12133, intron 4 of 15)	gene12137	Biological Process: nervous system development (GO:0007399);; Molecular Function: zinc ion binding (GO:0008270);; Cellular Component: nBAF complex (GO:0071565);;	--
NC_019464.2	84667418	84667466	strongHyper	0.313	1.02e-06	Intron (rna22577/gene12209, intron 3 of 8)	gene12209	Molecular Function: RNA polymerase II distal enhancer sequence-specific DNA binding (GO:0000980);; Biological Process: trophectodermal cellular morphogenesis (GO:0001831);; Biological Process: trophectodermal cell proliferation (GO:0001834);; Biological Process: embryonic placenta development (GO:0001892);; Molecular Function: sequence-specific DNA binding transcription factor activity (GO:000370…	Signaling pathways regulating pluripotency of stem cells(ko04550)
NC_019464.2	86285209	86285259	strongHyper	0.47	1.43e-09	Intron (rna22618/gene12241, intron 1 of 20)	gene12241	Molecular Function: receptor activity (GO:0004872);; Biological Process: synaptic transmission (GO:0007268);; Biological Process: synapse assembly (GO:0007416);;	Cell adhesion molecules (CAMs)(ko04514)
NC_019464.2	88192400	88192427	strongHyper	0.482	1.16e-08	Distal Intergenic	gene12246	Molecular Function: thyroxine 5'-deiodinase activity (GO:0004800);; Cellular Component: integral component of membrane (GO:0016021);; Biological Process: thyroid hormone catabolic process (GO:0042404);; Biological Process: hormone biosynthetic process (GO:0042446);; Biological Process: oxidation-reduction process (GO:0055114);;	Thyroid hormone signaling pathway(ko04919)
NC_019464.2	90527255	90527291	strongHyper	0.365	8.98e-07	Distal Intergenic	gene12258	Cellular Component: mitochondrial inner membrane presequence translocase complex (GO:0005744);; Biological Process: intracellular protein transport (GO:0006886);; Molecular Function: P-P-bond-hydrolysis-driven protein transmembrane transporter activity (GO:0015450);; Cellular Component: integral component of membrane (GO:0016021);;	--
NC_019464.2	90937411	90937509	strongHyper	0.386	1.91e-06	Distal Intergenic	gene12261	--	--
NC_019464.2	92608987	92609200	strongHyper	0.315	4.39e-07	Distal Intergenic	gene12263	--	--
NC_019464.2	95344476	95344653	strongHyper	0.576	4.9e-17	Distal Intergenic	gene12264	Molecular Function: galactosylceramidase activity (GO:0004336);; Cellular Component: mitochondrion (GO:0005739);; Cellular Component: lysosome (GO:0005764);; Biological Process: carbohydrate metabolic process (GO:0005975);; Biological Process: galactosylceramide catabolic process (GO:0006683);;	Lysosome(ko04142);Sphingolipid metabolism(ko00600)
NC_019464.2	96851784	96851842	strongHyper	0.346	1.75e-05	Distal Intergenic	gene12268	Molecular Function: potassium channel activity (GO:0005267);; Cellular Component: integral component of membrane (GO:0016021);; Biological Process: potassium ion transmembrane transport (GO:0071805);;	Gastric acid secretion(ko04971)
NC_019464.2	97555993	97556507	strongHyper	0.358	7.97e-06	Distal Intergenic	gene12274	Cellular Component: centrosome (GO:0005813);; Cellular Component: ciliary basal body (GO:0005932);; Biological Process: axon guidance (GO:0007411);; Biological Process: sensory perception of smell (GO:0007608);; Biological Process: olfactory bulb development (GO:0021772);; Cellular Component: photoreceptor connecting cilium (GO:0032391);; Biological Process: regulation of protein localization (GO…	--
NC_019464.2	97824961	97825031	strongHypo	-0.331	1.99e-06	Intron (rna22699/gene12276, intron 5 of 7)	gene12276	Molecular Function: sequence-specific DNA binding transcription factor activity (GO:0003700);; Cellular Component: nucleus (GO:0005634);; Biological Process: cell cycle (GO:0007049);; Molecular Function: protein C-terminus binding (GO:0008022);; Molecular Function: sequence-specific DNA binding (GO:0043565);; Biological Process: negative regulation of transcription, DNA-templated (GO:0045892);;	--
NC_019464.2	98760861	98760894	strongHyper	0.505	8.49e-08	Distal Intergenic	gene12282	--	--
NC_019464.2	99341320	99341388	strongHypo	-0.315	4.5e-05	Intron (rna22731/gene12290, intron 14 of 15)	gene12290	Molecular Function: magnesium ion binding (GO:0000287);; Molecular Function: protein serine/threonine kinase activity (GO:0004674);; Molecular Function: ATP binding (GO:0005524);; Cellular Component: nucleus (GO:0005634);; Cellular Component: cytoplasm (GO:0005737);; Biological Process: response to stress (GO:0006950);; Biological Process: intracellular signal transduction (GO:0007243);; Biologic…	Circadian entrainment(ko04713);Neurotrophin signaling pathway(ko04722);MicroRNAs in cancer(ko05206);Adrenergic signaling in cardiomyocytes(ko04261);TNF signaling pathway(ko04668);MAPK signaling pathway(ko04010);Bladder cancer(ko05219)
NC_019464.2	99542080	99542168	strongHyper	0.374	1.04e-07	Intron (rna22734/gene12291, intron 4 of 12)	gene12291	Cellular Component: integral component of membrane (GO:0016021);;	--
NC_019465.2	699587	699593	strongHyper	0.444	1.02e-06	Distal Intergenic	gene12307	Molecular Function: endopeptidase inhibitor activity (GO:0004866);; Cellular Component: extracellular space (GO:0005615);; Biological Process: negative regulation of endopeptidase activity (GO:0010951);;	--
NC_019465.2	1104847	1104923	strongHypo	-0.396	3.23e-11	Distal Intergenic	gene12313	Cellular Component: collagen trimer (GO:0005581);; Cellular Component: extracellular space (GO:0005615);; Biological Process: cell adhesion (GO:0007155);; Cellular Component: extracellular vesicular exosome (GO:0070062);;	Protein digestion and absorption(ko04974)
NC_019465.2	2075297	2075387	strongHyper	0.535	4.11e-07	Exon (rna22778/gene12316, exon 4 of 7)	gene12315	Cellular Component: endoplasmic reticulum (GO:0005783);; Cellular Component: integral component of membrane (GO:0016021);; Biological Process: protein localization to endosome (GO:0036010);; Biological Process: positive regulation of protein exit from endoplasmic reticulum (GO:0070863);;	--
NC_019465.2	3196055	3196128	strongHypo	-0.359	7.22e-06	Distal Intergenic	gene12321	Cellular Component: extracellular region (GO:0005576);;	--
NC_019465.2	3692101	3692164	strongHyper	0.593	1.59e-07	Distal Intergenic	gene12325	Biological Process: G-protein coupled receptor internalization (GO:0002031);; Molecular Function: serotonin receptor activity (GO:0004993);; Cellular Component: cytoplasm (GO:0005737);; Cellular Component: integral component of plasma membrane (GO:0005887);; Biological Process: protein kinase C-activating G-protein coupled receptor signaling pathway (GO:0007205);; Biological Process: serotonin re…	Neuroactive ligand-receptor interaction(ko04080);cAMP signaling pathway(ko04024);Serotonergic synapse(ko04726)
NC_019465.2	4716512	4716730	strongHyper	0.444	1.96e-11	Distal Intergenic	gene12327	--	--
NC_019465.2	5361299	5361310	strongHypo	-0.42	1.7e-07	Distal Intergenic	gene12328	Biological Process: I-kappaB kinase/NF-kappaB signaling (GO:0007249);; Molecular Function: kinase activity (GO:0016301);; Biological Process: phosphorylation (GO:0016310);;	--
NC_019465.2	6309574	6309584	strongHypo	-0.395	1.78e-05	Intron (rna22819/gene12333, intron 7 of 8)	gene12333	Cellular Component: cilium (GO:0005929);; Molecular Function: protein complex binding (GO:0032403);; Biological Process: intraciliary transport (GO:0042073);; Biological Process: photoreceptor cell maintenance (GO:0045494);;	--
NC_019465.2	6695057	6695262	strongHypo	-0.364	2.75e-05	Distal Intergenic	gene12337	Biological Process: fatty acid elongation, saturated fatty acid (GO:0019367);; Cellular Component: integral component of endoplasmic reticulum membrane (GO:0030176);; Biological Process: very long-chain fatty acid biosynthetic process (GO:0042761);;	Fatty acid elongation(ko00062)
NC_019465.2	6978403	6978630	strongHypo	-0.373	3.62e-07	Distal Intergenic	gene12339	Molecular Function: alpha-ketoacid dehydrogenase activity (GO:0003826);; Molecular Function: 3-methyl-2-oxobutanoate dehydrogenase (2-methylpropanoyl-transferring) activity (GO:0003863);; Cellular Component: mitochondrial alpha-ketoglutarate dehydrogenase complex (GO:0005947);; Biological Process: branched-chain amino acid catabolic process (GO:0009083);;	Valine, leucine and isoleucine degradation(ko00280)
NC_019465.2	7834517	7834574	strongHypo	-0.546	1.22e-10	Distal Intergenic	gene12343	--	--
NC_019465.2	8974932	8975011	strongHypo	-0.481	1.01e-06	Distal Intergenic	gene12346	Cellular Component: nucleus (GO:0005634);; Cellular Component: cytoplasm (GO:0005737);; Molecular Function: protein kinase binding (GO:0019901);; Molecular Function: protein tyrosine kinase inhibitor activity (GO:0030292);; Biological Process: release of sequestered calcium ion into cytosol (GO:0051209);;	--
NC_019465.2	9458404	9458651	strongHyper	0.359	6.11e-06	Distal Intergenic	gene12348	Cellular Component: endoplasmic reticulum (GO:0005783);;	--
NC_019465.2	10073262	10073407	strongHyper	0.433	6.16e-07	Intron (rna22843/gene12351, intron 7 of 9)	gene12351	Cellular Component: cytoplasm (GO:0005737);; Biological Process: protein ubiquitination (GO:0016567);; Molecular Function: ligase activity (GO:0016874);;	--
NC_019465.2	11204371	11204606	strongHyper	0.435	6.22e-13	Intron (rna22877/gene12370, intron 1 of 4)	gene12369	Molecular Function: ubiquitin-protein transferase activity (GO:0004842);; Cellular Component: cytosol (GO:0005829);; Molecular Function: zinc ion binding (GO:0008270);; Biological Process: protein ubiquitination involved in ubiquitin-dependent protein catabolic process (GO:0042787);; Biological Process: protein autoubiquitination (GO:0051865);; Biological Process: protein K48-linked ubiquitinatio…	--
NC_019465.2	11498116	11498339	strongHypo	-0.422	9.31e-08	Distal Intergenic	gene12370	Molecular Function: frizzled binding (GO:0005109);; Cellular Component: extracellular region (GO:0005576);; Molecular Function: heparin binding (GO:0008201);; Biological Process: canonical Wnt signaling pathway (GO:0060070);; Biological Process: branching involved in labyrinthine layer morphogenesis (GO:0060670);;	--
NC_019465.2	12973144	12973276	strongHypo	-0.355	0.000644	Distal Intergenic	gene12381	Cellular Component: mitochondrion (GO:0005739);; Molecular Function: phosphoric diester hydrolase activity (GO:0008081);; Biological Process: metabolic process (GO:0008152);; Molecular Function: metal ion binding (GO:0046872);;	--
NC_019465.2	13339318	13339412	strongHyper	0.414	1.14e-08	Distal Intergenic	gene12383	Molecular Function: zinc ion binding (GO:0008270);;	--
NC_019465.2	14161771	14161989	strongHypo	-0.304	0.000493	Intron (rna22903/gene12385, intron 6 of 6)	gene12385	Cellular Component: plasma membrane (GO:0005886);; Cellular Component: integral component of membrane (GO:0016021);;	--
NC_019465.2	15135224	15135229	strongHypo	-0.549	1.13e-12	Intron (rna22905/gene12386, intron 24 of 40)	gene12390	Molecular Function: transporter activity (GO:0005215);; Cellular Component: endosome (GO:0005768);; Biological Process: transport (GO:0006810);; Molecular Function: phosphatidylinositol-3,5-bisphosphate binding (GO:0080025);;	--
NC_019465.2	15963689	15963857	strongHyper	0.309	5.93e-06	Distal Intergenic	gene12399	Molecular Function: RNA binding (GO:0003723);; Molecular Function: RNA-directed DNA polymerase activity (GO:0003964);; Molecular Function: aspartic-type endopeptidase activity (GO:0004190);; Molecular Function: RNA-DNA hybrid ribonuclease activity (GO:0004523);; Biological Process: RNA-dependent DNA replication (GO:0006278);; Biological Process: proteolysis (GO:0006508);; Biological Process: DNA …	--
NC_019465.2	16451149	16451155	strongHyper	0.582	1.65e-09	Distal Intergenic	gene12401	Biological Process: osteoblast differentiation (GO:0001649);; Biological Process: in utero embryonic development (GO:0001701);; Biological Process: neuron migration (GO:0001764);; Biological Process: heart looping (GO:0001947);; Biological Process: epithelial cell maturation (GO:0002070);; Biological Process: lens development in camera-type eye (GO:0002088);; Biological Process: atrial ventricula…	Gap junction(ko04540);Arrhythmogenic right ventricular cardiomyopathy (ARVC)(ko05412)
NC_019465.2	16866463	16866582	strongHypo	-0.379	3.78e-08	Intron (rna22944/gene12402, intron 2 of 33)	gene12402	--	--
NC_019465.2	17586995	17587134	strongHypo	-0.32	1e-07	Distal Intergenic	gene12403	Biological Process: in utero embryonic development (GO:0001701);; Molecular Function: glycylpeptide N-tetradecanoyltransferase activity (GO:0004379);; Cellular Component: cytoplasm (GO:0005737);; Cellular Component: plasma membrane (GO:0005886);; Biological Process: N-terminal protein myristoylation (GO:0006499);; Cellular Component: actin cytoskeleton (GO:0015629);; Cellular Component: cell junc…	--
NC_019465.2	18574694	18574931	strongHyper	0.454	6.6e-07	Distal Intergenic	gene12405	Cellular Component: Golgi membrane (GO:0000139);; Molecular Function: mannosyl-oligosaccharide 1,2-alpha-mannosidase activity (GO:0004571);; Molecular Function: calcium ion binding (GO:0005509);; Cellular Component: endoplasmic reticulum membrane (GO:0005789);; Cellular Component: endoplasmic reticulum-Golgi intermediate compartment (GO:0005793);; Biological Process: protein glycosylation (GO:000…	N-Glycan biosynthesis(ko00510);Protein processing in endoplasmic reticulum(ko04141)
NC_019465.2	19693798	19693854	strongHypo	-0.414	9.23e-05	Intron (rna22969/gene12416, intron 5 of 7)	gene12416	Biological Process: transport (GO:0006810);; Cellular Component: integral component of membrane (GO:0016021);;	--
NC_019465.2	20758507	20758758	strongHyper	0.311	8.64e-05	Exon (rna22985/gene12426, exon 17 of 19)	gene12426	Biological Process: type B pancreatic cell differentiation (GO:0003309);; Biological Process: pancreatic A cell differentiation (GO:0003310);; Biological Process: pancreatic D cell differentiation (GO:0003311);; Cellular Component: nucleus (GO:0005634);; Biological Process: glucose homeostasis (GO:0042593);; Molecular Function: transcription regulatory region DNA binding (GO:0044212);; Biological…	--
NC_019465.2	21622421	21622438	strongHyper	0.484	1.12e-06	Promoter (<=1kb)	gene12443	Molecular Function: protein tyrosine kinase activity (GO:0004713);; Molecular Function: ATP binding (GO:0005524);;	--
NC_019465.2	21761499	21761675	strongHypo	-0.323	3.82e-07	Distal Intergenic	gene12444	Cellular Component: nucleus (GO:0005634);; Biological Process: nucleosome assembly (GO:0006334);; Cellular Component: melanosome (GO:0042470);;	--
NC_019465.2	22531490	22531750	strongHyper	0.316	2.76e-10	Distal Intergenic	gene12451	Biological Process: protein sulfation (GO:0006477);; Molecular Function: [heparan sulfate]-glucosamine 3-sulfotransferase 1 activity (GO:0008467);; Biological Process: heparan sulfate proteoglycan biosynthetic process, enzymatic modification (GO:0015015);; Biological Process: regulation of viral entry into host cell (GO:0046596);; Biological Process: negative regulation of coagulation (GO:0050819…	Glycosaminoglycan biosynthesis - heparan sulfate / heparin(ko00534)
NC_019465.2	23812952	23813138	strongHypo	-0.46	8.7e-22	Distal Intergenic	gene12454	Molecular Function: actin binding (GO:0003779);; Molecular Function: protein kinase C binding (GO:0005080);; Molecular Function: calmodulin binding (GO:0005516);; Cellular Component: centrosome (GO:0005813);; Cellular Component: plasma membrane (GO:0005886);; Cellular Component: cell cortex (GO:0005938);; Cellular Component: germinal vesicle (GO:0042585);;	MicroRNAs in cancer(ko05206);Fc gamma R-mediated phagocytosis(ko04666)
NC_019465.2	24407048	24407479	strongHyper	0.416	2.44e-08	Distal Intergenic	gene12456	--	--
NC_019465.2	25995377	25995635	strongHypo	-0.489	9.99e-15	Distal Intergenic	gene12468	Molecular Function: nucleotide binding (GO:0000166);; Molecular Function: DNA binding (GO:0003677);; Molecular Function: DNA-directed DNA polymerase activity (GO:0003887);; Biological Process: DNA replication (GO:0006260);; Biological Process: DNA repair (GO:0006281);; Cellular Component: zeta DNA polymerase complex (GO:0016035);;	Fanconi anemia pathway(ko03460)
NC_019465.2	26809650	26809715	strongHyper	0.324	9.8e-08	Distal Intergenic	gene12476	Molecular Function: amine transmembrane transporter activity (GO:0005275);; Cellular Component: plasma membrane (GO:0005886);; Biological Process: multicellular organismal development (GO:0007275);; Biological Process: spermatogenesis (GO:0007283);; Biological Process: single fertilization (GO:0007338);; Molecular Function: carnitine transmembrane transporter activity (GO:0015226);; Cellular Comp…	--
NC_019465.2	27329945	27330143	strongHypo	-0.534	2.01e-11	Distal Intergenic	gene12482	Biological Process: positive regulation of cytosolic calcium ion concentration (GO:0007204);; Cellular Component: integral component of membrane (GO:0016021);; Molecular Function: sphingosine-1-phosphate receptor activity (GO:0038036);;	--
NC_019465.2	30186358	30186492	strongHyper	0.482	6.75e-12	Distal Intergenic	gene12515	Biological Process: response to hypoxia (GO:0001666);; Biological Process: regulation of cytokine-mediated signaling pathway (GO:0001959);; Biological Process: response to molecule of bacterial origin (GO:0002237);; Biological Process: pre-B cell differentiation (GO:0002329);; Biological Process: leukocyte migration involved in inflammatory response (GO:0002523);; Biological Process: positive reg…	Hematopoietic cell lineage(ko04640)
NC_019465.2	31108568	31108653	strongHyper	0.351	6.2e-08	Distal Intergenic	gene12525	Biological Process: negative regulation of transcription from RNA polymerase II promoter (GO:0000122);; Biological Process: embryonic placenta development (GO:0001892);; Biological Process: maternal placenta development (GO:0001893);; Cellular Component: cytoplasm (GO:0005737);; Biological Process: germ cell development (GO:0007281);; Biological Process: positive regulation of gene expression (GO…	--
NC_019465.2	31930447	31930637	strongHyper	0.371	5.19e-08	Distal Intergenic	gene12530	Biological Process: positive regulation of receptor recycling (GO:0001921);; Molecular Function: structural molecule activity (GO:0005198);; Cellular Component: tight junction (GO:0005923);; Biological Process: multicellular organismal development (GO:0007275);; Biological Process: regulation of cell shape (GO:0008360);; Cellular Component: integral component of membrane (GO:0016021);; Biological…	--
NC_019465.2	32282196	32282438	strongHypo	-0.343	3.15e-10	Intron (rna23225/gene12532, intron 13 of 24)	gene12532	Molecular Function: ubiquitin-protein transferase activity (GO:0004842);; Cellular Component: endoplasmic reticulum (GO:0005783);; Biological Process: regulation of transcription, DNA-templated (GO:0006355);; Biological Process: membrane fusion (GO:0006944);; Biological Process: Golgi organization (GO:0007030);; Biological Process: cell cycle (GO:0007049);; Molecular Function: Rab GTPase binding …	--
NC_019465.2	35002516	35002593	strongHypo	-0.449	3.26e-10	Intron (rna23236/gene12537, intron 3 of 15)	gene12537	Biological Process: behavioral fear response (GO:0001662);; Molecular Function: extracellular-glutamate-gated ion channel activity (GO:0005234);; Biological Process: ion transport (GO:0006811);; Biological Process: cellular calcium ion homeostasis (GO:0006874);; Biological Process: intracellular protein transport (GO:0006886);; Molecular Function: kainate selective glutamate receptor activity (GO…	Neuroactive ligand-receptor interaction(ko04080);Glutamatergic synapse(ko04724)
NC_019465.2	36872902	36872963	strongHyper	0.545	4.7e-12	Distal Intergenic	gene12547	Molecular Function: G-protein coupled receptor activity (GO:0004930);; Biological Process: G-protein coupled receptor signaling pathway (GO:0007186);; Cellular Component: integral component of membrane (GO:0016021);;	Neuroactive ligand-receptor interaction(ko04080)
NC_019465.2	37521692	37521844	strongHyper	0.559	4.27e-21	Intron (rna23259/gene12554, intron 4 of 5)	gene12554	--	--
NC_019465.2	37735942	37736114	strongHyper	0.522	1.92e-06	Distal Intergenic	gene12555	Cellular Component: nucleus (GO:0005634);; Cellular Component: cytoplasm (GO:0005737);;	--
NC_019465.2	38765994	38766008	strongHypo	-0.422	1.09e-16	Distal Intergenic	gene12559	Biological Process: double-strand break repair via homologous recombination (GO:0000724);; Biological Process: replication fork processing (GO:0031297);; Cellular Component: FACT complex (GO:0035101);; Cellular Component: MCM complex (GO:0042555);; Cellular Component: nuclear replication fork (GO:0043596);;	--
NC_019465.2	39794028	39794464	strongHypo	-0.328	3.93e-09	Intron (rna23272/gene12560, intron 8 of 8)	gene12560	--	--
NC_019465.2	41273665	41273704	strongHyper	0.393	1.75e-09	Distal Intergenic	gene12574	Molecular Function: glycoprotein endo-alpha-1,2-mannosidase activity (GO:0004569);; Cellular Component: Golgi apparatus (GO:0005794);;	--
NC_019465.2	42717974	42717990	strongHypo	-0.423	8.81e-06	Distal Intergenic	gene12579	Molecular Function: GPI-linked ephrin receptor activity (GO:0005004);; Molecular Function: ATP binding (GO:0005524);; Cellular Component: integral component of plasma membrane (GO:0005887);; Biological Process: brain development (GO:0007420);; Molecular Function: axon guidance receptor activity (GO:0008046);; Biological Process: regulation of cell-cell adhesion (GO:0022407);; Biological Process: …	Axon guidance(ko04360)
NC_019465.2	45208010	45208239	strongHyper	0.338	1.73e-15	Distal Intergenic	gene12584	Cellular Component: nucleolus (GO:0005730);; Biological Process: rRNA processing (GO:0006364);; Cellular Component: small-subunit processome (GO:0032040);;	Ribosome biogenesis in eukaryotes(ko03008)
NC_019465.2	46648294	46648312	strongHyper	0.424	1.31e-11	Distal Intergenic	gene12586	Biological Process: activation of MAPKK activity (GO:0000186);; Biological Process: activation of MAPK activity (GO:0000187);; Molecular Function: magnesium ion binding (GO:0000287);; Biological Process: angiogenesis (GO:0001525);; Biological Process: neural tube formation (GO:0001841);; Biological Process: positive regulation of T cell cytokine production (GO:0002726);; Molecular Function: MAP k…	Osteoclast differentiation(ko04380);RIG-I-like receptor signaling pathway(ko04622);Toxoplasmosis(ko05145);Measles(ko05162);Toll-like receptor signaling pathway(ko04620);NF-kappa B signaling pathway(ko04064);Leishmaniasis(ko05140);TNF signaling pathway(ko04668);MAPK signaling pathway(ko04010);Epstein-Barr virus infection(ko05169);NOD-like receptor signaling pathway(ko04621);AMPK signaling pathway(…
NC_019458.2	8952745	8953157	strongHyper	0.3	0.000188	Distal Intergenic	gene126	--	--
NC_019465.2	48505136	48505155	strongHyper	0.381	3.09e-10	Distal Intergenic	gene12607	Molecular Function: mRNA guanylyltransferase activity (GO:0004484);; Molecular Function: polynucleotide 5'-phosphatase activity (GO:0004651);; Molecular Function: protein tyrosine phosphatase activity (GO:0004725);; Cellular Component: nucleus (GO:0005634);; Biological Process: 7-methylguanosine mRNA capping (GO:0006370);; Molecular Function: protein tyrosine/serine/threonine phosphatase activity…	mRNA surveillance pathway(ko03015)
NC_019465.2	48579738	48579918	strongHyper	0.365	1.81e-05	Distal Intergenic	gene12608	Molecular Function: cannabinoid receptor activity (GO:0004949);; Biological Process: adenylate cyclase-modulating G-protein coupled receptor signaling pathway (GO:0007188);; Cellular Component: integral component of membrane (GO:0016021);; Biological Process: cannabinoid signaling pathway (GO:0038171);;	Rap1 signaling pathway(ko04015);Neuroactive ligand-receptor interaction(ko04080);Retrograde endocannabinoid signaling(ko04723)
NC_019465.2	50573285	50573409	strongHypo	-0.577	2.59e-14	Distal Intergenic	gene12627	Molecular Function: nucleotide binding (GO:0000166);; Molecular Function: poly(A) binding (GO:0008143);; Biological Process: negative regulation of translation (GO:0017148);; Biological Process: CRD-mediated mRNA stabilization (GO:0070934);; Cellular Component: CRD-mediated mRNA stability complex (GO:0070937);; Cellular Component: catalytic step 2 spliceosome (GO:0071013);; Cellular Component: hi…	--
NC_019465.2	54005325	54005398	strongHyper	0.434	5.24e-08	Distal Intergenic	gene12648	Molecular Function: receptor binding (GO:0005102);; Cellular Component: laminin-1 complex (GO:0005606);; Biological Process: regulation of cell adhesion (GO:0030155);; Biological Process: regulation of cell migration (GO:0030334);; Biological Process: regulation of embryonic development (GO:0045995);;	Pathways in cancer(ko05200);ECM-receptor interaction(ko04512);Toxoplasmosis(ko05145);Focal adhesion(ko04510);Amoebiasis(ko05146);Small cell lung cancer(ko05222);PI3K-Akt signaling pathway(ko04151)
NC_019465.2	54797531	54797566	strongHyper	0.437	5.33e-08	Intron (rna23414/gene12648, intron 51 of 64)	gene12650	Cellular Component: intracellular (GO:0005622);; Biological Process: signal transduction (GO:0007165);;	--
NC_019465.2	55832297	55832309	strongHyper	0.476	1.11e-09	Distal Intergenic	gene12658	--	--
NC_019465.2	56171628	56171739	strongHypo	-0.306	1.05e-05	Intron (rna23456/gene12659, intron 19 of 21)	gene12659	Molecular Function: actin binding (GO:0003779);; Molecular Function: structural molecule activity (GO:0005198);; Cellular Component: cytoplasm (GO:0005737);; Cellular Component: cytoskeleton (GO:0005856);; Cellular Component: plasma membrane (GO:0005886);; Cellular Component: COP9 signalosome (GO:0008180);; Cellular Component: extrinsic component of membrane (GO:0019898);; Cellular Component: cel…	Tight junction(ko04530)
NC_019465.2	56892145	56892255	strongHyper	0.307	4.68e-10	Intron (rna23474/gene12669, intron 3 of 26)	gene12669	Molecular Function: nucleic acid binding (GO:0003676);; Molecular Function: scavenger receptor activity (GO:0005044);; Molecular Function: insulin receptor binding (GO:0005158);; Molecular Function: ATP binding (GO:0005524);; Cellular Component: extracellular space (GO:0005615);; Biological Process: immune response (GO:0006955);; Biological Process: nucleoside triphosphate catabolic process (GO:0…	Starch and sucrose metabolism(ko00500);Pantothenate and CoA biosynthesis(ko00770);Purine metabolism(ko00230);Nicotinate and nicotinamide metabolism(ko00760);Riboflavin metabolism(ko00740)
NC_019465.2	58158484	58158659	strongHyper	0.327	3.33e-06	Distal Intergenic	gene12699	Biological Process: sensory perception of sound (GO:0007605);; Biological Process: middle ear morphogenesis (GO:0042474);;	--
NC_019465.2	58906288	58906334	strongHypo	-0.407	3.09e-08	Distal Intergenic	gene12700	Biological Process: negative regulation of transcription from RNA polymerase II promoter (GO:0000122);; Molecular Function: RNA polymerase II core promoter proximal region sequence-specific DNA binding transcription factor activity involved in positive regulation of transcription (GO:0001077);; Molecular Function: RNA polymerase II core promoter proximal region sequence-specific DNA binding trans…	--
NC_019465.2	59359576	59359698	strongHypo	-0.336	6.64e-05	Intron (rna23524/gene12703, intron 13 of 13)	gene12703	Molecular Function: protein serine/threonine kinase activity (GO:0004674);; Molecular Function: ATP binding (GO:0005524);; Cellular Component: nucleus (GO:0005634);; Cellular Component: mitochondrion (GO:0005739);; Cellular Component: endoplasmic reticulum membrane (GO:0005789);; Cellular Component: plasma membrane (GO:0005886);; Biological Process: protein phosphorylation (GO:0006468);; Biologic…	Aldosterone-regulated sodium reabsorption(ko04960);FoxO signaling pathway(ko04068);PI3K-Akt signaling pathway(ko04151)
NC_019465.2	59782187	59782229	strongHypo	-0.432	3.88e-07	Distal Intergenic	gene12708	Molecular Function: retinal dehydrogenase activity (GO:0001758);; Cellular Component: cytoplasm (GO:0005737);; Biological Process: retinal metabolic process (GO:0042574);; Biological Process: 9-cis-retinoic acid biosynthetic process (GO:0042904);;	--
NC_019465.2	64423538	64423676	strongHypo	-0.392	6.79e-08	Distal Intergenic	gene12746	Cellular Component: nuclear chromatin (GO:0000790);; Molecular Function: RNA polymerase II activating transcription factor binding (GO:0001102);; Molecular Function: RNA polymerase II transcription coactivator activity (GO:0001105);; Molecular Function: RNA polymerase II transcription corepressor activity (GO:0001106);; Biological Process: vasculogenesis (GO:0001570);; Biological Process: trophec…	--
NC_019465.2	65243423	65243456	strongHypo	-0.389	2.81e-08	Distal Intergenic	gene12751	Molecular Function: bombesin receptor activity (GO:0004946);; Cellular Component: cytoplasm (GO:0005737);; Cellular Component: integral component of membrane (GO:0016021);;	Neuroactive ligand-receptor interaction(ko04080)
NC_019465.2	68499090	68499109	strongHypo	-0.507	2.1e-09	Distal Intergenic	gene12772	Biological Process: positive regulation of cell-matrix adhesion (GO:0001954);; Molecular Function: actin binding (GO:0003779);; Molecular Function: integrin binding (GO:0005178);; Molecular Function: calcium ion binding (GO:0005509);; Cellular Component: nucleus (GO:0005634);; Cellular Component: cytoplasm (GO:0005737);; Molecular Function: zinc ion binding (GO:0008270);; Cellular Component: dyst…	--
NC_019465.2	71788147	71788279	strongHypo	-0.348	3.98e-05	Intron (rna23708/gene12787, intron 1 of 20)	gene12789	Molecular Function: nucleotide binding (GO:0000166);; Molecular Function: double-stranded DNA binding (GO:0003690);; Molecular Function: single-stranded DNA binding (GO:0003697);; Cellular Component: nucleus (GO:0005634);; Molecular Function: poly(A) binding (GO:0008143);; Cellular Component: ribonucleoprotein complex (GO:0030529);; Molecular Function: poly(G) binding (GO:0034046);; Molecular Fun…	--
NC_019465.2	72356317	72356387	strongHyper	0.47	8.51e-11	Intron (rna23708/gene12787, intron 1 of 20)	gene12795	Molecular Function: sulfotransferase activity (GO:0008146);; Cellular Component: integral component of membrane (GO:0016021);;	Glycosaminoglycan biosynthesis - chondroitin sulfate / dermatan sulfate(ko00532)
NC_019465.2	74853968	74854010	strongHyper	0.531	1.52e-07	Distal Intergenic	gene12816	Cellular Component: cytoplasm (GO:0005737);; Cellular Component: plasma membrane (GO:0005886);; Biological Process: protein targeting (GO:0006605);; Molecular Function: adenylate cyclase binding (GO:0008179);; Biological Process: positive regulation of protein kinase A signaling (GO:0010739);; Biological Process: positive regulation of cAMP biosynthetic process (GO:0030819);;	--
NC_019465.2	75330608	75330613	strongHyper	0.471	5.84e-10	Distal Intergenic	gene12822	Molecular Function: core promoter sequence-specific DNA binding (GO:0001046);; Biological Process: antral ovarian follicle growth (GO:0001547);; Biological Process: epithelial cell development (GO:0002064);; Molecular Function: chromatin binding (GO:0003682);; Molecular Function: steroid binding (GO:0005496);; Cellular Component: nucleus (GO:0005634);; Cellular Component: Golgi apparatus (GO:0005…	Prolactin signaling pathway(ko04917);Estrogen signaling pathway(ko04915);Endocrine and other factor-regulated calcium reabsorption(ko04961);Thyroid hormone signaling pathway(ko04919);Proteoglycans in cancer(ko05205)
NC_019465.2	75843687	75843782	strongHyper	0.469	5.71e-10	Intron (rna23793/gene12824, intron 54 of 145)	gene12824	Molecular Function: actin binding (GO:0003779);; Molecular Function: lamin binding (GO:0005521);; Cellular Component: Golgi apparatus (GO:0005794);; Biological Process: Golgi organization (GO:0007030);; Cellular Component: integral component of membrane (GO:0016021);; Cellular Component: sarcomere (GO:0030017);; Cellular Component: nuclear membrane (GO:0031965);; Cellular Component: SUN-KASH comp…	--
NC_019465.2	76649425	76649430	strongHypo	-0.407	4.89e-12	Distal Intergenic	gene12831	Molecular Function: GTPase activator activity (GO:0005096);; Cellular Component: cytoplasm (GO:0005737);; Cellular Component: plasma membrane (GO:0005886);; Biological Process: termination of G-protein coupled receptor signaling pathway (GO:0038032);; Biological Process: positive regulation of GTPase activity (GO:0043547);;	--
NC_019465.2	79609053	79609061	strongHypo	-0.549	1.04e-08	Distal Intergenic	gene12850	--	--
NC_019465.2	83096335	83096418	strongHyper	0.499	1.34e-11	Intron (rna23885/gene12892, intron 6 of 15)	gene12892	Molecular Function: quaternary ammonium group transmembrane transporter activity (GO:0015651);; Biological Process: organic cation transport (GO:0015695);; Biological Process: quaternary ammonium group transport (GO:0015697);; Biological Process: monoamine transport (GO:0015844);; Cellular Component: integral component of membrane (GO:0016021);; Biological Process: regulation of appetite (GO:0032…	Choline metabolism in cancer(ko05231)
NC_019465.2	83687897	83687941	strongHypo	-0.386	1.03e-09	Intron (rna23896/gene12898, intron 3 of 12)	gene12896	Molecular Function: 1-acylglycerol-3-phosphate O-acyltransferase activity (GO:0003841);; Cellular Component: integral component of membrane (GO:0016021);; Biological Process: CDP-diacylglycerol biosynthetic process (GO:0016024);;	Glycerophospholipid metabolism(ko00564);Glycerolipid metabolism(ko00561)
NC_019465.2	84353323	84353363	strongHyper	0.419	1.13e-07	Intron (rna23896/gene12898, intron 9 of 12)	gene12898	Biological Process: mitochondrion degradation (GO:0000422);; Biological Process: negative regulation of protein phosphorylation (GO:0001933);; Molecular Function: ubiquitin-protein transferase activity (GO:0004842);; Cellular Component: mitochondrion (GO:0005739);; Cellular Component: Golgi apparatus (GO:0005794);; Cellular Component: cytosol (GO:0005829);; Biological Process: protein monoubiquit…	Ubiquitin mediated proteolysis(ko04120);Parkinson's disease(ko05012);Protein processing in endoplasmic reticulum(ko04141)
NC_019465.2	84808490	84808678	strongHypo	-0.508	6.23e-14	Intron (rna23900/gene12900, intron 1 of 4)	gene12900	Cellular Component: mitochondrion (GO:0005739);; Biological Process: spermatid development (GO:0007286);; Cellular Component: cell body (GO:0044297);; Cellular Component: sperm midpiece (GO:0097225);;	--
NC_019465.2	85851541	85851889	strongHypo	-0.367	7.63e-16	Distal Intergenic	gene12903	Molecular Function: RNA binding (GO:0003723);;	--
NC_019465.2	86448587	86448725	strongHyper	0.459	9e-07	Distal Intergenic	gene12908	--	--
NC_019465.2	87174366	87174380	strongHyper	0.319	8.7e-06	Intron (rna23929/gene12909, intron 20 of 21)	gene12909	Molecular Function: cGMP-stimulated cyclic-nucleotide phosphodiesterase activity (GO:0004118);; Biological Process: regulation of protein kinase A signaling (GO:0010738);; Molecular Function: cAMP binding (GO:0030552);; Biological Process: regulation of cAMP-mediated signaling (GO:0043949);; Molecular Function: metal ion binding (GO:0046872);;	Morphine addiction(ko05032);Purine metabolism(ko00230)
NC_019465.2	89883791	89883803	strongHyper	0.315	4.46e-06	Distal Intergenic	gene12937	--	--
NC_019466.2	564619	564630	strongHyper	0.306	2.35e-05	Distal Intergenic	gene12957	Biological Process: protein phosphorylation (GO:0006468);; Biological Process: mitotic spindle assembly checkpoint (GO:0007094);; Cellular Component: protein complex (GO:0043234);; Cellular Component: apical cortex (GO:0045179);; Biological Process: spindle assembly involved in mitosis (GO:0090307);;	--
NC_019466.2	1181358	1181460	strongHyper	0.341	3.26e-05	Intron (rna24024/gene12959, intron 16 of 19)	gene12959	Molecular Function: voltage-gated potassium channel activity (GO:0005249);; Cellular Component: voltage-gated potassium channel complex (GO:0008076);; Biological Process: potassium ion transmembrane transport (GO:0071805);;	Cholinergic synapse(ko04725)
NC_019466.2	2143532	2143661	strongHyper	0.378	5.48e-07	Distal Intergenic	gene12962	Biological Process: protein complex assembly (GO:0006461);; Biological Process: intracellular protein transport (GO:0006886);; Molecular Function: Rab GTPase binding (GO:0017137);; Biological Process: regulation of membrane potential (GO:0042391);; Molecular Function: ion channel binding (GO:0044325);; Cellular Component: synapse (GO:0045202);; Molecular Function: metal ion binding (GO:0046872);;…	Synaptic vesicle cycle(ko04721);Retrograde endocannabinoid signaling(ko04723)
NC_019466.2	2963805	2963809	strongHyper	0.545	5.3e-13	Distal Intergenic	gene12966	Molecular Function: receptor activity (GO:0004872);; Cellular Component: membrane (GO:0016020);;	--
NC_019466.2	3942358	3942565	strongHypo	-0.428	6.2e-07	Intron (rna24060/gene12972, intron 5 of 6)	gene12973	Biological Process: tissue homeostasis (GO:0001894);; Biological Process: growth plate cartilage development (GO:0003417);;	Protein digestion and absorption(ko04974)
NC_019466.2	4283822	4283845	strongHyper	0.376	6.59e-07	Intron (rna24063/gene12974, intron 39 of 50)	gene12974	--	--
NC_019466.2	4714303	4714514	strongHyper	0.357	2.18e-08	Intron (rna24064/gene12975, intron 5 of 15)	gene12975	Cellular Component: lysosomal membrane (GO:0005765);; Biological Process: transport (GO:0006810);; Cellular Component: integral component of membrane (GO:0016021);; Molecular Function: cobalamin binding (GO:0031419);;	Vitamin digestion and absorption(ko04977)
NC_019466.2	5190734	5190856	strongHyper	0.315	0.000104	Intron (rna24070/gene12978, intron 3 of 28)	gene12978	Molecular Function: G-protein coupled receptor activity (GO:0004930);; Cellular Component: plasma membrane (GO:0005886);; Biological Process: neuropeptide signaling pathway (GO:0007218);; Cellular Component: integral component of membrane (GO:0016021);; Biological Process: negative regulation of angiogenesis (GO:0016525);;	--
NC_019466.2	8310105	8310162	strongHypo	-0.421	3.92e-05	Distal Intergenic	gene12988	--	--
NC_019466.2	11717424	11717436	strongHypo	-0.478	5.66e-11	Distal Intergenic	gene12991	Cellular Component: nucleus (GO:0005634);; Biological Process: transcription, DNA-templated (GO:0006351);; Molecular Function: zinc ion binding (GO:0008270);;	--
NC_019466.2	16745884	16745891	strongHyper	0.42	4.82e-08	Distal Intergenic	gene13109	--	Protein digestion and absorption(ko04974)
NC_019466.2	17633028	17633086	strongHypo	-0.328	2.57e-08	Distal Intergenic	gene13110	--	--
NC_019466.2	18260918	18261215	strongHypo	-0.332	1.5e-05	Distal Intergenic	gene13112	--	--
NC_019466.2	19231874	19231909	strongHyper	0.572	6.27e-13	Distal Intergenic	gene13113	Molecular Function: RNA binding (GO:0003723);; Cellular Component: nucleus (GO:0005634);;	--
NC_019466.2	20331596	20331617	strongHypo	-0.375	2.39e-08	Distal Intergenic	gene13119	Molecular Function: RNA polymerase II core promoter proximal region sequence-specific DNA binding transcription factor activity involved in positive regulation of transcription (GO:0001077);; Biological Process: hematopoietic progenitor cell differentiation (GO:0002244);; Molecular Function: nucleic acid binding (GO:0003676);; Molecular Function: metal ion binding (GO:0046872);; Biological Proces…	--
NC_019466.2	21660326	21660537	strongHypo	-0.337	1.78e-05	Intron (rna24305/gene13133, intron 2 of 16)	gene13133	Molecular Function: delayed rectifier potassium channel activity (GO:0005251);; Cellular Component: voltage-gated potassium channel complex (GO:0008076);; Cellular Component: node of Ranvier (GO:0033268);; Cellular Component: axon initial segment (GO:0043194);; Biological Process: membrane hyperpolarization (GO:0060081);; Biological Process: potassium ion transmembrane transport (GO:0071805);;	Cholinergic synapse(ko04725)
NC_019466.2	22058824	22058946	strongHyper	0.349	8.84e-09	Intron (rna24309/gene13136, intron 7 of 21)	gene13136	Cellular Component: intracellular (GO:0005622);; Cellular Component: plasma membrane (GO:0005886);;	--
NC_019466.2	24275866	24276038	strongHyper	0.547	3.72e-08	Distal Intergenic	gene13147	Cellular Component: mitochondrion (GO:0005739);;	--
NC_019466.2	24912275	24912288	strongHypo	-0.632	8.47e-14	Distal Intergenic	gene13152	Biological Process: negative regulation of transcription from RNA polymerase II promoter (GO:0000122);; Molecular Function: core promoter proximal region sequence-specific DNA binding (GO:0000987);; Biological Process: branching involved in ureteric bud morphogenesis (GO:0001658);; Biological Process: release of cytochrome c from mitochondria (GO:0001836);; Biological Process: positive regulation…	Pathways in cancer(ko05200);Acute myeloid leukemia(ko05221);ErbB signaling pathway(ko04012);Chronic myeloid leukemia(ko05220);Cell cycle(ko04110);Thyroid hormone signaling pathway(ko04919);MicroRNAs in cancer(ko05206);Hepatitis B(ko05161);TGF-beta signaling pathway(ko04350);Proteoglycans in cancer(ko05205);Transcriptional misregulation in cancer(ko05202);Thyroid cancer(ko05216);MAPK signaling pat…
NC_019466.2	25855282	25855544	strongHyper	0.417	2.08e-11	Distal Intergenic	gene13153	Molecular Function: nucleic acid binding (GO:0003676);; Cellular Component: nucleolus (GO:0005730);; Cellular Component: cytoplasm (GO:0005737);; Biological Process: regulation of transcription, DNA-templated (GO:0006355);; Molecular Function: metal ion binding (GO:0046872);;	--
NC_019466.2	26709664	26709688	strongHyper	0.322	1.47e-06	Distal Intergenic	gene13158	Cellular Component: cytoplasm (GO:0005737);; Cellular Component: plasma membrane (GO:0005886);;	--
NC_019466.2	27188846	27188864	strongHyper	0.392	7.5e-09	Distal Intergenic	gene13160	Molecular Function: protein kinase activity (GO:0004672);; Molecular Function: protein kinase inhibitor activity (GO:0004860);; Molecular Function: ATP binding (GO:0005524);; Cellular Component: nucleus (GO:0005634);; Cellular Component: cytoplasm (GO:0005737);; Biological Process: JNK cascade (GO:0007254);; Molecular Function: transcription factor binding (GO:0008134);; Biological Process: negat…	--
NC_019466.2	28274427	28274840	strongHyper	0.339	2.97e-21	Intron (rna24368/gene13171, intron 3 of 13)	gene13172	Cellular Component: mitochondrial inner membrane (GO:0005743);; Biological Process: electron transport chain (GO:0022900);; Cellular Component: respiratory chain (GO:0070469);;	Alzheimer's disease(ko05010);Parkinson's disease(ko05012);Huntington's disease(ko05016);Oxidative phosphorylation(ko00190);Non-alcoholic fatty liver disease (NAFLD)(ko04932)
NC_019466.2	28588943	28589105	strongHyper	0.324	0.000427	Distal Intergenic	gene13177	Molecular Function: actin binding (GO:0003779);; Cellular Component: mitochondrion (GO:0005739);; Biological Process: signal transduction (GO:0007165);; Molecular Function: cytoskeletal adaptor activity (GO:0008093);; Cellular Component: integral component of membrane (GO:0016021);; Molecular Function: SH3 domain binding (GO:0017124);; Biological Process: actin cytoskeleton organization (GO:00300…	--
NC_019466.2	29778058	29778237	strongHypo	-0.441	0.00043	Distal Intergenic	gene13198	Biological Process: negative regulation of transcription from RNA polymerase II promoter (GO:0000122);; Molecular Function: sequence-specific DNA binding transcription factor activity (GO:0003700);; Molecular Function: transcription corepressor activity (GO:0003714);; Cellular Component: nucleus (GO:0005634);; Cellular Component: cytoplasm (GO:0005737);; Cellular Component: plasma membrane (GO:00…	--
NC_019466.2	30310215	30310228	strongHyper	0.467	6.38e-09	Distal Intergenic	gene13200	Cellular Component: integral component of plasma membrane (GO:0005887);; Biological Process: positive regulation of cell proliferation (GO:0008284);; Biological Process: hyaluronan biosynthetic process (GO:0030213);; Biological Process: positive regulation of cell migration (GO:0030335);; Biological Process: positive regulation of urine volume (GO:0035810);; Biological Process: cellular response …	--
NC_019466.2	31483038	31483306	strongHyper	0.445	1.1e-11	Distal Intergenic	gene13203	Molecular Function: serine-type endopeptidase activity (GO:0004252);; Biological Process: proteolysis (GO:0006508);;	--
NC_019466.2	32126766	32126869	strongHypo	-0.365	2.99e-07	Intron (rna24431/gene13206, intron 19 of 19)	gene13206	--	--
NC_019466.2	32917389	32917426	strongHyper	0.414	1.87e-05	Distal Intergenic	gene13222	Molecular Function: phospholipid binding (GO:0005543);; Cellular Component: cytoplasm (GO:0005737);; Cellular Component: cytoskeleton (GO:0005856);; Molecular Function: protein C-terminus binding (GO:0008022);; Cellular Component: ruffle membrane (GO:0032587);;	--
NC_019466.2	33527409	33527433	strongHypo	-0.42	6.94e-06	Distal Intergenic	gene13225	Molecular Function: protein-L-isoaspartate (D-aspartate) O-methyltransferase activity (GO:0004719);; Cellular Component: cytoplasm (GO:0005737);; Biological Process: cellular protein modification process (GO:0006464);;	--
NC_019466.2	33962828	33962900	strongHyper	0.508	5.46e-11	Intron (rna24479/gene13227, intron 20 of 24)	gene13227	Molecular Function: sequence-specific DNA binding transcription factor activity (GO:0003700);; Cellular Component: nucleus (GO:0005634);; Molecular Function: zinc ion binding (GO:0008270);;	--
NC_019466.2	35480361	35480403	strongHypo	-0.515	1.47e-08	Intron (rna24500/gene13244, intron 2 of 3)	gene13244	--	--
NC_019466.2	36287317	36287453	strongHypo	-0.371	2.54e-06	Distal Intergenic	gene13254	Molecular Function: opioid peptide activity (GO:0001515);; Biological Process: behavioral fear response (GO:0001662);; Cellular Component: extracellular region (GO:0005576);; Biological Process: neuropeptide signaling pathway (GO:0007218);; Biological Process: sensory perception of pain (GO:0019233);; Biological Process: defense response to bacterium (GO:0042742);;	--
NC_019466.2	38726145	38726198	strongHyper	0.377	2.15e-06	Intron (rna24553/gene13266, intron 6 of 8)	gene13266	Molecular Function: carbonate dehydratase activity (GO:0004089);; Cellular Component: cytoplasm (GO:0005737);; Biological Process: one-carbon metabolic process (GO:0006730);; Molecular Function: zinc ion binding (GO:0008270);; Biological Process: phosphatidylinositol-mediated signaling (GO:0048015);;	Nitrogen metabolism(ko00910)
NC_019466.2	39121970	39122215	strongHyper	0.398	1.12e-08	Intron (rna24557/gene13270, intron 4 of 40)	gene13270	Biological Process: skeletal system development (GO:0001501);; Biological Process: in utero embryonic development (GO:0001701);; Biological Process: heart morphogenesis (GO:0003007);; Molecular Function: DNA binding (GO:0003677);; Molecular Function: chromatin binding (GO:0003682);; Molecular Function: helicase activity (GO:0004386);; Molecular Function: ATP binding (GO:0005524);; Cellular Compon…	--
NC_019466.2	39337565	39337787	strongHyper	0.495	9.9e-20	Distal Intergenic	gene13274	Molecular Function: transporter activity (GO:0005215);; Cellular Component: endosome (GO:0005768);; Biological Process: transport (GO:0006810);; Molecular Function: phosphatidylinositol-3,5-bisphosphate binding (GO:0080025);;	--
NC_019466.2	40537855	40537993	strongHypo	-0.383	1.66e-07	Intron (rna24569/gene13278, intron 2 of 4)	gene13278	--	--
NC_019466.2	41050832	41050867	strongHypo	-0.41	2.12e-05	Distal Intergenic	gene13284	Molecular Function: interleukin-8 receptor binding (GO:0005153);; Cellular Component: extracellular space (GO:0005615);; Biological Process: inflammatory response (GO:0006954);; Biological Process: immune response (GO:0006955);; Biological Process: cell cycle arrest (GO:0007050);; Molecular Function: chemokine activity (GO:0008009);; Biological Process: regulation of cell adhesion (GO:0030155);; …	Pathways in cancer(ko05200);Chemokine signaling pathway(ko04062);Influenza A(ko05164);Legionellosis(ko05134);RIG-I-like receptor signaling pathway(ko04622);Salmonella infection(ko05132);Hepatitis B(ko05161);Toll-like receptor signaling pathway(ko04620);NF-kappa B signaling pathway(ko04064);Transcriptional misregulation in cancer(ko05202);Amoebiasis(ko05146);Non-alcoholic fatty liver disease (NAFL…
NC_019466.2	41608704	41608723	strongHypo	-0.401	2.04e-16	Distal Intergenic	gene13285	Biological Process: anatomical structure morphogenesis (GO:0009653);; Biological Process: neuron differentiation (GO:0030182);; Biological Process: single-organism developmental process (GO:0044767);;	--
NC_019466.2	42224764	42224775	strongHyper	0.382	7.67e-06	Distal Intergenic	gene13286	Molecular Function: iron ion binding (GO:0005506);; Molecular Function: oxysterol 7-alpha-hydroxylase activity (GO:0008396);; Molecular Function: electron carrier activity (GO:0009055);; Molecular Function: heme binding (GO:0020037);; Biological Process: negative regulation of intracellular estrogen receptor signaling pathway (GO:0033147);; Biological Process: positive regulation of epithelial ce…	Steroid hormone biosynthesis(ko00140);Primary bile acid biosynthesis(ko00120)
NC_019466.2	44704228	44704283	strongHypo	-0.475	6.66e-08	Intron (rna24656/gene13315, intron 1 of 39)	gene13315	Molecular Function: phospholipid binding (GO:0005543);; Biological Process: G-protein coupled receptor signaling pathway (GO:0007186);; Molecular Function: Rac GTPase activator activity (GO:0030675);; Molecular Function: Rac guanyl-nucleotide exchange factor activity (GO:0030676);; Biological Process: positive regulation of Rac GTPase activity (GO:0032855);;	--
NC_019466.2	49658452	49658751	strongHyper	0.42	9.38e-13	Intron (rna24729/gene13343, intron 7 of 13)	gene13343	--	--
NC_019466.2	50338330	50338371	strongHyper	0.351	9.08e-05	Intron (rna24744/gene13352, intron 2 of 7)	gene13351	Cellular Component: plasma membrane (GO:0005886);; Biological Process: muscle organ development (GO:0007517);; Molecular Function: structural constituent of muscle (GO:0008307);; Cellular Component: junctional sarcoplasmic reticulum membrane (GO:0014701);; Cellular Component: Z disc (GO:0030018);; Cellular Component: junctional membrane complex (GO:0030314);;	--
NC_019466.2	50757367	50757379	strongHyper	0.398	2.17e-08	Distal Intergenic	gene13353	Cellular Component: extracellular region (GO:0005576);;	--
NC_019466.2	52292765	52293054	strongHypo	-0.306	5.71e-07	Distal Intergenic	gene13361	Molecular Function: sequence-specific DNA binding transcription factor activity (GO:0003700);; Cellular Component: nucleus (GO:0005634);; Molecular Function: zinc ion binding (GO:0008270);; Molecular Function: sequence-specific DNA binding (GO:0043565);;	--
NC_019466.2	55472050	55472078	strongHyper	0.605	6.88e-20	Distal Intergenic	gene13374	Biological Process: negative regulation of microtubule depolymerization (GO:0007026);; Biological Process: positive regulation of neuron projection development (GO:0010976);; Biological Process: negative regulation of neuron projection development (GO:0010977);; Cellular Component: growth cone (GO:0030426);; Biological Process: negative regulation of microtubule polymerization (GO:0031115);; Biol…	--
NC_019466.2	59392319	59392430	strongHypo	-0.38	4.13e-06	Distal Intergenic	gene13401	Molecular Function: RNA polymerase II transcription cofactor activity (GO:0001104);; Molecular Function: receptor activity (GO:0004872);; Biological Process: transcription initiation from RNA polymerase II promoter (GO:0006367);; Cellular Component: mediator complex (GO:0016592);; Biological Process: stem cell maintenance (GO:0019827);; Biological Process: androgen receptor signaling pathway (GO:…	Thyroid hormone signaling pathway(ko04919)
NC_019466.2	60903611	60903697	strongHypo	-0.311	2.39e-09	Distal Intergenic	gene13410	Biological Process: negative regulation of transcription from RNA polymerase II promoter (GO:0000122);; Molecular Function: sequence-specific DNA binding transcription factor activity (GO:0003700);; Cellular Component: nucleus (GO:0005634);; Molecular Function: zinc ion binding (GO:0008270);; Molecular Function: sequence-specific DNA binding (GO:0043565);;	--
NC_019466.2	62736528	62736668	strongHyper	0.524	3.71e-16	Distal Intergenic	gene13415	--	--
NC_019466.2	65342116	65342123	strongHyper	0.54	1.83e-07	Distal Intergenic	gene13420	Molecular Function: delayed rectifier potassium channel activity (GO:0005251);; Cellular Component: voltage-gated potassium channel complex (GO:0008076);; Biological Process: regulation of ion transmembrane transport (GO:0034765);; Biological Process: protein homooligomerization (GO:0051260);; Biological Process: potassium ion transmembrane transport (GO:0071805);;	--
NC_019466.2	69256828	69257127	strongHyper	0.332	9.2e-15	Distal Intergenic	gene13438	Biological Process: in utero embryonic development (GO:0001701);; Biological Process: sprouting angiogenesis (GO:0002040);; Biological Process: positive regulation of receptor internalization (GO:0002092);; Cellular Component: extracellular space (GO:0005615);; Cellular Component: plasma membrane (GO:0005886);; Cellular Component: microvillus (GO:0005902);; Biological Process: negative regulation…	HIF-1 signaling pathway(ko04066);Rap1 signaling pathway(ko04015);Ras signaling pathway(ko04014);Rheumatoid arthritis(ko05323);PI3K-Akt signaling pathway(ko04151)
NC_019466.2	70204508	70204606	strongHyper	0.579	1.64e-11	Distal Intergenic	gene13444	Biological Process: protein import into nucleus, translocation (GO:0000060);; Molecular Function: transcription coactivator activity (GO:0003713);; Molecular Function: actin binding (GO:0003779);; Cellular Component: plasma membrane (GO:0005886);; Cellular Component: actin cytoskeleton (GO:0015629);; Cellular Component: myofibril (GO:0030016);; Biological Process: positive regulation of Rho prote…	--
NC_019466.2	70453708	70454013	strongHypo	-0.443	8.3e-15	Intron (rna24875/gene13445, intron 13 of 14)	gene13445	Cellular Component: nucleolus (GO:0005730);; Cellular Component: mitochondrion (GO:0005739);; Biological Process: response to stress (GO:0006950);; Biological Process: cell wall macromolecule catabolic process (GO:0016998);;	--
NC_019466.2	71412211	71412237	strongHyper	0.325	9.8e-05	Intron (rna24881/gene13448, intron 3 of 6)	gene13448	Biological Process: negative regulation of transcription from RNA polymerase II promoter (GO:0000122);; Molecular Function: nucleic acid binding transcription factor activity (GO:0001071);; Biological Process: vasculogenesis (GO:0001570);; Biological Process: in utero embryonic development (GO:0001701);; Biological Process: outflow tract septum morphogenesis (GO:0003148);; Biological Process: rig…	MicroRNAs in cancer(ko05206)
NC_019466.2	72518982	72519039	strongHypo	-0.399	1.44e-05	Distal Intergenic	gene13450	Cellular Component: integral component of plasma membrane (GO:0005887);;	--
NC_019466.2	73013949	73014156	strongHyper	0.306	2.15e-06	Intron (rna24934/gene13454, intron 8 of 10)	gene13454	Biological Process: intracellular protein transport (GO:0006886);; Molecular Function: Rab GTPase binding (GO:0017137);; Molecular Function: metal ion binding (GO:0046872);;	Insulin secretion(ko04911)
NC_019466.2	74799696	74799708	strongHyper	0.385	0.000319	Distal Intergenic	gene13473	Biological Process: kidney development (GO:0001822);; Biological Process: renal system process (GO:0003014);; Molecular Function: ribonucleoside-diphosphate reductase activity, thioredoxin disulfide as acceptor (GO:0004748);; Cellular Component: nucleus (GO:0005634);; Cellular Component: cytoplasm (GO:0005737);; Biological Process: mitochondrial DNA replication (GO:0006264);; Biological Process: …	Glutathione metabolism(ko00480);Pyrimidine metabolism(ko00240);Purine metabolism(ko00230);p53 signaling pathway(ko04115)
NC_019466.2	78937619	78937888	strongHyper	0.301	3.28e-08	Distal Intergenic	gene13517	Biological Process: transport (GO:0006810);; Cellular Component: endomembrane system (GO:0012505);; Cellular Component: integral component of membrane (GO:0016021);;	Lysosome(ko04142)
NC_019466.2	79036705	79036745	strongHypo	-0.583	5.21e-19	Distal Intergenic	gene13518	Biological Process: negative regulation of transcription from RNA polymerase II promoter (GO:0000122);; Molecular Function: RNA polymerase II transcription factor binding (GO:0001085);; Molecular Function: transcription coactivator activity (GO:0003713);; Cellular Component: nucleolus (GO:0005730);; Cellular Component: endoplasmic reticulum membrane (GO:0005789);; Biological Process: positive reg…	--
NC_019466.2	79426994	79427126	strongHyper	0.325	7.19e-09	Distal Intergenic	gene13522	Cellular Component: nucleus (GO:0005634);; Biological Process: nucleosome assembly (GO:0006334);; Biological Process: positive regulation of cellular process (GO:0048522);; Biological Process: cellular response to stimulus (GO:0051716);;	--
NC_019466.2	79724668	79724858	strongHypo	-0.405	3.15e-06	Intron (rna25048/gene13523, intron 4 of 7)	gene13523	Molecular Function: carboxypeptidase activity (GO:0004180);; Cellular Component: extracellular space (GO:0005615);; Cellular Component: lysosome (GO:0005764);; Cellular Component: endoplasmic reticulum (GO:0005783);; Cellular Component: Golgi apparatus (GO:0005794);; Biological Process: proteolysis (GO:0006508);; Biological Process: thyroid hormone generation (GO:0006590);; Biological Process: ti…	--
NC_019466.2	82421176	82421286	strongHypo	-0.377	1.96e-16	Exon (rna25086/gene13551, exon 5 of 15)	gene13551	Biological Process: double-strand break repair via homologous recombination (GO:0000724);; Molecular Function: DNA binding (GO:0003677);; Molecular Function: helicase activity (GO:0004386);; Molecular Function: ATP binding (GO:0005524);; Molecular Function: DNA translocase activity (GO:0015616);;	Homologous recombination(ko03440)
NC_019466.2	82861677	82861733	strongHypo	-0.387	5.91e-07	Distal Intergenic	gene13556	--	--
NC_019466.2	83248520	83248552	strongHyper	0.411	3.22e-06	Distal Intergenic	gene13563	Biological Process: cytokinesis (GO:0000910);; Biological Process: release of cytochrome c from mitochondria (GO:0001836);; Molecular Function: protein binding (GO:0005515);; Cellular Component: mitochondrion (GO:0005739);; Cellular Component: centrosome (GO:0005813);; Biological Process: mitotic cell cycle checkpoint (GO:0007093);; Biological Process: gamete generation (GO:0007276);; Biological …	Pathways in cancer(ko05200);Chronic myeloid leukemia(ko05220);Amyotrophic lateral sclerosis (ALS)(ko05014);Toxoplasmosis(ko05145);NF-kappa B signaling pathway(ko04064);Transcriptional misregulation in cancer(ko05202);Ras signaling pathway(ko04014);Apoptosis(ko04210);Small cell lung cancer(ko05222);Pancreatic cancer(ko05212);Jak-STAT signaling pathway(ko04630);PI3K-Akt signaling pathway(ko04151);H…
NC_019466.2	83763597	83763650	strongHyper	0.429	3.24e-11	Distal Intergenic	gene13566	Cellular Component: endoplasmic reticulum membrane (GO:0005789);;	--
NC_019466.2	84585131	84585420	strongHyper	0.319	3.94e-06	Distal Intergenic	gene13569	Molecular Function: sequence-specific DNA binding transcription factor activity (GO:0003700);; Biological Process: regulation of transcription, DNA-templated (GO:0006355);; Cellular Component: nuclear matrix (GO:0016363);; Molecular Function: protein homodimerization activity (GO:0042803);; Biological Process: fat cell differentiation (GO:0045444);; Molecular Function: metal ion binding (GO:00468…	Pathways in cancer(ko05200);Acute myeloid leukemia(ko05221);Transcriptional misregulation in cancer(ko05202)
NC_019466.2	85430376	85430493	strongHypo	-0.341	4.5e-06	Distal Intergenic	gene13572	Biological Process: gastric acid secretion (GO:0001696);; Molecular Function: chloride channel activity (GO:0005254);; Cellular Component: endosome (GO:0005768);; Biological Process: sulfate transport (GO:0008272);; Molecular Function: bicarbonate transmembrane transporter activity (GO:0015106);; Molecular Function: sulfate transmembrane transporter activity (GO:0015116);; Cellular Component: int…	Gastric acid secretion(ko04971)
NC_019466.2	86577587	86577716	strongHyper	0.461	1.64e-11	Distal Intergenic	gene13583	Biological Process: positive regulation of cytokine-mediated signaling pathway (GO:0001961);; Biological Process: positive regulation of T-helper 1 type immune response (GO:0002827);; Molecular Function: protein serine/threonine kinase activity (GO:0004674);; Molecular Function: non-membrane spanning protein tyrosine kinase activity (GO:0004715);; Molecular Function: ATP binding (GO:0005524);; Ce…	Neurotrophin signaling pathway(ko04722);NOD-like receptor signaling pathway(ko04621);Tuberculosis(ko05152)
NC_019466.2	86931431	86931459	strongHypo	-0.534	2.58e-10	5' UTR	gene13585	Molecular Function: metalloendopeptidase activity (GO:0004222);; Molecular Function: calcium ion binding (GO:0005509);; Biological Process: proteolysis (GO:0006508);; Molecular Function: zinc ion binding (GO:0008270);; Cellular Component: extracellular matrix (GO:0031012);;	MicroRNAs in cancer(ko05206)
NC_019466.2	87715116	87715187	strongHyper	0.336	7.4e-05	Distal Intergenic	gene13588	--	--
NC_019466.2	88465530	88465774	strongHyper	0.343	1.19e-05	Intron (rna25163/gene13590, intron 3 of 17)	gene13590	Cellular Component: photoreceptor outer segment (GO:0001750);; Molecular Function: intracellular cGMP activated cation channel activity (GO:0005223);; Biological Process: ion transport (GO:0006811);; Cellular Component: integral component of membrane (GO:0016021);;	cAMP signaling pathway(ko04024)
NC_019466.2	88954012	88954290	strongHyper	0.594	8.28e-10	Intron (rna25173/gene13596, intron 2 of 3)	gene13596	--	--
NC_019466.2	89600704	89600913	strongHyper	0.402	3.59e-06	Distal Intergenic	gene13606	Molecular Function: carbonate dehydratase activity (GO:0004089);; Cellular Component: Golgi apparatus (GO:0005794);; Biological Process: one-carbon metabolic process (GO:0006730);; Molecular Function: zinc ion binding (GO:0008270);;	Nitrogen metabolism(ko00910)
NC_019466.2	89953176	89953188	strongHypo	-0.387	6.1e-08	Distal Intergenic	gene13612	Biological Process: amino acid transmembrane transport (GO:0003333);; Cellular Component: cytoplasm (GO:0005737);; Cellular Component: plasma membrane (GO:0005886);; Molecular Function: amino acid transmembrane transporter activity (GO:0015171);; Cellular Component: integral component of membrane (GO:0016021);;	--
NC_019466.2	90146996	90147153	strongHyper	0.482	5.17e-10	Intron (rna25194/gene13614, intron 4 of 7)	gene13614	--	--
NC_019466.2	90693968	90694157	strongHyper	0.393	5.55e-08	Intron (rna25197/gene13616, intron 1 of 1)	gene13616	Molecular Function: nucleotide binding (GO:0000166);; Molecular Function: RNA binding (GO:0003723);;	--
NC_019466.2	91760455	91760507	strongHyper	0.393	2.21e-06	Distal Intergenic	gene13618	Molecular Function: nucleic acid binding (GO:0003676);; Molecular Function: metal ion binding (GO:0046872);;	--
NC_019466.2	92590693	92590783	strongHyper	0.337	1.06e-07	Distal Intergenic	gene13619	Biological Process: microtubule cytoskeleton organization (GO:0000226);; Molecular Function: GTPase activity (GO:0003924);; Molecular Function: structural constituent of cytoskeleton (GO:0005200);; Molecular Function: GTP binding (GO:0005525);; Cellular Component: cytoplasmic microtubule (GO:0005881);; Biological Process: GTP catabolic process (GO:0006184);; Biological Process: protein polymeriza…	--
NC_019466.2	92997183	92997402	strongHyper	0.515	5.86e-20	Distal Intergenic	gene13620	Cellular Component: early endosome (GO:0005769);; Cellular Component: late endosome (GO:0005770);; Biological Process: protein targeting to lysosome (GO:0006622);; Biological Process: cell communication (GO:0007154);; Biological Process: endosome to lysosome transport (GO:0008333);; Cellular Component: extrinsic component of endosome membrane (GO:0031313);; Molecular Function: phosphatidylinosito…	--
NC_019466.2	94403019	94403153	strongHyper	0.414	1.9e-05	Intron (rna25241/gene13635, intron 8 of 11)	gene13635	Molecular Function: phospholipid binding (GO:0005543);; Cellular Component: protein complex (GO:0043234);; Cellular Component: synapse (GO:0045202);;	--
NC_019467.2	1710413	1710549	strongHyper	0.335	5.36e-06	Distal Intergenic	gene13645	Molecular Function: chromatin binding (GO:0003682);; Molecular Function: transcription coactivator activity (GO:0003713);; Cellular Component: nucleus (GO:0005634);; Cellular Component: cytoplasm (GO:0005737);; Biological Process: chromatin modification (GO:0016568);; Molecular Function: methylated histone binding (GO:0035064);;	--
NC_019467.2	2302278	2302463	strongHyper	0.45	7.96e-10	Distal Intergenic	gene13649	Molecular Function: actin binding (GO:0003779);; Molecular Function: Rho GTPase binding (GO:0017048);; Biological Process: actin cytoskeleton organization (GO:0030036);;	Regulation of actin cytoskeleton(ko04810)
NC_019467.2	3780829	3780846	strongHyper	0.406	5.84e-10	Distal Intergenic	gene13654	Molecular Function: RNA binding (GO:0003723);; Molecular Function: RNA-directed DNA polymerase activity (GO:0003964);; Molecular Function: aspartic-type endopeptidase activity (GO:0004190);; Molecular Function: RNA-DNA hybrid ribonuclease activity (GO:0004523);; Biological Process: RNA-dependent DNA replication (GO:0006278);; Biological Process: proteolysis (GO:0006508);; Biological Process: DNA …	--
NC_019467.2	5743890	5743968	strongHyper	0.388	0.00164	Distal Intergenic	gene13655	Molecular Function: calcium ion binding (GO:0005509);; Cellular Component: plasma membrane (GO:0005886);; Biological Process: homophilic cell adhesion via plasma membrane adhesion molecules (GO:0007156);; Cellular Component: integral component of membrane (GO:0016021);;	--
NC_019467.2	9038853	9039138	strongHyper	0.347	6.21e-06	Distal Intergenic	gene13659	Biological Process: somitogenesis (GO:0001756);; Molecular Function: calcium ion binding (GO:0005509);; Cellular Component: plasma membrane (GO:0005886);; Biological Process: homophilic cell adhesion via plasma membrane adhesion molecules (GO:0007156);; Cellular Component: integral component of membrane (GO:0016021);; Biological Process: morphogenesis of embryonic epithelium (GO:0016331);;	--
NC_019467.2	10996987	10997131	strongHyper	0.473	1.32e-14	Intron (rna25259/gene13660, intron 3 of 4)	gene13660	Cellular Component: extracellular space (GO:0005615);;	--
NC_019467.2	11337968	11338105	strongHyper	0.308	2.35e-08	Distal Intergenic	gene13663	Biological Process: endothelial cell morphogenesis (GO:0001886);; Biological Process: negative regulation of endothelial cell proliferation (GO:0001937);; Cellular Component: extracellular region (GO:0005576);; Cellular Component: endomembrane system (GO:0012505);; Cellular Component: integral component of membrane (GO:0016021);; Biological Process: negative regulation of angiogenesis (GO:0016525…	--
NC_019467.2	12324145	12324214	strongHypo	-0.56	1.12e-08	Intron (rna25280/gene13674, intron 33 of 46)	gene13674	Molecular Function: ATP binding (GO:0005524);; Biological Process: ATP catabolic process (GO:0006200);; Molecular Function: ATPase activity (GO:0016887);;	--
NC_019467.2	12917223	12917274	strongHyper	0.393	9.95e-06	Distal Intergenic	gene13678	Biological Process: ossification (GO:0001503);; Biological Process: osteoclast proliferation (GO:0002158);; Biological Process: monocyte chemotaxis (GO:0002548);; Molecular Function: cytokine activity (GO:0005125);; Molecular Function: tumor necrosis factor receptor binding (GO:0005164);; Cellular Component: extracellular space (GO:0005615);; Cellular Component: intracellular (GO:0005622);; Biolo…	Prolactin signaling pathway(ko04917);Osteoclast differentiation(ko04380);NF-kappa B signaling pathway(ko04064);Cytokine-cytokine receptor interaction(ko04060);Rheumatoid arthritis(ko05323)
NC_019467.2	13258246	13258437	strongHypo	-0.337	3.27e-06	Distal Intergenic	gene13679	--	--
NC_019467.2	13531278	13531587	strongHyper	0.344	3.07e-05	Distal Intergenic	gene13682	Cellular Component: mitochondrion (GO:0005739);;	--
NC_019467.2	13749756	13750123	strongHyper	0.373	3.05e-05	Intron (rna25312/gene13683, intron 3 of 12)	gene13683	Molecular Function: nucleotide binding (GO:0000166);; Molecular Function: nucleic acid binding (GO:0003676);; Cellular Component: plasma membrane (GO:0005886);;	--
NC_019467.2	14401126	14401196	strongHyper	0.301	7.92e-05	Intron (rna25314/gene13686, intron 1 of 6)	gene13687	--	--
NC_019467.2	14749119	14749449	strongHyper	0.341	2.43e-05	Distal Intergenic	gene13689	--	--
NC_019467.2	14917158	14917232	strongHyper	0.326	1.1e-06	Distal Intergenic	gene13692	Molecular Function: sequence-specific DNA binding transcription factor activity (GO:0003700);; Cellular Component: nucleus (GO:0005634);; Cellular Component: cytoplasm (GO:0005737);; Biological Process: regulation of transcription, DNA-templated (GO:0006355);; Biological Process: positive regulation of cell proliferation (GO:0008284);; Biological Process: positive regulation of apoptotic process …	--
NC_019467.2	16214792	16214973	strongHyper	0.343	3.32e-06	Distal Intergenic	gene13706	Cellular Component: nucleus (GO:0005634);; Biological Process: ubiquitin-dependent protein catabolic process (GO:0006511);; Biological Process: multicellular organismal development (GO:0007275);;	--
NC_019467.2	17168222	17168703	strongHyper	0.301	2.98e-07	Intron (rna25372/gene13715, intron 1 of 3)	gene13715	Molecular Function: phosphatidylinositol phospholipase C activity (GO:0004435);; Molecular Function: serotonin receptor activity (GO:0004993);; Cellular Component: integral component of plasma membrane (GO:0005887);; Biological Process: phosphatidylinositol biosynthetic process (GO:0006661);; Biological Process: smooth muscle contraction (GO:0006939);; Biological Process: serotonin receptor signa…	Gap junction(ko04540);Calcium signaling pathway(ko04020);Neuroactive ligand-receptor interaction(ko04080);Inflammatory mediator regulation of TRP channels(ko04750);Serotonergic synapse(ko04726)
NC_019467.2	17843546	17843772	strongHypo	-0.372	2.88e-06	Distal Intergenic	gene13716	Molecular Function: succinate-CoA ligase (ADP-forming) activity (GO:0004775);; Molecular Function: ATP binding (GO:0005524);; Cellular Component: mitochondrion (GO:0005739);; Biological Process: tricarboxylic acid cycle (GO:0006099);; Molecular Function: metal ion binding (GO:0046872);;	Carbon metabolism(ko01200);Propanoate metabolism(ko00640);Citrate cycle (TCA cycle)(ko00020)
NC_019467.2	20061425	20061429	strongHyper	0.471	6.07e-07	Distal Intergenic	gene13742	Cellular Component: endoplasmic reticulum (GO:0005783);; Molecular Function: identical protein binding (GO:0042802);; Biological Process: protein homooligomerization (GO:0051260);;	--
NC_019467.2	20901986	20901992	strongHypo	-0.443	7.15e-16	Intron (rna25468/gene13751, intron 1 of 4)	gene13751	--	--
NC_019467.2	22274820	22274828	strongHypo	-0.5	9e-10	Distal Intergenic	gene13773	Molecular Function: RNA polymerase II core promoter proximal region sequence-specific DNA binding transcription factor activity involved in negative regulation of transcription (GO:0001078);; Biological Process: blood vessel development (GO:0001568);; Cellular Component: nucleus (GO:0005634);; Cellular Component: cytoplasm (GO:0005737);; Biological Process: cellular response to DNA damage stimulu…	Pathways in cancer(ko05200);Insulin signaling pathway(ko04910);Thyroid hormone signaling pathway(ko04919);Transcriptional misregulation in cancer(ko05202);AMPK signaling pathway(ko04152);Prostate cancer(ko05215);FoxO signaling pathway(ko04068)
NC_019467.2	23075565	23075635	strongHyper	0.302	5.97e-06	Intron (rna25518/gene13781, intron 2 of 3)	gene13781	--	--
NC_019467.2	23570362	23570388	strongHypo	-0.564	1.23e-12	Intron (rna25524/gene13785, intron 10 of 24)	gene13784	Cellular Component: cilium (GO:0005929);; Biological Process: signal transduction (GO:0007165);; Cellular Component: membrane raft (GO:0045121);;	--
NC_019467.2	23836752	23836832	strongHypo	-0.367	1.03e-05	Distal Intergenic	gene13787	Cellular Component: nucleus (GO:0005634);; Cellular Component: cytoplasm (GO:0005737);; Biological Process: protein ufmylation (GO:0071569);;	--
NC_019467.2	24150110	24150184	strongHyper	0.378	5.21e-10	Distal Intergenic	gene13789	Cellular Component: caveola (GO:0005901);; Cellular Component: cell-cell junction (GO:0005911);; Molecular Function: beta-catenin binding (GO:0008013);; Cellular Component: cell surface (GO:0009986);; Biological Process: gamma-aminobutyric acid secretion (GO:0014051);; Molecular Function: store-operated calcium channel activity (GO:0015279);; Cellular Component: basolateral plasma membrane (GO:00…	--
NC_019467.2	33093711	33093781	strongHypo	-0.304	4.82e-11	Distal Intergenic	gene13877	Molecular Function: G-protein coupled receptor activity (GO:0004930);; Biological Process: cellular calcium ion homeostasis (GO:0006874);; Biological Process: G-protein coupled receptor signaling pathway (GO:0007186);; Cellular Component: integral component of membrane (GO:0016021);; Molecular Function: phosphatidylcholine binding (GO:0031210);;	--
NC_019467.2	37010762	37011119	strongHyper	0.35	1.65e-11	Distal Intergenic	gene13930	Molecular Function: ATP binding (GO:0005524);; Biological Process: ATP biosynthetic process (GO:0006754);; Biological Process: regulation of pH (GO:0006885);; Molecular Function: monovalent inorganic cation transmembrane transporter activity (GO:0015077);; Biological Process: monovalent inorganic cation transport (GO:0015672);; Cellular Component: integral component of membrane (GO:0016021);; Cel…	Oxidative phosphorylation(ko00190)
NC_019467.2	39202259	39202274	strongHyper	0.341	5.75e-07	Distal Intergenic	gene13935	Molecular Function: calcium ion binding (GO:0005509);; Cellular Component: plasma membrane (GO:0005886);; Biological Process: homophilic cell adhesion via plasma membrane adhesion molecules (GO:0007156);; Cellular Component: integral component of membrane (GO:0016021);;	--
NC_019467.2	43319243	43319417	strongHyper	0.431	5.6e-13	Distal Intergenic	gene13940	Cellular Component: cytoplasm (GO:0005737);; Biological Process: adult walking behavior (GO:0007628);; Biological Process: dendrite development (GO:0016358);; Biological Process: cerebellar Purkinje cell layer development (GO:0021680);; Cellular Component: dendrite (GO:0030425);; Cellular Component: neuronal cell body (GO:0043025);;	--
NC_019467.2	46031781	46032074	strongHyper	0.524	3.35e-13	Distal Intergenic	gene13941	Molecular Function: nucleotide binding (GO:0000166);; Cellular Component: nucleus (GO:0005634);;	--
NC_019467.2	47452709	47452729	strongHypo	-0.431	0.000121	Distal Intergenic	gene13944	Biological Process: regulation of mitosis (GO:0007088);; Molecular Function: protein kinase binding (GO:0019901);; Biological Process: regulation of protein localization (GO:0032880);; Biological Process: regulation of mitotic spindle organization (GO:0060236);;	--
NC_019467.2	48096817	48096977	strongHypo	-0.449	1.39e-07	Intron (rna25846/gene13946, intron 13 of 15)	gene13948	Biological Process: angiogenesis (GO:0001525);; Molecular Function: DNA binding (GO:0003677);; Molecular Function: sequence-specific DNA binding transcription factor activity (GO:0003700);; Cellular Component: nucleus (GO:0005634);; Cellular Component: Golgi apparatus (GO:0005794);; Biological Process: microvillus assembly (GO:0030033);; Biological Process: skeletal muscle cell differentiation (G…	--
NC_019467.2	49030082	49030087	strongHypo	-0.414	1.6e-08	Intron (rna25856/gene13953, intron 3 of 6)	gene13953	Biological Process: negative regulation of transcription from RNA polymerase II promoter (GO:0000122);; Molecular Function: DNA binding (GO:0003677);; Molecular Function: sequence-specific DNA binding transcription factor activity (GO:0003700);; Biological Process: positive regulation of transcription from RNA polymerase II promoter (GO:0045944);; Molecular Function: metal ion binding (GO:0046872…	--
NC_019467.2	50758862	50758883	strongHyper	0.435	4.09e-09	Intron (rna25868/gene13960, intron 6 of 20)	gene13960	Molecular Function: Rab GTPase activator activity (GO:0005097);; Biological Process: vesicle-mediated transport (GO:0016192);; Biological Process: positive regulation of Rab GTPase activity (GO:0032851);; Biological Process: cellular response to insulin stimulus (GO:0032869);;	Thyroid hormone signaling pathway(ko04919)
NC_019467.2	51122023	51122119	strongHypo	-0.327	1.1e-07	Intron (rna25876/gene13967, intron 1 of 34)	gene13967	Molecular Function: zinc ion binding (GO:0008270);;	Adherens junction(ko04520)
NC_019467.2	53015833	53015972	strongHyper	0.407	2.07e-15	Distal Intergenic	gene13977	Cellular Component: cytoplasm (GO:0005737);; Cellular Component: plasma membrane (GO:0005886);; Molecular Function: zinc ion binding (GO:0008270);; Biological Process: embryo development (GO:0009790);; Biological Process: keratinocyte differentiation (GO:0030216);;	--
NC_019467.2	54067466	54067509	strongHyper	0.36	1.61e-06	Distal Intergenic	gene13980	Biological Process: negative regulation of transcription from RNA polymerase II promoter (GO:0000122);; Cellular Component: nuclear chromatin (GO:0000790);; Molecular Function: RNA polymerase II distal enhancer sequence-specific DNA binding (GO:0000980);; Molecular Function: RNA polymerase II core promoter proximal region sequence-specific DNA binding transcription factor activity involved in pos…	--
NC_019467.2	54591142	54591153	strongHypo	-0.564	7.08e-16	Distal Intergenic	gene13983	Molecular Function: nucleotide binding (GO:0000166);; Molecular Function: RNA binding (GO:0003723);; Biological Process: mRNA processing (GO:0006397);; Molecular Function: metal ion binding (GO:0046872);;	--
NC_019467.2	55008838	55008909	strongHyper	0.43	1.55e-06	Distal Intergenic	gene13985	Molecular Function: signal transducer activity (GO:0004871);; Cellular Component: mitochondrion (GO:0005739);; Cellular Component: endoplasmic reticulum (GO:0005783);; Cellular Component: Golgi apparatus (GO:0005794);; Biological Process: negative regulation of gene expression (GO:0010629);; Biological Process: positive regulation of protein ubiquitination (GO:0031398);; Biological Process: negat…	--
NC_019467.2	56299325	56299368	strongHypo	-0.394	4.73e-10	Distal Intergenic	gene13989	Molecular Function: sequence-specific DNA binding transcription factor activity (GO:0003700);; Cellular Component: CCAAT-binding factor complex (GO:0016602);; Molecular Function: sequence-specific DNA binding (GO:0043565);; Biological Process: positive regulation of transcription, DNA-templated (GO:0045893);; Molecular Function: protein heterodimerization activity (GO:0046982);; Molecular Functio…	Tuberculosis(ko05152);Antigen processing and presentation(ko04612);HTLV-I infection(ko05166)
NC_019467.2	57711025	57711074	strongHypo	-0.473	1.26e-07	Distal Intergenic	gene13992	Biological Process: axonogenesis (GO:0007409);; Biological Process: adult behavior (GO:0030534);; Biological Process: multicellular organism growth (GO:0035264);; Biological Process: homeostatic process (GO:0042592);;	--
NC_019467.2	61090784	61091028	strongHypo	-0.418	1.04e-08	Distal Intergenic	gene13995	Biological Process: axonogenesis (GO:0007409);;	--
NC_019467.2	61966332	61966787	strongHyper	0.315	4.52e-07	Distal Intergenic	gene14000	Biological Process: synaptic transmission (GO:0007268);; Biological Process: axonogenesis (GO:0007409);; Biological Process: grooming behavior (GO:0007625);; Biological Process: response to xenobiotic stimulus (GO:0009410);; Biological Process: striatum development (GO:0021756);; Biological Process: adult behavior (GO:0030534);; Biological Process: skin development (GO:0043588);; Biological Proce…	--
NC_019467.2	64540186	64540322	strongHyper	0.435	3.05e-08	Distal Intergenic	gene14004	Cellular Component: proteinaceous extracellular matrix (GO:0005578);; Cellular Component: plasma membrane (GO:0005886);; Cellular Component: anchored component of membrane (GO:0031225);; Molecular Function: heparan sulfate proteoglycan binding (GO:0043395);;	--
NC_019467.2	67228092	67228322	strongHyper	0.456	8.56e-12	Intron (rna25950/gene14004, intron 7 of 7)	gene14010	--	--
NC_019467.2	68914265	68914519	strongHypo	-0.351	1.23e-09	Intron (rna25960/gene14010, intron 3 of 8)	gene14017	Biological Process: positive regulation of neuroblast proliferation (GO:0002052);; Molecular Function: dopachrome isomerase activity (GO:0004167);; Cellular Component: cytosol (GO:0005829);; Biological Process: melanin biosynthetic process from tyrosine (GO:0006583);; Cellular Component: integral component of membrane (GO:0016021);; Molecular Function: oxidoreductase activity (GO:0016491);; Biolo…	Tyrosine metabolism(ko00350);Melanogenesis(ko04916)
NC_019467.2	72308109	72308227	strongHypo	-0.352	3.36e-07	Intron (rna26009/gene14050, intron 9 of 22)	gene14050	Cellular Component: nucleus (GO:0005634);; Cellular Component: centriole (GO:0005814);; Cellular Component: ciliary basal body (GO:0036064);; Biological Process: cilium assembly (GO:0042384);; Molecular Function: metal ion binding (GO:0046872);;	--
NC_019467.2	73092986	73093057	strongHypo	-0.369	1.72e-07	Intron (rna26017/gene14053, intron 4 of 6)	gene14056	Molecular Function: G-protein coupled receptor activity (GO:0004930);; Biological Process: G-protein coupled receptor signaling pathway (GO:0007186);; Cellular Component: integral component of membrane (GO:0016021);;	--
NC_019467.2	73795647	73795725	strongHyper	0.604	1.01e-10	Intron (rna26021/gene14057, intron 2 of 9)	gene14057	Biological Process: regulation of alternative mRNA splicing, via spliceosome (GO:0000381);; Molecular Function: metal ion binding (GO:0046872);;	--
NC_019467.2	74198799	74198940	strongHyper	0.505	3.43e-07	Distal Intergenic	gene14061	Cellular Component: nucleus (GO:0005634);; Biological Process: NLS-bearing protein import into nucleus (GO:0006607);; Biological Process: ribosomal protein import into nucleus (GO:0006610);; Molecular Function: Ran GTPase binding (GO:0008536);; Molecular Function: protein transporter activity (GO:0008565);;	--
NC_019467.2	74679519	74679533	strongHyper	0.67	2.24e-13	Intron (rna26026/gene14062, intron 13 of 26)	gene14064	Molecular Function: protein serine/threonine kinase activity (GO:0004674);; Molecular Function: ATP binding (GO:0005524);; Cellular Component: nucleus (GO:0005634);; Cellular Component: cytoplasm (GO:0005737);; Biological Process: apoptotic process (GO:0006917);; Biological Process: intrinsic apoptotic signaling pathway in response to oxidative stress (GO:0008631);; Biological Process: negative r…	--
NC_019467.2	74890048	74890131	strongHypo	-0.354	1.4e-05	Distal Intergenic	gene14065	Molecular Function: proton-dependent oligopeptide secondary active transmembrane transporter activity (GO:0005427);; Biological Process: oligopeptide transport (GO:0006857);; Cellular Component: integral component of membrane (GO:0016021);;	Protein digestion and absorption(ko04974)
NC_019467.2	76934632	76934793	strongHypo	-0.374	2.86e-05	Intron (rna26078/gene14087, intron 27 of 38)	gene14087	Molecular Function: ion channel activity (GO:0005216);; Biological Process: ion transport (GO:0006811);; Cellular Component: integral component of membrane (GO:0016021);; Biological Process: transmembrane transport (GO:0055085);;	--
NC_019467.2	77521035	77521052	strongHypo	-0.371	1.85e-06	Exon (rna26080/gene14089, exon 3 of 6)	gene14089	Biological Process: JNK cascade (GO:0007254);; Biological Process: synaptic transmission (GO:0007268);; Molecular Function: growth factor activity (GO:0008083);; Molecular Function: heparin binding (GO:0008201);; Biological Process: adult locomotory behavior (GO:0008344);; Biological Process: positive regulation of sodium ion transport (GO:0010765);; Biological Process: neuromuscular process (GO:…	Pathways in cancer(ko05200);Rap1 signaling pathway(ko04015);Melanoma(ko05218);Ras signaling pathway(ko04014);MAPK signaling pathway(ko04010);Regulation of actin cytoskeleton(ko04810);PI3K-Akt signaling pathway(ko04151)
NC_019467.2	77882640	77882657	strongHypo	-0.477	6.33e-05	Distal Intergenic	gene14095	Molecular Function: aminopeptidase activity (GO:0004177);; Molecular Function: serine-type endopeptidase activity (GO:0004252);; Cellular Component: nucleus (GO:0005634);; Cellular Component: cytoplasm (GO:0005737);; Biological Process: proteolysis (GO:0006508);;	--
NC_019467.2	78637635	78637910	strongHypo	-0.333	3.82e-11	Distal Intergenic	gene14102	Biological Process: sodium ion transport (GO:0006814);; Molecular Function: bile acid:sodium symporter activity (GO:0008508);; Biological Process: organic anion transport (GO:0015711);; Cellular Component: integral component of membrane (GO:0016021);;	Bile secretion(ko04976)
NC_019467.2	80169673	80169897	strongHyper	0.437	6.5e-09	Distal Intergenic	gene14103	Biological Process: lymph vessel development (GO:0001945);; Biological Process: cell migration involved in sprouting angiogenesis (GO:0002042);; Cellular Component: plasma membrane (GO:0005886);; Biological Process: cell adhesion (GO:0007155);; Biological Process: organ morphogenesis (GO:0009887);; Biological Process: negative regulation of keratinocyte proliferation (GO:0010839);; Molecular Func…	Axon guidance(ko04360)
NC_019467.2	81865012	81865051	strongHyper	0.312	1.43e-07	Distal Intergenic	gene14104	Cellular Component: nucleus (GO:0005634);; Biological Process: regulation of transcription, DNA-templated (GO:0006355);;	--
NC_019467.2	82392190	82392424	strongHyper	0.485	2.84e-07	Intron (rna26105/gene14106, intron 2 of 3)	gene14106	Cellular Component: integral component of membrane (GO:0016021);;	--
NC_019467.2	83073320	83073530	strongHypo	-0.468	8.9e-20	Distal Intergenic	gene14111	Molecular Function: motor activity (GO:0003774);; Molecular Function: ATP binding (GO:0005524);; Cellular Component: myosin complex (GO:0016459);;	--
NC_019467.2	83641841	83641933	strongHyper	0.337	1.84e-09	Distal Intergenic	gene14116	--	cGMP-PKG signaling pathway(ko04022);Insulin signaling pathway(ko04910);Adipocytokine signaling pathway(ko04920);MicroRNAs in cancer(ko05206);Non-alcoholic fatty liver disease (NAFLD)(ko04932);Type II diabetes mellitus(ko04930);AMPK signaling pathway(ko04152);FoxO signaling pathway(ko04068)
NC_019468.2	216208	216231	strongHypo	-0.36	1.36e-05	Distal Intergenic	gene14160	Cellular Component: MIS12/MIND type complex (GO:0000444);; Cellular Component: nucleus (GO:0005634);; Biological Process: chromosome segregation (GO:0007059);; Biological Process: mitotic nuclear division (GO:0007067);; Biological Process: cell division (GO:0051301);; Biological Process: kinetochore assembly (GO:0051382);;	--
NC_019468.2	3159425	3159596	strongHyper	0.308	4.09e-08	Distal Intergenic	gene14169	Cellular Component: condensed chromosome kinetochore (GO:0000777);; Molecular Function: microtubule motor activity (GO:0003777);; Molecular Function: ATP binding (GO:0005524);; Cellular Component: nucleolus (GO:0005730);; Cellular Component: cytoplasm (GO:0005737);; Cellular Component: microtubule organizing center (GO:0005815);; Cellular Component: spindle (GO:0005819);; Cellular Component: kine…	--
NC_019468.2	4661379	4661524	strongHyper	0.353	0.000205	Distal Intergenic	gene14174	Cellular Component: endosome (GO:0005768);; Cellular Component: cytosol (GO:0005829);; Biological Process: intracellular protein transport (GO:0006886);; Molecular Function: protein kinase activator activity (GO:0030295);; Biological Process: positive regulation of protein kinase activity (GO:0045860);;	--
NC_019468.2	4767595	4767655	strongHyper	0.63	4.17e-40	Intron (rna26190/gene14174, intron 11 of 15)	gene14176	Molecular Function: calcium ion binding (GO:0005509);;	--
NC_019468.2	5417227	5417519	strongHyper	0.34	2.01e-05	Distal Intergenic	gene14181	Cellular Component: integral component of membrane (GO:0016021);; Biological Process: cytolysis (GO:0019835);;	--
NC_019468.2	6442265	6442474	strongHypo	-0.324	4.97e-07	Distal Intergenic	gene14191	--	--
NC_019468.2	8461664	8461973	strongHyper	0.343	0.000342	Distal Intergenic	gene14216	Cellular Component: centrosome (GO:0005813);; Cellular Component: microtubule associated complex (GO:0005875);; Biological Process: microtubule-based process (GO:0007017);; Cellular Component: myosin complex (GO:0016459);;	Vasopressin-regulated water reabsorption(ko04962)
NC_019468.2	11496250	11496612	strongHyper	0.326	4.46e-16	Intron (rna26350/gene14274, intron 2 of 23)	gene14274	--	--
NC_019468.2	13069291	13069353	strongHyper	0.429	0.000111	Intron (rna26382/gene14293, intron 17 of 57)	gene14293	Biological Process: tissue homeostasis (GO:0001894);; Molecular Function: acetyl-CoA carboxylase activity (GO:0003989);; Molecular Function: biotin carboxylase activity (GO:0004075);; Molecular Function: ATP binding (GO:0005524);; Cellular Component: mitochondrion (GO:0005739);; Cellular Component: cytosol (GO:0005829);; Biological Process: acetyl-CoA metabolic process (GO:0006084);; Biological P…	Insulin signaling pathway(ko04910);Fatty acid biosynthesis(ko00061);Propanoate metabolism(ko00640);Pyruvate metabolism(ko00620);Fatty acid metabolism(ko01212);AMPK signaling pathway(ko04152)
NC_019468.2	14611310	14611515	strongHyper	0.583	2.18e-07	Intron (rna26464/gene14339, intron 1 of 6)	gene14339	Biological Process: intracellular protein transport (GO:0006886);; Molecular Function: zinc ion binding (GO:0008270);; Cellular Component: cytoplasmic membrane-bounded vesicle (GO:0016023);;	--
NC_019468.2	15648656	15648691	strongHypo	-0.423	4.32e-08	Intron (rna26482/gene14350, intron 1 of 9)	gene14350	Biological Process: response to acid chemical (GO:0001101);; Biological Process: regulation of systemic arterial blood pressure by aortic arch baroreceptor feedback (GO:0003026);; Cellular Component: integral component of plasma membrane (GO:0005887);; Biological Process: phototransduction (GO:0007602);; Biological Process: sensory perception of sound (GO:0007605);; Molecular Function: ligand-gat…	Taste transduction(ko04742);Inflammatory mediator regulation of TRP channels(ko04750)
NC_019468.2	16712032	16712127	strongHyper	0.304	1.49e-05	Intron (rna26482/gene14350, intron 1 of 9)	gene14353	Cellular Component: acrosomal vesicle (GO:0001669);; Molecular Function: lysozyme activity (GO:0003796);; Cellular Component: extracellular region (GO:0005576);; Cellular Component: lysosome (GO:0005764);; Biological Process: cell wall macromolecule catabolic process (GO:0016998);; Biological Process: sperm-egg recognition (GO:0035036);;	--
NC_019468.2	17198481	17198663	strongHyper	0.37	2.27e-11	Intron (rna26488/gene14356, intron 21 of 21)	gene14359	Biological Process: neuron migration (GO:0001764);; Molecular Function: calcium ion binding (GO:0005509);; Cellular Component: plasma membrane (GO:0005886);; Biological Process: neuron cell-cell adhesion (GO:0007158);; Biological Process: G-protein coupled acetylcholine receptor signaling pathway (GO:0007213);; Biological Process: axon guidance (GO:0007411);; Biological Process: axonal fasciculat…	Alzheimer's disease(ko05010);Cocaine addiction(ko05030)
NC_019468.2	21129898	21130109	strongHyper	0.301	6.68e-05	Distal Intergenic	gene14448	Cellular Component: Golgi membrane (GO:0000139);; Molecular Function: SNAP receptor activity (GO:0005484);; Cellular Component: cis-Golgi network (GO:0005801);; Biological Process: ER to Golgi vesicle-mediated transport (GO:0006888);; Biological Process: protein transport (GO:0015031);; Cellular Component: integral component of membrane (GO:0016021);; Biological Process: retrograde transport, end…	SNARE interactions in vesicular transport(ko04130)
NC_019468.2	25452340	25452433	strongHyper	0.564	1.97e-14	Distal Intergenic	gene14575	--	NOD-like receptor signaling pathway(ko04621)
NC_019468.2	28846995	28847265	strongHypo	-0.703	1.58e-19	Intron (rna27151/gene14748, intron 2 of 34)	gene14748	Molecular Function: motor activity (GO:0003774);; Molecular Function: actin binding (GO:0003779);; Molecular Function: ATP binding (GO:0005524);; Biological Process: cellular response to starvation (GO:0009267);; Cellular Component: myosin complex (GO:0016459);; Cellular Component: myofibril (GO:0030016);;	Tight junction(ko04530)
NC_019468.2	29903905	29904017	strongHypo	-0.49	4.28e-11	Intron (rna27172/gene14762, intron 20 of 69)	gene14762	--	Huntington's disease(ko05016)
NC_019468.2	30008810	30008990	strongHyper	0.313	8.8e-10	Intron (rna27172/gene14762, intron 33 of 69)	gene14764	Molecular Function: sequence-specific DNA binding RNA polymerase II transcription factor activity (GO:0000981);; Molecular Function: nucleic acid binding (GO:0003676);; Cellular Component: nucleus (GO:0005634);; Biological Process: regulation of transcription from RNA polymerase II promoter (GO:0006357);; Molecular Function: metal ion binding (GO:0046872);;	--
NC_019468.2	30274702	30274759	strongHyper	0.34	6.07e-11	Intron (rna27177/gene14765, intron 8 of 10)	gene14766	--	--
NC_019468.2	31118044	31118392	strongHyper	0.561	2.43e-24	Distal Intergenic	gene14770	Molecular Function: sulfotransferase activity (GO:0008146);;	Glycosaminoglycan biosynthesis - heparan sulfate / heparin(ko00534)
NC_019468.2	31616573	31616829	strongHypo	-0.548	6.57e-11	Intron (rna27187/gene14772, intron 4 of 8)	gene14772	Biological Process: mitochondrial fission (GO:0000266);; Molecular Function: cytochrome-c oxidase activity (GO:0004129);; Biological Process: heme a biosynthetic process (GO:0006784);; Molecular Function: protoheme IX farnesyltransferase activity (GO:0008495);; Biological Process: respiratory chain complex IV assembly (GO:0008535);; Biological Process: aerobic respiration (GO:0009060);; Cellular …	Porphyrin and chlorophyll metabolism(ko00860);Oxidative phosphorylation(ko00190)
NC_019468.2	32144738	32144802	strongHypo	-0.452	1.66e-11	Distal Intergenic	gene14776	Cellular Component: plasma membrane (GO:0005886);; Biological Process: cell cycle arrest (GO:0007050);; Cellular Component: integral component of membrane (GO:0016021);; Biological Process: myelin assembly (GO:0032288);;	--
NC_019468.2	35151214	35151270	strongHypo	-0.354	3.88e-07	Intron (rna27322/gene14860, intron 1 of 32)	gene14860	Cellular Component: cytoplasm (GO:0005737);; Biological Process: activation of JUN kinase activity (GO:0007257);; Molecular Function: JUN kinase binding (GO:0008432);; Molecular Function: kinesin binding (GO:0019894);; Biological Process: positive regulation of cell migration (GO:0030335);; Biological Process: retrograde transport, endosome to Golgi (GO:0042147);; Biological Process: positive reg…	--
NC_019468.2	36437884	36437908	strongHypo	-0.657	6.11e-13	Distal Intergenic	gene14900	Biological Process: negative regulation of protein ubiquitination (GO:0031397);; Cellular Component: Cul3-RING ubiquitin ligase complex (GO:0031463);; Biological Process: proteasome-mediated ubiquitin-dependent protein catabolic process (GO:0043161);;	--
NC_019468.2	50987307	50987543	strongHyper	0.506	1.37e-07	Intron (rna28247/gene15388, intron 32 of 34)	gene15388	Molecular Function: RNA polymerase III type 1 promoter DNA binding (GO:0001030);; Molecular Function: RNA polymerase III type 2 promoter DNA binding (GO:0001031);; Molecular Function: RNA polymerase III type 3 promoter DNA binding (GO:0001032);; Molecular Function: TFIIIC-class transcription factor binding (GO:0001156);; Cellular Component: lysosome (GO:0005764);; Biological Process: regulation o…	Insulin signaling pathway(ko04910);MicroRNAs in cancer(ko05206);AMPK signaling pathway(ko04152);PI3K-Akt signaling pathway(ko04151);mTOR signaling pathway(ko04150)
NC_019468.2	57781592	57781686	strongHyper	0.368	2.84e-06	Distal Intergenic	gene15563	Molecular Function: core promoter sequence-specific DNA binding (GO:0001046);; Molecular Function: RNA polymerase II core promoter proximal region sequence-specific DNA binding transcription factor activity involved in positive regulation of transcription (GO:0001077);; Molecular Function: enhancer sequence-specific DNA binding (GO:0001158);; Biological Process: cartilage condensation (GO:0001502…	cAMP signaling pathway(ko04024)
NC_019468.2	58636999	58637235	strongHypo	-0.366	1.74e-05	Distal Intergenic	gene15566	Molecular Function: inward rectifier potassium channel activity (GO:0005242);; Biological Process: potassium ion transport (GO:0006813);; Biological Process: magnesium ion transport (GO:0015693);; Cellular Component: integral component of membrane (GO:0016021);; Biological Process: regulation of ion transmembrane transport (GO:0034765);; Molecular Function: identical protein binding (GO:0042802);…	Gastric acid secretion(ko04971);Oxytocin signaling pathway(ko04921);Cholinergic synapse(ko04725)
NC_019468.2	59465328	59465475	strongHypo	-0.448	9.12e-08	Intron (rna28533/gene15568, intron 1 of 1)	gene15568	Molecular Function: inward rectifier potassium channel activity (GO:0005242);; Cellular Component: plasma membrane (GO:0005886);; Biological Process: potassium ion transport (GO:0006813);; Cellular Component: integral component of membrane (GO:0016021);; Biological Process: regulation of ion transmembrane transport (GO:0034765);;	Gastric acid secretion(ko04971)
NC_019468.2	59758171	59758283	strongHypo	-0.345	0.000149	Distal Intergenic	gene15573	Biological Process: activation of MAPK activity (GO:0000187);; Molecular Function: protein serine/threonine kinase activity (GO:0004674);; Molecular Function: protein tyrosine kinase activity (GO:0004713);; Molecular Function: ATP binding (GO:0005524);; Cellular Component: nucleus (GO:0005634);; Cellular Component: cytoplasm (GO:0005737);; Cellular Component: cytoskeleton (GO:0005856);; Biologica…	Osteoclast differentiation(ko04380);Amyotrophic lateral sclerosis (ALS)(ko05014);Rap1 signaling pathway(ko04015);Influenza A(ko05164);Toxoplasmosis(ko05145);GnRH signaling pathway(ko04912);Fc epsilon RI signaling pathway(ko04664);Toll-like receptor signaling pathway(ko04620);TNF signaling pathway(ko04668);MAPK signaling pathway(ko04010);Epstein-Barr virus infection(ko05169);Inflammatory mediator …
NC_019469.2	3894229	3894551	strongHyper	0.358	1.24e-05	Promoter (1-2kb)	gene15683	Biological Process: apoptotic process (GO:0006917);; Biological Process: interleukin-6 biosynthetic process (GO:0042226);; Biological Process: reactive oxygen species metabolic process (GO:0072593);;	Jak-STAT signaling pathway(ko04630)
NC_019469.2	5173412	5173439	strongHyper	0.41	1.41e-14	Intron (rna28760/gene15704, intron 1 of 27)	gene15704	Biological Process: potassium ion transport (GO:0006813);; Molecular Function: calcium-activated potassium channel activity (GO:0015269);; Cellular Component: membrane (GO:0016020);;	--
NC_019469.2	5352874	5352899	strongHyper	0.426	4.09e-08	Intron (rna28760/gene15704, intron 12 of 27)	gene15706	Molecular Function: calcium-transporting ATPase activity (GO:0005388);; Molecular Function: ATP binding (GO:0005524);; Cellular Component: integral component of membrane (GO:0016021);; Molecular Function: metal ion binding (GO:0046872);;	cGMP-PKG signaling pathway(ko04022);Calcium signaling pathway(ko04020);Adrenergic signaling in cardiomyocytes(ko04261);Pancreatic secretion(ko04972);Salivary secretion(ko04970);cAMP signaling pathway(ko04024)
NC_019469.2	5841506	5841525	strongHyper	0.551	8.04e-15	Distal Intergenic	gene15714	--	--
NC_019469.2	6801309	6801509	strongHypo	-0.481	5.3e-14	Distal Intergenic	gene15719	Molecular Function: RNA binding (GO:0003723);; Molecular Function: RNA-directed DNA polymerase activity (GO:0003964);; Molecular Function: aspartic-type endopeptidase activity (GO:0004190);; Molecular Function: RNA-DNA hybrid ribonuclease activity (GO:0004523);; Biological Process: RNA-dependent DNA replication (GO:0006278);; Biological Process: proteolysis (GO:0006508);; Biological Process: DNA …	--
NC_019469.2	9225357	9225377	strongHypo	-0.407	9.86e-05	Distal Intergenic	gene15727	Cellular Component: Golgi apparatus (GO:0005794);; Biological Process: protein glycosylation (GO:0006486);; Molecular Function: UDP-galactose:beta-N-acetylglucosamine beta-1,3-galactosyltransferase activity (GO:0008499);; Biological Process: oligosaccharide biosynthetic process (GO:0009312);; Cellular Component: integral component of membrane (GO:0016021);;	Glycosphingolipid biosynthesis - lacto and neolacto series(ko00601)
NC_019469.2	11391258	11391341	strongHyper	0.398	1.12e-07	Intron (rna28801/gene15738, intron 3 of 3)	gene15738	--	--
NC_019469.2	13249731	13249901	strongHyper	0.453	0.000104	Intron (rna28803/gene15741, intron 2 of 7)	gene15741	--	--
NC_019469.2	15042584	15042766	strongHyper	0.443	1.13e-12	Distal Intergenic	gene15746	Biological Process: protein homooligomerization (GO:0051260);;	--
NC_019469.2	17506078	17506151	strongHyper	0.367	9.59e-07	Intron (rna28811/gene15747, intron 52 of 71)	gene15747	Cellular Component: stereocilia ankle link complex (GO:0002142);; Molecular Function: collagen binding (GO:0005518);; Cellular Component: basement membrane (GO:0005604);; Cellular Component: cytoplasm (GO:0005737);; Biological Process: sensory perception of sound (GO:0007605);; Cellular Component: apical plasma membrane (GO:0016324);; Molecular Function: myosin binding (GO:0017022);; Biological P…	--
NC_019469.2	18155429	18155445	strongHyper	0.329	1.76e-05	Intron (rna28814/gene15752, intron 5 of 6)	gene15752	Molecular Function: steroid hormone receptor activity (GO:0003707);; Molecular Function: retinoic acid receptor activity (GO:0003708);; Molecular Function: steroid binding (GO:0005496);; Cellular Component: nucleus (GO:0005634);; Biological Process: regulation of transcription, DNA-templated (GO:0006355);; Molecular Function: zinc ion binding (GO:0008270);; Biological Process: steroid hormone med…	--
NC_019469.2	19335547	19335639	strongHyper	0.374	1.81e-05	Intron (rna28830/gene15756, intron 8 of 10)	gene15756	--	--
NC_019469.2	21359695	21359772	strongHyper	0.506	1.42e-16	Distal Intergenic	gene15766	Molecular Function: cation transmembrane transporter activity (GO:0008324);; Cellular Component: integral component of membrane (GO:0016021);;	--
NC_019469.2	23185226	23185314	strongHypo	-0.527	1.89e-09	Distal Intergenic	gene15778	Biological Process: inactivation of MAPK activity (GO:0000188);; Biological Process: regulation of adaptive immune response (GO:0002819);; Molecular Function: protein tyrosine phosphatase activity (GO:0004725);; Cellular Component: nucleus (GO:0005634);; Cellular Component: Golgi apparatus (GO:0005794);; Molecular Function: MAP kinase tyrosine/serine/threonine phosphatase activity (GO:0017017);; …	MAPK signaling pathway(ko04010)
NC_019469.2	23942850	23942976	strongHyper	0.477	7.13e-14	Distal Intergenic	gene15780	Biological Process: carbohydrate metabolic process (GO:0005975);; Molecular Function: oxidoreductase activity, acting on the CH-OH group of donors, quinone or similar compound as acceptor (GO:0016901);; Molecular Function: quinone binding (GO:0048038);;	--
NC_019469.2	24452512	24452585	strongHypo	-0.318	3.68e-06	Intron (rna28891/gene15787, intron 1 of 7)	gene15787	Biological Process: patched ligand maturation (GO:0007225);; Biological Process: determination of left/right symmetry (GO:0007368);; Biological Process: embryonic pattern specification (GO:0009880);; Biological Process: dorsal/ventral pattern formation (GO:0009953);; Molecular Function: peptide transporter activity (GO:0015197);; Biological Process: diaphragm development (GO:0060539);;	--
NC_019469.2	25043601	25043671	strongHypo	-0.444	1.54e-09	Intron (rna28909/gene15791, intron 19 of 20)	gene15791	Molecular Function: calcium-dependent cysteine-type endopeptidase activity (GO:0004198);; Molecular Function: calcium ion binding (GO:0005509);; Cellular Component: intracellular (GO:0005622);; Biological Process: proteolysis (GO:0006508);;	--
NC_019469.2	25471334	25471463	strongHyper	0.431	9.46e-22	Intron (rna28918/gene15796, intron 5 of 23)	gene15796	Molecular Function: ATP binding (GO:0005524);; Cellular Component: nucleolus (GO:0005730);; Cellular Component: cytoplasm (GO:0005737);; Cellular Component: aggresome (GO:0016235);; Molecular Function: nucleoside-triphosphatase activity (GO:0017111);;	Ribosome biogenesis in eukaryotes(ko03008)
NC_019469.2	25952567	25952833	strongHyper	0.44	1.42e-08	Distal Intergenic	gene15808	--	Huntington's disease(ko05016)
NC_019469.2	26334374	26334539	strongHypo	-0.661	8.54e-22	Intron (rna28932/gene15808, intron 38 of 85)	gene15810	Cellular Component: mitochondrion (GO:0005739);; Cellular Component: integral component of membrane (GO:0016021);; Molecular Function: oxidoreductase activity, acting on the CH-CH group of donors, NAD or NADP as acceptor (GO:0016628);; Cellular Component: nuclear membrane (GO:0031965);; Biological Process: oxidation-reduction process (GO:0055114);; Molecular Function: chromo shadow domain binding…	--
NC_019469.2	28383929	28384030	strongHyper	0.526	1.06e-10	Distal Intergenic	gene15838	--	--
NC_019469.2	28947904	28948204	strongHyper	0.436	3.06e-07	Intron (rna29003/gene15849, intron 2 of 12)	gene15849	Molecular Function: histone-lysine N-methyltransferase activity (GO:0018024);; Biological Process: histone lysine methylation (GO:0034968);; Molecular Function: metal ion binding (GO:0046872);;	--
NC_019469.2	30110606	30110626	strongHypo	-0.364	0.000156	Distal Intergenic	gene15855	Molecular Function: microtubule motor activity (GO:0003777);; Molecular Function: ATP binding (GO:0005524);; Cellular Component: kinesin complex (GO:0005871);; Cellular Component: microtubule (GO:0005874);; Biological Process: microtubule-based movement (GO:0007018);; Molecular Function: microtubule binding (GO:0008017);; Biological Process: positive regulation of cell-cell adhesion (GO:0022409);…	--
NC_019469.2	30666884	30666941	strongHyper	0.432	1.11e-06	Intron (rna29024/gene15862, intron 2 of 15)	gene15861	Cellular Component: cytoplasm (GO:0005737);; Biological Process: proteolysis (GO:0006508);; Molecular Function: peptidase activity (GO:0008233);;	--
NC_019469.2	32296779	32296912	strongHypo	-0.49	3.83e-07	Distal Intergenic	gene15874	Molecular Function: catalytic activity (GO:0003824);; Biological Process: metabolic process (GO:0008152);;	--
NC_019469.2	33093040	33093238	strongHyper	0.432	1.3e-06	Intron (rna29064/gene15879, intron 7 of 27)	gene15878	Biological Process: humoral immune response mediated by circulating immunoglobulin (GO:0002455);; Cellular Component: nucleus (GO:0005634);; Biological Process: mismatch repair (GO:0006298);; Biological Process: somatic hypermutation of immunoglobulin genes (GO:0016446);; Molecular Function: structure-specific DNA binding (GO:0043566);; Molecular Function: single-stranded DNA 5'-3' exodeoxyribonu…	Mismatch repair(ko03430)
NC_019469.2	33453079	33453323	strongHyper	0.317	7.68e-11	Distal Intergenic	gene15886	Molecular Function: signal transducer activity (GO:0004871);; Cellular Component: nucleus (GO:0005634);; Cellular Component: heterotrimeric G-protein complex (GO:0005834);; Biological Process: intracellular signal transduction (GO:0035556);; Biological Process: termination of G-protein coupled receptor signaling pathway (GO:0038032);; Cellular Component: dendrite terminus (GO:0044292);;	--
NC_019458.2	111453680	111453764	strongHyper	0.465	5.81e-10	Distal Intergenic	gene1589	--	Circadian entrainment(ko04713)
NC_019469.2	34474813	34474929	strongHypo	-0.467	2.25e-06	Distal Intergenic	gene15895	Cellular Component: proteinaceous extracellular matrix (GO:0005578);; Cellular Component: extracellular space (GO:0005615);; Biological Process: cell adhesion (GO:0007155);; Biological Process: negative regulation of cell proliferation (GO:0008285);; Biological Process: collagen fibril organization (GO:0030199);;	--
NC_019458.2	112176853	112176943	strongHypo	-0.531	7.05e-10	Intron (rna2903/gene1598, intron 2 of 17)	gene1598	Biological Process: endochondral bone growth (GO:0003416);; Molecular Function: collagen binding (GO:0005518);; Molecular Function: ATP binding (GO:0005524);; Biological Process: cell adhesion (GO:0007155);; Biological Process: transmembrane receptor protein tyrosine kinase signaling pathway (GO:0007169);; Biological Process: positive regulation of fibroblast migration (GO:0010763);; Cellular Com…	--
NC_019469.2	45406994	45407171	strongHyper	0.378	0.000327	Intron (rna29358/gene16051, intron 10 of 31)	gene16051	Cellular Component: centrosome (GO:0005813);; Cellular Component: cell-cell junction (GO:0005911);; Biological Process: retina development in camera-type eye (GO:0060041);;	--
NC_019469.2	46154573	46154637	strongHypo	-0.434	1.63e-05	Distal Intergenic	gene16053	--	--
NC_019458.2	114221667	114221708	strongHyper	0.494	1.13e-07	Distal Intergenic	gene1610	Molecular Function: RNA polymerase II core promoter proximal region sequence-specific DNA binding transcription factor activity involved in positive regulation of transcription (GO:0001077);; Biological Process: branching involved in ureteric bud morphogenesis (GO:0001658);; Cellular Component: nucleus (GO:0005634);; Cellular Component: transcription factor complex (GO:0005667);; Cellular Compone…	Transcriptional misregulation in cancer(ko05202)
NC_019469.2	50803126	50803242	strongHyper	0.428	1.21e-09	Distal Intergenic	gene16159	Cellular Component: cornified envelope (GO:0001533);; Cellular Component: cytoplasm (GO:0005737);; Cellular Component: desmosome (GO:0030057);; Cellular Component: nuclear membrane (GO:0031965);;	--
NC_019469.2	55175139	55175278	strongHyper	0.464	5.2e-06	Intron (rna29626/gene16211, intron 2 of 22)	gene16210	Cellular Component: proteinaceous extracellular matrix (GO:0005578);; Cellular Component: nucleus (GO:0005634);; Cellular Component: cytoplasm (GO:0005737);; Biological Process: neuron cell-cell adhesion (GO:0007158);; Biological Process: associative learning (GO:0008306);; Cellular Component: cell surface (GO:0009986);; Biological Process: telencephalon cell migration (GO:0022029);; Biological P…	ECM-receptor interaction(ko04512);Focal adhesion(ko04510);MicroRNAs in cancer(ko05206);PI3K-Akt signaling pathway(ko04151)
NC_019469.2	55748248	55748367	strongHyper	0.374	5.3e-07	Intron (rna29630/gene16216, intron 3 of 22)	gene16216	Biological Process: proteolysis (GO:0006508);; Molecular Function: metallopeptidase activity (GO:0008237);; Molecular Function: zinc ion binding (GO:0008270);; Cellular Component: membrane (GO:0016020);; Biological Process: cell differentiation (GO:0030154);;	--
NC_019469.2	56454880	56454920	strongHypo	-0.557	6.49e-25	Intron (rna29635/gene16219, intron 1 of 9)	gene16219	--	--
NC_019469.2	57311279	57311479	strongHyper	0.475	9.9e-09	Distal Intergenic	gene16222	Cellular Component: Golgi membrane (GO:0000139);; Cellular Component: endoplasmic reticulum membrane (GO:0005789);; Biological Process: endoplasmic reticulum organization (GO:0007029);; Biological Process: positive regulation of gene expression (GO:0010628);; Biological Process: peroxisome fission (GO:0016559);; Biological Process: COPII vesicle coating (GO:0048208);; Biological Process: positive…	--
NC_019469.2	57636902	57636935	strongHyper	0.59	1.49e-11	Intron (rna29641/gene16225, intron 1 of 18)	gene16227	--	--
NC_019469.2	57991088	57991135	strongHyper	0.575	1.04e-15	Distal Intergenic	gene16229	Cellular Component: nucleus (GO:0005634);; Cellular Component: microtubule cytoskeleton (GO:0015630);;	--
NC_019469.2	58376774	58376849	strongHypo	-0.34	1.43e-07	Distal Intergenic	gene16233	Cellular Component: Golgi apparatus (GO:0005794);; Molecular Function: phosphotransferase activity, alcohol group as acceptor (GO:0016773);;	--
NC_019469.2	58875616	58876093	strongHyper	0.587	2.87e-22	Exon (rna29677/gene16242, exon 14 of 18)	gene16244	--	--
NC_019458.2	116770972	116771119	strongHypo	-0.373	5.75e-10	3' UTR	gene1625	Molecular Function: transcription coactivator activity (GO:0003713);; Molecular Function: histone acetyltransferase activity (GO:0004402);; Biological Process: regulation of transcription, DNA-templated (GO:0006355);; Cellular Component: STAGA complex (GO:0030914);; Biological Process: histone H3 acetylation (GO:0043966);;	--
NC_019469.2	59581499	59581662	strongHyper	0.347	1.81e-09	Intron (rna29707/gene16253, intron 3 of 7)	gene16253	Molecular Function: fatty-acyl-CoA binding (GO:0000062);; Cellular Component: nucleus (GO:0005634);; Cellular Component: cytoplasm (GO:0005737);; Molecular Function: lipid binding (GO:0008289);;	--
NC_019469.2	60569775	60569856	strongHyper	0.418	6.64e-11	Intron (rna29720/gene16261, intron 1 of 50)	gene16261	Molecular Function: voltage-gated calcium channel activity (GO:0005245);; Molecular Function: calcium ion binding (GO:0005509);; Cellular Component: voltage-gated calcium channel complex (GO:0005891);; Biological Process: regulation of ion transmembrane transport (GO:0034765);; Biological Process: calcium ion transmembrane transport (GO:0070588);;	Calcium signaling pathway(ko04020);MAPK signaling pathway(ko04010);Type II diabetes mellitus(ko04930)
NC_019469.2	61027747	61027911	strongHyper	0.372	4.73e-07	Distal Intergenic	gene16264	Molecular Function: nucleic acid binding (GO:0003676);; Molecular Function: metal ion binding (GO:0046872);;	--
NC_019469.2	62175216	62175313	strongHypo	-0.368	1.1e-10	Exon (rna29763/gene16283, exon 8 of 28)	gene16284	Cellular Component: laminin-5 complex (GO:0005610);; Molecular Function: heparin binding (GO:0008201);;	Pathways in cancer(ko05200);ECM-receptor interaction(ko04512);Toxoplasmosis(ko05145);Focal adhesion(ko04510);Amoebiasis(ko05146);Small cell lung cancer(ko05222);PI3K-Akt signaling pathway(ko04151)
NC_019469.2	62437930	62438108	strongHyper	0.387	2.85e-06	Intron (rna29766/gene16285, intron 12 of 14)	gene16285	Molecular Function: nicotinamide-nucleotide adenylyltransferase activity (GO:0000309);; Molecular Function: nicotinate-nucleotide adenylyltransferase activity (GO:0004515);; Molecular Function: ATP binding (GO:0005524);; Cellular Component: nucleus (GO:0005634);; Cellular Component: late endosome (GO:0005770);; Cellular Component: Golgi apparatus (GO:0005794);; Cellular Component: trans-Golgi net…	Nicotinate and nicotinamide metabolism(ko00760)
NC_019469.2	62816001	62816041	strongHypo	-0.461	2.09e-09	Promoter (<=1kb)	gene16289	Molecular Function: guanyl-nucleotide exchange factor activity (GO:0005085);; Cellular Component: intracellular (GO:0005622);; Biological Process: regulation of small GTPase mediated signal transduction (GO:0051056);;	Ras signaling pathway(ko04014)
NC_019469.2	63062241	63062484	strongHyper	0.377	8e-13	Intron (rna29784/gene16291, intron 11 of 11)	gene16291	Biological Process: lipopolysaccharide biosynthetic process (GO:0009103);;	Other types of O-glycan biosynthesis(ko00514);Lysine degradation(ko00310)
NC_019469.2	63715708	63715892	strongHyper	0.314	1.64e-05	Distal Intergenic	gene16297	Molecular Function: glycoprotein endo-alpha-1,2-mannosidase activity (GO:0004569);; Molecular Function: mannosyl-oligosaccharide 1,2-alpha-mannosidase activity (GO:0004571);; Molecular Function: calcium ion binding (GO:0005509);; Cellular Component: endoplasmic reticulum lumen (GO:0005788);; Biological Process: glycoprotein catabolic process (GO:0006516);; Cellular Component: membrane (GO:0016020…	Protein processing in endoplasmic reticulum(ko04141)
NC_019469.2	63934921	63935104	strongHyper	0.501	3.48e-14	Intron (rna29794/gene16299, intron 9 of 13)	gene16299	Biological Process: negative regulation of protein phosphorylation (GO:0001933);; Biological Process: positive regulation of protein phosphorylation (GO:0001934);; Molecular Function: phospholipid binding (GO:0005543);; Cellular Component: nucleus (GO:0005634);; Cellular Component: cytoplasm (GO:0005737);; Cellular Component: plasma membrane (GO:0005886);; Biological Process: response to endoplas…	--
NC_019469.2	64505880	64505908	strongHyper	0.697	1.05e-12	Distal Intergenic	gene16306	Cellular Component: nucleus (GO:0005634);; Biological Process: negative regulation of apoptotic process (GO:0043066);;	Influenza A(ko05164)
NC_019469.2	64522726	64522817	strongHypo	-0.359	2.12e-05	Distal Intergenic	gene16311	Molecular Function: calcium ion binding (GO:0005509);; Cellular Component: basement membrane (GO:0005604);; Cellular Component: cell cortex (GO:0005938);; Cellular Component: cell junction (GO:0030054);;	--
NC_019469.2	65196258	65196575	strongHyper	0.513	1.11e-19	Intron (rna29815/gene16311, intron 83 of 91)	gene16314	Molecular Function: phosphatidate phosphatase activity (GO:0008195);; Cellular Component: integral component of membrane (GO:0016021);;	--
NC_019469.2	65691832	65692427	strongHyper	0.47	1.96e-40	Distal Intergenic	gene16319	Molecular Function: peroxidase activity (GO:0004601);; Molecular Function: prostaglandin-endoperoxide synthase activity (GO:0004666);; Cellular Component: nucleus (GO:0005634);; Cellular Component: endoplasmic reticulum membrane (GO:0005789);; Biological Process: response to oxidative stress (GO:0006979);; Biological Process: regulation of blood pressure (GO:0008217);; Molecular Function: oxidore…	Pathways in cancer(ko05200);Oxytocin signaling pathway(ko04921);Arachidonic acid metabolism(ko00590);MicroRNAs in cancer(ko05206);Chemical carcinogenesis(ko05204);Ovarian steroidogenesis(ko04913);NF-kappa B signaling pathway(ko04064);Leishmaniasis(ko05140);TNF signaling pathway(ko04668);VEGF signaling pathway(ko04370);Small cell lung cancer(ko05222);Retrograde endocannabinoid signaling(ko04723);S…
NC_019469.2	65890278	65890443	strongHypo	-0.469	4.13e-08	Distal Intergenic	gene16320	Molecular Function: lysophospholipase activity (GO:0004622);; Molecular Function: calcium ion binding (GO:0005509);; Molecular Function: calcium-dependent phospholipid binding (GO:0005544);; Cellular Component: endoplasmic reticulum (GO:0005783);; Cellular Component: Golgi apparatus (GO:0005794);; Cellular Component: cytosol (GO:0005829);; Biological Process: phospholipid catabolic process (GO:00…	alpha-Linolenic acid metabolism(ko00592);Ether lipid metabolism(ko00565);Long-term depression(ko04730);Oxytocin signaling pathway(ko04921);GnRH signaling pathway(ko04912);Fc epsilon RI signaling pathway(ko04664);Arachidonic acid metabolism(ko00590);Vascular smooth muscle contraction(ko04270);Ovarian steroidogenesis(ko04913);Glycerophospholipid metabolism(ko00564);Ras signaling pathway(ko04014);MA…
NC_019469.2	66528253	66528302	strongHypo	-0.425	1.54e-06	Intron (rna29831/gene16321, intron 5 of 6)	gene16321	Molecular Function: voltage-gated potassium channel activity (GO:0005249);; Biological Process: G-protein coupled receptor signaling pathway (GO:0007186);; Cellular Component: voltage-gated potassium channel complex (GO:0008076);; Biological Process: potassium ion transmembrane transport (GO:0071805);;	Gastric acid secretion(ko04971)
NC_019469.2	67222309	67222421	strongHyper	0.511	3.6e-10	Intron (rna29833/gene16326, intron 4 of 18)	gene16326	Biological Process: lymphangiogenesis (GO:0001946);; Molecular Function: transcription cofactor activity (GO:0003712);; Molecular Function: protein tyrosine phosphatase activity (GO:0004725);; Cellular Component: nucleus (GO:0005634);; Cellular Component: cytoplasm (GO:0005737);; Cellular Component: cytoskeleton (GO:0005856);; Biological Process: negative regulation of cell proliferation (GO:0008…	--
NC_019469.2	67522842	67522963	strongHyper	0.327	1.5e-05	Distal Intergenic	gene16329	Biological Process: negative regulation of transcription from RNA polymerase II promoter (GO:0000122);; Biological Process: cell fate determination (GO:0001709);; Biological Process: kidney development (GO:0001822);; Biological Process: positive regulation of endothelial cell proliferation (GO:0001938);; Biological Process: lymphangiogenesis (GO:0001946);; Biological Process: hepatocyte cell migr…	--
NC_019469.2	68152326	68152344	strongHyper	0.453	7.99e-10	Distal Intergenic	gene16334	Molecular Function: protein kinase activity (GO:0004672);; Molecular Function: ATP binding (GO:0005524);; Cellular Component: early endosome (GO:0005769);; Biological Process: cell communication (GO:0007154);; Molecular Function: phosphatidylinositol binding (GO:0035091);;	--
NC_019469.2	69192166	69192292	strongHypo	-0.46	4.02e-10	Distal Intergenic	gene16349	Cellular Component: extracellular space (GO:0005615);; Molecular Function: growth factor activity (GO:0008083);; Molecular Function: heme binding (GO:0020037);; Biological Process: positive regulation of MAPK cascade (GO:0043410);; Molecular Function: metal ion binding (GO:0046872);;	--
NC_019469.2	69897202	69897264	strongHypo	-0.484	6.55e-07	Distal Intergenic	gene16362	Biological Process: in utero embryonic development (GO:0001701);; Biological Process: cellular calcium ion homeostasis (GO:0006874);; Biological Process: cellular zinc ion homeostasis (GO:0006882);; Molecular Function: cation transmembrane transporter activity (GO:0008324);; Cellular Component: integral component of membrane (GO:0016021);; Molecular Function: calcium channel inhibitor activity (G…	Mineral absorption(ko04978)
NC_019469.2	69989890	69990163	strongHyper	0.421	3.49e-07	Distal Intergenic	gene16363	Biological Process: retina development in camera-type eye (GO:0060041);;	--
NC_019469.2	70253147	70253463	strongHyper	0.313	1.4e-06	Distal Intergenic	gene16369	Molecular Function: phosphorelay sensor kinase activity (GO:0000155);; Biological Process: phosphorelay signal transduction system (GO:0000160);; Molecular Function: voltage-gated potassium channel activity (GO:0005249);; Molecular Function: calmodulin binding (GO:0005516);; Cellular Component: nuclear inner membrane (GO:0005637);; Cellular Component: plasma membrane (GO:0005886);; Biological Pro…	--
NC_019469.2	70951281	70951598	strongHyper	0.379	8.5e-10	Intron (rna29915/gene16371, intron 5 of 12)	gene16371	Biological Process: smoothened signaling pathway (GO:0007224);; Cellular Component: integral component of membrane (GO:0016021);; Molecular Function: palmitoyltransferase activity (GO:0016409);; Biological Process: protein palmitoylation (GO:0018345);;	--
NC_019469.2	72027503	72027649	strongHyper	0.342	1.31e-06	Distal Intergenic	gene16385	Molecular Function: calmodulin-dependent protein kinase activity (GO:0004683);; Molecular Function: ATP binding (GO:0005524);; Cellular Component: plasma membrane (GO:0005886);; Cellular Component: calcium- and calmodulin-dependent protein kinase complex (GO:0005954);; Biological Process: protein phosphorylation (GO:0006468);; Cellular Component: endomembrane system (GO:0012505);;	Oxytocin signaling pathway(ko04921)
NC_019469.2	72478227	72478239	strongHypo	-0.403	7.64e-07	Distal Intergenic	gene16393	Biological Process: somitogenesis (GO:0001756);; Cellular Component: intracellular (GO:0005622);; Cellular Component: integral component of plasma membrane (GO:0005887);; Molecular Function: semaphorin receptor activity (GO:0017154);; Biological Process: neural tube development (GO:0021915);; Biological Process: cerebellar granule cell precursor tangential migration (GO:0021935);; Biological Proc…	Axon guidance(ko04360)
NC_019469.2	73763152	73763181	strongHypo	-0.6	7.32e-17	Intron (rna29989/gene16399, intron 6 of 8)	gene16399	--	Measles(ko05162);Complement and coagulation cascades(ko04610)
NC_019469.2	74011285	74011510	strongHyper	0.312	2.45e-10	Intron (rna29998/gene16405, intron 1 of 10)	gene16405	--	--
NC_019469.2	74230579	74230685	strongHyper	0.683	6.18e-14	Intron (rna30004/gene16409, intron 1 of 14)	gene16409	Molecular Function: calcium ion binding (GO:0005509);; Cellular Component: plasma membrane (GO:0005886);; Cellular Component: microvillus (GO:0005902);; Biological Process: plasma membrane organization (GO:0007009);; Biological Process: eye photoreceptor cell development (GO:0042462);;	Hippo signaling pathway(ko04390)
NC_019469.2	75082074	75082100	strongHyper	0.317	2.82e-05	Distal Intergenic	gene16416	Molecular Function: protein serine/threonine kinase activity (GO:0004674);; Molecular Function: ATP binding (GO:0005524);; Biological Process: protein phosphorylation (GO:0006468);;	--
NC_019469.2	75551952	75552097	strongHyper	0.339	4.07e-10	Distal Intergenic	gene16419	Biological Process: activation of MAPK activity (GO:0000187);; Biological Process: negative regulation of T cell mediated cytotoxicity (GO:0001915);; Biological Process: positive regulation of T cell mediated cytotoxicity (GO:0001916);; Biological Process: negative regulation of cytokine-mediated signaling pathway (GO:0001960);; Biological Process: hematopoietic progenitor cell differentiation (G…	Cell adhesion molecules (CAMs)(ko04514);Fc gamma R-mediated phagocytosis(ko04666);T cell receptor signaling pathway(ko04660);Primary immunodeficiency(ko05340)
NC_019469.2	76257211	76257565	strongHypo	-0.329	4.85e-05	Distal Intergenic	gene16425	Molecular Function: sequence-specific DNA binding transcription factor activity (GO:0003700);; Molecular Function: steroid hormone receptor activity (GO:0003707);; Molecular Function: phospholipid binding (GO:0005543);; Cellular Component: nucleus (GO:0005634);; Cellular Component: cytoplasm (GO:0005737);; Biological Process: bile acid metabolic process (GO:0008206);; Molecular Function: zinc ion…	Maturity onset diabetes of the young(ko04950)
NC_019469.2	77125499	77125585	strongHyper	0.383	4.7e-06	Distal Intergenic	gene16426	Molecular Function: core promoter binding (GO:0001047);; Molecular Function: sequence-specific DNA binding transcription factor activity (GO:0003700);; Molecular Function: transcription corepressor activity (GO:0003714);; Cellular Component: nucleus (GO:0005634);; Biological Process: embryonic body morphogenesis (GO:0010172);; Molecular Function: sequence-specific DNA binding (GO:0043565);; Biolo…	--
NC_019470.2	1150055	1150100	strongHyper	0.358	6.24e-05	Intron (rna30106/gene16482, intron 30 of 30)	gene16484	Molecular Function: phosphatidylinositol phospholipase C activity (GO:0004435);; Molecular Function: signal transducer activity (GO:0004871);; Molecular Function: calcium ion binding (GO:0005509);; Cellular Component: nucleus (GO:0005634);; Cellular Component: smooth endoplasmic reticulum (GO:0005790);; Cellular Component: postsynaptic density (GO:0014069);; Biological Process: lipid catabolic pr…	cGMP-PKG signaling pathway(ko04022);Pathways in cancer(ko05200);Gap junction(ko04540);Estrogen signaling pathway(ko04915);Endocrine and other factor-regulated calcium reabsorption(ko04961);Chemokine signaling pathway(ko04062);Gastric acid secretion(ko04971);Rap1 signaling pathway(ko04015);Long-term depression(ko04730);African trypanosomiasis(ko05143);Oxytocin signaling pathway(ko04921);Alzheimer'…
NC_019470.2	2087083	2087120	strongHyper	0.462	1.94e-09	Intron (rna30128/gene16486, intron 7 of 9)	gene16485	Cellular Component: integral component of membrane (GO:0016021);; Cellular Component: dendrite (GO:0030425);; Cellular Component: cytoplasmic vesicle membrane (GO:0030659);; Cellular Component: early endosome membrane (GO:0031901);; Cellular Component: growth cone membrane (GO:0032584);; Cellular Component: dendrite membrane (GO:0032590);; Cellular Component: endoplasmic reticulum-Golgi intermedi…	--
NC_019470.2	2427562	2427653	strongHypo	-0.489	8.7e-10	Intron (rna30128/gene16486, intron 9 of 9)	gene16486	Molecular Function: protein serine/threonine kinase activity (GO:0004674);; Molecular Function: ATP binding (GO:0005524);; Cellular Component: mitochondrion (GO:0005739);; Biological Process: protein phosphorylation (GO:0006468);; Biological Process: negative regulation of apoptotic process (GO:0043066);;	ErbB signaling pathway(ko04012);Focal adhesion(ko04510);Axon guidance(ko04360);Ras signaling pathway(ko04014);Renal cell carcinoma(ko05211);Regulation of actin cytoskeleton(ko04810);T cell receptor signaling pathway(ko04660)
NC_019470.2	2945686	2945775	strongHyper	0.323	1.49e-05	Intron (rna30137/gene16492, intron 1 of 7)	gene16492	Cellular Component: secretory granule (GO:0030141);; Cellular Component: neuron projection (GO:0043005);;	--
NC_019470.2	3423485	3423529	strongHyper	0.303	2.19e-11	Intron (rna30144/gene16497, intron 25 of 28)	gene16497	Biological Process: morphogenesis of an epithelial sheet (GO:0002011);; Biological Process: pulmonary valve morphogenesis (GO:0003184);; Biological Process: cardiac right ventricle morphogenesis (GO:0003215);; Molecular Function: Notch binding (GO:0005112);; Molecular Function: calcium ion binding (GO:0005509);; Cellular Component: plasma membrane (GO:0005886);; Cellular Component: integral compo…	Notch signaling pathway(ko04330)
NC_019470.2	3777369	3777527	strongHypo	-0.464	1.79e-08	Distal Intergenic	gene16498	Cellular Component: mitochondrion (GO:0005739);;	--
NC_019470.2	4465004	4465243	strongHypo	-0.342	7.07e-07	Distal Intergenic	gene16500	--	--
NC_019470.2	5464431	5464463	strongHyper	0.421	1.61e-07	Distal Intergenic	gene16503	Molecular Function: magnesium ion binding (GO:0000287);; Molecular Function: ribose phosphate diphosphokinase activity (GO:0004749);; Biological Process: ribonucleoside monophosphate biosynthetic process (GO:0009156);; Biological Process: nucleotide biosynthetic process (GO:0009165);; Molecular Function: kinase activity (GO:0016301);; Biological Process: phosphorylation (GO:0016310);;	Biosynthesis of amino acids(ko01230);Carbon metabolism(ko01200);Pentose phosphate pathway(ko00030);Purine metabolism(ko00230)
NC_019470.2	6079277	6079510	strongHyper	0.362	1.73e-10	Exon (rna30152/gene16504, exon 2 of 12)	gene16504	Molecular Function: serine C-palmitoyltransferase activity (GO:0004758);; Cellular Component: serine C-palmitoyltransferase complex (GO:0017059);; Molecular Function: pyridoxal phosphate binding (GO:0030170);; Biological Process: sphingoid biosynthetic process (GO:0046520);;	Sphingolipid signaling pathway(ko04071);Sphingolipid metabolism(ko00600)
NC_019470.2	7318371	7318396	strongHypo	-0.464	6.7e-06	Intron (rna30164/gene16513, intron 3 of 18)	gene16514	Cellular Component: integral component of membrane (GO:0016021);;	--
NC_019470.2	8845114	8845142	strongHyper	0.76	4.01e-13	Intron (rna30164/gene16513, intron 8 of 18)	gene16516	Biological Process: formation of primary germ layer (GO:0001704);; Biological Process: regulation of receptor recycling (GO:0001919);; Molecular Function: ATP binding (GO:0005524);; Molecular Function: phosphatidylinositol-3,4,5-trisphosphate binding (GO:0005547);; Cellular Component: early endosome (GO:0005769);; Cellular Component: kinesin complex (GO:0005871);; Cellular Component: microtubule …	--
NC_019470.2	10336269	10336312	strongHypo	-0.506	4.08e-10	Intron (rna30181/gene16525, intron 1 of 20)	gene16525	Molecular Function: DNA binding (GO:0003677);; Molecular Function: ATP-dependent DNA helicase activity (GO:0004003);; Molecular Function: ATP binding (GO:0005524);; Cellular Component: nucleus (GO:0005634);;	--
NC_019470.2	11160498	11160519	strongHyper	0.441	4.6e-06	Distal Intergenic	gene16530	Cellular Component: immunological synapse (GO:0001772);; Molecular Function: protein kinase C activity (GO:0004697);; Molecular Function: ATP binding (GO:0005524);; Cellular Component: cytoplasm (GO:0005737);; Biological Process: protein phosphorylation (GO:0006468);; Biological Process: membrane protein ectodomain proteolysis (GO:0006509);; Biological Process: positive regulation of interleukin-…	Adipocytokine signaling pathway(ko04920);Measles(ko05162);Vascular smooth muscle contraction(ko04270);NF-kappa B signaling pathway(ko04064);Inflammatory mediator regulation of TRP channels(ko04750);Tight junction(ko04530);T cell receptor signaling pathway(ko04660)
NC_019470.2	12367889	12367906	strongHyper	0.537	4.57e-10	Distal Intergenic	gene16543	Biological Process: negative regulation of transcription from RNA polymerase II promoter (GO:0000122);; Cellular Component: nuclear chromatin (GO:0000790);; Molecular Function: RNA polymerase II core promoter sequence-specific DNA binding (GO:0000979);; Molecular Function: core promoter proximal region sequence-specific DNA binding (GO:0000987);; Molecular Function: RNA polymerase II core promote…	--
NC_019470.2	13475119	13475153	strongHyper	0.379	0.000153	Distal Intergenic	gene16549	--	--
NC_019470.2	16313046	16313088	strongHyper	0.72	1.79e-16	Distal Intergenic	gene16568	Cellular Component: endoplasmic reticulum (GO:0005783);;	--
NC_019470.2	16926315	16926350	strongHypo	-0.488	1.36e-14	Intron (rna30282/gene16579, intron 15 of 18)	gene16579	--	--
NC_019470.2	17505146	17505210	strongHypo	-0.308	1.94e-05	Distal Intergenic	gene16590	Biological Process: microtubule cytoskeleton organization (GO:0000226);; Biological Process: apical constriction (GO:0003383);; Molecular Function: protein kinase C binding (GO:0005080);; Cellular Component: spindle (GO:0005819);; Cellular Component: cell-cell adherens junction (GO:0005913);; Cellular Component: cell cortex (GO:0005938);; Biological Process: regulation of actin filament-based pro…	Chemokine signaling pathway(ko04062);Rap1 signaling pathway(ko04015);Endocytosis(ko04144);Neuroactive ligand-receptor interaction(ko04080);Hippo signaling pathway(ko04390);Tight junction(ko04530);Adherens junction(ko04520)
NC_019470.2	18349510	18349521	strongHypo	-0.442	1.15e-08	Distal Intergenic	gene16594	Biological Process: patterning of blood vessels (GO:0001569);; Molecular Function: vascular endothelial growth factor-activated receptor activity (GO:0005021);; Cellular Component: cytosol (GO:0005829);; Cellular Component: neurofilament (GO:0005883);; Biological Process: cell adhesion (GO:0007155);; Biological Process: axonal fasciculation (GO:0007413);; Biological Process: heart development (GO…	Axon guidance(ko04360);HTLV-I infection(ko05166)
NC_019470.2	18859633	18859726	strongHyper	0.351	7.05e-05	Distal Intergenic	gene16595	Biological Process: G1/S transition of mitotic cell cycle (GO:0000082);; Biological Process: in utero embryonic development (GO:0001701);; Biological Process: cell fate specification (GO:0001708);; Biological Process: cell migration involved in sprouting angiogenesis (GO:0002042);; Molecular Function: receptor activity (GO:0004872);; Molecular Function: integrin binding (GO:0005178);; Biological …	Pathways in cancer(ko05200);Rap1 signaling pathway(ko04015);ECM-receptor interaction(ko04512);Toxoplasmosis(ko05145);Focal adhesion(ko04510);Hypertrophic cardiomyopathy (HCM)(ko05410);Axon guidance(ko04360);Leukocyte transendothelial migration(ko04670);Proteoglycans in cancer(ko05205);Leishmaniasis(ko05140);Cell adhesion molecules (CAMs)(ko04514);Pertussis(ko05133);Dilated cardiomyopathy(ko05414)…
NC_019470.2	19966259	19966360	strongHyper	0.43	3.26e-07	Intron (rna30388/gene16598, intron 30 of 40)	gene16598	--	--
NC_019470.2	20163307	20163340	strongHypo	-0.471	1.52e-07	Intron (rna30388/gene16598, intron 37 of 40)	gene16599	Cellular Component: integral component of membrane (GO:0016021);;	--
NC_019470.2	20787452	20787625	strongHypo	-0.302	7.93e-05	Distal Intergenic	gene16600	Molecular Function: structural constituent of ribosome (GO:0003735);; Cellular Component: ribosome (GO:0005840);; Biological Process: translation (GO:0006412);;	Ribosome(ko03010)
NC_019470.2	22824830	22824924	strongHyper	0.387	9.37e-08	Intron (rna30419/gene16614, intron 9 of 9)	gene16614	Molecular Function: phosphatidylinositol phosphate kinase activity (GO:0016307);; Biological Process: megakaryocyte development (GO:0035855);; Biological Process: phosphatidylinositol phosphorylation (GO:0046854);;	Phosphatidylinositol signaling system(ko04070);Inositol phosphate metabolism(ko00562);Regulation of actin cytoskeleton(ko04810)
NC_019470.2	23848424	23848460	strongHyper	0.419	3.04e-06	Distal Intergenic	gene16625	--	--
NC_019470.2	25113507	25113808	strongHyper	0.317	9.9e-09	Intron (rna30480/gene16636, intron 3 of 11)	gene16636	Molecular Function: G-protein coupled receptor activity (GO:0004930);; Cellular Component: plasma membrane (GO:0005886);; Biological Process: regulation of G-protein coupled receptor protein signaling pathway (GO:0008277);; Cellular Component: integral component of membrane (GO:0016021);; Biological Process: protein localization to plasma membrane (GO:0072659);;	--
NC_019470.2	25489793	25489839	strongHyper	0.463	2.04e-06	Distal Intergenic	gene16637	Cellular Component: photoreceptor inner segment (GO:0001917);; Molecular Function: protein serine/threonine kinase activity (GO:0004674);; Molecular Function: calmodulin binding (GO:0005516);; Molecular Function: ATP binding (GO:0005524);; Biological Process: sensory perception of sound (GO:0007605);; Cellular Component: myosin complex (GO:0016459);; Biological Process: peptidyl-serine phosphoryl…	--
NC_019470.2	25798383	25798396	strongHypo	-0.31	3.37e-06	Distal Intergenic	gene16640	--	Melanogenesis(ko04916);Wnt signaling pathway(ko04310)
NC_019470.2	26438991	26439090	strongHypo	-0.418	6.95e-08	Distal Intergenic	gene16642	Biological Process: protein targeting to Golgi (GO:0000042);; Cellular Component: Golgi apparatus (GO:0005794);; Cellular Component: trans-Golgi network (GO:0005802);; Molecular Function: protein C-terminus binding (GO:0008022);; Biological Process: Golgi to plasma membrane protein transport (GO:0043001);; Cellular Component: perinuclear region of cytoplasm (GO:0048471);; Biological Process: Golg…	--
NC_019470.2	27513317	27513475	strongHyper	0.431	3.84e-09	Intron (rna30524/gene16652, intron 24 of 25)	gene16652	Cellular Component: cytoskeleton (GO:0005856);; Cellular Component: tight junction (GO:0005923);; Molecular Function: protein binding, bridging (GO:0030674);; Biological Process: establishment of epithelial cell polarity (GO:0090162);;	--
NC_019470.2	30202311	30202630	strongHyper	0.35	4.66e-11	Intron (rna30573/gene16673, intron 2 of 8)	gene16673	Biological Process: Ras protein signal transduction (GO:0007265);;	--
NC_019470.2	30712902	30713045	strongHyper	0.468	1.41e-09	Intron (rna30589/gene16677, intron 4 of 8)	gene16677	Biological Process: in utero embryonic development (GO:0001701);; Molecular Function: structural constituent of cytoskeleton (GO:0005200);; Molecular Function: structural constituent of eye lens (GO:0005212);; Cellular Component: peroxisome (GO:0005777);; Cellular Component: cytosol (GO:0005829);; Cellular Component: intermediate filament (GO:0005882);; Cellular Component: plasma membrane (GO:000…	MicroRNAs in cancer(ko05206);Epstein-Barr virus infection(ko05169)
NC_019470.2	31883341	31883386	strongHyper	0.448	6.33e-07	Intron (rna30600/gene16686, intron 2 of 13)	gene16686	Cellular Component: voltage-gated calcium channel complex (GO:0005891);; Biological Process: synaptic transmission (GO:0007268);; Biological Process: visual perception (GO:0007601);; Molecular Function: high voltage-gated calcium channel activity (GO:0008331);; Biological Process: regulation of ion transmembrane transport (GO:0034765);; Cellular Component: sarcolemma (GO:0042383);; Biological Pro…	Oxytocin signaling pathway(ko04921);Cardiac muscle contraction(ko04260);Hypertrophic cardiomyopathy (HCM)(ko05410);Adrenergic signaling in cardiomyocytes(ko04261);MAPK signaling pathway(ko04010);Dilated cardiomyopathy(ko05414);Arrhythmogenic right ventricular cardiomyopathy (ARVC)(ko05412)
NC_019470.2	32054874	32055156	strongHyper	0.303	5.14e-07	Intron (rna30609/gene16689, intron 3 of 10)	gene16689	Molecular Function: RNA binding (GO:0003723);; Molecular Function: methyltransferase activity (GO:0008168);; Biological Process: methylation (GO:0032259);;	--
NC_019470.2	33243736	33243892	strongHyper	0.339	0.000115	Distal Intergenic	gene16695	Molecular Function: nucleic acid binding transcription factor activity (GO:0001071);; Molecular Function: nucleic acid binding (GO:0003676);; Cellular Component: nucleus (GO:0005634);; Biological Process: negative regulation of transcription, DNA-templated (GO:0045892);; Molecular Function: metal ion binding (GO:0046872);;	--
NC_019470.2	34068576	34068766	strongHyper	0.414	7.4e-11	Distal Intergenic	gene16702	Cellular Component: cell-cell junction (GO:0005911);; Cellular Component: adherens junction (GO:0005912);; Biological Process: cell adhesion (GO:0007155);;	--
NC_019470.2	35803717	35803734	strongHypo	-0.502	4.73e-11	Intron (rna30671/gene16716, intron 17 of 17)	gene16718	--	--
NC_019470.2	38948454	38948537	strongHyper	0.306	0.00012	Distal Intergenic	gene16763	Molecular Function: nucleic acid binding (GO:0003676);; Biological Process: transcription, DNA-templated (GO:0006351);;	--
NC_019470.2	43039587	43039745	strongHyper	0.529	5.01e-13	Distal Intergenic	gene16841	Molecular Function: 1,5-anhydro-D-fructose reductase activity (GO:0050571);;	--
NC_019470.2	43345287	43345477	strongHypo	-0.474	5.84e-08	Distal Intergenic	gene16847	Molecular Function: nucleic acid binding (GO:0003676);; Cellular Component: nucleus (GO:0005634);; Cellular Component: cytoplasm (GO:0005737);; Biological Process: cytokine-mediated signaling pathway (GO:0019221);; Molecular Function: metal ion binding (GO:0046872);;	--
NC_019470.2	44111416	44111603	strongHyper	0.328	2.68e-05	Distal Intergenic	gene16850	Molecular Function: catalytic activity (GO:0003824);; Cellular Component: nucleus (GO:0005634);; Cellular Component: mitochondrion (GO:0005739);; Biological Process: proteolysis (GO:0006508);; Molecular Function: metal ion binding (GO:0046872);;	--
NC_019470.2	44386743	44386773	strongHyper	0.373	1.04e-05	Distal Intergenic	gene16851	Molecular Function: 6-phosphofructokinase activity (GO:0003872);; Molecular Function: protein binding (GO:0005515);; Molecular Function: ATP binding (GO:0005524);; Cellular Component: 6-phosphofructokinase complex (GO:0005945);; Biological Process: fructose 6-phosphate metabolic process (GO:0006002);; Biological Process: glycolytic process (GO:0006096);; Biological Process: phosphorylation (GO:00…	Fructose and mannose metabolism(ko00051);Biosynthesis of amino acids(ko01230);RNA degradation(ko03018);Carbon metabolism(ko01200);Pentose phosphate pathway(ko00030);Glycolysis / Gluconeogenesis(ko00010);AMPK signaling pathway(ko04152);Central carbon metabolism in cancer(ko05230);Galactose metabolism(ko00052)
NC_019470.2	47714898	47715164	strongHyper	0.323	2.11e-05	Distal Intergenic	gene16884	Molecular Function: phospholipid binding (GO:0005543);; Cellular Component: cytosol (GO:0005829);; Cellular Component: focal adhesion (GO:0005925);; Biological Process: cell adhesion (GO:0007155);; Cellular Component: filamentous actin (GO:0031941);; Biological Process: keratinocyte proliferation (GO:0043616);; Biological Process: keratinocyte migration (GO:0051546);; Biological Process: establis…	--
NC_019458.2	121658759	121658768	strongHyper	0.329	1.85e-06	Intron (rna3083/gene1692, intron 6 of 12)	gene1692	Molecular Function: protein serine/threonine kinase activity (GO:0004674);; Molecular Function: ATP binding (GO:0005524);; Biological Process: protein phosphorylation (GO:0006468);;	--
NC_019470.2	52312194	52312346	strongHypo	-0.475	8.54e-13	Distal Intergenic	gene16948	Molecular Function: protein serine/threonine kinase activity (GO:0004674);; Molecular Function: ATP binding (GO:0005524);;	--
NC_019470.2	54931617	54931637	strongHyper	0.433	1.17e-06	Distal Intergenic	gene17024	Molecular Function: calcium ion binding (GO:0005509);; Cellular Component: integral component of plasma membrane (GO:0005887);; Biological Process: homophilic cell adhesion via plasma membrane adhesion molecules (GO:0007156);; Biological Process: heterophilic cell-cell adhesion via plasma membrane cell adhesion molecules (GO:0007157);; Biological Process: axon guidance (GO:0007411);; Biological P…	Cell adhesion molecules (CAMs)(ko04514)
NC_019470.2	55456431	55456528	strongHyper	0.312	8.46e-06	Distal Intergenic	gene17026	--	--
NC_019458.2	122634362	122634588	strongHyper	0.397	1.26e-07	Distal Intergenic	gene1703	Cellular Component: intermediate filament (GO:0005882);;	--
NC_019458.2	123989296	123989341	strongHypo	-0.455	1.39e-06	Distal Intergenic	gene1717	Molecular Function: extracellular-glutamate-gated ion channel activity (GO:0005234);; Biological Process: positive regulation of gamma-aminobutyric acid secretion (GO:0014054);; Molecular Function: kainate selective glutamate receptor activity (GO:0015277);; Cellular Component: cell junction (GO:0030054);; Cellular Component: dendrite (GO:0030425);; Biological Process: adult behavior (GO:0030534)…	Neuroactive ligand-receptor interaction(ko04080);Glutamatergic synapse(ko04724)
NC_019458.2	124836702	124836783	strongHyper	0.771	8.61e-16	Promoter (2-3kb)	gene1718	Biological Process: regulation of transcription involved in G1/S transition of mitotic cell cycle (GO:0000083);; Biological Process: regulation of transcription involved in G2/M transition of mitotic cell cycle (GO:0000117);; Biological Process: negative regulation of transcription from RNA polymerase II promoter (GO:0000122);; Molecular Function: RNA polymerase II core promoter proximal region s…	--
NC_019470.2	64699921	64699938	strongHyper	0.627	6.25e-17	Intron (rna31576/gene17219, intron 1 of 21)	gene17219	--	Tight junction(ko04530)
NC_019458.2	125299325	125299483	strongHypo	-0.41	9.55e-09	Promoter (2-3kb)	gene1726	Molecular Function: nucleic acid binding (GO:0003676);; Biological Process: protein methylation (GO:0006479);; Molecular Function: protein methyltransferase activity (GO:0008276);; Biological Process: positive regulation of cell growth (GO:0030307);; Cellular Component: protein complex (GO:0043234);;	--
NC_019470.2	67583783	67583796	strongHypo	-0.418	4.22e-06	Distal Intergenic	gene17268	Molecular Function: nucleic acid binding (GO:0003676);; Molecular Function: ATP binding (GO:0005524);; Molecular Function: ATP-dependent helicase activity (GO:0008026);; Cellular Component: catalytic step 2 spliceosome (GO:0071013);;	--
NC_019470.2	68811890	68811924	strongHyper	0.511	1.32e-07	Distal Intergenic	gene17272	Molecular Function: sequence-specific DNA binding transcription factor activity (GO:0003700);; Cellular Component: nucleus (GO:0005634);; Cellular Component: transcription factor complex (GO:0005667);; Biological Process: segment specification (GO:0007379);; Biological Process: respiratory gaseous exchange (GO:0007585);; Molecular Function: transcription factor binding (GO:0008134);; Biological P…	--
NC_019458.2	126330727	126330818	strongHyper	0.339	7.61e-08	Distal Intergenic	gene1728	Molecular Function: RNA binding (GO:0003723);; Molecular Function: RNA-directed DNA polymerase activity (GO:0003964);; Molecular Function: aspartic-type endopeptidase activity (GO:0004190);; Molecular Function: RNA-DNA hybrid ribonuclease activity (GO:0004523);; Biological Process: RNA-dependent DNA replication (GO:0006278);; Biological Process: proteolysis (GO:0006508);; Biological Process: DNA …	--
NC_019470.2	69789266	69789278	strongHypo	-0.505	1.4e-15	Distal Intergenic	gene17281	Molecular Function: DNA binding (GO:0003677);; Molecular Function: chromatin binding (GO:0003682);; Molecular Function: ATP binding (GO:0005524);; Cellular Component: nucleus (GO:0005634);; Molecular Function: ATP-dependent helicase activity (GO:0008026);;	--
NC_019470.2	70606129	70606285	strongHyper	0.314	9.73e-07	Intron (rna31705/gene17282, intron 26 of 34)	gene17282	Molecular Function: protein tyrosine phosphatase activity (GO:0004725);; Cellular Component: plasma membrane (GO:0005886);; Biological Process: homophilic cell adhesion via plasma membrane adhesion molecules (GO:0007156);; Biological Process: transmembrane receptor protein tyrosine kinase signaling pathway (GO:0007169);; Molecular Function: beta-catenin binding (GO:0008013);; Cellular Component: …	--
NC_019470.2	72880735	72880858	strongHyper	0.46	5.36e-07	Intron (rna31746/gene17313, intron 10 of 10)	gene17314	Molecular Function: delayed rectifier potassium channel activity (GO:0005251);; Biological Process: potassium ion transport (GO:0006813);; Cellular Component: voltage-gated potassium channel complex (GO:0008076);; Molecular Function: potassium channel regulator activity (GO:0015459);; Biological Process: ion transmembrane transport (GO:0034220);; Biological Process: protein homooligomerization (G…	--
NC_019458.2	127955340	127955574	strongHyper	0.339	1.8e-13	Intron (rna3136/gene1732, intron 2 of 3)	gene1732	--	--
NC_019458.2	128216232	128216296	strongHypo	-0.31	9.74e-07	Distal Intergenic	gene1734	Biological Process: suckling behavior (GO:0001967);; Molecular Function: DNA binding (GO:0003677);; Molecular Function: serine-type endopeptidase inhibitor activity (GO:0004867);; Cellular Component: Golgi apparatus (GO:0005794);; Cellular Component: plasma membrane (GO:0005886);; Biological Process: mRNA polyadenylation (GO:0006378);; Biological Process: regulation of translation (GO:0006417);; …	Alzheimer's disease(ko05010);Serotonergic synapse(ko04726)
NC_019458.2	128610264	128610314	strongHyper	0.33	5.59e-08	Distal Intergenic	gene1738	Cellular Component: mitochondrial proton-transporting ATP synthase complex, coupling factor F(o) (GO:0000276);; Molecular Function: hydrogen ion transmembrane transporter activity (GO:0015078);; Biological Process: ATP synthesis coupled proton transport (GO:0015986);; Molecular Function: ATPase activity (GO:0016887);;	Alzheimer's disease(ko05010);Parkinson's disease(ko05012);Huntington's disease(ko05016);Oxidative phosphorylation(ko00190)
NC_019470.2	75107982	75108061	strongHyper	0.38	1.13e-07	Intron (rna31847/gene17380, intron 4 of 14)	gene17380	Molecular Function: magnesium ion binding (GO:0000287);; Molecular Function: protein tyrosine phosphatase activity (GO:0004725);; Cellular Component: nucleus (GO:0005634);; Cellular Component: mitochondrion (GO:0005739);; Biological Process: DNA repair (GO:0006281);; Biological Process: regulation of transcription, DNA-templated (GO:0006355);; Biological Process: apoptotic process (GO:0006915);; …	--
NC_019470.2	75912742	75913002	strongHyper	0.48	1.18e-08	Distal Intergenic	gene17385	Biological Process: chondrocyte development (GO:0002063);; Biological Process: glomerular filtration (GO:0003094);; Molecular Function: arylsulfatase activity (GO:0004065);; Molecular Function: calcium ion binding (GO:0005509);; Cellular Component: endoplasmic reticulum (GO:0005783);; Cellular Component: Golgi apparatus (GO:0005794);; Cellular Component: plasma membrane (GO:0005886);; Molecular F…	--
NC_019470.2	76099206	76099301	strongHyper	0.358	4.73e-10	Distal Intergenic	gene17388	Molecular Function: Rho guanyl-nucleotide exchange factor activity (GO:0005089);; Molecular Function: phospholipid binding (GO:0005543);; Cellular Component: cytosol (GO:0005829);; Biological Process: regulation of Rho protein signal transduction (GO:0035023);; Cellular Component: intracellular membrane-bounded organelle (GO:0043231);;	Chemokine signaling pathway(ko04062)
NC_019458.2	129630798	129630820	strongHyper	0.422	2.5e-06	Distal Intergenic	gene1740	Molecular Function: nucleotide binding (GO:0000166);; Cellular Component: mitochondrion (GO:0005739);; Cellular Component: ribosome (GO:0005840);;	--
NC_019470.2	77619212	77619380	strongHyper	0.395	4.41e-06	Distal Intergenic	gene17412	Molecular Function: RNA polymerase II distal enhancer sequence-specific DNA binding transcription factor activity (GO:0003705);; Cellular Component: nucleus (GO:0005634);; Biological Process: response to organic substance (GO:0010033);; Biological Process: response to endoplasmic reticulum stress (GO:0034976);; Biological Process: regulation of apoptotic process (GO:0042981);; Molecular Function:…	Transcriptional misregulation in cancer(ko05202);TNF signaling pathway(ko04668);Tuberculosis(ko05152)
NC_019470.2	78410575	78410597	strongHyper	0.425	2.96e-13	Distal Intergenic	gene17423	Molecular Function: delayed rectifier potassium channel activity (GO:0005251);; Cellular Component: voltage-gated potassium channel complex (GO:0008076);; Biological Process: regulation of ion transmembrane transport (GO:0034765);; Cellular Component: intracellular membrane-bounded organelle (GO:0043231);; Biological Process: protein homooligomerization (GO:0051260);; Biological Process: potassiu…	--
NC_019470.2	78636725	78636817	strongHyper	0.39	3.63e-07	Distal Intergenic	gene17426	Biological Process: cytokine production (GO:0001816);; Molecular Function: sequence-specific DNA binding transcription factor activity (GO:0003700);; Cellular Component: nucleus (GO:0005634);; Cellular Component: transcription factor complex (GO:0005667);; Cellular Component: cytoplasm (GO:0005737);; Cellular Component: plasma membrane (GO:0005886);; Biological Process: cellular response to DNA d…	cGMP-PKG signaling pathway(ko04022);Osteoclast differentiation(ko04380);Oxytocin signaling pathway(ko04921);Axon guidance(ko04360);Hepatitis B(ko05161);VEGF signaling pathway(ko04370);Natural killer cell mediated cytotoxicity(ko04650);B cell receptor signaling pathway(ko04662);T cell receptor signaling pathway(ko04660);Wnt signaling pathway(ko04310);HTLV-I infection(ko05166)
NC_019470.2	79174490	79174510	strongHyper	0.482	6.68e-11	Distal Intergenic	gene17429	Molecular Function: nucleic acid binding (GO:0003676);; Molecular Function: metal ion binding (GO:0046872);;	--
NC_019470.2	79419894	79419988	strongHypo	-0.322	4.02e-07	Distal Intergenic	gene17430	Molecular Function: nucleic acid binding (GO:0003676);; Molecular Function: metal ion binding (GO:0046872);;	--
NC_019470.2	79744196	79744212	strongHyper	0.431	1.26e-06	Distal Intergenic	gene17433	Molecular Function: sequence-specific DNA binding transcription factor activity (GO:0003700);; Cellular Component: nucleus (GO:0005634);; Biological Process: regulation of transcription, DNA-templated (GO:0006355);; Biological Process: multicellular organismal development (GO:0007275);; Molecular Function: sequence-specific DNA binding (GO:0043565);; Molecular Function: metal ion binding (GO:0046…	--
NC_019470.2	80469628	80469646	strongHyper	0.466	1.42e-07	Distal Intergenic	gene17436	Cellular Component: histone deacetylase complex (GO:0000118);; Molecular Function: transcription regulatory region DNA binding (GO:0044212);; Biological Process: negative regulation of transcription, DNA-templated (GO:0045892);; Molecular Function: metal ion binding (GO:0046872);;	--
NC_019470.2	81269066	81269164	strongHypo	-0.381	4.82e-07	Distal Intergenic	gene17442	Biological Process: MAPK cascade (GO:0000165);; Molecular Function: receptor signaling protein activity (GO:0005057);; Molecular Function: insulin receptor binding (GO:0005158);; Molecular Function: phospholipid binding (GO:0005543);; Biological Process: transmembrane receptor protein tyrosine kinase signaling pathway (GO:0007169);; Biological Process: nervous system development (GO:0007399);;	--
NC_019458.2	131684339	131684616	strongHyper	0.336	3.65e-07	Distal Intergenic	gene1749	Biological Process: cell adhesion (GO:0007155);; Cellular Component: membrane (GO:0016020);; Cellular Component: axon (GO:0030424);;	Cell adhesion molecules (CAMs)(ko04514);Prion diseases(ko05020)
NC_019471.2	2387173	2387213	strongHypo	-0.303	8.2e-05	Distal Intergenic	gene17498	Cellular Component: nuclear telomere cap complex (GO:0000783);; Molecular Function: DNA binding (GO:0003677);; Cellular Component: cytoplasm (GO:0005737);; Biological Process: regulation of double-strand break repair via homologous recombination (GO:0010569);; Biological Process: telomere maintenance via telomere lengthening (GO:0010833);; Cellular Component: Mre11 complex (GO:0030870);; Biologic…	--
NC_019471.2	3137418	3137545	strongHypo	-0.327	1.06e-05	Distal Intergenic	gene17500	Biological Process: cell adhesion (GO:0007155);; Cellular Component: dendrite (GO:0030425);;	--
NC_019471.2	3812155	3812282	strongHypo	-0.451	2.39e-11	Distal Intergenic	gene17505	--	--
NC_019471.2	3945603	3945612	strongHypo	-0.461	1.63e-09	Intron (rna32063/gene17508, intron 11 of 20)	gene17508	Molecular Function: metalloendopeptidase activity (GO:0004222);; Cellular Component: proteinaceous extracellular matrix (GO:0005578);; Biological Process: proteolysis (GO:0006508);; Molecular Function: zinc ion binding (GO:0008270);;	--
NC_019471.2	4612441	4612490	strongHyper	0.438	3.54e-08	Distal Intergenic	gene17514	Biological Process: osteoblast differentiation (GO:0001649);; Cellular Component: nucleus (GO:0005634);; Cellular Component: mitochondrion (GO:0005739);; Cellular Component: Golgi apparatus (GO:0005794);; Cellular Component: plasma membrane (GO:0005886);; Cellular Component: microvillus (GO:0005902);; Biological Process: apoptotic process (GO:0006917);; Molecular Function: oxidoreductase activity…	--
NC_019471.2	5563562	5563703	strongHypo	-0.304	0.000156	Distal Intergenic	gene17518	Molecular Function: sequence-specific DNA binding transcription factor activity (GO:0003700);; Cellular Component: nucleus (GO:0005634);; Biological Process: regulation of transcription, DNA-templated (GO:0006355);; Molecular Function: sequence-specific DNA binding (GO:0043565);;	Inflammatory bowel disease (IBD)(ko05321);Transcriptional misregulation in cancer(ko05202)
NC_019458.2	135061500	135061613	strongHypo	-0.325	1.59e-06	Intron (rna3165/gene1753, intron 1 of 2)	gene1753	Molecular Function: RNA binding (GO:0003723);; Molecular Function: RNA-directed DNA polymerase activity (GO:0003964);; Molecular Function: aspartic-type endopeptidase activity (GO:0004190);; Molecular Function: RNA-DNA hybrid ribonuclease activity (GO:0004523);; Biological Process: RNA-dependent DNA replication (GO:0006278);; Biological Process: proteolysis (GO:0006508);; Biological Process: DNA …	--
NC_019471.2	8353840	8353971	strongHyper	0.374	5.19e-09	Distal Intergenic	gene17544	Molecular Function: calcium ion binding (GO:0005509);; Biological Process: homophilic cell adhesion via plasma membrane adhesion molecules (GO:0007156);; Cellular Component: external side of plasma membrane (GO:0009897);; Cellular Component: integral component of membrane (GO:0016021);; Cellular Component: anchored component of membrane (GO:0031225);; Molecular Function: protein homodimerization …	--
NC_019458.2	135925042	135925221	strongHyper	0.355	1.93e-09	Distal Intergenic	gene1755	Molecular Function: serine-type endopeptidase activity (GO:0004252);; Molecular Function: scavenger receptor activity (GO:0005044);; Biological Process: proteolysis (GO:0006508);; Cellular Component: integral component of membrane (GO:0016021);;	--
NC_019471.2	11348916	11348960	strongHyper	0.334	0.000274	Distal Intergenic	gene17585	Molecular Function: regulatory region DNA binding (GO:0000975);; Molecular Function: sequence-specific DNA binding transcription factor activity (GO:0003700);; Cellular Component: nucleus (GO:0005634);; Biological Process: phagocytosis (GO:0006909);; Biological Process: immune response (GO:0006955);; Biological Process: myeloid cell differentiation (GO:0030099);; Biological Process: positive regu…	Pertussis(ko05133)
NC_019458.2	137761501	137761506	strongHypo	-0.428	2.5e-07	Distal Intergenic	gene1759	Cellular Component: acrosomal vesicle (GO:0001669);; Molecular Function: receptor binding (GO:0005102);; Cellular Component: extracellular space (GO:0005615);; Cellular Component: nucleus (GO:0005634);; Cellular Component: adherens junction (GO:0005912);; Cellular Component: tight junction (GO:0005923);; Biological Process: mitochondrion organization (GO:0007005);; Biological Process: heterophili…	Viral myocarditis(ko05416)
NC_019471.2	11885384	11885417	strongHypo	-0.355	9.71e-06	Distal Intergenic	gene17590	Molecular Function: sequence-specific DNA binding transcription factor activity (GO:0003700);; Cellular Component: nucleus (GO:0005634);; Biological Process: regulation of transcription, DNA-templated (GO:0006355);; Biological Process: visceral mesoderm-endoderm interaction involved in midgut development (GO:0007495);; Biological Process: heart development (GO:0007507);; Biological Process: regul…	--
NC_019471.2	12323495	12323546	strongHypo	-0.469	8.75e-13	Distal Intergenic	gene17592	--	--
NC_019471.2	12782962	12782990	strongHyper	0.33	9.78e-08	Promoter (1-2kb)	gene17601	Biological Process: amino acid transmembrane transport (GO:0003333);; Cellular Component: cytosol (GO:0005829);; Biological Process: nervous system development (GO:0007399);; Molecular Function: L-leucine transmembrane transporter activity (GO:0015190);; Molecular Function: L-phenylalanine transmembrane transporter activity (GO:0015192);; Molecular Function: L-tryptophan transmembrane transporter…	Central carbon metabolism in cancer(ko05230)
NC_019471.2	12943279	12943413	strongHyper	0.426	1.25e-08	Intron (rna32209/gene17605, intron 1 of 19)	gene17605	--	--
NC_019471.2	15475300	15475460	strongHyper	0.634	2.47e-10	Intron (rna32296/gene17661, intron 13 of 30)	gene17661	Molecular Function: hydrolase activity, hydrolyzing O-glycosyl compounds (GO:0004553);; Molecular Function: calmodulin binding (GO:0005516);; Cellular Component: plasma membrane (GO:0005886);; Biological Process: glycogen metabolic process (GO:0005977);;	Insulin signaling pathway(ko04910);Calcium signaling pathway(ko04020)
NC_019471.2	15814353	15814562	strongHyper	0.361	1.49e-07	Distal Intergenic	gene17666	Molecular Function: ATP binding (GO:0005524);; Cellular Component: mitochondrion (GO:0005739);; Biological Process: ATP catabolic process (GO:0006200);; Cellular Component: integral component of membrane (GO:0016021);; Molecular Function: ATPase activity, coupled to transmembrane movement of substances (GO:0042626);; Biological Process: transmembrane transport (GO:0055085);;	ABC transporters(ko02010)
NC_019471.2	16183916	16184124	strongHyper	0.345	3.85e-07	Intron (rna32305/gene17668, intron 8 of 14)	gene17668	Molecular Function: protease binding (GO:0002020);; Molecular Function: ATP-dependent peptidase activity (GO:0004176);; Molecular Function: serine-type endopeptidase activity (GO:0004252);; Molecular Function: receptor binding (GO:0005102);; Molecular Function: ATP binding (GO:0005524);; Cellular Component: nucleus (GO:0005634);; Cellular Component: peroxisomal matrix (GO:0005782);; Biological Pr…	--
NC_019458.2	138839789	138840035	strongHyper	0.401	1.41e-09	Distal Intergenic	gene1767	Molecular Function: ubiquitin thiolesterase activity (GO:0004221);; Molecular Function: ubiquitin-specific protease activity (GO:0004843);; Biological Process: ubiquitin-dependent protein catabolic process (GO:0006511);; Molecular Function: SUMO binding (GO:0032183);; Biological Process: protein K63-linked deubiquitination (GO:0070536);; Biological Process: protein K48-linked deubiquitination (GO…	--
NC_019471.2	16540361	16540427	strongHypo	-0.376	3.42e-05	Distal Intergenic	gene17671	Cellular Component: nucleolus (GO:0005730);; Cellular Component: PML body (GO:0016605);; Biological Process: negative regulation of protein ubiquitination (GO:0031397);; Biological Process: negative regulation of proteasomal ubiquitin-dependent protein catabolic process (GO:0032435);; Biological Process: cellular response to UV (GO:0034644);;	--
NC_019471.2	18867636	18867758	strongHypo	-0.347	9.87e-06	Distal Intergenic	gene17693	Biological Process: negative regulation of transcription from RNA polymerase II promoter (GO:0000122);; Cellular Component: heterochromatin (GO:0000792);; Biological Process: neural tube closure (GO:0001843);; Biological Process: ventricular septum development (GO:0003281);; Biological Process: mesenchymal to epithelial transition involved in metanephros morphogenesis (GO:0003337);; Molecular Fun…	--
NC_019471.2	20074053	20074104	strongHyper	0.447	2.99e-08	Distal Intergenic	gene17699	Molecular Function: chromatin binding (GO:0003682);; Molecular Function: estrogen response element binding (GO:0034056);; Molecular Function: protein homodimerization activity (GO:0042803);; Biological Process: negative regulation of neuron apoptotic process (GO:0043524);; Biological Process: positive regulation of transcription, DNA-templated (GO:0045893);; Molecular Function: phosphoprotein bin…	--
NC_019471.2	20885099	20885161	strongHyper	0.366	2.02e-07	Distal Intergenic	gene17703	Molecular Function: DNA binding (GO:0003677);; Molecular Function: helicase activity (GO:0004386);; Molecular Function: ATP binding (GO:0005524);; Cellular Component: nucleus (GO:0005634);;	--
NC_019458.2	139973747	139973770	strongHyper	0.506	8.4e-12	Distal Intergenic	gene1771	Cellular Component: histone deacetylase complex (GO:0000118);; Biological Process: negative regulation of transcription from RNA polymerase II promoter (GO:0000122);; Biological Process: ovarian follicle rupture (GO:0001543);; Molecular Function: transcription corepressor activity (GO:0003714);; Biological Process: lipid storage (GO:0019915);; Molecular Function: estrogen receptor binding (GO:003…	--
NC_019471.2	21880520	21880526	strongHypo	-0.399	1.33e-07	Intron (rna32375/gene17707, intron 8 of 8)	gene17713	Molecular Function: structural constituent of ribosome (GO:0003735);; Cellular Component: nucleus (GO:0005634);; Cellular Component: ribosome (GO:0005840);; Biological Process: translation (GO:0006412);; Biological Process: spermatogenesis (GO:0007283);;	Ribosome(ko03010)
NC_019471.2	22072004	22072061	strongHypo	-0.361	4.62e-05	Distal Intergenic	gene17714	Biological Process: metanephros development (GO:0001656);; Molecular Function: sequence-specific DNA binding transcription factor activity (GO:0003700);; Cellular Component: nucleus (GO:0005634);; Cellular Component: cytoplasm (GO:0005737);; Biological Process: regulation of transcription, DNA-templated (GO:0006355);; Biological Process: mesoderm development (GO:0007498);; Cellular Component: axo…	--
NC_019458.2	140612319	140612586	strongHyper	0.719	5.97e-19	Distal Intergenic	gene1775	--	--
NC_019471.2	25914820	25915059	strongHypo	-0.315	2.34e-07	Distal Intergenic	gene17795	Molecular Function: L-aspartate:2-oxoglutarate aminotransferase activity (GO:0004069);; Cellular Component: mitochondrial inner membrane (GO:0005743);; Cellular Component: mitochondrial matrix (GO:0005759);; Cellular Component: plasma membrane (GO:0005886);; Biological Process: oxaloacetate metabolic process (GO:0006107);; Biological Process: aspartate biosynthetic process (GO:0006532);; Biologic…	Cysteine and methionine metabolism(ko00270);Fat digestion and absorption(ko04975);Biosynthesis of amino acids(ko01230);Tyrosine metabolism(ko00350);Alanine, aspartate and glutamate metabolism(ko00250);Phenylalanine, tyrosine and tryptophan biosynthesis(ko00400);Carbon metabolism(ko01200);Phenylalanine metabolism(ko00360);2-Oxocarboxylic acid metabolism(ko01210);Arginine and proline metabolism(ko0…
NC_019471.2	27458210	27458217	strongHyper	0.39	1.68e-06	Distal Intergenic	gene17800	Molecular Function: nucleic acid binding (GO:0003676);; Molecular Function: sequence-specific DNA binding transcription factor activity (GO:0003700);; Cellular Component: nucleus (GO:0005634);; Biological Process: transcription, DNA-templated (GO:0006351);; Molecular Function: metal ion binding (GO:0046872);;	--
NC_019471.2	28708996	28709048	strongHypo	-0.438	3.2e-10	Intron (rna32516/gene17803, intron 2 of 11)	gene17803	Molecular Function: calcium ion binding (GO:0005509);; Cellular Component: plasma membrane (GO:0005886);; Biological Process: homophilic cell adhesion via plasma membrane adhesion molecules (GO:0007156);; Biological Process: response to cold (GO:0009409);; Cellular Component: integral component of membrane (GO:0016021);; Biological Process: synaptic transmission, glutamatergic (GO:0035249);; Cell…	--
NC_019471.2	30601225	30601239	strongHyper	0.46	9.17e-10	Distal Intergenic	gene17806	Molecular Function: calcium ion binding (GO:0005509);; Cellular Component: plasma membrane (GO:0005886);; Biological Process: homophilic cell adhesion via plasma membrane adhesion molecules (GO:0007156);; Cellular Component: integral component of membrane (GO:0016021);;	--
NC_019471.2	32872883	32872920	strongHypo	-0.424	4.48e-07	Distal Intergenic	gene17808	Biological Process: blood vessel maturation (GO:0001955);; Molecular Function: receptor binding (GO:0005102);; Molecular Function: calcium ion binding (GO:0005509);; Cellular Component: plasma membrane (GO:0005886);; Cellular Component: tight junction (GO:0005923);; Biological Process: homophilic cell adhesion via plasma membrane adhesion molecules (GO:0007156);; Molecular Function: beta-catenin …	Leukocyte transendothelial migration(ko04670);Cell adhesion molecules (CAMs)(ko04514)
NC_019458.2	141240668	141240786	strongHyper	0.52	1.3e-09	Intron (rna3238/gene1782, intron 4 of 9)	gene1782	--	--
NC_019458.2	142058782	142059014	strongHyper	0.346	1.57e-09	Intron (rna3239/gene1783, intron 1 of 28)	gene1783	--	Axon guidance(ko04360)
NC_019458.2	143788534	143788776	strongHyper	0.469	2.67e-11	Distal Intergenic	gene1787	Biological Process: cell migration involved in sprouting angiogenesis (GO:0002042);; Cellular Component: cytoplasm (GO:0005737);; Biological Process: activation of cysteine-type endopeptidase activity involved in apoptotic process (GO:0006919);; Biological Process: homophilic cell adhesion via plasma membrane adhesion molecules (GO:0007156);; Biological Process: axon guidance (GO:0007411);; Cellu…	Axon guidance(ko04360)
NC_019471.2	36238129	36238356	strongHypo	-0.503	7.52e-13	Promoter (2-3kb)	gene17918	Cellular Component: proteasome complex (GO:0000502);;	Proteasome(ko03050);Epstein-Barr virus infection(ko05169)
NC_019471.2	37206577	37206609	strongHyper	0.455	7.42e-13	Distal Intergenic	gene17923	Biological Process: negative regulation of transcription from RNA polymerase II promoter (GO:0000122);; Molecular Function: sequence-specific DNA binding transcription factor activity (GO:0003700);; Cellular Component: nucleus (GO:0005634);; Cellular Component: transcription factor complex (GO:0005667);; Cellular Component: mitochondrion (GO:0005739);; Molecular Function: zinc ion binding (GO:000…	Signaling pathways regulating pluripotency of stem cells(ko04550)
NC_019458.2	147070136	147070192	strongHyper	0.343	1.81e-07	Distal Intergenic	gene1793	Molecular Function: 1,4-alpha-glucan branching enzyme activity (GO:0003844);; Molecular Function: hydrolase activity, hydrolyzing O-glycosyl compounds (GO:0004553);; Biological Process: glycogen biosynthetic process (GO:0005978);; Molecular Function: cation binding (GO:0043169);;	Starch and sucrose metabolism(ko00500)
NC_019471.2	39876205	39876332	strongHyper	0.504	8.92e-10	Distal Intergenic	gene17964	Molecular Function: retinoic acid-responsive element binding (GO:0044323);; Biological Process: negative regulation of neuron differentiation (GO:0045665);; Molecular Function: metal ion binding (GO:0046872);; Biological Process: negative regulation of retinoic acid receptor signaling pathway (GO:0048387);;	--
NC_019471.2	40688319	40688413	strongHyper	0.504	6.52e-11	Distal Intergenic	gene17966	Biological Process: metanephros development (GO:0001656);; Biological Process: ureteric bud development (GO:0001657);; Biological Process: in utero embryonic development (GO:0001701);; Biological Process: regulation of respiratory gaseous exchange by neurological system process (GO:0002087);; Molecular Function: chromatin binding (GO:0003682);; Molecular Function: sequence-specific DNA binding tr…	--
NC_019471.2	41555673	41555994	strongHyper	0.788	8.43e-15	Distal Intergenic	gene17973	Molecular Function: nucleic acid binding (GO:0003676);; Molecular Function: metal ion binding (GO:0046872);;	--
NC_019471.2	42104477	42104560	strongHypo	-0.377	3.42e-08	Promoter (2-3kb)	gene17974	Cellular Component: integral component of membrane (GO:0016021);;	--
NC_019458.2	150078968	150079122	strongHypo	-0.407	3.66e-08	Distal Intergenic	gene1798	Cellular Component: membrane (GO:0016020);;	--
NC_019471.2	42385447	42385457	strongHyper	0.641	5.15e-29	Distal Intergenic	gene17980	Molecular Function: nucleic acid binding (GO:0003676);; Molecular Function: ATP binding (GO:0005524);; Molecular Function: ATP-dependent helicase activity (GO:0008026);;	--
NC_019471.2	43797703	43797741	strongHyper	0.585	3.01e-08	Promoter (2-3kb)	gene17999	Cellular Component: cytoplasmic mRNA processing body (GO:0000932);; Molecular Function: double-stranded DNA binding (GO:0003690);; Molecular Function: double-stranded RNA binding (GO:0003725);; Molecular Function: single-stranded RNA binding (GO:0003727);; Biological Process: regulation of translation (GO:0006417);; Biological Process: multicellular organismal development (GO:0007275);; Cellular …	--
NC_019471.2	44636111	44636255	strongHypo	-0.365	2.86e-06	Distal Intergenic	gene18020	--	--
NC_019458.2	153438764	153438829	strongHyper	0.45	3.41e-07	Distal Intergenic	gene1807	Cellular Component: nucleus (GO:0005634);; Biological Process: regulation of transcription, DNA-templated (GO:0006355);;	--
NC_019458.2	154075996	154076264	strongHyper	0.32	1.12e-05	Distal Intergenic	gene1810	Molecular Function: RNA polymerase II core promoter proximal region sequence-specific DNA binding transcription factor activity involved in positive regulation of transcription (GO:0001077);; Molecular Function: RNA polymerase II activating transcription factor binding (GO:0001102);; Molecular Function: RNA polymerase II transcription coactivator activity (GO:0001105);; Biological Process: cell f…	--
NC_019458.2	154395860	154395877	strongHyper	0.652	1.34e-11	Distal Intergenic	gene1811	Molecular Function: serotonin receptor activity (GO:0004993);; Cellular Component: integral component of plasma membrane (GO:0005887);; Molecular Function: serotonin binding (GO:0051378);;	Neuroactive ligand-receptor interaction(ko04080);cAMP signaling pathway(ko04024);Serotonergic synapse(ko04726)
NC_019458.2	155889816	155889865	strongHyper	0.548	4.66e-07	Intron (rna3292/gene1819, intron 15 of 16)	gene1819	Molecular Function: GPI-linked ephrin receptor activity (GO:0005004);; Molecular Function: ATP binding (GO:0005524);; Cellular Component: early endosome (GO:0005769);; Cellular Component: integral component of plasma membrane (GO:0005887);; Biological Process: protein phosphorylation (GO:0006468);; Biological Process: positive regulation of neuron projection development (GO:0010976);; Biological …	Axon guidance(ko04360)
NC_019458.2	156153387	156153755	strongHyper	0.313	3.2e-05	Distal Intergenic	gene1820	Molecular Function: calcium ion binding (GO:0005509);; Cellular Component: extracellular region (GO:0005576);; Biological Process: fibrinolysis (GO:0042730);;	Complement and coagulation cascades(ko04610)
NC_019458.2	157302348	157302486	strongHypo	-0.421	1.21e-05	Distal Intergenic	gene1824	Molecular Function: methyltransferase activity (GO:0008168);;	--
NC_019458.2	158349803	158349919	strongHyper	0.511	3.92e-10	Distal Intergenic	gene1826	--	Axon guidance(ko04360)
NC_019458.2	159905007	159905050	strongHypo	-0.363	3.61e-08	Intron (rna3304/gene1826, intron 7 of 21)	gene1828	Molecular Function: RNA binding (GO:0003723);; Molecular Function: protein kinase inhibitor activity (GO:0004860);; Cellular Component: nucleoplasm (GO:0005654);; Cellular Component: nucleolus (GO:0005730);; Cellular Component: cytoplasm (GO:0005737);; Cellular Component: microtubule organizing center (GO:0005815);; Biological Process: DNA repair (GO:0006281);; Biological Process: regulation of e…	--
NC_019458.2	161379177	161379391	strongHyper	0.475	8.82e-16	Intron (rna3346/gene1864, intron 8 of 12)	gene1865	Cellular Component: integral component of plasma membrane (GO:0005887);; Biological Process: cell adhesion (GO:0007155);; Cellular Component: cell surface (GO:0009986);; Biological Process: negative regulation of cell growth (GO:0030308);; Biological Process: wound healing (GO:0042060);;	--
NC_019458.2	162351935	162351979	strongHypo	-0.372	1.89e-05	Intron (rna3356/gene1868, intron 2 of 3)	gene1869	--	--
NC_019471.2	60595188	60595308	strongHyper	0.308	3.84e-07	3' UTR	gene18802	--	--
NC_019458.2	163694470	163694478	strongHypo	-0.432	2.44e-05	Intron (rna3395/gene1881, intron 54 of 54)	gene1881	--	--
NC_019472.2	1395417	1395675	strongHypo	-0.726	3.09e-12	Distal Intergenic	gene18919	Cellular Component: nucleus (GO:0005634);;	--
NC_019472.2	3962782	3962961	strongHyper	0.468	2.82e-10	Intron (rna34304/gene18927, intron 2 of 7)	gene18929	Molecular Function: aspartic-type endopeptidase activity (GO:0004190);; Biological Process: proteolysis (GO:0006508);;	--
NC_019472.2	5272484	5272545	strongHyper	0.322	1.59e-07	Distal Intergenic	gene18934	Molecular Function: metalloendopeptidase activity (GO:0004222);; Molecular Function: calcium ion binding (GO:0005509);; Cellular Component: proteinaceous extracellular matrix (GO:0005578);; Biological Process: proteolysis (GO:0006508);; Molecular Function: zinc ion binding (GO:0008270);; Biological Process: bone mineralization (GO:0030282);; Biological Process: collagen catabolic process (GO:0030…	--
NC_019472.2	5660681	5660831	strongHypo	-0.426	7.09e-09	Distal Intergenic	gene18942	Biological Process: antibacterial peptide secretion (GO:0002779);; Molecular Function: metalloendopeptidase activity (GO:0004222);; Biological Process: proteolysis (GO:0006508);; Molecular Function: zinc ion binding (GO:0008270);; Cellular Component: extracellular matrix (GO:0031012);; Biological Process: regulation of cell proliferation (GO:0042127);; Biological Process: response to drug (GO:004…	Wnt signaling pathway(ko04310)
NC_019472.2	7538868	7539075	strongHyper	0.406	0.000349	Distal Intergenic	gene18959	Molecular Function: GTPase activator activity (GO:0005096);; Molecular Function: phospholipid binding (GO:0005543);; Cellular Component: intracellular (GO:0005622);; Biological Process: signal transduction (GO:0007165);; Biological Process: positive regulation of GTPase activity (GO:0043547);;	--
NC_019472.2	9475697	9475940	strongHypo	-0.437	2.5e-10	Intron (rna34366/gene18962, intron 23 of 24)	gene18962	--	--
NC_019472.2	12275749	12275999	strongHyper	0.327	1.44e-06	Distal Intergenic	gene18970	Cellular Component: cytoplasm (GO:0005737);; Biological Process: carbohydrate metabolic process (GO:0005975);; Molecular Function: N-acetylneuraminate lyase activity (GO:0008747);; Biological Process: N-acetylneuraminate catabolic process (GO:0019262);;	Amino sugar and nucleotide sugar metabolism(ko00520)
NC_019472.2	12879827	12879876	strongHypo	-0.5	5.13e-10	Distal Intergenic	gene18974	Molecular Function: DNA binding (GO:0003677);;	--
NC_019472.2	13410365	13410540	strongHyper	0.58	1.65e-23	Intron (rna34383/gene18976, intron 2 of 6)	gene18976	Molecular Function: transcription coactivator activity (GO:0003713);; Cellular Component: Golgi apparatus (GO:0005794);; Biological Process: Notch signaling pathway (GO:0007219);; Cellular Component: nuclear speck (GO:0016607);; Biological Process: positive regulation of transcription from RNA polymerase II promoter (GO:0045944);;	Notch signaling pathway(ko04330)
NC_019458.2	164804695	164804890	strongHypo	-0.458	4.06e-08	Distal Intergenic	gene1899	--	--
NC_019472.2	15143584	15143707	strongHypo	-0.544	3.94e-12	Intron (rna34413/gene18990, intron 14 of 16)	gene18990	Biological Process: establishment of cell polarity involved in ameboidal cell migration (GO:0003365);; Cellular Component: tight junction (GO:0005923);; Cellular Component: COP9 signalosome (GO:0008180);; Biological Process: Wnt signaling pathway (GO:0016055);; Cellular Component: apical plasma membrane (GO:0016324);; Cellular Component: lamellipodium (GO:0030027);; Cellular Component: cytoplasmi…	Tight junction(ko04530)
NC_019472.2	16409808	16410059	strongHyper	0.566	1.04e-17	Intron (rna34426/gene18998, intron 5 of 11)	gene18998	Molecular Function: nucleotide binding (GO:0000166);; Molecular Function: RNA binding (GO:0003723);; Cellular Component: nucleus (GO:0005634);; Cellular Component: cytosol (GO:0005829);; Biological Process: cellular response to DNA damage stimulus (GO:0006974);; Cellular Component: microtubule cytoskeleton (GO:0015630);; Molecular Function: tRNA (uracil) methyltransferase activity (GO:0016300);; …	--
NC_019472.2	16763004	16763063	strongHyper	0.379	0.000164	Distal Intergenic	gene19000	--	--
NC_019472.2	18378634	18378808	strongHypo	-0.433	1.91e-06	Distal Intergenic	gene19012	--	--
NC_019472.2	20175461	20175473	strongHyper	0.346	2.5e-07	Intron (rna34482/gene19020, intron 13 of 13)	gene19020	Molecular Function: GTPase activator activity (GO:0005096);; Molecular Function: phospholipid binding (GO:0005543);; Cellular Component: intracellular (GO:0005622);; Biological Process: signal transduction (GO:0007165);; Biological Process: positive regulation of GTPase activity (GO:0043547);;	--
NC_019472.2	21428853	21429027	strongHypo	-0.416	3.84e-06	Intron (rna34497/gene19032, intron 7 of 13)	gene19034	Biological Process: positive regulation of extrinsic apoptotic signaling pathway in absence of ligand (GO:2001241);;	Long-term depression(ko04730);Sphingolipid signaling pathway(ko04071);Adrenergic signaling in cardiomyocytes(ko04261);Dopaminergic synapse(ko04728);mRNA surveillance pathway(ko03015);TGF-beta signaling pathway(ko04350);Hippo signaling pathway(ko04390);Hepatitis C(ko05160);Tight junction(ko04530);AMPK signaling pathway(ko04152);Chagas disease (American trypanosomiasis)(ko05142);PI3K-Akt signaling …
NC_019472.2	21592034	21592060	strongHyper	0.504	1.78e-11	Exon (rna34505/gene19035, exon 6 of 15)	gene19035	Molecular Function: transferase activity, transferring glycosyl groups (GO:0016757);;	N-Glycan biosynthesis(ko00510)
NC_019458.2	167033088	167033292	strongHyper	0.333	1.56e-06	Distal Intergenic	gene1904	Biological Process: cell adhesion (GO:0007155);; Biological Process: motor neuron axon guidance (GO:0008045);; Cellular Component: external side of plasma membrane (GO:0009897);; Cellular Component: integral component of membrane (GO:0016021);; Cellular Component: axon (GO:0030424);; Cellular Component: neuronal cell body (GO:0043025);;	Cell adhesion molecules (CAMs)(ko04514)
NC_019458.2	169160223	169160284	strongHypo	-0.374	1e-06	Distal Intergenic	gene1905	Molecular Function: phosphotyrosine binding (GO:0001784);; Biological Process: positive regulation of T cell anergy (GO:0002669);; Molecular Function: ubiquitin-protein transferase activity (GO:0004842);; Molecular Function: signal transducer activity (GO:0004871);; Molecular Function: calcium ion binding (GO:0005509);; Cellular Component: nucleus (GO:0005634);; Cellular Component: cytoplasm (GO:…	Pathways in cancer(ko05200);Insulin signaling pathway(ko04910);ErbB signaling pathway(ko04012);Chronic myeloid leukemia(ko05220);Ubiquitin mediated proteolysis(ko04120);Endocytosis(ko04144);Proteoglycans in cancer(ko05205);Bacterial invasion of epithelial cells(ko05100);Jak-STAT signaling pathway(ko04630);T cell receptor signaling pathway(ko04660)
NC_019472.2	22645701	22645735	strongHyper	0.485	6.15e-08	Distal Intergenic	gene19061	Biological Process: regulation of exocyst assembly (GO:0001928);; Biological Process: cell surface receptor signaling pathway (GO:0007166);; Cellular Component: external side of plasma membrane (GO:0009897);; Cellular Component: integral component of membrane (GO:0016021);; Cellular Component: axon (GO:0030424);; Cellular Component: growth cone (GO:0030426);; Biological Process: neuron projection…	Cell adhesion molecules (CAMs)(ko04514);Prion diseases(ko05020)
NC_019472.2	24344304	24344642	strongHyper	0.588	6.38e-23	Distal Intergenic	gene19080	--	--
NC_019472.2	24941024	24941155	strongHypo	-0.521	3.46e-07	Distal Intergenic	gene19089	--	--
NC_019472.2	25345066	25345077	strongHypo	-0.526	4.47e-11	Intron (rna34599/gene19091, intron 8 of 8)	gene19091	Molecular Function: receptor binding (GO:0005102);; Cellular Component: cell-cell junction (GO:0005911);; Biological Process: homophilic cell adhesion via plasma membrane adhesion molecules (GO:0007156);; Biological Process: heterophilic cell-cell adhesion via plasma membrane cell adhesion molecules (GO:0007157);; Biological Process: synapse assembly (GO:0007416);; Cellular Component: synaptic ve…	Cell adhesion molecules (CAMs)(ko04514)
NC_019472.2	26353964	26354339	strongHyper	0.418	7.78e-12	Distal Intergenic	gene19098	--	--
NC_019472.2	27916313	27916486	strongHyper	0.362	1.98e-07	Distal Intergenic	gene19116	Biological Process: homophilic cell adhesion via plasma membrane adhesion molecules (GO:0007156);; Biological Process: negative regulation of cell adhesion (GO:0007162);; Biological Process: brain development (GO:0007420);; Cellular Component: cell surface (GO:0009986);; Molecular Function: protein homodimerization activity (GO:0042803);; Biological Process: embryonic skeletal system morphogenesi…	--
NC_019458.2	169566444	169566523	strongHyper	0.3	2.85e-07	Distal Intergenic	gene1913	--	--
NC_019458.2	170398258	170398348	strongHyper	0.587	1.18e-15	Distal Intergenic	gene1915	Biological Process: bone development (GO:0060348);;	--
NC_019458.2	170906062	170906283	strongHyper	0.58	5.5e-08	Distal Intergenic	gene1918	Cellular Component: integral component of plasma membrane (GO:0005887);; Biological Process: opsonization (GO:0008228);; Biological Process: positive regulation of cell proliferation (GO:0008284);; Biological Process: response to bacterium (GO:0009617);; Biological Process: positive regulation of cell-cell adhesion (GO:0022409);; Biological Process: positive regulation of inflammatory response (G…	ECM-receptor interaction(ko04512)
NC_019472.2	31617826	31618065	strongHypo	-0.496	3.74e-09	Intron (rna34775/gene19183, intron 12 of 48)	gene19183	Biological Process: transport (GO:0006810);; Cellular Component: integral component of membrane (GO:0016021);; Molecular Function: low-density lipoprotein particle binding (GO:0030169);;	--
NC_019472.2	32218742	32218842	strongHypo	-0.587	2.52e-16	Distal Intergenic	gene19192	Biological Process: negative regulation of protein kinase activity (GO:0006469);; Biological Process: peptidyl-tyrosine dephosphorylation (GO:0035335);; Biological Process: regulation of release of sequestered calcium ion into cytosol (GO:0051279);; Biological Process: negative regulation of platelet aggregation (GO:0090331);;	--
NC_019472.2	35590240	35590376	strongHyper	0.437	1.61e-06	Intron (rna34844/gene19225, intron 4 of 18)	gene19225	Biological Process: negative regulation of transcription from RNA polymerase II promoter (GO:0000122);; Biological Process: cell morphogenesis (GO:0000902);; Biological Process: in utero embryonic development (GO:0001701);; Molecular Function: sequence-specific DNA binding transcription factor activity (GO:0003700);; Biological Process: post-embryonic development (GO:0009791);; Biological Process…	--
NC_019472.2	38133875	38134043	strongHypo	-0.395	1.19e-09	Intron (rna34898/gene19244, intron 12 of 15)	gene19244	Cellular Component: proteinaceous extracellular matrix (GO:0005578);; Biological Process: cell adhesion (GO:0007155);;	--
NC_019472.2	39034325	39034466	strongHyper	0.512	1.54e-06	Distal Intergenic	gene19253	Biological Process: protein import into nucleus, translocation (GO:0000060);; Molecular Function: RNA polymerase II core promoter proximal region sequence-specific DNA binding transcription factor activity (GO:0000982);; Molecular Function: RNA polymerase II transcription factor binding transcription factor activity involved in positive regulation of transcription (GO:0001190);; Molecular Functio…	Circadian rhythm(ko04710);Dopaminergic synapse(ko04728);Herpes simplex infection(ko05168)
NC_019472.2	39484536	39484614	strongHyper	0.407	5.94e-09	Promoter (2-3kb)	gene19256	Biological Process: embryonic heart tube morphogenesis (GO:0003143);; Molecular Function: DNA binding (GO:0003677);; Molecular Function: sequence-specific DNA binding transcription factor activity (GO:0003700);; Cellular Component: nucleus (GO:0005634);; Biological Process: notochord development (GO:0030903);; Biological Process: hippo signaling (GO:0035329);; Biological Process: regulation of ce…	Hippo signaling pathway(ko04390)
NC_019472.2	40900395	40900430	strongHyper	0.317	3.01e-05	Intron (rna34973/gene19266, intron 8 of 10)	gene19266	Cellular Component: Golgi apparatus (GO:0005794);; Biological Process: protein glycosylation (GO:0006486);; Cellular Component: integral component of membrane (GO:0016021);; Molecular Function: transferase activity, transferring glycosyl groups (GO:0016757);;	Mucin type O-Glycan biosynthesis(ko00512)
NC_019472.2	41501751	41501795	strongHyper	0.361	4.48e-09	Intron (rna34980/gene19271, intron 2 of 18)	gene19271	Cellular Component: integral component of membrane (GO:0016021);; Cellular Component: sarcoplasmic reticulum (GO:0016529);; Cellular Component: perinuclear region of cytoplasm (GO:0048471);;	cGMP-PKG signaling pathway(ko04022);Vascular smooth muscle contraction(ko04270)
NC_019472.2	41730582	41730683	strongHyper	0.389	7.99e-10	Distal Intergenic	gene19274	Molecular Function: AMP deaminase activity (GO:0003876);; Biological Process: IMP biosynthetic process (GO:0006188);;	Purine metabolism(ko00230)
NC_019458.2	12647179	12647196	strongHyper	0.365	4.46e-10	Distal Intergenic	gene193	Molecular Function: RNA polymerase II transcription coactivator activity (GO:0001105);; Molecular Function: sequence-specific DNA binding transcription factor activity (GO:0003700);; Cellular Component: transcription factor complex (GO:0005667);; Biological Process: myelination in peripheral nervous system (GO:0022011);; Biological Process: keratinocyte differentiation (GO:0030216);; Biological P…	--
NC_019472.2	43430825	43431127	strongHyper	0.371	6.63e-07	Intron (rna35040/gene19300, intron 1 of 11)	gene19300	Molecular Function: protein serine/threonine kinase activity (GO:0004674);; Molecular Function: ATP binding (GO:0005524);; Cellular Component: nucleus (GO:0005634);; Cellular Component: Golgi apparatus (GO:0005794);; Biological Process: protein autophosphorylation (GO:0046777);; Cellular Component: perinuclear region of cytoplasm (GO:0048471);;	--
NC_019472.2	44131770	44131940	strongHyper	0.408	5.77e-07	Distal Intergenic	gene19311	Molecular Function: G-protein coupled receptor activity (GO:0004930);; Molecular Function: olfactory receptor activity (GO:0004984);; Cellular Component: plasma membrane (GO:0005886);; Biological Process: G-protein coupled receptor signaling pathway (GO:0007186);; Cellular Component: integral component of membrane (GO:0016021);; Biological Process: detection of chemical stimulus involved in senso…	Olfactory transduction(ko04740)
NC_019458.2	172618506	172618548	strongHyper	0.446	9.34e-06	Distal Intergenic	gene1933	--	--
NC_019458.2	173648162	173648656	strongHypo	-0.364	8.51e-09	Distal Intergenic	gene1939	--	--
NC_019458.2	174238705	174238750	strongHypo	-0.313	2.91e-09	Intron (rna3552/gene1940, intron 7 of 8)	gene1940	Cellular Component: integral component of membrane (GO:0016021);;	Cell adhesion molecules (CAMs)(ko04514);Adherens junction(ko04520)
NC_019458.2	174754382	174754454	strongHypo	-0.488	7e-07	Intron (rna3560/gene1947, intron 1 of 21)	gene1947	Molecular Function: phospholipid binding (GO:0005543);; Cellular Component: cytoplasm (GO:0005737);; Cellular Component: plasma membrane (GO:0005886);; Cellular Component: intermediate filament cytoskeleton (GO:0045111);;	--
NC_019458.2	175353600	175353613	strongHyper	0.566	3.9e-09	Distal Intergenic	gene1955	--	--
NC_019472.2	54796871	54796952	strongHyper	0.592	6.63e-19	Intron (rna35567/gene19704, intron 15 of 15)	gene19704	Biological Process: glycerol metabolic process (GO:0006071);; Biological Process: lipid metabolic process (GO:0006629);; Molecular Function: glycerophosphodiester phosphodiesterase activity (GO:0008889);;	--
NC_019472.2	55269682	55269686	strongHypo	-0.505	2.14e-07	Intron (rna35571/gene19707, intron 6 of 26)	gene19708	Cellular Component: extracellular region (GO:0005576);; Cellular Component: plasma membrane (GO:0005886);; Cellular Component: integral component of membrane (GO:0016021);;	--
NC_019472.2	57858103	57858231	strongHyper	0.459	1.67e-10	Distal Intergenic	gene19721	Molecular Function: delayed rectifier potassium channel activity (GO:0005251);; Cellular Component: voltage-gated potassium channel complex (GO:0008076);; Molecular Function: potassium ion binding (GO:0030955);; Biological Process: regulation of ion transmembrane transport (GO:0034765);; Biological Process: protein homooligomerization (GO:0051260);; Biological Process: potassium ion transmembrane…	--
NC_019472.2	59320835	59320844	strongHypo	-0.307	3.29e-05	Intron (rna35612/gene19726, intron 3 of 6)	gene19726	Molecular Function: hydrolase activity (GO:0016787);;	--
NC_019472.2	63525391	63525415	strongHypo	-0.4	1.22e-09	Intron (rna35703/gene19774, intron 1 of 10)	gene19774	Cellular Component: mitochondrial matrix (GO:0005759);; Molecular Function: transferase activity, transferring acyl groups (GO:0016746);;	--
NC_019472.2	65627698	65627842	strongHypo	-0.372	1.58e-06	Distal Intergenic	gene19788	--	--
NC_019472.2	68048019	68048387	strongHypo	-0.333	7.3e-07	Distal Intergenic	gene19792	Cellular Component: integral component of membrane (GO:0016021);; Biological Process: regulation of axonogenesis (GO:0050770);;	Axon guidance(ko04360);Cell adhesion molecules (CAMs)(ko04514)
NC_019472.2	70892578	70892599	strongHypo	-0.474	2.06e-07	Distal Intergenic	gene19799	Cellular Component: spliceosomal complex (GO:0005681);; Molecular Function: fibroblast growth factor binding (GO:0017134);; Biological Process: negative regulation of apoptotic process (GO:0043066);;	--
NC_019472.2	72386982	72387215	strongHypo	-0.335	1.52e-09	Intron (rna35771/gene19811, intron 9 of 13)	gene19811	Cellular Component: Golgi membrane (GO:0000139);; Biological Process: ossification (GO:0001503);; Biological Process: mesoderm formation (GO:0001707);; Cellular Component: extracellular space (GO:0005615);; Biological Process: glycosaminoglycan biosynthetic process (GO:0006024);; Biological Process: N-acetylglucosamine metabolic process (GO:0006044);; Biological Process: protein glycosylation (GO…	Glycosaminoglycan biosynthesis - heparan sulfate / heparin(ko00534)
NC_019472.2	72464748	72464830	strongHyper	0.478	8.79e-14	Intron (rna35772/gene19812, intron 3 of 7)	gene19812	Biological Process: hair follicle development (GO:0001942);; Molecular Function: sequence-specific DNA binding transcription factor activity (GO:0003700);; Cellular Component: nucleus (GO:0005634);; Cellular Component: transcription factor complex (GO:0005667);; Biological Process: muscle organ development (GO:0007517);; Biological Process: post-embryonic development (GO:0009791);; Biological Pro…	--
NC_019472.2	72647864	72648036	strongHypo	-0.394	7.34e-08	Distal Intergenic	gene19813	Cellular Component: integral component of membrane (GO:0016021);;	p53 signaling pathway(ko04115)
NC_019472.2	72981111	72981158	strongHyper	0.456	1.45e-09	Intron (rna35780/gene19814, intron 2 of 11)	gene19814	Cellular Component: integral component of membrane (GO:0016021);;	--
NC_019472.2	73502856	73502986	strongHypo	-0.698	1.5e-26	Distal Intergenic	gene19819	Cellular Component: integral component of plasma membrane (GO:0005887);; Biological Process: vesicle-mediated transport (GO:0016192);; Cellular Component: transport vesicle (GO:0030133);;	--
NC_019458.2	177292346	177292539	strongHyper	0.325	1.68e-17	Intron (rna3636/gene1982, intron 8 of 9)	gene1982	Biological Process: negative regulation of transcription from RNA polymerase II promoter (GO:0000122);; Molecular Function: RNA polymerase II core promoter proximal region sequence-specific DNA binding transcription factor activity involved in negative regulation of transcription (GO:0001078);; Molecular Function: DNA binding (GO:0003677);; Cellular Component: nucleus (GO:0005634);; Molecular Fun…	--
NC_019458.2	177986015	177986024	strongHyper	0.383	5.89e-06	Distal Intergenic	gene1985	Molecular Function: transcription coactivator activity (GO:0003713);; Molecular Function: cysteine-type endopeptidase activity (GO:0004197);; Molecular Function: ubiquitin thiolesterase activity (GO:0004221);; Molecular Function: ubiquitin-specific protease activity (GO:0004843);; Cellular Component: nucleus (GO:0005634);; Biological Process: ubiquitin-dependent protein catabolic process (GO:0006…	--
NC_019458.2	178537011	178537141	strongHyper	0.376	1.56e-14	Intron (rna3642/gene1987, intron 2 of 4)	gene1987	Molecular Function: calmodulin binding (GO:0005516);; Biological Process: glial cell differentiation (GO:0010001);; Biological Process: axon choice point recognition (GO:0016198);; Cellular Component: cell junction (GO:0030054);; Cellular Component: axon (GO:0030424);; Cellular Component: filopodium membrane (GO:0031527);; Cellular Component: growth cone membrane (GO:0032584);; Biological Process…	--
NC_019458.2	179054282	179054388	strongHyper	0.319	3.07e-08	Intron (rna3643/gene1988, intron 6 of 6)	gene1988	--	--
NC_019472.2	76387272	76387360	strongHyper	0.474	1.28e-09	Promoter (1-2kb)	gene19903	Molecular Function: G-protein coupled receptor activity (GO:0004930);; Molecular Function: olfactory receptor activity (GO:0004984);; Cellular Component: plasma membrane (GO:0005886);; Cellular Component: integral component of membrane (GO:0016021);;	Olfactory transduction(ko04740)
NC_019458.2	180883590	180883841	strongHyper	0.305	3.13e-06	Distal Intergenic	gene1995	Cellular Component: plasma membrane (GO:0005886);; Biological Process: cell adhesion (GO:0007155);; Cellular Component: integral component of membrane (GO:0016021);; Biological Process: regulation of growth (GO:0040008);;	--
NC_019473.2	457483	457698	strongHyper	0.347	0.000149	Distal Intergenic	gene20113	Molecular Function: pantothenate kinase activity (GO:0004594);; Molecular Function: ATP binding (GO:0005524);; Cellular Component: cytoplasm (GO:0005737);; Biological Process: coenzyme A biosynthetic process (GO:0015937);;	Pantothenate and CoA biosynthesis(ko00770)
NC_019473.2	1059005	1059297	strongHyper	0.308	1.64e-07	Intron (rna36178/gene20115, intron 35 of 38)	gene20115	Molecular Function: calcium ion binding (GO:0005509);; Cellular Component: extracellular space (GO:0005615);; Biological Process: negative regulation of cell proliferation (GO:0008285);; Biological Process: organ morphogenesis (GO:0009887);; Biological Process: negative regulation of gene expression (GO:0010629);; Biological Process: negative regulation of cell growth (GO:0030308);; Biological Pr…	Axon guidance(ko04360)
NC_019473.2	3671083	3671232	strongHypo	-0.32	6.09e-12	Distal Intergenic	gene20142	Biological Process: protein polyubiquitination (GO:0000209);; Molecular Function: ubiquitin-protein transferase activity (GO:0004842);; Cellular Component: nucleus (GO:0005634);; Cellular Component: centrosome (GO:0005813);; Cellular Component: cytosol (GO:0005829);; Biological Process: protein dephosphorylation (GO:0006470);; Biological Process: cell cycle (GO:0007049);; Biological Process: Wnt …	Ubiquitin mediated proteolysis(ko04120);Circadian rhythm(ko04710);Hippo signaling pathway(ko04390);Hedgehog signaling pathway(ko04340);Wnt signaling pathway(ko04310);Oocyte meiosis(ko04114)
NC_019473.2	7149153	7149204	strongHyper	0.7	5.22e-09	Distal Intergenic	gene20178	Cellular Component: cytoplasm (GO:0005737);; Biological Process: proteasomal ubiquitin-independent protein catabolic process (GO:0010499);; Biological Process: protein ubiquitination (GO:0016567);; Biological Process: negative regulation of translation (GO:0017148);; Cellular Component: Cul3-RING ubiquitin ligase complex (GO:0031463);;	--
NC_019473.2	7740282	7740341	strongHyper	0.4	1.35e-08	Intron (rna36296/gene20180, intron 3 of 27)	gene20180	--	--
NC_019473.2	7941733	7941744	strongHyper	0.419	3.4e-06	Intron (rna36291/gene20180, intron 32 of 33)	gene20182	Cellular Component: nucleus (GO:0005634);; Cellular Component: Z disc (GO:0030018);;	--
NC_019473.2	11257980	11258174	strongHyper	0.441	4.44e-08	Distal Intergenic	gene20228	Biological Process: negative regulation of cell-matrix adhesion (GO:0001953);; Molecular Function: transmembrane receptor protein tyrosine kinase adaptor activity (GO:0005068);; Molecular Function: insulin receptor binding (GO:0005158);; Molecular Function: insulin-like growth factor receptor binding (GO:0005159);; Molecular Function: neurotrophin TRKA receptor binding (GO:0005168);; Cellular Com…	Prolactin signaling pathway(ko04917);cGMP-PKG signaling pathway(ko04022);Pathways in cancer(ko05200);HIF-1 signaling pathway(ko04066);Acute myeloid leukemia(ko05221);Estrogen signaling pathway(ko04915);Insulin signaling pathway(ko04910);ErbB signaling pathway(ko04012);Chemokine signaling pathway(ko04062);Chronic myeloid leukemia(ko05220);Osteoclast differentiation(ko04380);Rap1 signaling pathway(…
NC_019473.2	12479165	12479171	strongHyper	0.559	5.24e-09	Intron (rna36379/gene20232, intron 18 of 31)	gene20231	Biological Process: B cell proliferation involved in immune response (GO:0002322);; Biological Process: positive regulation of lipopolysaccharide-mediated signaling pathway (GO:0031666);;	--
NC_019473.2	12971905	12972160	strongHyper	0.338	1.99e-05	Intron (rna36379/gene20232, intron 31 of 31)	gene20232	--	--
NC_019473.2	13452024	13452042	strongHypo	-0.391	1.99e-08	Intron (rna36386/gene20237, intron 2 of 10)	gene20237	--	--
NC_019473.2	14883735	14883871	strongHypo	-0.456	3.65e-10	Intron (rna36449/gene20254, intron 3 of 5)	gene20254	Cellular Component: nucleus (GO:0005634);; Cellular Component: cytoplasm (GO:0005737);; Cellular Component: plasma membrane (GO:0005886);; Biological Process: G-protein coupled receptor signaling pathway (GO:0007186);; Biological Process: negative regulation of signal transduction (GO:0009968);;	--
NC_019473.2	15296307	15296852	strongHyper	0.301	8.68e-08	Intron (rna36455/gene20256, intron 3 of 5)	gene20256	Molecular Function: ubiquitin-protein transferase activity (GO:0004842);; Molecular Function: zinc ion binding (GO:0008270);; Biological Process: protein ubiquitination (GO:0016567);; Cellular Component: intrinsic component of endoplasmic reticulum membrane (GO:0031227);; Molecular Function: ubiquitin conjugating enzyme binding (GO:0031624);; Biological Process: positive regulation of proteasomal…	--
NC_019473.2	15602577	15602587	strongHypo	-0.39	2.89e-07	Distal Intergenic	gene20258	Molecular Function: serotonin receptor activity (GO:0004993);; Cellular Component: integral component of plasma membrane (GO:0005887);; Biological Process: serotonin receptor signaling pathway (GO:0007210);; Biological Process: cell proliferation (GO:0008283);; Biological Process: vasoconstriction (GO:0042310);; Biological Process: regulation of hormone secretion (GO:0046883);; Biological Process…	Neuroactive ligand-receptor interaction(ko04080);cAMP signaling pathway(ko04024);Serotonergic synapse(ko04726)
NC_019473.2	16357825	16357883	strongHyper	0.567	2.11e-09	Distal Intergenic	gene20263	--	--
NC_019473.2	17295956	17295981	strongHypo	-0.477	2.62e-09	Distal Intergenic	gene20265	Molecular Function: microtubule motor activity (GO:0003777);; Molecular Function: ATP binding (GO:0005524);; Cellular Component: kinesin complex (GO:0005871);; Cellular Component: microtubule (GO:0005874);; Biological Process: microtubule-based movement (GO:0007018);; Molecular Function: microtubule binding (GO:0008017);;	--
NC_019473.2	18547369	18547373	strongHyper	0.337	0.000591	Intron (rna36483/gene20273, intron 2 of 7)	gene20274	Cellular Component: intracellular (GO:0005622);; Biological Process: intracellular signal transduction (GO:0035556);;	--
NC_019473.2	19141211	19141448	strongHyper	0.341	1.65e-12	Distal Intergenic	gene20279	Molecular Function: 3',5'-cyclic-nucleotide phosphodiesterase activity (GO:0004114);; Biological Process: smooth muscle contraction (GO:0006939);; Biological Process: signal transduction (GO:0007165);; Biological Process: aging (GO:0007568);; Molecular Function: drug binding (GO:0008144);; Biological Process: metabolic process (GO:0008152);; Molecular Function: cAMP binding (GO:0030552);; Biologi…	Morphine addiction(ko05032);Purine metabolism(ko00230);cAMP signaling pathway(ko04024)
NC_019473.2	20108264	20108366	strongHypo	-0.405	1.63e-08	Intron (rna36490/gene20279, intron 5 of 18)	gene20284	Molecular Function: GTP binding (GO:0005525);; Cellular Component: plasma membrane (GO:0005886);; Biological Process: small GTPase mediated signal transduction (GO:0007264);; Cellular Component: synaptic vesicle (GO:0008021);; Biological Process: protein transport (GO:0015031);; Biological Process: regulation of exocytosis (GO:0017157);;	--
NC_019473.2	20933486	20933587	strongHypo	-0.39	1.55e-08	Distal Intergenic	gene20286	Biological Process: G1/S transition of mitotic cell cycle (GO:0000082);; Molecular Function: protein serine/threonine kinase activity (GO:0004674);; Molecular Function: signal transducer activity (GO:0004871);; Molecular Function: ATP binding (GO:0005524);; Cellular Component: centriole (GO:0005814);; Biological Process: protein phosphorylation (GO:0006468);; Biological Process: mitotic spindle o…	FoxO signaling pathway(ko04068)
NC_019473.2	21405084	21405098	strongHyper	0.482	7.24e-07	Distal Intergenic	gene20287	Molecular Function: ATP binding (GO:0005524);; Cellular Component: cytoplasm (GO:0005737);; Cellular Component: cytoskeleton (GO:0005856);;	--
NC_019473.2	24342879	24343147	strongHypo	-0.388	1.3e-07	Distal Intergenic	gene20317	--	--
NC_019473.2	25395597	25395642	strongHyper	0.455	3.66e-08	Distal Intergenic	gene20328	Biological Process: regulation of protein phosphorylation (GO:0001932);; Cellular Component: mitochondrial respiratory chain complex I (GO:0005747);; Biological Process: brain development (GO:0007420);; Molecular Function: NADH dehydrogenase (ubiquinone) activity (GO:0008137);; Biological Process: cAMP-mediated signaling (GO:0019933);; Biological Process: electron transport chain (GO:0022900);; B…	Alzheimer's disease(ko05010);Parkinson's disease(ko05012);Huntington's disease(ko05016);Oxidative phosphorylation(ko00190);Non-alcoholic fatty liver disease (NAFLD)(ko04932)
NC_019473.2	26737587	26737598	strongHyper	0.397	8e-06	Distal Intergenic	gene20334	Molecular Function: endonuclease activity (GO:0004519);; Cellular Component: nucleus (GO:0005634);; Cellular Component: cytoplasm (GO:0005737);; Biological Process: cell adhesion (GO:0007155);; Biological Process: integrin-mediated signaling pathway (GO:0007229);; Biological Process: cell proliferation (GO:0008283);; Cellular Component: integrin complex (GO:0008305);; Cellular Component: external…	ECM-receptor interaction(ko04512);Focal adhesion(ko04510);Hypertrophic cardiomyopathy (HCM)(ko05410);Hematopoietic cell lineage(ko04640);Dilated cardiomyopathy(ko05414);Arrhythmogenic right ventricular cardiomyopathy (ARVC)(ko05412);Regulation of actin cytoskeleton(ko04810);PI3K-Akt signaling pathway(ko04151)
NC_019473.2	27410043	27410315	strongHyper	0.341	1.65e-08	Distal Intergenic	gene20338	Biological Process: negative regulation of transcription from RNA polymerase II promoter (GO:0000122);; Molecular Function: RNA polymerase II activating transcription factor binding (GO:0001102);; Molecular Function: RNA polymerase II transcription coactivator activity (GO:0001105);; Molecular Function: enhancer sequence-specific DNA binding (GO:0001158);; Biological Process: neural crest cell mi…	Signaling pathways regulating pluripotency of stem cells(ko04550)
NC_019473.2	28148599	28148613	strongHyper	0.387	1.89e-06	Distal Intergenic	gene20339	Molecular Function: NAD+ ADP-ribosyltransferase activity (GO:0003950);; Cellular Component: intracellular (GO:0005622);;	--
NC_019473.2	29773179	29773236	strongHyper	0.471	6.25e-09	Distal Intergenic	gene20348	Molecular Function: structural constituent of ribosome (GO:0003735);; Cellular Component: mitochondrion (GO:0005739);; Cellular Component: ribosome (GO:0005840);; Biological Process: translation (GO:0006412);;	--
NC_019473.2	30767294	30767367	strongHypo	-0.391	4.64e-08	Distal Intergenic	gene20349	Biological Process: activation of MAPK activity (GO:0000187);; Biological Process: organ induction (GO:0001759);; Biological Process: mesonephros development (GO:0001823);; Biological Process: blood vessel remodeling (GO:0001974);; Biological Process: metanephros morphogenesis (GO:0003338);; Molecular Function: type 2 fibroblast growth factor receptor binding (GO:0005111);; Cellular Component: ex…	Pathways in cancer(ko05200);Rap1 signaling pathway(ko04015);Melanoma(ko05218);Ras signaling pathway(ko04014);MAPK signaling pathway(ko04010);Regulation of actin cytoskeleton(ko04810);PI3K-Akt signaling pathway(ko04151)
NC_019473.2	31883641	31883686	strongHypo	-0.354	2.38e-06	Intron (rna36633/gene20367, intron 7 of 8)	gene20366	--	--
NC_019473.2	31921159	31921226	strongHypo	-0.397	5.36e-08	Intron (rna36633/gene20367, intron 8 of 8)	gene20367	Molecular Function: growth hormone receptor activity (GO:0004903);; Cellular Component: extracellular region (GO:0005576);; Cellular Component: nucleus (GO:0005634);; Cellular Component: integral component of plasma membrane (GO:0005887);; Cellular Component: cell surface (GO:0009986);; Molecular Function: peptide hormone binding (GO:0017046);; Biological Process: cytokine-mediated signaling path…	Neuroactive ligand-receptor interaction(ko04080);Cytokine-cytokine receptor interaction(ko04060);Jak-STAT signaling pathway(ko04630);PI3K-Akt signaling pathway(ko04151)
NC_019473.2	33907664	33907779	strongHyper	0.558	3.2e-09	Distal Intergenic	gene20382	Molecular Function: prostaglandin E receptor activity (GO:0004957);; Cellular Component: plasma membrane (GO:0005886);; Biological Process: adenylate cyclase-modulating G-protein coupled receptor signaling pathway (GO:0007188);; Cellular Component: integral component of membrane (GO:0016021);; Biological Process: regulation of ossification (GO:0030278);; Biological Process: response to lipopolysa…	Pathways in cancer(ko05200);Neuroactive ligand-receptor interaction(ko04080);Inflammatory mediator regulation of TRP channels(ko04750)
NC_019473.2	34694718	34694976	strongHyper	0.353	1.13e-07	Distal Intergenic	gene20386	--	--
NC_019473.2	35454715	35454732	strongHypo	-0.402	4.7e-06	Intron (rna36687/gene20391, intron 10 of 16)	gene20391	--	Cytokine-cytokine receptor interaction(ko04060);Jak-STAT signaling pathway(ko04630);PI3K-Akt signaling pathway(ko04151)
NC_019473.2	35909531	35909605	strongHypo	-0.514	1.75e-07	Exon (rna36695/gene20395, exon 7 of 11)	gene20395	Molecular Function: glycosaminoglycan binding (GO:0005539);; Cellular Component: basement membrane (GO:0005604);; Cellular Component: interstitial matrix (GO:0005614);; Biological Process: positive regulation of cell-substrate adhesion (GO:0010811);; Biological Process: peptide cross-linking via chondroitin 4-sulfate glycosaminoglycan (GO:0019800);; Cellular Component: cell junction (GO:0030054);…	--
NC_019473.2	36325922	36326178	strongHypo	-0.354	5.85e-08	Distal Intergenic	gene20400	--	--
NC_019473.2	37161201	37161222	strongHyper	0.306	4.01e-05	Intron (rna36722/gene20405, intron 36 of 45)	gene20405	Biological Process: negative regulation of transcription from RNA polymerase II promoter (GO:0000122);; Biological Process: outflow tract morphogenesis (GO:0003151);; Molecular Function: chromatin binding (GO:0003682);; Biological Process: cellular response to DNA damage stimulus (GO:0006974);; Biological Process: brain development (GO:0007420);; Biological Process: sensory perception of sound (G…	--
NC_019473.2	38880757	38880969	strongHypo	-0.479	2.34e-05	Distal Intergenic	gene20420	Molecular Function: cytokine receptor activity (GO:0004896);; Cellular Component: integral component of membrane (GO:0016021);; Biological Process: cytokine-mediated signaling pathway (GO:0019221);; Molecular Function: metal ion binding (GO:0046872);;	--
NC_019473.2	39204671	39204724	strongHyper	0.328	1.96e-08	Intron (rna36787/gene20425, intron 5 of 12)	gene20425	--	--
NC_019473.2	41913946	41914165	strongHyper	0.304	1.6e-06	Intron (rna36822/gene20448, intron 6 of 30)	gene20448	Molecular Function: RNA binding (GO:0003723);; Molecular Function: ribonuclease III activity (GO:0004525);; Biological Process: miRNA metabolic process (GO:0010586);; Biological Process: rRNA catabolic process (GO:0016075);; Biological Process: pre-miRNA processing (GO:0031054);;	Ribosome biogenesis in eukaryotes(ko03008);Proteoglycans in cancer(ko05205)
NC_019473.2	42543652	42543889	strongHyper	0.446	1.37e-10	Distal Intergenic	gene20449	Molecular Function: calcium ion binding (GO:0005509);; Cellular Component: nucleus (GO:0005634);; Cellular Component: cytoplasm (GO:0005737);; Cellular Component: plasma membrane (GO:0005886);; Biological Process: homophilic cell adhesion via plasma membrane adhesion molecules (GO:0007156);; Cellular Component: integral component of membrane (GO:0016021);;	--
NC_019473.2	44661650	44661685	strongHyper	0.355	4.06e-06	Distal Intergenic	gene20458	Molecular Function: magnesium ion binding (GO:0000287);; Biological Process: mRNA splicing, via spliceosome (GO:0000398);; Molecular Function: RNA binding (GO:0003723);; Molecular Function: polynucleotide adenylyltransferase activity (GO:0004652);; Molecular Function: ATP binding (GO:0005524);; Cellular Component: nucleus (GO:0005634);; Cellular Component: cytoplasm (GO:0005737);; Biological Proc…	mRNA surveillance pathway(ko03015)
NC_019473.2	46621738	46621769	strongHypo	-0.409	1.03e-06	Distal Intergenic	gene20459	Molecular Function: calcium ion binding (GO:0005509);; Cellular Component: plasma membrane (GO:0005886);; Biological Process: homophilic cell adhesion via plasma membrane adhesion molecules (GO:0007156);; Cellular Component: integral component of membrane (GO:0016021);;	--
NC_019473.2	48269449	48269543	strongHyper	0.429	3.93e-09	Distal Intergenic	gene20461	Molecular Function: calcium ion binding (GO:0005509);; Cellular Component: plasma membrane (GO:0005886);; Biological Process: homophilic cell adhesion via plasma membrane adhesion molecules (GO:0007156);; Cellular Component: integral component of membrane (GO:0016021);;	--
NC_019473.2	48854414	48854466	strongHyper	0.516	3.05e-06	Intron (rna36830/gene20461, intron 11 of 11)	gene20462	Molecular Function: RNA binding (GO:0003723);; Molecular Function: RNA-directed DNA polymerase activity (GO:0003964);; Molecular Function: aspartic-type endopeptidase activity (GO:0004190);; Molecular Function: RNA-DNA hybrid ribonuclease activity (GO:0004523);; Biological Process: RNA-dependent DNA replication (GO:0006278);; Biological Process: proteolysis (GO:0006508);; Biological Process: DNA …	--
NC_019473.2	50238770	50239033	strongHypo	-0.375	2.02e-10	Intron (rna36832/gene20465, intron 1 of 13)	gene20465	Molecular Function: calcium ion binding (GO:0005509);; Cellular Component: plasma membrane (GO:0005886);; Biological Process: homophilic cell adhesion via plasma membrane adhesion molecules (GO:0007156);; Cellular Component: integral component of membrane (GO:0016021);;	--
NC_019473.2	51430055	51430094	strongHyper	0.369	3.28e-07	3' UTR	gene20469	Molecular Function: calcium ion binding (GO:0005509);; Cellular Component: plasma membrane (GO:0005886);; Biological Process: homophilic cell adhesion via plasma membrane adhesion molecules (GO:0007156);; Cellular Component: integral component of membrane (GO:0016021);;	--
NC_019473.2	54915993	54916185	strongHypo	-0.446	0.000107	Distal Intergenic	gene20481	Molecular Function: transcription corepressor activity (GO:0003714);; Cellular Component: cytoplasm (GO:0005737);; Cellular Component: plasma membrane (GO:0005886);; Cellular Component: nuclear speck (GO:0016607);; Cellular Component: growth cone (GO:0030426);; Molecular Function: transcription regulatory region DNA binding (GO:0044212);; Biological Process: negative regulation of transcription, …	--
NC_019473.2	56210603	56210699	strongHyper	0.418	5.57e-10	Intron (rna36846/gene20482, intron 2 of 4)	gene20484	Cellular Component: ruffle (GO:0001726);; Molecular Function: calmodulin binding (GO:0005516);; Molecular Function: ATP binding (GO:0005524);; Molecular Function: phosphatidylinositol-3,4,5-trisphosphate binding (GO:0005547);; Cellular Component: nucleolus (GO:0005730);; Cellular Component: cytosol (GO:0005829);; Cellular Component: cell cortex (GO:0005938);; Biological Process: regulation of cel…	Fc gamma R-mediated phagocytosis(ko04666)
NC_019473.2	56845207	56845222	strongHyper	0.507	1.56e-13	Distal Intergenic	gene20488	Molecular Function: zinc ion binding (GO:0008270);;	--
NC_019473.2	57295243	57295248	strongHypo	-0.569	6.19e-11	Intron (rna36856/gene20490, intron 3 of 3)	gene20490	Biological Process: G2/M transition of mitotic cell cycle (GO:0000086);; Cellular Component: centrosome (GO:0005813);; Biological Process: mitotic nuclear division (GO:0007067);; Biological Process: cell proliferation (GO:0008283);; Cellular Component: SCF ubiquitin ligase complex (GO:0019005);; Biological Process: SCF-dependent proteasomal ubiquitin-dependent protein catabolic process (GO:003114…	--
NC_019473.2	57952229	57952288	strongHypo	-0.413	2.08e-08	Distal Intergenic	gene20493	Molecular Function: inorganic phosphate transmembrane transporter activity (GO:0005315);; Cellular Component: integral component of plasma membrane (GO:0005887);; Molecular Function: phosphate ion transmembrane transporter activity (GO:0015114);; Biological Process: regulation of bone mineralization (GO:0030500);; Molecular Function: inorganic diphosphate transmembrane transporter activity (GO:00…	--
NC_019473.2	58941071	58941080	strongHyper	0.609	1.13e-10	Distal Intergenic	gene20497	Biological Process: cilium or flagellum-dependent cell motility (GO:0001539);; Molecular Function: microtubule motor activity (GO:0003777);; Molecular Function: ATP binding (GO:0005524);; Cellular Component: axonemal dynein complex (GO:0005858);; Biological Process: microtubule-based movement (GO:0007018);; Molecular Function: ATPase activity (GO:0016887);;	Huntington's disease(ko05016)
NC_019473.2	60120221	60120247	strongHypo	-0.503	2.99e-10	Distal Intergenic	gene20501	Biological Process: morphogenesis of a branching structure (GO:0001763);; Biological Process: learning (GO:0007612);; Biological Process: regulation of synaptic plasticity (GO:0048167);;	--
NC_019473.2	61887519	61887718	strongHypo	-0.5	2.36e-09	Intron (rna36865/gene20501, intron 15 of 25)	gene20504	Biological Process: activation of cysteine-type endopeptidase activity involved in apoptotic process (GO:0006919);; Biological Process: negative regulation of autophagy (GO:0010507);; Biological Process: negative regulation of NF-kappaB transcription factor activity (GO:0032088);; Biological Process: cellular response to amino acid starvation (GO:0034198);; Biological Process: negative regulation…	--
NC_019473.2	62977904	62978080	strongHypo	-0.332	4.02e-09	Distal Intergenic	gene20511	--	--
NC_019473.2	63100519	63100712	strongHyper	0.33	3.86e-08	Distal Intergenic	gene20513	Molecular Function: G-protein coupled receptor activity (GO:0004930);; Cellular Component: integral component of membrane (GO:0016021);; Biological Process: sensory perception of taste (GO:0050909);;	Taste transduction(ko04742)
NC_019473.2	63547922	63548018	strongHyper	0.316	1.49e-10	Intron (rna36885/gene20514, intron 1 of 25)	gene20514	Biological Process: patterning of blood vessels (GO:0001569);; Biological Process: axon guidance (GO:0007411);; Molecular Function: axon guidance receptor activity (GO:0008046);; Cellular Component: integral component of membrane (GO:0016021);;	Axon guidance(ko04360)
NC_019473.2	65420988	65421242	strongHypo	-0.337	2.39e-06	Intron (rna36899/gene20521, intron 18 of 24)	gene20520	--	--
NC_019473.2	65495679	65495724	strongHypo	-0.331	1.25e-06	Intron (rna36899/gene20521, intron 21 of 24)	gene20521	Molecular Function: nucleotide binding (GO:0000166);; Molecular Function: adenylate cyclase activity (GO:0004016);; Cellular Component: cytoplasm (GO:0005737);; Cellular Component: plasma membrane (GO:0005886);; Biological Process: cAMP biosynthetic process (GO:0006171);; Molecular Function: adenylate cyclase binding (GO:0008179);; Cellular Component: integral component of membrane (GO:0016021);;…	cGMP-PKG signaling pathway(ko04022);Pathways in cancer(ko05200);Gap junction(ko04540);Estrogen signaling pathway(ko04915);Chemokine signaling pathway(ko04062);Gastric acid secretion(ko04971);Rap1 signaling pathway(ko04015);Progesterone-mediated oocyte maturation(ko04914);Oxytocin signaling pathway(ko04921);Morphine addiction(ko05032);GnRH signaling pathway(ko04912);Circadian entrainment(ko04713);…
NC_019473.2	66159041	66159178	strongHypo	-0.334	1.38e-07	Distal Intergenic	gene20525	Cellular Component: nucleus (GO:0005634);; Molecular Function: nucleotidyltransferase activity (GO:0016779);; Biological Process: response to drug (GO:0042493);;	RNA degradation(ko03018)
NC_019473.2	67418685	67418747	strongHypo	-0.45	7.75e-09	Distal Intergenic	gene20534	--	--
NC_019473.2	67808728	67808754	strongHypo	-0.359	3.76e-06	Intron (rna36914/gene20536, intron 11 of 20)	gene20536	Molecular Function: metalloendopeptidase activity (GO:0004222);; Cellular Component: proteinaceous extracellular matrix (GO:0005578);; Biological Process: proteolysis (GO:0006508);; Molecular Function: zinc ion binding (GO:0008270);;	--
NC_019473.2	68695742	68695836	strongHyper	0.381	8.77e-06	Distal Intergenic	gene20537	Molecular Function: sequence-specific DNA binding transcription factor activity (GO:0003700);; Cellular Component: nucleus (GO:0005634);; Biological Process: regulation of transcription, DNA-templated (GO:0006355);; Molecular Function: sequence-specific DNA binding (GO:0043565);; Biological Process: specification of loop of Henle identity (GO:0072086);; Biological Process: proximal/distal pattern…	--
NC_019473.2	69959756	69959789	strongHyper	0.444	4.7e-05	Distal Intergenic	gene20545	--	--
NC_019474.2	1123117	1123175	strongHypo	-0.541	8.53e-12	Distal Intergenic	gene20578	Molecular Function: metalloendopeptidase activity (GO:0004222);; Molecular Function: calcium ion binding (GO:0005509);; Molecular Function: collagen binding (GO:0005518);; Biological Process: proteolysis (GO:0006508);; Molecular Function: zinc ion binding (GO:0008270);;	--
NC_019474.2	1745753	1745793	strongHyper	0.407	3.24e-11	Intron (rna36970/gene20580, intron 8 of 14)	gene20580	Biological Process: cytokinesis (GO:0000910);; Biological Process: regulation of mitosis (GO:0007088);; Biological Process: spindle assembly (GO:0051225);;	--
NC_019474.2	2114282	2114354	strongHypo	-0.498	3.32e-08	Distal Intergenic	gene20581	Molecular Function: peptide YY receptor activity (GO:0001601);; Biological Process: outflow tract morphogenesis (GO:0003151);; Biological Process: cardiac left ventricle morphogenesis (GO:0003214);; Cellular Component: plasma membrane (GO:0005886);; Cellular Component: integral component of membrane (GO:0016021);;	Neuroactive ligand-receptor interaction(ko04080)
NC_019474.2	2155632	2155798	strongHypo	-0.411	1.33e-06	Distal Intergenic	gene20584	Molecular Function: nucleotide binding (GO:0000166);; Molecular Function: nucleic acid binding (GO:0003676);;	--
NC_019474.2	4259376	4259489	strongHypo	-0.358	7.63e-07	Promoter (<=1kb)	gene20598	Molecular Function: ubiquitin-protein transferase activity (GO:0004842);; Cellular Component: cytoplasm (GO:0005737);; Molecular Function: zinc ion binding (GO:0008270);; Biological Process: regulation of neuron apoptotic process (GO:0043523);;	--
NC_019474.2	5205090	5205102	strongHyper	0.363	1.93e-05	Distal Intergenic	gene20605	Biological Process: vasculogenesis (GO:0001570);; Molecular Function: sequence-specific DNA binding transcription factor activity (GO:0003700);; Cellular Component: nucleoplasm (GO:0005654);; Cellular Component: endoplasmic reticulum (GO:0005783);; Cellular Component: Golgi apparatus (GO:0005794);; Biological Process: regulation of transcription, DNA-templated (GO:0006355);; Biological Process: c…	Ubiquitin mediated proteolysis(ko04120)
NC_019474.2	5542970	5543170	strongHyper	0.322	7.6e-05	Distal Intergenic	gene20609	Molecular Function: ATP binding (GO:0005524);; Cellular Component: mitochondrion (GO:0005739);; Cellular Component: glutamyl-tRNA(Gln) amidotransferase complex (GO:0030956);; Biological Process: mitochondrial translation (GO:0032543);; Molecular Function: glutaminyl-tRNA synthase (glutamine-hydrolyzing) activity (GO:0050567);; Biological Process: glutaminyl-tRNAGln biosynthesis via transamidation…	Aminoacyl-tRNA biosynthesis(ko00970)
NC_019474.2	6351833	6351893	strongHyper	0.305	5.9e-05	5' UTR	gene20612	Cellular Component: nucleus (GO:0005634);; Cellular Component: Golgi apparatus (GO:0005794);; Cellular Component: plasma membrane (GO:0005886);; Biological Process: cytoskeleton organization (GO:0007010);; Biological Process: regulation of cell morphogenesis (GO:0022604);; Biological Process: positive regulation of membrane protein ectodomain proteolysis (GO:0051044);; Molecular Function: proline…	--
NC_019474.2	6523434	6523446	strongHypo	-0.38	2.49e-07	Intron (rna37047/gene20612, intron 20 of 22)	gene20614	Molecular Function: structural constituent of ribosome (GO:0003735);; Cellular Component: nucleolus (GO:0005730);; Biological Process: translation (GO:0006412);; Biological Process: apoptotic process (GO:0006917);; Cellular Component: cytosolic small ribosomal subunit (GO:0022627);; Biological Process: cell differentiation (GO:0030154);;	Ribosome(ko03010)
NC_019474.2	6596530	6596595	strongHyper	0.314	2.19e-07	Distal Intergenic	gene20615	--	--
NC_019474.2	7507049	7507101	strongHypo	-0.594	1.14e-07	Intron (rna37066/gene20618, intron 15 of 16)	gene20618	Molecular Function: protein serine/threonine kinase activity (GO:0004674);; Molecular Function: ATP binding (GO:0005524);; Cellular Component: cytoplasm (GO:0005737);; Cellular Component: cytoskeleton (GO:0005856);; Biological Process: protein phosphorylation (GO:0006468);; Biological Process: intracellular signal transduction (GO:0035556);;	--
NC_019474.2	9849323	9849420	strongHyper	0.32	1.27e-08	Intron (rna37081/gene20629, intron 4 of 22)	gene20629	Molecular Function: Rho GTPase activator activity (GO:0005100);; Molecular Function: phospholipid binding (GO:0005543);; Cellular Component: cytosol (GO:0005829);; Cellular Component: plasma membrane (GO:0005886);; Biological Process: cytoskeleton organization (GO:0007010);; Biological Process: positive regulation of Rho GTPase activity (GO:0032321);; Biological Process: negative regulation of ap…	Bacterial invasion of epithelial cells(ko05100)
NC_019474.2	11780656	11780887	strongHyper	0.399	7.24e-08	Intron (rna37101/gene20639, intron 4 of 5)	gene20639	--	--
NC_019474.2	12065713	12065963	strongHyper	0.476	1.07e-09	Distal Intergenic	gene20642	Molecular Function: nucleic acid binding (GO:0003676);; Molecular Function: metal ion binding (GO:0046872);;	--
NC_019474.2	15306318	15306401	strongHyper	0.327	5.72e-07	Intron (rna37146/gene20660, intron 12 of 25)	gene20660	Cellular Component: Golgi apparatus (GO:0005794);; Biological Process: cellular calcium ion homeostasis (GO:0006874);; Molecular Function: lipid binding (GO:0008289);; Molecular Function: phosphatidylinositol bisphosphate phosphatase activity (GO:0034593);; Molecular Function: phosphatidylinositol trisphosphate phosphatase activity (GO:0034594);; Biological Process: negative regulation of osteocl…	Phosphatidylinositol signaling system(ko04070);Inositol phosphate metabolism(ko00562)
NC_019474.2	15541700	15541800	strongHyper	0.649	8.13e-20	Distal Intergenic	gene20666	Biological Process: NK T cell proliferation (GO:0001866);; Molecular Function: cytokine activity (GO:0005125);; Molecular Function: cytokine receptor binding (GO:0005126);; Cellular Component: extracellular space (GO:0005615);; Cellular Component: cytoplasm (GO:0005737);; Biological Process: positive regulation of interleukin-17 production (GO:0032740);; Biological Process: positive regulation of…	Intestinal immune network for IgA production(ko04672);TNF signaling pathway(ko04668);Cytokine-cytokine receptor interaction(ko04060);Jak-STAT signaling pathway(ko04630);Herpes simplex infection(ko05168);Rheumatoid arthritis(ko05323);HTLV-I infection(ko05166)
NC_019474.2	16280112	16280135	strongHypo	-0.438	4.12e-09	Distal Intergenic	gene20670	Molecular Function: zinc ion binding (GO:0008270);;	--
NC_019474.2	17091405	17091894	strongHyper	0.338	2.39e-14	Distal Intergenic	gene20682	Cellular Component: endosome (GO:0005768);; Cellular Component: trans-Golgi network (GO:0005802);; Biological Process: positive regulation of macroautophagy (GO:0016239);;	--
NC_019474.2	17392927	17393172	strongHyper	0.361	1.72e-08	Intron (rna37183/gene20683, intron 2 of 5)	gene20683	Cellular Component: nucleus (GO:0005634);;	Notch signaling pathway(ko04330)
NC_019474.2	18086280	18086319	strongHypo	-0.421	5.93e-06	Distal Intergenic	gene20693	Biological Process: protein targeting to mitochondrion (GO:0006626);; Biological Process: anterograde axon cargo transport (GO:0008089);; Biological Process: retrograde axon cargo transport (GO:0008090);; Biological Process: positive regulation of mitochondrion organization (GO:0010822);; Biological Process: axon transport of mitochondrion (GO:0019896);; Cellular Component: integral component of …	--
NC_019474.2	18990485	18990516	strongHyper	0.488	1.18e-12	Distal Intergenic	gene20700	Biological Process: amino acid transmembrane transport (GO:0003333);; Biological Process: response to toxic substance (GO:0009636);; Molecular Function: amino acid transmembrane transporter activity (GO:0015171);; Cellular Component: integral component of membrane (GO:0016021);; Biological Process: platelet aggregation (GO:0070527);;	--
NC_019474.2	19789473	19789606	strongHyper	0.343	4.79e-11	Distal Intergenic	gene20702	Molecular Function: calcium ion binding (GO:0005509);; Cellular Component: plasma membrane (GO:0005886);; Biological Process: homophilic cell adhesion via plasma membrane adhesion molecules (GO:0007156);; Biological Process: brain development (GO:0007420);; Cellular Component: integral component of membrane (GO:0016021);;	--
NC_019474.2	22016112	22016279	strongHyper	0.497	1.36e-07	Distal Intergenic	gene20707	--	RNA degradation(ko03018);mRNA surveillance pathway(ko03015);RNA transport(ko03013)
NC_019474.2	24660347	24660572	strongHypo	-0.397	9.15e-07	Distal Intergenic	gene20710	Molecular Function: calcium ion binding (GO:0005509);; Cellular Component: plasma membrane (GO:0005886);; Biological Process: homophilic cell adhesion via plasma membrane adhesion molecules (GO:0007156);; Cellular Component: integral component of membrane (GO:0016021);;	--
NC_019474.2	26657418	26657683	strongHyper	0.399	9.92e-10	Distal Intergenic	gene20712	Molecular Function: asparagine synthase (glutamine-hydrolyzing) activity (GO:0004066);; Molecular Function: ATP binding (GO:0005524);; Biological Process: glutamine metabolic process (GO:0006541);; Biological Process: negative regulation of apoptotic process (GO:0043066);; Biological Process: positive regulation of mitotic cell cycle (GO:0045931);; Biological Process: L-asparagine biosynthetic pr…	Alanine, aspartate and glutamate metabolism(ko00250)
NC_019474.2	27351173	27351366	strongHypo	-0.339	4.61e-08	Distal Intergenic	gene20717	--	--
NC_019474.2	29911295	29911504	strongHyper	0.353	8.83e-07	Distal Intergenic	gene20741	Cellular Component: cytoplasm (GO:0005737);; Biological Process: regulation of smoothened signaling pathway (GO:0008589);; Cellular Component: cell surface (GO:0009986);; Biological Process: spinal cord dorsal/ventral patterning (GO:0021513);; Biological Process: cilium assembly (GO:0042384);; Biological Process: limb development (GO:0060173);;	--
NC_019474.2	31254547	31254822	strongHyper	0.42	7.88e-07	Distal Intergenic	gene20744	Molecular Function: calcium ion binding (GO:0005509);; Cellular Component: plasma membrane (GO:0005886);; Biological Process: homophilic cell adhesion via plasma membrane adhesion molecules (GO:0007156);; Cellular Component: integral component of membrane (GO:0016021);;	--
NC_019474.2	32688349	32688596	strongHypo	-0.377	2.79e-07	Distal Intergenic	gene20746	--	--
NC_019474.2	33484148	33484383	strongHyper	0.311	8.59e-06	Distal Intergenic	gene20750	Biological Process: metanephros development (GO:0001656);; Biological Process: ureteric bud development (GO:0001657);; Biological Process: organ induction (GO:0001759);; Cellular Component: cytoplasm (GO:0005737);; Biological Process: negative regulation of cell proliferation (GO:0008285);; Cellular Component: membrane (GO:0016020);; Biological Process: negative regulation of Ras GTPase activity …	Jak-STAT signaling pathway(ko04630)
NC_019474.2	36617993	36617998	strongHyper	0.362	3.36e-05	Intron (rna37322/gene20768, intron 7 of 15)	gene20768	Molecular Function: calcium ion binding (GO:0005509);;	--
NC_019474.2	37890211	37890565	strongHyper	0.302	8.34e-08	Distal Intergenic	gene20776	Cellular Component: nucleus (GO:0005634);; Cellular Component: plasma membrane (GO:0005886);; Biological Process: G-protein coupled receptor signaling pathway (GO:0007186);;	--
NC_019474.2	40331185	40331315	strongHyper	0.452	7.57e-07	Distal Intergenic	gene20787	Cellular Component: integral component of membrane (GO:0016021);;	--
NC_019474.2	40493853	40494166	strongHypo	-0.383	4.98e-07	Distal Intergenic	gene20790	Cellular Component: Golgi apparatus (GO:0005794);;	--
NC_019474.2	41048410	41048437	strongHyper	0.738	8.37e-15	Distal Intergenic	gene20792	Molecular Function: nucleotide binding (GO:0000166);; Molecular Function: RNA binding (GO:0003723);; Cellular Component: nucleoplasm (GO:0005654);; Cellular Component: U12-type spliceosomal complex (GO:0005689);; Biological Process: mRNA processing (GO:0006397);; Molecular Function: zinc ion binding (GO:0008270);; Biological Process: RNA splicing (GO:0008380);;	--
NC_019474.2	42652686	42652884	strongHypo	-0.352	4.93e-06	Distal Intergenic	gene20799	--	Lysosome(ko04142)
NC_019458.2	188003344	188003415	strongHyper	0.406	3.59e-08	Intron (rna3840/gene2081, intron 6 of 13)	gene2081	Cellular Component: cytoplasmic dynein complex (GO:0005868);; Biological Process: cell communication (GO:0007154);; Biological Process: protein transport (GO:0015031);; Cellular Component: early endosome membrane (GO:0031901);; Biological Process: endocytic recycling (GO:0032456);; Molecular Function: phosphatidylinositol binding (GO:0035091);;	--
NC_019474.2	44337622	44337667	strongHyper	0.409	0.000146	Distal Intergenic	gene20827	Cellular Component: Golgi apparatus (GO:0005794);; Biological Process: protein glycosylation (GO:0006486);; Cellular Component: integral component of membrane (GO:0016021);; Molecular Function: transferase activity, transferring glycosyl groups (GO:0016757);;	Mucin type O-Glycan biosynthesis(ko00512)
NC_019474.2	45146329	45146518	strongHyper	0.417	2.18e-08	Distal Intergenic	gene20837	Molecular Function: RNA binding (GO:0003723);; Biological Process: RNA processing (GO:0006396);;	--
NC_019474.2	47765068	47765139	strongHyper	0.369	1.85e-07	Intron (rna37471/gene20850, intron 1 of 11)	gene20850	Cellular Component: cytoplasm (GO:0005737);; Biological Process: biosynthetic process (GO:0009058);;	--
NC_019474.2	48564968	48564995	strongHypo	-0.512	3.97e-07	Distal Intergenic	gene20852	--	--
NC_019474.2	48897286	48897318	strongHypo	-0.376	4.44e-07	Distal Intergenic	gene20857	Molecular Function: RNA binding (GO:0003723);; Molecular Function: structural constituent of ribosome (GO:0003735);; Biological Process: translation (GO:0006412);; Cellular Component: cytosolic large ribosomal subunit (GO:0022625);;	Ribosome(ko03010)
NC_019474.2	49773995	49774004	strongHyper	0.325	0.000305	Distal Intergenic	gene20859	--	--
NC_019458.2	13998577	13998724	strongHyper	0.39	9.46e-07	Distal Intergenic	gene209	Molecular Function: nucleotide binding (GO:0000166);; Cellular Component: nucleus (GO:0005634);; Molecular Function: poly(A) binding (GO:0008143);; Molecular Function: poly(U) RNA binding (GO:0008266);; Cellular Component: cytoplasmic stress granule (GO:0010494);;	RNA degradation(ko03018);mRNA surveillance pathway(ko03015);RNA transport(ko03013)
NC_019474.2	54657141	54657172	strongHyper	0.54	3.03e-13	Intron (rna37712/gene20958, intron 23 of 25)	gene20960	Cellular Component: intracellular membrane-bounded organelle (GO:0043231);;	--
NC_019474.2	55639633	55639734	strongHyper	0.323	2.73e-08	Distal Intergenic	gene20974	--	--
NC_019474.2	58019483	58019670	strongHypo	-0.35	9.47e-08	Distal Intergenic	gene20997	Cellular Component: extracellular region (GO:0005576);;	--
NC_019474.2	58046974	58047024	strongHypo	-0.338	7.45e-07	Distal Intergenic	gene21000	Molecular Function: RNA polymerase II transcription cofactor activity (GO:0001104);; Biological Process: regulation of transcription from RNA polymerase II promoter (GO:0006357);; Cellular Component: mediator complex (GO:0016592);;	Thyroid hormone signaling pathway(ko04919)
NC_019474.2	59112544	59112591	strongHyper	0.416	1.46e-06	Distal Intergenic	gene21004	Molecular Function: RNA polymerase II activating transcription factor binding (GO:0001102);; Biological Process: skeletal system development (GO:0001501);; Biological Process: blood vessel development (GO:0001568);; Biological Process: in utero embryonic development (GO:0001701);; Biological Process: heart looping (GO:0001947);; Biological Process: outflow tract morphogenesis (GO:0003151);; Biolo…	Signaling pathways regulating pluripotency of stem cells(ko04550)
NC_019474.2	66054752	66054818	strongHyper	0.471	8.3e-09	Distal Intergenic	gene21133	Molecular Function: structural constituent of eye lens (GO:0005212);;	--
NC_019474.2	66585213	66585291	strongHypo	-0.303	7.5e-08	Distal Intergenic	gene21137	--	--
NC_019474.2	69213207	69213378	strongHyper	0.414	2.49e-10	Intron (rna38119/gene21188, intron 3 of 16)	gene21188	Molecular Function: phospholipid binding (GO:0005543);; Biological Process: lipid transport (GO:0006869);; Molecular Function: cholesterol binding (GO:0015485);;	--
NC_019458.2	190394841	190394986	strongHyper	0.483	4.65e-07	Intron (rna3937/gene2125, intron 21 of 22)	gene2126	Molecular Function: transferase activity, transferring glycosyl groups (GO:0016757);;	--
NC_019475.2	1721974	1722174	strongHyper	0.309	1.52e-07	Distal Intergenic	gene21320	Molecular Function: magnesium ion binding (GO:0000287);; Molecular Function: phospholipid-translocating ATPase activity (GO:0004012);; Molecular Function: ATP binding (GO:0005524);; Cellular Component: endoplasmic reticulum (GO:0005783);; Biological Process: cation transport (GO:0006812);; Biological Process: phospholipid transport (GO:0015914);; Cellular Component: integral component of membrane…	--
NC_019475.2	3411105	3411137	strongHyper	0.376	1.04e-12	Distal Intergenic	gene21326	Molecular Function: GABA-A receptor activity (GO:0004890);; Biological Process: chloride transport (GO:0006821);; Biological Process: gamma-aminobutyric acid signaling pathway (GO:0007214);; Cellular Component: integral component of membrane (GO:0016021);;	Morphine addiction(ko05032);GABAergic synapse(ko04727);Neuroactive ligand-receptor interaction(ko04080);Nicotine addiction(ko05033);Retrograde endocannabinoid signaling(ko04723)
NC_019475.2	5098814	5098887	strongHyper	0.5	2.02e-10	Intron (rna38351/gene21335, intron 1 of 5)	gene21335	Biological Process: protein ubiquitination (GO:0016567);; Biological Process: intracellular signal transduction (GO:0035556);;	--
NC_019475.2	5464308	5464492	strongHyper	0.44	3.12e-11	Intron (rna38371/gene21339, intron 4 of 23)	gene21339	Molecular Function: metalloendopeptidase activity (GO:0004222);; Cellular Component: proteinaceous extracellular matrix (GO:0005578);; Biological Process: proteolysis (GO:0006508);; Molecular Function: zinc ion binding (GO:0008270);;	--
NC_019475.2	7409131	7409183	strongHyper	0.39	5.86e-05	Distal Intergenic	gene21352	--	--
NC_019475.2	7645544	7645653	strongHypo	-0.478	1.21e-13	Distal Intergenic	gene21354	--	--
NC_019475.2	8483738	8483747	strongHypo	-0.584	4.92e-18	Distal Intergenic	gene21357	Molecular Function: transcription coactivator activity (GO:0003713);; Molecular Function: histone acetyltransferase activity (GO:0004402);; Biological Process: regulation of transcription, DNA-templated (GO:0006355);; Cellular Component: STAGA complex (GO:0030914);; Cellular Component: transcription factor TFTC complex (GO:0033276);; Biological Process: histone H3 acetylation (GO:0043966);;	Basal transcription factors(ko03022);Herpes simplex infection(ko05168)
NC_019458.2	191369733	191370064	strongHyper	0.49	2.24e-16	Distal Intergenic	gene2136	Biological Process: negative regulation of transcription from RNA polymerase II promoter (GO:0000122);; Molecular Function: RNA polymerase II core promoter proximal region sequence-specific DNA binding transcription factor activity involved in negative regulation of transcription (GO:0001078);; Biological Process: liver development (GO:0001889);; Biological Process: embryonic heart tube morphogen…	Maturity onset diabetes of the young(ko04950);Fanconi anemia pathway(ko03460);Notch signaling pathway(ko04330)
NC_019475.2	9291974	9292241	strongHyper	0.348	7.14e-06	Distal Intergenic	gene21361	Biological Process: negative regulation of transcription from RNA polymerase II promoter (GO:0000122);; Biological Process: neuron migration (GO:0001764);; Biological Process: maternal placenta development (GO:0001893);; Biological Process: negative regulation of endothelial cell proliferation (GO:0001937);; Molecular Function: retinoic acid binding (GO:0001972);; Molecular Function: steroid horm…	--
NC_019475.2	10989149	10989264	strongHypo	-0.542	6.31e-12	Distal Intergenic	gene21365	Molecular Function: calcium ion binding (GO:0005509);; Cellular Component: integral component of membrane (GO:0016021);;	--
NC_019475.2	12619911	12619997	strongHypo	-0.528	2.15e-05	Distal Intergenic	gene21367	Biological Process: neural tube closure (GO:0001843);; Cellular Component: cell surface (GO:0009986);; Molecular Function: coreceptor activity (GO:0015026);; Biological Process: regulation of BMP signaling pathway (GO:0030510);;	--
NC_019475.2	13280510	13280529	strongHypo	-0.438	1.36e-07	Intron (rna38432/gene21368, intron 37 of 41)	gene21368	--	--
NC_019458.2	191922737	191922755	strongHyper	0.76	2.95e-30	Intron (rna3959/gene2137, intron 24 of 28)	gene2137	Biological Process: neural tube closure (GO:0001843);; Molecular Function: GTPase activity (GO:0003924);; Molecular Function: GTP binding (GO:0005525);; Cellular Component: mitochondrial outer membrane (GO:0005741);; Biological Process: GTP catabolic process (GO:0006184);; Biological Process: inner mitochondrial membrane organization (GO:0007007);; Biological Process: visual perception (GO:000760…	--
NC_019475.2	13828584	13828849	strongHyper	0.383	0.00065	Distal Intergenic	gene21372	Biological Process: ganglioside biosynthetic process (GO:0001574);; Molecular Function: alpha-N-acetylneuraminate alpha-2,8-sialyltransferase activity (GO:0003828);; Biological Process: N-glycan processing (GO:0006491);; Cellular Component: integral component of Golgi membrane (GO:0030173);;	--
NC_019475.2	14282446	14282474	strongHyper	0.366	7.32e-05	Intron (rna38450/gene21374, intron 8 of 8)	gene21374	Molecular Function: transporter activity (GO:0005215);; Cellular Component: plasma membrane (GO:0005886);; Biological Process: ion transport (GO:0006811);; Cellular Component: integral component of membrane (GO:0016021);;	--
NC_019475.2	14574419	14574441	strongHyper	0.589	1.29e-09	Distal Intergenic	gene21375	Molecular Function: transporter activity (GO:0005215);; Cellular Component: plasma membrane (GO:0005886);; Biological Process: ion transport (GO:0006811);; Cellular Component: integral component of membrane (GO:0016021);;	--
NC_019475.2	16101650	16101921	strongHyper	0.508	1.65e-06	Intron (rna38479/gene21385, intron 1 of 21)	gene21385	--	--
NC_019475.2	17382981	17383029	strongHypo	-0.308	8.9e-07	Distal Intergenic	gene21390	Biological Process: activation of MAPK activity (GO:0000187);; Biological Process: negative regulation of protein phosphorylation (GO:0001933);; Molecular Function: p53 binding (GO:0002039);; Molecular Function: transmembrane receptor protein tyrosine kinase activity (GO:0004714);; Molecular Function: neurotrophin receptor activity (GO:0005030);; Molecular Function: ATP binding (GO:0005524);; Cel…	Neurotrophin signaling pathway(ko04722);Central carbon metabolism in cancer(ko05230)
NC_019475.2	18704582	18704639	strongHyper	0.464	1.75e-06	Intron (rna38489/gene21394, intron 2 of 5)	gene21394	--	Ubiquitin mediated proteolysis(ko04120)
NC_019458.2	192338103	192338203	strongHypo	-0.42	2.29e-07	Distal Intergenic	gene2140	Molecular Function: phospholipase activity (GO:0004620);; Cellular Component: nuclear envelope lumen (GO:0005641);; Cellular Component: peroxisome (GO:0005777);; Biological Process: peroxisome organization (GO:0007031);; Biological Process: ether lipid metabolic process (GO:0046485);;	--
NC_019458.2	193728041	193728128	strongHyper	0.452	3.21e-07	Distal Intergenic	gene2145	Biological Process: negative regulation of protein phosphorylation (GO:0001933);; Biological Process: regulation of translational initiation (GO:0006446);;	--
NC_019458.2	194551581	194551823	strongHyper	0.362	1.35e-10	Distal Intergenic	gene2150	Biological Process: DNA replication (GO:0006260);; Biological Process: cell proliferation (GO:0008283);;	--
NC_019475.2	23199101	23199292	strongHyper	0.409	5.73e-07	Intron (rna38661/gene21502, intron 6 of 24)	gene21501	--	--
NC_019458.2	194826623	194826835	strongHyper	0.512	6.42e-17	Intron (rna3992/gene2152, intron 10 of 10)	gene2152	Molecular Function: interleukin-1 receptor activity (GO:0004908);; Biological Process: signal transduction (GO:0007165);; Biological Process: interleukin-2 biosynthetic process (GO:0042094);;	Apoptosis(ko04210);Inflammatory mediator regulation of TRP channels(ko04750);Cytokine-cytokine receptor interaction(ko04060)
NC_019475.2	25356017	25356125	strongHyper	0.53	5.41e-06	Intron (rna38686/gene21520, intron 4 of 17)	gene21520	Biological Process: in utero embryonic development (GO:0001701);; Molecular Function: DNA binding (GO:0003677);; Molecular Function: sequence-specific DNA binding transcription factor activity (GO:0003700);; Molecular Function: signal transducer activity (GO:0004871);; Cellular Component: transcription factor complex (GO:0005667);; Cellular Component: cytoplasm (GO:0005737);; Biological Process: …	Pathways in cancer(ko05200);Transcriptional misregulation in cancer(ko05202);Renal cell carcinoma(ko05211)
NC_019475.2	25539406	25539653	strongHypo	-0.368	2.01e-06	Distal Intergenic	gene21521	--	--
NC_019475.2	26538542	26538848	strongHyper	0.352	9.87e-08	Distal Intergenic	gene21536	Molecular Function: cation channel activity (GO:0005261);; Biological Process: signal transduction (GO:0007165);; Biological Process: visual perception (GO:0007601);; Cellular Component: integral component of membrane (GO:0016021);; Cellular Component: new growing cell tip (GO:0035841);; Biological Process: retinal rod cell development (GO:0046548);; Biological Process: cellular response to light…	--
NC_019475.2	26708329	26708456	strongHyper	0.355	0.000142	Distal Intergenic	gene21538	Cellular Component: mitochondrial proton-transporting ATP synthase complex (GO:0005753);; Cellular Component: integral component of membrane (GO:0016021);;	--
NC_019458.2	195011989	195012095	strongHypo	-0.512	5.37e-07	Exon (rna3995/gene2154, exon 3 of 7)	gene2154	Molecular Function: structural molecule activity (GO:0005198);; Cellular Component: plasma membrane (GO:0005886);; Cellular Component: tight junction (GO:0005923);; Biological Process: ion transport (GO:0006811);; Cellular Component: integral component of membrane (GO:0016021);; Biological Process: calcium-independent cell-cell adhesion via plasma membrane cell-adhesion molecules (GO:0016338);; M…	Leukocyte transendothelial migration(ko04670);Cell adhesion molecules (CAMs)(ko04514);Hepatitis C(ko05160);Tight junction(ko04530)
NC_019475.2	28466065	28466189	strongHypo	-0.464	4.73e-09	Distal Intergenic	gene21554	--	--
NC_019475.2	28614147	28614312	strongHypo	-0.468	5.15e-13	Intron (rna38752/gene21559, intron 7 of 10)	gene21559	Biological Process: activation of MAPK activity (GO:0000187);; Molecular Function: beta-amyloid binding (GO:0001540);; Biological Process: response to hypoxia (GO:0001666);; Biological Process: positive regulation of heart rate involved in baroreceptor response to decreased systemic arterial blood pressure (GO:0001988);; Molecular Function: acetylcholine-activated cation-selective channel activit…	Calcium signaling pathway(ko04020);Chemical carcinogenesis(ko05204);Neuroactive ligand-receptor interaction(ko04080);Nicotine addiction(ko05033);Cholinergic synapse(ko04725)
NC_019475.2	29055975	29056004	strongHyper	0.344	0.000138	Distal Intergenic	gene21563	Molecular Function: DNA binding (GO:0003677);; Molecular Function: zinc ion binding (GO:0008270);;	--
NC_019458.2	195486746	195486795	strongHypo	-0.484	2.23e-14	Distal Intergenic	gene2158	Biological Process: negative regulation of transcription from RNA polymerase II promoter (GO:0000122);; Cellular Component: nuclear chromatin (GO:0000790);; Molecular Function: RNA polymerase II core promoter proximal region sequence-specific DNA binding transcription factor activity involved in positive regulation of transcription (GO:0001077);; Biological Process: skeletal system development (G…	MicroRNAs in cancer(ko05206)
NC_019475.2	30599021	30599090	strongHyper	0.522	1.23e-09	Distal Intergenic	gene21594	Molecular Function: sequence-specific DNA binding transcription factor activity (GO:0003700);; Cellular Component: nucleus (GO:0005634);; Biological Process: regulation of transcription, DNA-templated (GO:0006355);; Molecular Function: zinc ion binding (GO:0008270);; Biological Process: spinal cord motor neuron cell fate specification (GO:0021520);; Biological Process: visceral motor neuron diffe…	--
NC_019458.2	196111858	196111917	strongHyper	0.58	8.94e-10	Intron (rna4008/gene2161, intron 2 of 5)	gene2161	Cellular Component: cytoplasm (GO:0005737);;	--
NC_019458.2	196659569	196659652	strongHyper	0.578	8.51e-11	Intron (rna4022/gene2162, intron 4 of 9)	gene2162	Cellular Component: cytoplasm (GO:0005737);; Cellular Component: focal adhesion (GO:0005925);; Molecular Function: zinc ion binding (GO:0008270);;	--
NC_019475.2	33886174	33886199	strongHyper	0.404	5.22e-08	Intron (rna38937/gene21664, intron 1 of 5)	gene21663	Molecular Function: serine-type endopeptidase activity (GO:0004252);; Cellular Component: extracellular region (GO:0005576);; Biological Process: proteolysis (GO:0006508);; Cellular Component: intracellular part (GO:0044424);;	Graft-versus-host disease(ko05332);Autoimmune thyroid disease(ko05320);Transcriptional misregulation in cancer(ko05202);Type I diabetes mellitus(ko04940);Natural killer cell mediated cytotoxicity(ko04650);Allograft rejection(ko05330)
NC_019475.2	34313934	34314093	strongHyper	0.573	1.3e-08	Distal Intergenic	gene21664	Cellular Component: cytoplasm (GO:0005737);; Cellular Component: integral component of membrane (GO:0016021);; Biological Process: vesicle-mediated transport (GO:0016192);;	--
NC_019475.2	37650171	37650461	strongHyper	0.323	1.6e-08	Distal Intergenic	gene21674	Molecular Function: sequence-specific DNA binding transcription factor activity (GO:0003700);; Cellular Component: nucleus (GO:0005634);; Biological Process: multicellular organismal development (GO:0007275);; Molecular Function: sequence-specific DNA binding (GO:0043565);; Biological Process: negative regulation of transcription, DNA-templated (GO:0045892);;	FoxO signaling pathway(ko04068)
NC_019458.2	197527192	197527392	strongHypo	-0.344	4.26e-06	Distal Intergenic	gene2169	Biological Process: protein import into nucleus, translocation (GO:0000060);; Biological Process: negative regulation of transcription from RNA polymerase II promoter (GO:0000122);; Biological Process: cell morphogenesis (GO:0000902);; Biological Process: negative regulation of cell-matrix adhesion (GO:0001953);; Biological Process: germinal center formation (GO:0002467);; Biological Process: neg…	Transcriptional misregulation in cancer(ko05202);FoxO signaling pathway(ko04068)
NC_019475.2	41586570	41586621	strongHyper	0.518	6.87e-15	Intron (rna38999/gene21700, intron 1 of 13)	gene21700	Molecular Function: receptor binding (GO:0005102);; Cellular Component: nuclear envelope (GO:0005635);; Cellular Component: sarcoplasmic reticulum (GO:0016529);; Cellular Component: calcium channel complex (GO:0034704);;	--
NC_019475.2	42845319	42845362	strongHyper	0.41	2.25e-07	Intron (rna39007/gene21702, intron 3 of 15)	gene21704	Biological Process: response to hypoxia (GO:0001666);; Molecular Function: iron ion binding (GO:0005506);; Cellular Component: nucleus (GO:0005634);; Cellular Component: cytoplasm (GO:0005737);; Biological Process: activation of cysteine-type endopeptidase activity involved in apoptotic process (GO:0006919);; Biological Process: protein hydroxylation (GO:0018126);; Biological Process: peptidyl-pr…	Pathways in cancer(ko05200);HIF-1 signaling pathway(ko04066);Renal cell carcinoma(ko05211)
NC_019475.2	45753306	45753334	strongHypo	-0.46	7.36e-07	Intron (rna39074/gene21740, intron 4 of 9)	gene21739	--	--
NC_019475.2	46914115	46914212	strongHyper	0.423	1.11e-12	Distal Intergenic	gene21746	Molecular Function: somatostatin receptor activity (GO:0004994);; Cellular Component: plasma membrane (GO:0005886);; Biological Process: glutamate receptor signaling pathway (GO:0007215);; Biological Process: neuropeptide signaling pathway (GO:0007218);; Biological Process: negative regulation of cell proliferation (GO:0008285);; Cellular Component: integral component of membrane (GO:0016021);; B…	Neuroactive ligand-receptor interaction(ko04080);cAMP signaling pathway(ko04024)
NC_019475.2	47329961	47330233	strongHyper	0.31	0.000638	Distal Intergenic	gene21748	Molecular Function: carbohydrate binding (GO:0030246);;	--
NC_019475.2	48482750	48483038	strongHypo	-0.436	8.25e-12	Distal Intergenic	gene21763	Biological Process: negative regulation of transcription from RNA polymerase II promoter (GO:0000122);; Molecular Function: p53 binding (GO:0002039);; Molecular Function: ubiquitin-protein transferase activity (GO:0004842);; Cellular Component: nucleolus (GO:0005730);; Cellular Component: cytoplasm (GO:0005737);; Biological Process: protein complex assembly (GO:0006461);; Biological Process: DNA …	Pathways in cancer(ko05200);Chronic myeloid leukemia(ko05220);Cell cycle(ko04110);Ubiquitin mediated proteolysis(ko04120);Melanoma(ko05218);Thyroid hormone signaling pathway(ko04919);Endocytosis(ko04144);MicroRNAs in cancer(ko05206);Proteoglycans in cancer(ko05205);Transcriptional misregulation in cancer(ko05202);Epstein-Barr virus infection(ko05169);Viral carcinogenesis(ko05203);p53 signaling pa…
NC_019475.2	49479283	49479812	strongHyper	0.361	9.39e-08	Distal Intergenic	gene21771	--	--
NC_019475.2	51638621	51638727	strongHypo	-0.609	8.87e-18	Distal Intergenic	gene21774	Molecular Function: DNA binding (GO:0003677);; Molecular Function: transcription coactivator activity (GO:0003713);; Cellular Component: transcription factor TFIID complex (GO:0005669);; Biological Process: transcription initiation from RNA polymerase II promoter (GO:0006367);; Molecular Function: vitamin D receptor binding (GO:0042809);; Biological Process: positive regulation by host of viral t…	Basal transcription factors(ko03022)
NC_019475.2	53338593	53338611	strongHyper	0.429	5.2e-08	Distal Intergenic	gene21777	Molecular Function: structural constituent of ribosome (GO:0003735);; Cellular Component: ribosome (GO:0005840);; Biological Process: translation (GO:0006412);;	Ribosome(ko03010)
NC_019475.2	53505076	53505094	strongHypo	-0.422	2.85e-20	Distal Intergenic	gene21780	--	--
NC_019475.2	58391936	58392223	strongHypo	-0.302	8.24e-10	Distal Intergenic	gene21865	Biological Process: negative regulation of transcription from RNA polymerase II promoter (GO:0000122);; Molecular Function: RNA polymerase II repressing transcription factor binding (GO:0001103);; Molecular Function: sequence-specific DNA binding transcription factor activity (GO:0003700);; Cellular Component: nucleus (GO:0005634);; Cellular Component: transcription factor complex (GO:0005667);; …	--
NC_019475.2	60308555	60308684	strongHyper	0.372	4.47e-09	Intron (rna39346/gene21888, intron 11 of 12)	gene21888	Molecular Function: protein serine/threonine kinase activity (GO:0004674);; Molecular Function: ATP binding (GO:0005524);; Cellular Component: nucleolus (GO:0005730);; Cellular Component: Golgi stack (GO:0005795);; Cellular Component: spindle (GO:0005819);; Biological Process: mitotic nuclear division (GO:0007067);; Molecular Function: identical protein binding (GO:0042802);; Biological Process: …	--
NC_019475.2	61776777	61777015	strongHyper	0.316	0.000137	Distal Intergenic	gene21892	Molecular Function: RNA polymerase II core promoter proximal region sequence-specific DNA binding (GO:0000978);; Molecular Function: RNA polymerase II core promoter proximal region sequence-specific DNA binding transcription factor activity involved in positive regulation of transcription (GO:0001077);; Biological Process: keratinocyte development (GO:0003334);; Biological Process: epithelial cel…	--
NC_019475.2	62995424	62995479	strongHyper	0.319	5.22e-12	Exon (rna39355/gene21893, exon 10 of 14)	gene21893	Cellular Component: nuclear chromatin (GO:0000790);; Molecular Function: RNA polymerase II activating transcription factor binding (GO:0001102);; Molecular Function: transcription coactivator activity (GO:0003713);; Molecular Function: histone methyltransferase activity (H3-K4 specific) (GO:0042800);; Biological Process: positive regulation of transcription from RNA polymerase II promoter (GO:004…	--
NC_019475.2	64327508	64327606	strongHypo	-0.473	1.1e-06	Distal Intergenic	gene21914	Biological Process: multicellular organismal development (GO:0007275);; Cellular Component: integral component of membrane (GO:0016021);;	--
NC_019475.2	64835774	64835868	strongHyper	0.342	1.42e-10	Distal Intergenic	gene21971	Molecular Function: thyroxine 5'-deiodinase activity (GO:0004800);; Cellular Component: plasma membrane (GO:0005886);; Cellular Component: endosome membrane (GO:0010008);; Cellular Component: integral component of membrane (GO:0016021);; Molecular Function: thyroxine 5-deiodinase activity (GO:0033798);; Biological Process: hormone biosynthetic process (GO:0042446);; Biological Process: oxidation-…	Thyroid hormone signaling pathway(ko04919)
NC_019458.2	199876830	199877070	strongHyper	0.54	3.64e-11	Intron (rna4100/gene2198, intron 14 of 15)	gene2198	Biological Process: activation of MAPKK activity (GO:0000186);; Molecular Function: MAP kinase kinase kinase activity (GO:0004709);; Molecular Function: ATP binding (GO:0005524);; Biological Process: JNK cascade (GO:0007254);; Cellular Component: IkappaB kinase complex (GO:0008385);; Cellular Component: membrane (GO:0016020);; Molecular Function: protein homodimerization activity (GO:0042803);; B…	MAPK signaling pathway(ko04010)
NC_019475.2	67056878	67056914	strongHypo	-0.432	9.21e-07	Intron (rna39626/gene22016, intron 1 of 33)	gene22016	Molecular Function: nucleic acid binding (GO:0003676);; Molecular Function: ATP binding (GO:0005524);; Cellular Component: nucleus (GO:0005634);; Biological Process: male meiosis (GO:0007140);; Biological Process: spermatogenesis (GO:0007283);; Molecular Function: ATP-dependent helicase activity (GO:0008026);; Biological Process: fertilization (GO:0009566);; Biological Process: piRNA metabolic pr…	--
NC_019476.2	459806	459971	strongHyper	0.377	1.14e-05	Intron (rna39683/gene22062, intron 2 of 4)	gene22062	Molecular Function: signal transducer activity (GO:0004871);; Cellular Component: endosome (GO:0005768);; Biological Process: regulation of transcription, DNA-templated (GO:0006355);; Cellular Component: cytoplasmic vesicle membrane (GO:0030659);; Cellular Component: integral component of organelle membrane (GO:0031301);;	--
NC_019476.2	592110	592122	strongHypo	-0.407	2.13e-06	Intron (rna39685/gene22064, intron 3 of 7)	gene22064	Molecular Function: catalytic activity (GO:0003824);; Cellular Component: nucleus (GO:0005634);; Cellular Component: cytosol (GO:0005829);; Cellular Component: plasma membrane (GO:0005886);; Biological Process: positive regulation of abscisic acid-activated signaling pathway (GO:0009789);; Molecular Function: phosphatidylinositol-5-phosphate binding (GO:0010314);; Cellular Component: cortical act…	--
NC_019476.2	3487447	3487454	strongHypo	-0.433	2.65e-09	Intron (rna39712/gene22076, intron 2 of 2)	gene22079	Molecular Function: nucleotide binding (GO:0000166);; Molecular Function: RNA binding (GO:0003723);;	--
NC_019476.2	4394318	4394395	strongHyper	0.364	2.86e-07	Intron (rna39716/gene22079, intron 7 of 15)	gene22083	Biological Process: patterning of blood vessels (GO:0001569);; Biological Process: vasculogenesis (GO:0001570);; Biological Process: in utero embryonic development (GO:0001701);; Biological Process: positive regulation of mesenchymal cell proliferation (GO:0002053);; Biological Process: lens development in camera-type eye (GO:0002088);; Biological Process: positive regulation of tolerance inducti…	Pathways in cancer(ko05200);Chronic myeloid leukemia(ko05220);Osteoclast differentiation(ko04380);Endocytosis(ko04144);TGF-beta signaling pathway(ko04350);Transcriptional misregulation in cancer(ko05202);MAPK signaling pathway(ko04010);Hippo signaling pathway(ko04390);Cytokine-cytokine receptor interaction(ko04060);Pancreatic cancer(ko05212);Chagas disease (American trypanosomiasis)(ko05142);FoxO…
NC_019476.2	5205626	5205721	strongHypo	-0.549	1.35e-10	Intron (rna39732/gene22084, intron 1 of 15)	gene22084	Molecular Function: carboxy-lyase activity (GO:0016831);; Biological Process: carboxylic acid metabolic process (GO:0019752);; Molecular Function: pyridoxal phosphate binding (GO:0030170);;	Pantothenate and CoA biosynthesis(ko00770);Taurine and hypotaurine metabolism(ko00430);beta-Alanine metabolism(ko00410)
NC_019476.2	5658465	5658514	strongHyper	0.494	4.3e-09	Distal Intergenic	gene22086	Molecular Function: dolichyl-diphosphooligosaccharide-protein glycotransferase activity (GO:0004579);; Biological Process: glycoprotein catabolic process (GO:0006516);; Biological Process: response to unfolded protein (GO:0006986);; Cellular Component: oligosaccharyltransferase complex (GO:0008250);; Biological Process: protein N-linked glycosylation via asparagine (GO:0018279);; Biological Proce…	N-Glycan biosynthesis(ko00510);Protein processing in endoplasmic reticulum(ko04141)
NC_019476.2	6255050	6255308	strongHyper	0.565	3.28e-11	Intron (rna39734/gene22087, intron 8 of 13)	gene22087	Biological Process: lipid transport (GO:0006869);; Molecular Function: cholesterol binding (GO:0015485);;	--
NC_019476.2	6629377	6629431	strongHypo	-0.311	0.000543	Distal Intergenic	gene22091	Cellular Component: integral component of membrane (GO:0016021);;	--
NC_019476.2	8293744	8293764	strongHypo	-0.521	3.72e-06	Distal Intergenic	gene22109	Cellular Component: cytosol (GO:0005829);; Molecular Function: protein dimerization activity (GO:0046983);; Molecular Function: calcium-dependent protein binding (GO:0048306);;	Endocytosis(ko04144)
NC_019476.2	8876248	8876311	strongHypo	-0.497	4.44e-08	Distal Intergenic	gene22113	--	--
NC_019476.2	9825503	9825566	strongHyper	0.325	1.98e-07	Distal Intergenic	gene22114	Cellular Component: cytoplasm (GO:0005737);; Biological Process: cellular response to heat (GO:0034605);; Biological Process: intracellular signal transduction (GO:0035556);; Molecular Function: metal ion binding (GO:0046872);;	--
NC_019476.2	12186240	12186400	strongHyper	0.424	1.95e-06	Intron (rna39866/gene22142, intron 2 of 28)	gene22141	Cellular Component: voltage-gated sodium channel complex (GO:0001518);; Biological Process: regulation of heart rate (GO:0002027);; Molecular Function: voltage-gated sodium channel activity (GO:0005248);; Biological Process: regulation of ion transmembrane transport (GO:0034765);; Biological Process: sodium ion transmembrane transport (GO:0035725);; Biological Process: regulation of cardiac muscl…	--
NC_019476.2	12783506	12783707	strongHypo	-0.397	3.84e-07	Distal Intergenic	gene22161	Cellular Component: exocyst (GO:0000145);; Cellular Component: photoreceptor outer segment (GO:0001750);; Molecular Function: actin binding (GO:0003779);; Biological Process: intracellular protein transport (GO:0006886);; Cellular Component: actin cytoskeleton (GO:0015629);; Molecular Function: myosin binding (GO:0017022);; Molecular Function: Rab GTPase binding (GO:0017137);; Cellular Component:…	--
NC_019476.2	13639306	13639327	strongHyper	0.381	9.68e-06	Distal Intergenic	gene22171	Biological Process: negative regulation of transcription from RNA polymerase II promoter (GO:0000122);; Biological Process: embryonic axis specification (GO:0000578);; Cellular Component: spindle pole (GO:0000922);; Molecular Function: RNA polymerase II activating transcription factor binding (GO:0001102);; Biological Process: patterning of blood vessels (GO:0001569);; Biological Process: branchi…	Pathways in cancer(ko05200);Rap1 signaling pathway(ko04015);Thyroid hormone signaling pathway(ko04919);Focal adhesion(ko04510);Leukocyte transendothelial migration(ko04670);Proteoglycans in cancer(ko05205);Thyroid cancer(ko05216);Hippo signaling pathway(ko04390);Melanogenesis(ko04916);Tight junction(ko04530);Arrhythmogenic right ventricular cardiomyopathy (ARVC)(ko05412);Endometrial cancer(ko0521…
NC_019476.2	14177224	14177314	strongHypo	-0.437	8.26e-10	Intron (rna39927/gene22172, intron 15 of 36)	gene22172	--	--
NC_019458.2	14508133	14508274	strongHyper	0.372	4.97e-11	Intron (rna373/gene222, intron 2 of 8)	gene222	Biological Process: in utero embryonic development (GO:0001701);; Molecular Function: protease binding (GO:0002020);; Molecular Function: nucleic acid binding (GO:0003676);; Molecular Function: hormone activity (GO:0005179);; Cellular Component: extracellular region (GO:0005576);; Biological Process: male gonad development (GO:0008584);; Biological Process: DNA integration (GO:0015074);; Molecula…	--
NC_019476.2	15246107	15246165	strongHypo	-0.412	5.01e-07	3' UTR	gene22200	--	--
NC_019476.2	16961316	16961537	strongHypo	-0.33	1.19e-11	Intron (rna40101/gene22243, intron 13 of 20)	gene22242	--	--
NC_019476.2	17311572	17311705	strongHyper	0.525	3.04e-12	Intron (rna40128/gene22250, intron 1 of 22)	gene22250	Cellular Component: intracellular (GO:0005622);; Biological Process: signal transduction (GO:0007165);;	Axon guidance(ko04360)
NC_019476.2	17999337	17999344	strongHypo	-0.4	2.8e-07	Distal Intergenic	gene22255	Biological Process: negative regulation of transcription from RNA polymerase II promoter (GO:0000122);; Molecular Function: transcription corepressor activity (GO:0003714);; Cellular Component: extracellular space (GO:0005615);; Cellular Component: nucleus (GO:0005634);; Cellular Component: cytoplasm (GO:0005737);; Molecular Function: zinc ion binding (GO:0008270);; Biological Process: regulation…	--
NC_019476.2	18747683	18747695	strongHypo	-0.425	2.71e-06	Intron (rna40137/gene22256, intron 3 of 9)	gene22256	Molecular Function: G-protein coupled receptor activity (GO:0004930);; Biological Process: G-protein coupled receptor signaling pathway (GO:0007186);; Cellular Component: integral component of membrane (GO:0016021);;	Neuroactive ligand-receptor interaction(ko04080);Glutamatergic synapse(ko04724)
NC_019476.2	20183502	20183518	strongHypo	-0.566	2.02e-12	Distal Intergenic	gene22260	Molecular Function: calcium ion binding (GO:0005509);; Cellular Component: basement membrane (GO:0005604);; Biological Process: positive regulation of cell-substrate adhesion (GO:0010811);; Cellular Component: membrane (GO:0016020);; Biological Process: extracellular matrix organization (GO:0030198);;	--
NC_019476.2	20570265	20570561	strongHypo	-0.31	3.67e-06	Distal Intergenic	gene22265	Molecular Function: mannosyl-oligosaccharide 1,2-alpha-mannosidase activity (GO:0004571);; Molecular Function: calcium ion binding (GO:0005509);; Cellular Component: integral component of endoplasmic reticulum membrane (GO:0030176);; Biological Process: ER-associated ubiquitin-dependent protein catabolic process (GO:0030433);; Molecular Function: misfolded protein binding (GO:0051787);;	Protein processing in endoplasmic reticulum(ko04141)
NC_019476.2	21510450	21510483	strongHyper	0.377	4.74e-08	Intron (rna40155/gene22269, intron 10 of 57)	gene22269	Biological Process: response to hypoxia (GO:0001666);; Molecular Function: intracellular ligand-gated calcium channel activity (GO:0005218);; Molecular Function: inositol 1,4,5-trisphosphate-sensitive calcium-release channel activity (GO:0005220);; Cellular Component: nuclear inner membrane (GO:0005637);; Cellular Component: nucleolus (GO:0005730);; Cellular Component: endoplasmic reticulum membr…	cGMP-PKG signaling pathway(ko04022);Gap junction(ko04540);Estrogen signaling pathway(ko04915);Gastric acid secretion(ko04971);Long-term depression(ko04730);Oxytocin signaling pathway(ko04921);Alzheimer's disease(ko05010);Phosphatidylinositol signaling system(ko04070);GnRH signaling pathway(ko04912);Circadian entrainment(ko04713);Calcium signaling pathway(ko04020);Vascular smooth muscle contractio…
NC_019476.2	23530482	23530565	strongHyper	0.515	7.69e-08	Intron (rna40199/gene22283, intron 21 of 22)	gene22283	Biological Process: negative regulation of neuron differentiation (GO:0045665);;	--
NC_019476.2	25925397	25925561	strongHyper	0.336	1.2e-06	Distal Intergenic	gene22287	Biological Process: neuron migration (GO:0001764);; Molecular Function: protease binding (GO:0002020);; Biological Process: axon guidance (GO:0007411);; Biological Process: adult locomotory behavior (GO:0008344);; Cellular Component: dendrite (GO:0030425);; Biological Process: exploration behavior (GO:0035640);; Biological Process: negative regulation of neuron apoptotic process (GO:0043524);; Ce…	--
NC_019476.2	26855709	26855981	strongHypo	-0.329	9.8e-08	Distal Intergenic	gene22288	--	--
NC_019476.2	27762847	27763080	strongHyper	0.39	1.67e-18	Distal Intergenic	gene22290	Molecular Function: ubiquitin-protein transferase activity (GO:0004842);; Biological Process: neuromuscular junction development (GO:0007528);; Molecular Function: zinc ion binding (GO:0008270);; Biological Process: protein ubiquitination (GO:0016567);; Cellular Component: neuromuscular junction (GO:0031594);;	--
NC_019476.2	30535737	30535824	strongHyper	0.473	1.62e-07	Intron (rna40247/gene22297, intron 7 of 17)	gene22297	Biological Process: in utero embryonic development (GO:0001701);; Biological Process: positive regulation of mesenchymal cell proliferation (GO:0002053);; Biological Process: pre-B cell differentiation (GO:0002329);; Biological Process: positive regulation of immunoglobulin production (GO:0002639);; Molecular Function: chromatin binding (GO:0003682);; Molecular Function: double-stranded DNA bindi…	--
NC_019476.2	31344299	31344340	strongHyper	0.415	1.33e-08	Distal Intergenic	gene22300	Molecular Function: RNA polymerase II core promoter proximal region sequence-specific DNA binding transcription factor activity involved in positive regulation of transcription (GO:0001077);; Molecular Function: DNA binding (GO:0003677);; Molecular Function: chromatin binding (GO:0003682);; Molecular Function: RNA polymerase II distal enhancer sequence-specific DNA binding transcription factor ac…	Pathways in cancer(ko05200);Osteoclast differentiation(ko04380);Melanoma(ko05218);Melanogenesis(ko04916)
NC_019476.2	32622495	32622587	strongHyper	0.392	9.81e-11	Intron (rna40289/gene22311, intron 1 of 6)	gene22311	--	--
NC_019476.2	33241963	33242144	strongHyper	0.753	9.69e-39	Intron (rna40295/gene22313, intron 3 of 4)	gene22313	Cellular Component: endoplasmic reticulum (GO:0005783);;	--
NC_019476.2	35312903	35313088	strongHyper	0.564	3.32e-27	Distal Intergenic	gene22323	Molecular Function: S-adenosyl-L-methionine transmembrane transporter activity (GO:0000095);; Cellular Component: nucleus (GO:0005634);; Cellular Component: mitochondrial inner membrane (GO:0005743);; Cellular Component: integral component of membrane (GO:0016021);; Biological Process: S-adenosyl-L-methionine transmembrane transport (GO:1901962);;	--
NC_019476.2	35656842	35657044	strongHypo	-0.35	0.000195	Intron (rna40316/gene22324, intron 1 of 23)	gene22324	--	Rap1 signaling pathway(ko04015);Tight junction(ko04530)
NC_019476.2	36157157	36157322	strongHyper	0.61	4.29e-11	Distal Intergenic	gene22329	Molecular Function: metalloendopeptidase activity (GO:0004222);; Cellular Component: proteinaceous extracellular matrix (GO:0005578);; Cellular Component: extracellular space (GO:0005615);; Biological Process: proteolysis (GO:0006508);; Molecular Function: zinc ion binding (GO:0008270);; Biological Process: positive regulation of melanocyte differentiation (GO:0045636);;	--
NC_019476.2	36952584	36952641	strongHypo	-0.432	2.22e-11	Intron (rna40325/gene22329, intron 39 of 40)	gene22333	Cellular Component: cytoplasm (GO:0005737);; Molecular Function: zinc ion binding (GO:0008270);; Cellular Component: apicolateral plasma membrane (GO:0016327);; Cellular Component: lateral plasma membrane (GO:0016328);; Biological Process: neuron projection development (GO:0031175);; Biological Process: establishment or maintenance of epithelial cell apical/basal polarity (GO:0045197);;	Wnt signaling pathway(ko04310)
NC_019476.2	37890669	37890783	strongHypo	-0.361	8.38e-07	Intron (rna40356/gene22341, intron 3 of 4)	gene22339	Molecular Function: calcium ion binding (GO:0005509);; Cellular Component: cilium (GO:0005929);;	--
NC_019476.2	38025226	38025490	strongHypo	-0.473	7.42e-19	Intron (rna40355/gene22341, intron 4 of 5)	gene22341	Molecular Function: transporter activity (GO:0005215);; Biological Process: transport (GO:0006810);; Cellular Component: synaptic vesicle (GO:0008021);; Cellular Component: integral component of membrane (GO:0016021);;	--
NC_019476.2	39043634	39043658	strongHyper	0.403	3.35e-10	Distal Intergenic	gene22346	--	--
NC_019476.2	40080772	40080876	strongHypo	-0.409	1.77e-06	Distal Intergenic	gene22352	Molecular Function: nucleotide binding (GO:0000166);; Cellular Component: cytosol (GO:0005829);; Biological Process: purine nucleotide metabolic process (GO:0006163);; Biological Process: DNA replication (GO:0006260);; Biological Process: regulation of transcription, DNA-templated (GO:0006355);; Molecular Function: ubiquitin protein ligase binding (GO:0031625);; Biological Process: negative regul…	Purine metabolism(ko00230);Non-small cell lung cancer(ko05223);Small cell lung cancer(ko05222)
NC_019476.2	41681745	41681823	strongHyper	0.548	1.75e-08	Intron (rna40370/gene22352, intron 8 of 8)	gene22353	--	--
NC_019476.2	46538515	46538599	strongHyper	0.301	2.84e-07	Intron (rna40513/gene22396, intron 33 of 35)	gene22396	--	Oxytocin signaling pathway(ko04921);Cardiac muscle contraction(ko04260);Hypertrophic cardiomyopathy (HCM)(ko05410);Adrenergic signaling in cardiomyocytes(ko04261);MAPK signaling pathway(ko04010);Dilated cardiomyopathy(ko05414);Arrhythmogenic right ventricular cardiomyopathy (ARVC)(ko05412)
NC_019476.2	46291598	46291858	strongHypo	-0.337	8.48e-05	Intron (rna40513/gene22396, intron 26 of 35)	gene22397	--	--
NC_019476.2	47085782	47085795	strongHypo	-0.461	3.27e-13	Intron (rna40527/gene22401, intron 2 of 11)	gene22401	Cellular Component: mitochondrial inner membrane (GO:0005743);; Molecular Function: choline dehydrogenase activity (GO:0008812);; Biological Process: glycine betaine biosynthetic process from choline (GO:0019285);; Molecular Function: flavin adenine dinucleotide binding (GO:0050660);; Biological Process: oxidation-reduction process (GO:0055114);;	Glycine, serine and threonine metabolism(ko00260)
NC_019476.2	47407193	47407326	strongHyper	0.32	2.12e-09	Intron (rna40529/gene22402, intron 44 of 46)	gene22402	Cellular Component: voltage-gated calcium channel complex (GO:0005891);; Biological Process: adenylate cyclase-modulating G-protein coupled receptor signaling pathway (GO:0007188);; Biological Process: sensory perception of sound (GO:0007605);; Molecular Function: high voltage-gated calcium channel activity (GO:0008331);; Cellular Component: Z disc (GO:0030018);; Molecular Function: ankyrin bindi…	cGMP-PKG signaling pathway(ko04022);Amphetamine addiction(ko05031);Oxytocin signaling pathway(ko04921);Alzheimer's disease(ko05010);GnRH signaling pathway(ko04912);Circadian entrainment(ko04713);Cardiac muscle contraction(ko04260);GABAergic synapse(ko04727);Hypertrophic cardiomyopathy (HCM)(ko05410);Calcium signaling pathway(ko04020);Vascular smooth muscle contraction(ko04270);Adrenergic signalin…
NC_019458.2	203050277	203050296	strongHyper	0.521	7.42e-12	Distal Intergenic	gene2248	Biological Process: negative regulation of transcription from RNA polymerase II promoter (GO:0000122);; Biological Process: endodermal cell fate specification (GO:0001714);; Biological Process: positive regulation of neuroblast proliferation (GO:0002052);; Molecular Function: chromatin binding (GO:0003682);; Molecular Function: sequence-specific DNA binding transcription factor activity (GO:00037…	Hippo signaling pathway(ko04390);Signaling pathways regulating pluripotency of stem cells(ko04550)
NC_019458.2	203829571	203829876	strongHyper	0.31	3.28e-07	Distal Intergenic	gene2253	Cellular Component: mitochondrial inner membrane (GO:0005743);; Biological Process: visual perception (GO:0007601);; Biological Process: protein transport (GO:0015031);; Cellular Component: integral component of membrane (GO:0016021);; Biological Process: genitalia development (GO:0048806);;	--
NC_019476.2	53912509	53912520	strongHypo	-0.546	3.71e-13	Distal Intergenic	gene22631	Molecular Function: aminoacyl-tRNA editing activity (GO:0002161);; Molecular Function: leucine-tRNA ligase activity (GO:0004823);; Molecular Function: ATP binding (GO:0005524);; Cellular Component: mitochondrion (GO:0005739);; Biological Process: leucyl-tRNA aminoacylation (GO:0006429);; Biological Process: regulation of translational fidelity (GO:0006450);;	Aminoacyl-tRNA biosynthesis(ko00970)
NC_019476.2	54994796	54994815	strongHypo	-0.375	9.74e-06	Distal Intergenic	gene22646	Molecular Function: neurotransmitter:sodium symporter activity (GO:0005328);; Molecular Function: gamma-aminobutyric acid:sodium symporter activity (GO:0005332);; Cellular Component: integral component of plasma membrane (GO:0005887);; Biological Process: neurotransmitter transport (GO:0006836);; Cellular Component: axon (GO:0030424);;	GABAergic synapse(ko04727)
NC_019476.2	55261648	55261976	strongHypo	-0.382	3.03e-15	Intron (rna41025/gene22649, intron 9 of 18)	gene22649	Biological Process: liver development (GO:0001889);; Molecular Function: ubiquitin activating enzyme activity (GO:0004839);; Cellular Component: cytoplasm (GO:0005737);; Biological Process: protein lipidation (GO:0006497);; Biological Process: cellular amino acid metabolic process (GO:0006520);; Biological Process: organelle organization (GO:0006996);; Biological Process: adult walking behavior (…	Regulation of autophagy(ko04140)
NC_019476.2	56600884	56601114	strongHyper	0.381	4.36e-10	Intron (rna41085/gene22675, intron 4 of 7)	gene22675	Biological Process: negative regulation of transcription from RNA polymerase II promoter (GO:0000122);; Molecular Function: RNA polymerase II regulatory region DNA binding (GO:0001012);; Biological Process: placenta development (GO:0001890);; Molecular Function: chromatin binding (GO:0003682);; Molecular Function: steroid hormone receptor activity (GO:0003707);; Molecular Function: ligand-activat…	Pathways in cancer(ko05200);Osteoclast differentiation(ko04380);Huntington's disease(ko05016);Transcriptional misregulation in cancer(ko05202);Thyroid cancer(ko05216);AMPK signaling pathway(ko04152);PPAR signaling pathway(ko03320)
NC_019476.2	59491542	59491713	strongHypo	-0.411	3.45e-10	Distal Intergenic	gene22724	Biological Process: arachidonic acid metabolic process (GO:0019369);; Molecular Function: protein homodimerization activity (GO:0042803);; Biological Process: acylglycerol catabolic process (GO:0046464);; Molecular Function: acylglycerol lipase activity (GO:0047372);; Biological Process: regulation of inflammatory response (GO:0050727);; Biological Process: regulation of sensory perception of pai…	Glycerolipid metabolism(ko00561);Retrograde endocannabinoid signaling(ko04723)
NC_019458.2	206633176	206633182	strongHyper	0.348	1.51e-07	Distal Intergenic	gene2273	Cellular Component: nucleus (GO:0005634);; Biological Process: nucleosome assembly (GO:0006334);; Cellular Component: melanosome (GO:0042470);;	--
NC_019477.2	2185713	2185908	strongHyper	0.36	5.75e-06	Distal Intergenic	gene22745	Molecular Function: nucleotide binding (GO:0000166);; Molecular Function: RNA binding (GO:0003723);; Cellular Component: nucleus (GO:0005634);; Cellular Component: cytosol (GO:0005829);; Biological Process: cellular response to DNA damage stimulus (GO:0006974);; Cellular Component: microtubule cytoskeleton (GO:0015630);; Molecular Function: tRNA (uracil) methyltransferase activity (GO:0016300);; …	--
NC_019477.2	2651356	2651543	strongHyper	0.329	5.02e-09	Intron (rna41196/gene22747, intron 1 of 13)	gene22747	Molecular Function: DNA primase activity (GO:0003896);; Biological Process: DNA replication, synthesis of RNA primer (GO:0006269);;	Pyrimidine metabolism(ko00240);Purine metabolism(ko00230);DNA replication(ko03030)
NC_019477.2	3430259	3430265	strongHypo	-0.457	5.48e-08	Intron (rna41206/gene22754, intron 2 of 2)	gene22754	--	--
NC_019477.2	3474770	3474939	strongHyper	0.439	2.25e-07	Intron (rna41207/gene22755, intron 1 of 97)	gene22755	--	--
NC_019477.2	3569695	3569702	strongHyper	0.455	2.76e-11	Intron (rna41207/gene22755, intron 2 of 97)	gene22756	Molecular Function: actin binding (GO:0003779);; Molecular Function: calcium ion binding (GO:0005509);; Biological Process: cell cycle arrest (GO:0007050);;	--
NC_019477.2	4218042	4218198	strongHyper	0.322	0.000405	Intron (rna41209/gene22757, intron 3 of 29)	gene22757	Cellular Component: extracellular matrix (GO:0031012);;	Protein digestion and absorption(ko04974)
NC_019477.2	4982586	4982618	strongHyper	0.317	2.92e-05	Intron (rna41212/gene22760, intron 3 of 8)	gene22760	Molecular Function: hydroxymethylglutaryl-CoA lyase activity (GO:0004419);; Cellular Component: endoplasmic reticulum (GO:0005783);; Cellular Component: cytosol (GO:0005829);; Cellular Component: membrane (GO:0016020);; Biological Process: ketone body biosynthetic process (GO:0046951);; Cellular Component: perinuclear region of cytoplasm (GO:0048471);;	Butanoate metabolism(ko00650);Peroxisome(ko04146);Synthesis and degradation of ketone bodies(ko00072);Valine, leucine and isoleucine degradation(ko00280)
NC_019477.2	6351343	6351406	strongHyper	0.495	2.07e-07	Intron (rna41225/gene22768, intron 2 of 11)	gene22768	--	--
NC_019477.2	6840141	6840967	strongHypo	-0.362	5.89e-15	Distal Intergenic	gene22769	--	--
NC_019458.2	207395351	207395471	strongHyper	0.409	4.32e-12	Distal Intergenic	gene2277	Cellular Component: histone deacetylase complex (GO:0000118);; Biological Process: negative regulation of transcription from RNA polymerase II promoter (GO:0000122);; Molecular Function: transcription corepressor activity (GO:0003714);; Cellular Component: spindle microtubule (GO:0005876);; Molecular Function: beta-catenin binding (GO:0008013);; Cellular Component: transcriptional repressor compl…	Wnt signaling pathway(ko04310)
NC_019477.2	6890759	6890992	strongHypo	-0.572	1.46e-21	Distal Intergenic	gene22770	--	--
NC_019458.2	209061107	209061220	strongHypo	-0.342	5.41e-05	Distal Intergenic	gene2278	--	--
NC_019458.2	211352157	211352319	strongHypo	-0.344	1.12e-07	Intron (rna4282/gene2281, intron 3 of 5)	gene2281	--	Cell adhesion molecules (CAMs)(ko04514)
NC_019477.2	9715963	9716059	strongHyper	0.486	5.27e-09	Intron (rna41353/gene22850, intron 9 of 10)	gene22850	Cellular Component: nucleus (GO:0005634);; Molecular Function: heat shock protein binding (GO:0031072);; Biological Process: chaperone-mediated protein folding (GO:0061077);;	Estrogen signaling pathway(ko04915)
NC_019477.2	11753305	11753543	strongHyper	0.437	3.7e-21	Intron (rna41431/gene22894, intron 1 of 5)	gene22894	Molecular Function: DNA binding (GO:0003677);; Molecular Function: zinc ion binding (GO:0008270);;	--
NC_019477.2	13405290	13405460	strongHypo	-0.325	6.72e-08	Intron (rna41446/gene22907, intron 12 of 21)	gene22907	Molecular Function: microtubule motor activity (GO:0003777);; Molecular Function: ATP binding (GO:0005524);; Cellular Component: kinesin complex (GO:0005871);; Cellular Component: microtubule (GO:0005874);; Biological Process: microtubule-based movement (GO:0007018);; Molecular Function: microtubule binding (GO:0008017);;	--
NC_019458.2	214326550	214326843	strongHypo	-0.334	4.87e-05	Intron (rna4322/gene2296, intron 27 of 32)	gene2297	Cellular Component: cytoplasm (GO:0005737);; Cellular Component: plasma membrane (GO:0005886);; Cellular Component: brush border (GO:0005903);; Biological Process: glucose transport (GO:0015758);; Cellular Component: integral component of membrane (GO:0016021);; Molecular Function: dehydroascorbic acid transporter activity (GO:0033300);; Molecular Function: D-glucose transmembrane transporter act…	Prolactin signaling pathway(ko04917);Maturity onset diabetes of the young(ko04950);Carbohydrate digestion and absorption(ko04973);Type II diabetes mellitus(ko04930);Insulin secretion(ko04911);Central carbon metabolism in cancer(ko05230)
NC_019458.2	214566815	214566895	strongHypo	-0.496	1.01e-13	Distal Intergenic	gene2299	Molecular Function: structural constituent of ribosome (GO:0003735);; Cellular Component: ribosome (GO:0005840);; Biological Process: translation (GO:0006412);;	Ribosome(ko03010)
NC_019477.2	19470450	19470472	strongHyper	0.582	2.84e-12	Intron (rna41664/gene23012, intron 3 of 3)	gene23012	Molecular Function: nucleotide binding (GO:0000166);; Biological Process: calcium-mediated signaling (GO:0019722);;	Thyroid hormone signaling pathway(ko04919)
NC_019477.2	19926274	19926308	strongHyper	0.415	1.38e-10	Intron (rna41674/gene23017, intron 10 of 10)	gene23017	Molecular Function: 1-alkyl-2-acetylglycerophosphocholine esterase activity (GO:0003847);; Molecular Function: phospholipid binding (GO:0005543);; Biological Process: lipid catabolic process (GO:0016042);; Cellular Component: low-density lipoprotein particle (GO:0034362);; Biological Process: low-density lipoprotein particle remodeling (GO:0034374);; Biological Process: lipid oxidation (GO:003444…	Ether lipid metabolism(ko00565)
NC_019477.2	20873255	20873368	strongHyper	0.301	2.52e-07	Intron (rna41702/gene23029, intron 1 of 3)	gene23028	Molecular Function: G-protein coupled receptor activity (GO:0004930);; Biological Process: G-protein coupled receptor signaling pathway (GO:0007186);; Biological Process: visual perception (GO:0007601);; Molecular Function: photoreceptor activity (GO:0009881);; Cellular Component: integral component of membrane (GO:0016021);; Biological Process: protein-chromophore linkage (GO:0018298);;	--
NC_019477.2	21081848	21081898	strongHyper	0.375	2.63e-11	Distal Intergenic	gene23029	Molecular Function: hedgehog receptor activity (GO:0008158);; Cellular Component: integral component of membrane (GO:0016021);;	--
NC_019477.2	21777776	21777783	strongHypo	-0.537	1.17e-12	Distal Intergenic	gene23032	Molecular Function: methylmalonyl-CoA mutase activity (GO:0004494);; Cellular Component: mitochondrial matrix (GO:0005759);; Biological Process: post-embryonic development (GO:0009791);; Molecular Function: cobalamin binding (GO:0031419);; Molecular Function: metal ion binding (GO:0046872);; Biological Process: homocysteine metabolic process (GO:0050667);; Molecular Function: modified amino acid …	Glyoxylate and dicarboxylate metabolism(ko00630);Carbon metabolism(ko01200);Propanoate metabolism(ko00640);Valine, leucine and isoleucine degradation(ko00280)
NC_019477.2	22107438	22107589	strongHyper	0.3	3.41e-05	Distal Intergenic	gene23036	Cellular Component: plasma membrane (GO:0005886);; Biological Process: cellular ion homeostasis (GO:0006873);; Molecular Function: ammonium transmembrane transporter activity (GO:0008519);; Biological Process: carbon dioxide transport (GO:0015670);; Cellular Component: integral component of membrane (GO:0016021);; Molecular Function: ankyrin binding (GO:0030506);; Molecular Function: ammonium tra…	--
NC_019477.2	22135526	22135539	strongHyper	0.471	5.71e-17	Intron (rna41711/gene23037, intron 7 of 9)	gene23037	Cellular Component: extracellular region (GO:0005576);;	--
NC_019477.2	22846140	22846276	strongHypo	-0.412	1.13e-14	Distal Intergenic	gene23045	Molecular Function: RNA polymerase II regulatory region sequence-specific DNA binding (GO:0000977);; Molecular Function: sequence-specific DNA binding RNA polymerase II transcription factor activity (GO:0000981);; Cellular Component: nucleus (GO:0005634);; Cellular Component: transcription factor complex (GO:0005667);; Biological Process: negative regulation of apoptotic process (GO:0043066);; Bi…	--
NC_019477.2	23063033	23063120	strongHypo	-0.308	0.00189	Distal Intergenic	gene23046	Biological Process: negative regulation of transcription from RNA polymerase II promoter (GO:0000122);; Molecular Function: RNA polymerase II core promoter sequence-specific DNA binding (GO:0000979);; Molecular Function: RNA polymerase II core promoter sequence-specific DNA binding transcription factor activity (GO:0000983);; Molecular Function: RNA polymerase II core promoter proximal region seq…	--
NC_019477.2	23912818	23912954	strongHypo	-0.344	2.55e-07	Exon (rna41736/gene23048, exon 55 of 65)	gene23048	Biological Process: kidney development (GO:0001822);; Cellular Component: centrosome (GO:0005813);; Cellular Component: ciliary basal body (GO:0005932);; Biological Process: regulation of centrosome duplication (GO:0010824);; Cellular Component: apical plasma membrane (GO:0016324);; Biological Process: cilium assembly (GO:0042384);; Cellular Component: primary cilium (GO:0072372);; Cellular Compo…	--
NC_019477.2	25158566	25158612	strongHypo	-0.403	3.68e-09	Intron (rna41781/gene23071, intron 7 of 7)	gene23071	Cellular Component: endoplasmic reticulum membrane (GO:0005789);; Molecular Function: fatty acid elongase activity (GO:0009922);; Cellular Component: integral component of membrane (GO:0016021);; Biological Process: fatty acid elongation, monounsaturated fatty acid (GO:0034625);; Biological Process: fatty acid elongation, polyunsaturated fatty acid (GO:0034626);; Biological Process: very long-cha…	Fatty acid elongation(ko00062);Biosynthesis of unsaturated fatty acids(ko01040);Fatty acid metabolism(ko01212)
NC_019477.2	26895168	26895630	strongHyper	0.464	2.88e-20	Intron (rna41957/gene23170, intron 9 of 9)	gene23173	Biological Process: positive regulation of T cell mediated cytotoxicity (GO:0001916);; Biological Process: antigen processing and presentation of peptide antigen via MHC class I (GO:0002474);; Cellular Component: integral component of membrane (GO:0016021);; Molecular Function: peptide antigen binding (GO:0042605);; Cellular Component: MHC class I protein complex (GO:0042612);;	Endocytosis(ko04144);Graft-versus-host disease(ko05332);Autoimmune thyroid disease(ko05320);Cell adhesion molecules (CAMs)(ko04514);Epstein-Barr virus infection(ko05169);Type I diabetes mellitus(ko04940);Viral carcinogenesis(ko05203);Allograft rejection(ko05330);Viral myocarditis(ko05416);Herpes simplex infection(ko05168);Antigen processing and presentation(ko04612);Phagosome(ko04145);HTLV-I infe…
NC_019477.2	27992286	27992337	strongHyper	0.328	9.24e-06	Distal Intergenic	gene23235	--	--
NC_019458.2	215769614	215769723	strongHypo	-0.385	4.02e-07	Intron (rna4382/gene2324, intron 1 of 15)	gene2324	Cellular Component: histone deacetylase complex (GO:0000118);; Biological Process: in utero embryonic development (GO:0001701);; Biological Process: neutrophil homeostasis (GO:0001780);; Molecular Function: DNA binding (GO:0003677);; Molecular Function: sequence-specific DNA binding transcription factor activity (GO:0003700);; Biological Process: inflammatory response (GO:0006954);; Biological Pr…	Pathways in cancer(ko05200);Chronic myeloid leukemia(ko05220);MAPK signaling pathway(ko04010)
NC_019477.2	28911180	28911260	strongHypo	-0.441	3.08e-11	Distal Intergenic	gene23299	--	--
NC_019458.2	216400612	216401126	strongHyper	0.469	1.16e-17	Intron (rna4403/gene2331, intron 3 of 4)	gene2331	--	--
NC_019458.2	217243370	217243381	strongHyper	0.692	2.39e-19	Intron (rna4405/gene2335, intron 1 of 17)	gene2335	Cellular Component: nucleus (GO:0005634);; Cellular Component: Golgi apparatus (GO:0005794);;	--
NC_019458.2	217988227	217988411	strongHypo	-0.301	4.78e-06	Intron (rna4416/gene2342, intron 8 of 20)	gene2342	--	--
NC_019458.2	218811775	218812073	strongHyper	0.372	1.45e-10	Distal Intergenic	gene2345	Molecular Function: acetylcholinesterase activity (GO:0003990);; Molecular Function: carboxylic ester hydrolase activity (GO:0004091);; Cellular Component: extracellular space (GO:0005615);; Cellular Component: nuclear envelope lumen (GO:0005641);; Cellular Component: endoplasmic reticulum lumen (GO:0005788);; Biological Process: synaptic transmission, cholinergic (GO:0007271);; Cellular Componen…	--
NC_019458.2	221767451	221767457	strongHyper	0.501	8.57e-09	Distal Intergenic	gene2353	Molecular Function: pyruvate dehydrogenase (acetyl-transferring) activity (GO:0004739);; Cellular Component: mitochondrial matrix (GO:0005759);; Biological Process: acetyl-CoA biosynthetic process from pyruvate (GO:0006086);; Biological Process: glycolytic process (GO:0006096);; Biological Process: tricarboxylic acid cycle (GO:0006099);; Cellular Component: pyruvate dehydrogenase complex (GO:0045…	HIF-1 signaling pathway(ko04066);Carbon metabolism(ko01200);Pyruvate metabolism(ko00620);Glycolysis / Gluconeogenesis(ko00010);Central carbon metabolism in cancer(ko05230);Citrate cycle (TCA cycle)(ko00020)
NC_019458.2	223261886	223261913	strongHyper	0.355	1.79e-07	Distal Intergenic	gene2356	Cellular Component: collagen trimer (GO:0005581);;	--
NC_019477.2	31019518	31019624	strongHyper	0.461	2.09e-07	Intron (rna42423/gene23578, intron 5 of 9)	gene23578	Molecular Function: calcium ion binding (GO:0005509);; Cellular Component: extracellular region (GO:0005576);; Cellular Component: transport vesicle membrane (GO:0030658);;	--
NC_019477.2	31210672	31210759	strongHypo	-0.347	3.53e-08	Intron (rna42435/gene23580, intron 31 of 39)	gene23582	Cellular Component: cytoplasm (GO:0005737);; Molecular Function: hydrolase activity (GO:0016787);; Molecular Function: CMP-N-acetylneuraminate monooxygenase activity (GO:0030338);; Biological Process: CMP-N-acetylneuraminate metabolic process (GO:0046381);; Molecular Function: metal ion binding (GO:0046872);; Molecular Function: 2 iron, 2 sulfur cluster binding (GO:0051537);;	Amino sugar and nucleotide sugar metabolism(ko00520)
NC_019477.2	32121695	32121706	strongHyper	0.747	4.17e-18	Intron (rna42482/gene23598, intron 2 of 10)	gene23598	Cellular Component: mitochondrion (GO:0005739);; Molecular Function: magnesium ion transmembrane transporter activity (GO:0015095);; Biological Process: magnesium ion transport (GO:0015693);;	--
NC_019477.2	32161153	32161163	strongHyper	0.45	1.97e-07	Distal Intergenic	gene23599	Biological Process: intracellular signal transduction (GO:0035556);; Biological Process: dendrite morphogenesis (GO:0048813);;	--
NC_019477.2	33537481	33537502	strongHyper	0.611	7.11e-11	Distal Intergenic	gene23607	Molecular Function: hormone activity (GO:0005179);; Cellular Component: extracellular region (GO:0005576);;	Prolactin signaling pathway(ko04917);Neuroactive ligand-receptor interaction(ko04080);Cytokine-cytokine receptor interaction(ko04060);Jak-STAT signaling pathway(ko04630);PI3K-Akt signaling pathway(ko04151)
NC_019477.2	34589484	34589579	strongHypo	-0.38	1.05e-05	Distal Intergenic	gene23621	Biological Process: transcription, DNA-templated (GO:0006351);; Cellular Component: intracellular part (GO:0044424);; Molecular Function: organic cyclic compound binding (GO:0097159);; Molecular Function: heterocyclic compound binding (GO:1901363);;	--
NC_019477.2	34650286	34650325	strongHyper	0.563	3.47e-10	Distal Intergenic	gene23622	--	Prolactin signaling pathway(ko04917);Neuroactive ligand-receptor interaction(ko04080);Cytokine-cytokine receptor interaction(ko04060);Jak-STAT signaling pathway(ko04630);PI3K-Akt signaling pathway(ko04151)
NC_019477.2	35027194	35027271	strongHyper	0.554	4.85e-11	Intron (rna42509/gene23623, intron 1 of 4)	gene23623	--	--
NC_019477.2	35357070	35357300	strongHyper	0.482	1.13e-19	Distal Intergenic	gene23625	Molecular Function: core promoter sequence-specific DNA binding (GO:0001046);; Molecular Function: RNA polymerase II core promoter proximal region sequence-specific DNA binding transcription factor activity involved in positive regulation of transcription (GO:0001077);; Molecular Function: RNA polymerase II transcription coactivator activity (GO:0001105);; Biological Process: skeletal system deve…	--
NC_019477.2	35790764	35790804	strongHyper	0.583	4.76e-23	Intron (rna42525/gene23628, intron 6 of 13)	gene23628	Biological Process: RNA modification (GO:0009451);; Molecular Function: transferase activity (GO:0016740);; Molecular Function: 4 iron, 4 sulfur cluster binding (GO:0051539);;	--
NC_019477.2	36968095	36968245	strongHypo	-0.355	2.41e-06	Distal Intergenic	gene23632	Molecular Function: protein binding (GO:0005515);; Biological Process: regulation of transcription from RNA polymerase II promoter (GO:0006357);; Biological Process: cell proliferation (GO:0008283);; Biological Process: neuron differentiation (GO:0030182);; Biological Process: forebrain development (GO:0030900);; Cellular Component: intracellular part (GO:0044424);; Biological Process: fat cell d…	TGF-beta signaling pathway(ko04350)
NC_019477.2	37597516	37597521	strongHyper	0.343	7.46e-08	Distal Intergenic	gene23634	Molecular Function: ubiquitin-protein transferase activity (GO:0004842);; Biological Process: apoptotic process (GO:0006915);; Molecular Function: zinc ion binding (GO:0008270);; Cellular Component: integral component of membrane (GO:0016021);; Cellular Component: mitochondrial membrane (GO:0031966);; Biological Process: protein ubiquitination involved in ubiquitin-dependent protein catabolic pro…	--
NC_019477.2	38539518	38539570	strongHypo	-0.391	2.3e-15	Intron (rna42553/gene23639, intron 37 of 39)	gene23641	Molecular Function: nucleocytoplasmic transporter activity (GO:0005487);; Cellular Component: nucleolus (GO:0005730);; Cellular Component: cytoplasm (GO:0005737);; Molecular Function: zinc ion binding (GO:0008270);; Molecular Function: structural constituent of nuclear pore (GO:0017056);; Cellular Component: nuclear membrane (GO:0031965);; Cellular Component: nuclear periphery (GO:0034399);; Cell…	RNA transport(ko03013)
NC_019477.2	40121791	40121919	strongHyper	0.304	3.33e-05	Distal Intergenic	gene23653	Biological Process: positive regulation of neurotransmitter secretion (GO:0001956);; Cellular Component: nucleus (GO:0005634);; Cellular Component: endoplasmic reticulum membrane (GO:0005789);; Biological Process: blood coagulation (GO:0007596);; Biological Process: anterograde axon cargo transport (GO:0008089);; Cellular Component: endosome membrane (GO:0010008);; Biological Process: positive re…	--
NC_019477.2	40943021	40943136	strongHypo	-0.337	3.48e-05	Distal Intergenic	gene23654	Biological Process: negative regulation of transcription from RNA polymerase II promoter (GO:0000122);; Biological Process: liver development (GO:0001889);; Molecular Function: DNA binding (GO:0003677);; Molecular Function: chromatin binding (GO:0003682);; Biological Process: negative regulation of cell proliferation (GO:0008285);; Biological Process: negative regulation of histone methylation (G…	Signaling pathways regulating pluripotency of stem cells(ko04550)
NC_019477.2	41131249	41131440	strongHyper	0.303	6.1e-06	Distal Intergenic	gene23658	Cellular Component: external side of plasma membrane (GO:0009897);; Biological Process: response to organic cyclic compound (GO:0014070);; Biological Process: negative regulation of interleukin-4 production (GO:0032713);; Biological Process: positive regulation of interleukin-10 production (GO:0032733);; Biological Process: positive regulation of interleukin-2 production (GO:0032743);; Biological…	--
NC_019477.2	42008542	42008594	strongHyper	0.373	3.96e-08	Intron (rna42584/gene23665, intron 1 of 1)	gene23665	Molecular Function: oxidoreductase activity (GO:0016491);; Biological Process: oxidation-reduction process (GO:0055114);;	--
NC_019477.2	42285926	42286188	strongHyper	0.537	1.63e-06	Intron (rna42590/gene23667, intron 13 of 14)	gene23667	--	--
NC_019477.2	42753989	42754087	strongHypo	-0.381	3.51e-09	Distal Intergenic	gene23671	Biological Process: negative regulation of transcription from RNA polymerase II promoter (GO:0000122);; Biological Process: prostaglandin biosynthetic process (GO:0001516);; Biological Process: patterning of blood vessels (GO:0001569);; Biological Process: response to hypoxia (GO:0001666);; Biological Process: in utero embryonic development (GO:0001701);; Biological Process: regulation of systemi…	HIF-1 signaling pathway(ko04066);TNF signaling pathway(ko04668);Melanogenesis(ko04916)
NC_019477.2	43229182	43229478	strongHyper	0.427	4.77e-08	Intron (rna42596/gene23673, intron 13 of 13)	gene23673	Biological Process: negative regulation of transcription from RNA polymerase II promoter (GO:0000122);; Molecular Function: DNA binding (GO:0003677);; Cellular Component: nucleus (GO:0005634);; Molecular Function: metal ion binding (GO:0046872);;	--
NC_019477.2	43419459	43419482	strongHyper	0.656	1.01e-14	Distal Intergenic	gene23675	Cellular Component: integral component of membrane (GO:0016021);;	--
NC_019477.2	43902728	43902876	strongHyper	0.486	2.51e-10	Intron (rna42608/gene23678, intron 1 of 6)	gene23678	--	--
NC_019477.2	44762430	44762568	strongHypo	-0.333	1.27e-05	Distal Intergenic	gene23693	--	--
NC_019477.2	45900875	45900889	strongHypo	-0.5	1.87e-07	Distal Intergenic	gene23695	--	--
NC_019477.2	46041955	46042212	strongHypo	-0.322	0.000287	Distal Intergenic	gene23696	Cellular Component: mitochondrion (GO:0005739);; Cellular Component: integral component of membrane (GO:0016021);; Biological Process: transmembrane transport (GO:0055085);;	--
NC_019477.2	50487902	50487941	strongHyper	0.384	5.91e-07	Distal Intergenic	gene23758	Molecular Function: Ral GTPase binding (GO:0017160);; Molecular Function: protein N-terminus binding (GO:0047485);;	Ras signaling pathway(ko04014)
NC_019478.2	910499	910769	strongHyper	0.561	2.31e-12	Intron (rna42798/gene23773, intron 1 of 12)	gene23773	--	--
NC_019478.2	1503295	1503369	strongHyper	0.335	2.67e-08	Intron (rna42810/gene23778, intron 8 of 28)	gene23777	Molecular Function: translation elongation factor activity (GO:0003746);; Molecular Function: GTPase activity (GO:0003924);; Molecular Function: GTP binding (GO:0005525);; Cellular Component: cytoplasm (GO:0005737);; Biological Process: GTP catabolic process (GO:0006184);; Biological Process: translational elongation (GO:0006414);;	--
NC_019478.2	1907477	1907531	strongHyper	0.387	1.04e-07	Intron (rna42810/gene23778, intron 26 of 28)	gene23778	Molecular Function: calcium ion binding (GO:0005509);; Cellular Component: plasma membrane (GO:0005886);; Biological Process: homophilic cell adhesion via plasma membrane adhesion molecules (GO:0007156);; Cellular Component: integral component of membrane (GO:0016021);;	--
NC_019478.2	3476548	3476584	strongHyper	0.471	6.67e-09	Distal Intergenic	gene23784	--	--
NC_019458.2	225772062	225772095	strongHypo	-0.559	1.69e-13	Distal Intergenic	gene2379	Molecular Function: iron ion binding (GO:0005506);; Cellular Component: nucleus (GO:0005634);; Cellular Component: mitochondrial intermembrane space (GO:0005758);; Cellular Component: cytosol (GO:0005829);; Biological Process: apoptotic DNA fragmentation (GO:0006309);; Molecular Function: heme binding (GO:0020037);; Biological Process: electron transport chain (GO:0022900);; Molecular Function: e…	Pathways in cancer(ko05200);Amyotrophic lateral sclerosis (ALS)(ko05014);Influenza A(ko05164);Legionellosis(ko05134);Toxoplasmosis(ko05145);Alzheimer's disease(ko05010);Hepatitis B(ko05161);Parkinson's disease(ko05012);Huntington's disease(ko05016);Non-alcoholic fatty liver disease (NAFLD)(ko04932);Apoptosis(ko04210);Sulfur metabolism(ko00920);p53 signaling pathway(ko04115);Viral myocarditis(ko05…
NC_019478.2	5694092	5694172	strongHypo	-0.486	9.47e-10	Distal Intergenic	gene23805	Molecular Function: monophenol monooxygenase activity (GO:0004503);; Molecular Function: copper ion binding (GO:0005507);; Biological Process: cell proliferation (GO:0008283);; Cellular Component: integral component of membrane (GO:0016021);; Cellular Component: melanosome membrane (GO:0033162);; Biological Process: melanin biosynthetic process (GO:0042438);; Molecular Function: protein homodimer…	Tyrosine metabolism(ko00350);Melanogenesis(ko04916);Riboflavin metabolism(ko00740)
NC_019478.2	6133467	6133489	strongHyper	0.499	1.01e-06	Intron (rna42846/gene23806, intron 1 of 10)	gene23806	Molecular Function: G-protein coupled receptor activity (GO:0004930);; Cellular Component: cytoplasm (GO:0005737);; Cellular Component: plasma membrane (GO:0005886);; Biological Process: G-protein coupled receptor signaling pathway (GO:0007186);; Biological Process: learning (GO:0007612);; Biological Process: locomotory behavior (GO:0007626);; Cellular Component: integral component of membrane (G…	Gap junction(ko04540);Calcium signaling pathway(ko04020);Huntington's disease(ko05016);Neuroactive ligand-receptor interaction(ko04080);Retrograde endocannabinoid signaling(ko04723);Glutamatergic synapse(ko04724);Long-term potentiation(ko04720)
NC_019478.2	6562411	6562448	strongHypo	-0.368	2.88e-09	Intron (rna42846/gene23806, intron 7 of 10)	gene23808	Biological Process: T cell mediated cytotoxicity (GO:0001913);; Molecular Function: serine-type endopeptidase activity (GO:0004252);; Cellular Component: lysosome (GO:0005764);; Biological Process: proteolysis (GO:0006508);; Molecular Function: cysteine-type peptidase activity (GO:0008234);; Biological Process: zymogen activation (GO:0031638);;	Lysosome(ko04142)
NC_019478.2	7130112	7130124	strongHyper	0.306	0.000795	Distal Intergenic	gene23810	Molecular Function: GTP binding (GO:0005525);; Biological Process: small GTPase mediated signal transduction (GO:0007264);; Biological Process: protein transport (GO:0015031);; Cellular Component: phagocytic vesicle (GO:0045335);; Biological Process: phagosome acidification (GO:0090383);;	--
NC_019478.2	7683236	7683295	strongHyper	0.347	3.52e-05	Intron (rna42856/gene23814, intron 7 of 14)	gene23814	Cellular Component: peroxisome (GO:0005777);; Cellular Component: integral component of membrane (GO:0016021);;	--
NC_019478.2	8250051	8250181	strongHypo	-0.362	1.42e-07	Distal Intergenic	gene23820	Molecular Function: malate dehydrogenase (decarboxylating) (NADP+) activity (GO:0004473);; Cellular Component: mitochondrion (GO:0005739);; Biological Process: pyruvate metabolic process (GO:0006090);; Biological Process: malate metabolic process (GO:0006108);; Molecular Function: malate dehydrogenase (decarboxylating) (NAD+) activity (GO:0016619);; Molecular Function: metal ion binding (GO:00468…	Carbon metabolism(ko01200);Pyruvate metabolism(ko00620)
NC_019478.2	9689361	9689459	strongHyper	0.468	1.43e-06	Intron (rna42904/gene23837, intron 3 of 26)	gene23837	--	Hippo signaling pathway(ko04390)
NC_019478.2	11513806	11513873	strongHyper	0.518	1.05e-09	Intron (rna42904/gene23837, intron 17 of 26)	gene23843	Cellular Component: mitochondrion (GO:0005739);;	--
NC_019478.2	12737578	12737634	strongHypo	-0.377	1.92e-05	Distal Intergenic	gene23852	--	--
NC_019478.2	13444337	13444516	strongHyper	0.391	1.68e-13	Distal Intergenic	gene23859	Cellular Component: Prp19 complex (GO:0000974);; Molecular Function: ATP binding (GO:0005524);; Cellular Component: spliceosomal complex (GO:0005681);; Cellular Component: nucleolus (GO:0005730);; Cellular Component: cytosol (GO:0005829);; Biological Process: mRNA processing (GO:0006397);; Biological Process: response to stress (GO:0006950);; Biological Process: RNA splicing (GO:0008380);; Cellul…	Estrogen signaling pathway(ko04915);Influenza A(ko05164);Legionellosis(ko05134);Toxoplasmosis(ko05145);Endocytosis(ko04144);Measles(ko05162);Protein processing in endoplasmic reticulum(ko04141);MAPK signaling pathway(ko04010);Epstein-Barr virus infection(ko05169);Antigen processing and presentation(ko04612);Spliceosome(ko03040)
NC_019478.2	15686907	15686938	strongHypo	-0.302	2.07e-05	Distal Intergenic	gene23864	Biological Process: gastrulation with mouth forming second (GO:0001702);; Cellular Component: nucleus (GO:0005634);; Cellular Component: cytoplasm (GO:0005737);; Cellular Component: integral component of plasma membrane (GO:0005887);; Biological Process: signal transduction (GO:0007165);; Biological Process: positive regulation of myelination (GO:0031643);; Biological Process: central nervous sys…	--
NC_019478.2	16666468	16666627	strongHyper	0.446	3.81e-07	Intron (rna42954/gene23864, intron 16 of 32)	gene23865	--	Aminoacyl-tRNA biosynthesis(ko00970)
NC_019478.2	18628479	18628488	strongHyper	0.434	3.4e-06	Distal Intergenic	gene23889	Biological Process: glycerol metabolic process (GO:0006071);; Biological Process: lipid metabolic process (GO:0006629);; Molecular Function: glycerophosphodiester phosphodiesterase activity (GO:0008889);;	--
NC_019478.2	19575561	19575737	strongHypo	-0.595	1.73e-14	Intron (rna42993/gene23890, intron 7 of 11)	gene23890	--	--
NC_019478.2	20915264	20915334	strongHyper	0.524	8.17e-09	Distal Intergenic	gene23894	--	--
NC_019478.2	22030913	22031008	strongHypo	-0.4	1.02e-09	Distal Intergenic	gene23900	Molecular Function: chloride channel activity (GO:0005254);; Cellular Component: intracellular (GO:0005622);; Cellular Component: chloride channel complex (GO:0034707);;	--
NC_019478.2	23104108	23104253	strongHyper	0.602	2.75e-12	Intron (rna43006/gene23904, intron 7 of 18)	gene23907	Cellular Component: nucleus (GO:0005634);; Cellular Component: endoplasmic reticulum (GO:0005783);; Biological Process: nucleocytoplasmic transport (GO:0006913);; Cellular Component: perinuclear region of cytoplasm (GO:0048471);;	--
NC_019478.2	24168026	24168098	strongHyper	0.313	0.000335	5' UTR	gene23918	Biological Process: regulation of systemic arterial blood pressure by baroreceptor feedback (GO:0003025);; Molecular Function: ATP binding (GO:0005524);; Cellular Component: interstitial matrix (GO:0005614);; Biological Process: sensory perception of sound (GO:0007605);; Biological Process: sensory perception of smell (GO:0007608);; Biological Process: locomotory behavior (GO:0007626);; Molecular…	--
NC_019478.2	24646907	24647110	strongHyper	0.301	2.84e-10	Distal Intergenic	gene23919	Biological Process: regulation of systemic arterial blood pressure by baroreceptor feedback (GO:0003025);; Molecular Function: ATP binding (GO:0005524);; Cellular Component: interstitial matrix (GO:0005614);; Biological Process: sensory perception of sound (GO:0007605);; Biological Process: sensory perception of smell (GO:0007608);; Biological Process: locomotory behavior (GO:0007626);; Molecular…	--
NC_019458.2	228275901	228276080	strongHyper	0.308	4.39e-05	Distal Intergenic	gene2397	Biological Process: regulation of cyclin-dependent protein serine/threonine kinase activity (GO:0000079);; Cellular Component: nucleus (GO:0005634);; Biological Process: regulation of transcription, DNA-templated (GO:0006355);; Biological Process: RNA processing (GO:0006396);; Molecular Function: protein kinase binding (GO:0019901);;	--
NC_019478.2	28981810	28982270	strongHyper	0.326	1.46e-09	Intron (rna43254/gene24088, intron 13 of 16)	gene24087	Molecular Function: beta-galactoside (CMP) alpha-2,3-sialyltransferase activity (GO:0003836);; Biological Process: protein glycosylation (GO:0006486);; Cellular Component: integral component of Golgi membrane (GO:0030173);;	Glycosphingolipid biosynthesis - lacto and neolacto series(ko00601)
NC_019478.2	29315754	29315773	strongHyper	0.489	4.62e-08	Intron (rna43254/gene24088, intron 16 of 16)	gene24088	Cellular Component: membrane (GO:0016020);;	--
NC_019478.2	30333809	30333975	strongHyper	0.304	0.000248	Distal Intergenic	gene24092	Molecular Function: sequence-specific DNA binding transcription factor activity (GO:0003700);; Cellular Component: nucleus (GO:0005634);; Cellular Component: transcription factor complex (GO:0005667);; Biological Process: apoptotic process (GO:0006917);; Biological Process: positive regulation of endothelial cell migration (GO:0010595);; Biological Process: PML body organization (GO:0030578);; Mo…	Ras signaling pathway(ko04014);Dorso-ventral axis formation(ko04320);HTLV-I infection(ko05166)
NC_019478.2	32030039	32030198	strongHyper	0.362	1.38e-07	Distal Intergenic	gene24104	Molecular Function: structural constituent of ribosome (GO:0003735);; Cellular Component: ribosome (GO:0005840);; Biological Process: translation (GO:0006412);;	Ribosome(ko03010)
NC_019478.2	32502384	32502578	strongHypo	-0.676	8.13e-17	Distal Intergenic	gene24109	Cellular Component: mitochondrial outer membrane (GO:0005741);; Biological Process: multicellular organismal development (GO:0007275);; Biological Process: spermatogenesis (GO:0007283);; Biological Process: cell differentiation (GO:0030154);;	--
NC_019478.2	33243271	33243303	strongHypo	-0.498	6.01e-09	Intron (rna43294/gene24111, intron 1 of 7)	gene24111	Cellular Component: plasma membrane (GO:0005886);; Biological Process: cell adhesion (GO:0007155);; Cellular Component: anchored component of membrane (GO:0031225);;	--
NC_019478.2	33653977	33654007	strongHyper	0.468	2.11e-09	3' UTR	gene24112	Cellular Component: plasma membrane (GO:0005886);; Biological Process: cell adhesion (GO:0007155);; Cellular Component: anchored component of membrane (GO:0031225);;	--
NC_019478.2	35033940	35034081	strongHypo	-0.309	1.56e-05	Distal Intergenic	gene24115	Cellular Component: integral component of membrane (GO:0016021);;	--
NC_019478.2	35295704	35295750	strongHypo	-0.337	7.86e-08	Intron (rna43310/gene24117, intron 21 of 21)	gene24117	Molecular Function: nucleic acid binding (GO:0003676);; Molecular Function: metal ion binding (GO:0046872);;	--
NC_019478.2	35932722	35932929	strongHypo	-0.363	0.000522	Distal Intergenic	gene24126	Biological Process: cell communication (GO:0007154);; Molecular Function: phosphatidylinositol binding (GO:0035091);;	--
NC_019458.2	230485057	230485088	strongHyper	0.894	1.25e-33	Intron (rna4542/gene2417, intron 13 of 22)	gene2417	Biological Process: kidney development (GO:0001822);; Molecular Function: metalloendopeptidase activity (GO:0004222);; Cellular Component: plasma membrane (GO:0005886);; Cellular Component: brush border (GO:0005903);; Biological Process: proteolysis (GO:0006508);; Cellular Component: synaptic vesicle (GO:0008021);; Molecular Function: zinc ion binding (GO:0008270);; Cellular Component: integral c…	Alzheimer's disease(ko05010);Hematopoietic cell lineage(ko04640);Protein digestion and absorption(ko04974);Renin-angiotensin system(ko04614)
NC_019458.2	231844734	231844818	strongHyper	0.436	4.69e-06	Distal Intergenic	gene2422	Molecular Function: Rho guanyl-nucleotide exchange factor activity (GO:0005089);; Molecular Function: phospholipid binding (GO:0005543);; Biological Process: regulation of Rho protein signal transduction (GO:0035023);;	Bacterial invasion of epithelial cells(ko05100)
NC_019458.2	232426817	232426852	strongHyper	0.333	0.000232	Distal Intergenic	gene2426	--	RNA transport(ko03013);Spliceosome(ko03040)
NC_019458.2	232644281	232644401	strongHyper	0.444	1.04e-14	Distal Intergenic	gene2427	Molecular Function: GTPase activity (GO:0003924);; Molecular Function: GTP binding (GO:0005525);; Cellular Component: cytosol (GO:0005829);; Biological Process: GTP catabolic process (GO:0006184);; Molecular Function: protein domain specific binding (GO:0019904);; Biological Process: negative regulation of cell migration (GO:0030336);; Biological Process: positive regulation of protein autophosph…	--
NC_019458.2	232809176	232809196	strongHyper	0.441	1.52e-05	Distal Intergenic	gene2428	Cellular Component: plasma membrane (GO:0005886);; Biological Process: phospholipase C-activating G-protein coupled receptor signaling pathway (GO:0007200);; Cellular Component: integral component of membrane (GO:0016021);; Biological Process: platelet activation (GO:0030168);; Biological Process: positive regulation of ion transport (GO:0043270);; Molecular Function: G-protein coupled purinergic…	Rap1 signaling pathway(ko04015);Neuroactive ligand-receptor interaction(ko04080);Platelet activation(ko04611)
NC_019458.2	233236234	233236269	strongHyper	0.326	1.3e-05	Distal Intergenic	gene2431	--	--
NC_019458.2	234735164	234735302	strongHyper	0.44	1.17e-09	Intron (rna4601/gene2442, intron 28 of 41)	gene2446	Cellular Component: plasma membrane (GO:0005886);; Cellular Component: integral component of membrane (GO:0016021);; Biological Process: G-protein coupled purinergic nucleotide receptor signaling pathway (GO:0035589);; Molecular Function: G-protein coupled purinergic nucleotide receptor activity (GO:0045028);;	Neuroactive ligand-receptor interaction(ko04080)
NC_019478.2	47142866	47142911	strongHypo	-0.526	1.09e-08	Intron (rna43868/gene24505, intron 20 of 27)	gene24505	Cellular Component: photoreceptor outer segment (GO:0001750);; Cellular Component: photoreceptor inner segment (GO:0001917);; Cellular Component: neurofilament (GO:0005883);; Cellular Component: ionotropic glutamate receptor complex (GO:0008328);; Molecular Function: ionotropic glutamate receptor binding (GO:0035255);; Cellular Component: dendritic spine (GO:0043197);; Cellular Component: postsyn…	Glutamatergic synapse(ko04724)
NC_019479.2	459935	460170	strongHypo	-0.311	9.43e-07	Distal Intergenic	gene24593	Molecular Function: inositol tetrakisphosphate 3-kinase activity (GO:0000824);; Biological Process: neural tube formation (GO:0001841);; Cellular Component: nucleus (GO:0005634);; Molecular Function: inositol-1,4,5-trisphosphate 3-kinase activity (GO:0008440);; Biological Process: inositol phosphate biosynthetic process (GO:0032958);;	Inositol phosphate metabolism(ko00562)
NC_019479.2	1149949	1149995	strongHyper	0.51	3.91e-08	Distal Intergenic	gene24597	Biological Process: proteolysis (GO:0006508);; Molecular Function: cysteine-type peptidase activity (GO:0008234);;	--
NC_019479.2	1878472	1878526	strongHyper	0.456	1.55e-07	Distal Intergenic	gene24601	Cellular Component: condensed chromosome kinetochore (GO:0000777);; Cellular Component: nucleus (GO:0005634);; Biological Process: mitotic nuclear division (GO:0007067);; Biological Process: cell division (GO:0051301);;	--
NC_019479.2	3694398	3694697	strongHypo	-0.433	8.58e-09	Intron (rna43985/gene24603, intron 1 of 34)	gene24603	Cellular Component: photoreceptor outer segment (GO:0001750);; Biological Process: startle response (GO:0001964);; Biological Process: morphogenesis of an epithelium (GO:0002009);; Molecular Function: calcium ion binding (GO:0005509);; Cellular Component: cytoplasm (GO:0005737);; Cellular Component: plasma membrane (GO:0005886);; Biological Process: actin filament organization (GO:0007015);; Biol…	--
NC_019479.2	4353534	4353567	strongHypo	-0.489	1.52e-08	Intron (rna43985/gene24603, intron 4 of 34)	gene24606	--	--
NC_019479.2	5757733	5757746	strongHyper	0.712	8.94e-17	Distal Intergenic	gene24607	Cellular Component: central element (GO:0000801);; Molecular Function: catalytic activity (GO:0003824);; Biological Process: synaptonemal complex assembly (GO:0007130);; Molecular Function: pyridoxal phosphate binding (GO:0030170);; Biological Process: cell division (GO:0051301);;	--
NC_019479.2	6408412	6408591	strongHypo	-0.781	7.1e-12	Distal Intergenic	gene24610	Biological Process: negative regulation of transcription from RNA polymerase II promoter (GO:0000122);; Biological Process: cell morphogenesis involved in differentiation (GO:0000904);; Biological Process: hair follicle development (GO:0001942);; Biological Process: regulation of receptor internalization (GO:0002090);; Cellular Component: extracellular space (GO:0005615);; Cellular Component: pla…	Wnt signaling pathway(ko04310)
NC_019479.2	6819354	6819361	strongHyper	0.449	1.12e-06	Intron (rna43995/gene24611, intron 9 of 11)	gene24611	Biological Process: neuron migration (GO:0001764);; Molecular Function: cGMP-dependent protein kinase activity (GO:0004692);; Molecular Function: calcium channel regulator activity (GO:0005246);; Molecular Function: ATP binding (GO:0005524);; Cellular Component: Golgi apparatus (GO:0005794);; Cellular Component: cytosol (GO:0005829);; Cellular Component: plasma membrane (GO:0005886);; Biological …	cGMP-PKG signaling pathway(ko04022);Gap junction(ko04540);Olfactory transduction(ko04740);Long-term depression(ko04730);Circadian entrainment(ko04713);Salivary secretion(ko04970);Platelet activation(ko04611)
NC_019479.2	8211807	8212131	strongHypo	-0.304	0.00199	Distal Intergenic	gene24615	Molecular Function: nucleotide binding (GO:0000166);; Molecular Function: single-stranded RNA binding (GO:0003727);; Cellular Component: cytoplasm (GO:0005737);; Cellular Component: apolipoprotein B mRNA editing enzyme complex (GO:0030895);; Biological Process: protein stabilization (GO:0050821);;	--
NC_019479.2	8400543	8400583	strongHyper	0.555	3.95e-07	Intron (rna44005/gene24616, intron 14 of 21)	gene24616	Cellular Component: mitochondrion (GO:0005739);; Cellular Component: membrane (GO:0016020);; Molecular Function: ceramidase activity (GO:0017040);;	Sphingolipid signaling pathway(ko04071);Sphingolipid metabolism(ko00600)
NC_019458.2	236532628	236532892	strongHyper	0.429	5.56e-06	Distal Intergenic	gene2462	Cellular Component: integral component of membrane (GO:0016021);;	--
NC_019479.2	9417789	9417990	strongHyper	0.391	8e-09	Distal Intergenic	gene24625	Molecular Function: magnesium ion binding (GO:0000287);; Biological Process: angiogenesis (GO:0001525);; Biological Process: regulation of B cell apoptotic process (GO:0002902);; Molecular Function: phosphatidylinositol-3-phosphatase activity (GO:0004438);; Molecular Function: protein serine/threonine phosphatase activity (GO:0004722);; Molecular Function: protein tyrosine phosphatase activity (G…	Pathways in cancer(ko05200);Melanoma(ko05218);Phosphatidylinositol signaling system(ko04070);Focal adhesion(ko04510);Sphingolipid signaling pathway(ko04071);MicroRNAs in cancer(ko05206);Hepatitis B(ko05161);Inositol phosphate metabolism(ko00562);p53 signaling pathway(ko04115);Tight junction(ko04530);Endometrial cancer(ko05213);Small cell lung cancer(ko05222);Glioma(ko05214);Prostate cancer(ko0521…
NC_019479.2	9709244	9709255	strongHypo	-0.53	7.34e-12	Intron (rna44027/gene24626, intron 2 of 6)	gene24626	--	--
[truncated: 830 more rows]
