# Supplementary material for: Integrative Genome-Wide DNA Methylome and Transcriptome Analysis of Ovaries from Hu Sheep with High and Low Prolific
Source: Front Cell Dev Biol. 2022 Feb 3;10:820558. doi: 10.3389/fcell.2022.820558 (PMC8850840; doi:10.3389/fcell.2022.820558)
Supplement: Supplementary file 2 [file DataSheet1.ZIP › Revised Supplemental Table S1-S17/Table S9.xls]

## Sheet: Sheet1
Table S9 Methylated CG of differentially methylated genes associated with female reproduction in LPBB vs. HPBB group.
Gene_name	Seqnames	Start	End	Meth_direction	MethDif	P	Annotation	GO_annotation	KEGG_pathway_annotation
NHLH2	NC_019458.2	92213507	92213648	strongHyper	0.388	4.55e-11	Distal Intergenic	Molecular Function: RNA polymerase II activating transcription factor binding (GO:0001102);; Biological Process: mating behavior (GO:0007617);; Biological Process: ovulation cycle (GO:0042698);; Molecular Function: protein dimerization activity (GO:0046983);;	--
SOD1	NC_019458.2	122068992	122069041	strongHyper	0.442	1.3e-09	Intron (rna3090/gene1697, intron 2 of 2)	Biological Process: activation of MAPK activity (GO:0000187);; Biological Process: protein polyubiquitination (GO:0000209);; Biological Process: ovarian follicle development (GO:0001541);; Biological Process: positive regulation of cytokine production (GO:0001819);; Biological Process: retina homeostasis (GO:0001895);; Biological Process: myeloid cell homeostasis (GO:0002262);; Molecular Function…	Peroxisome (ko04146);; Amyotrophic lateral sclerosis (ALS) (ko05014);; Huntington's disease (ko05016);; Prion diseases (ko05020)
NRIP1	NC_019458.2	139973747	139973770	strongHyper	0.506	8.4e-12	Distal Intergenic	Cellular Component: histone deacetylase complex (GO:0000118);; Biological Process: negative regulation of transcription from RNA polymerase II promoter (GO:0000122);; Biological Process: ovarian follicle rupture (GO:0001543);; Molecular Function: transcription corepressor activity (GO:0003714);; Biological Process: lipid storage (GO:0019915);; Molecular Function: estrogen receptor binding (GO:003…	--
NRIP1	NC_019458.2	140158326	140158356	strongHypo	-0.385	2.22e-12	Distal Intergenic	Cellular Component: histone deacetylase complex (GO:0000118);; Biological Process: negative regulation of transcription from RNA polymerase II promoter (GO:0000122);; Biological Process: ovarian follicle rupture (GO:0001543);; Molecular Function: transcription corepressor activity (GO:0003714);; Biological Process: lipid storage (GO:0019915);; Molecular Function: estrogen receptor binding (GO:003…	--
NRIP1	NC_019458.2	140202838	140203025	strongHypo	-0.311	5.54e-07	Distal Intergenic	Cellular Component: histone deacetylase complex (GO:0000118);; Biological Process: negative regulation of transcription from RNA polymerase II promoter (GO:0000122);; Biological Process: ovarian follicle rupture (GO:0001543);; Molecular Function: transcription corepressor activity (GO:0003714);; Biological Process: lipid storage (GO:0019915);; Molecular Function: estrogen receptor binding (GO:003…	--
NRIP1	NC_019458.2	140293410	140293498	strongHyper	0.417	6.38e-06	Distal Intergenic	Cellular Component: histone deacetylase complex (GO:0000118);; Biological Process: negative regulation of transcription from RNA polymerase II promoter (GO:0000122);; Biological Process: ovarian follicle rupture (GO:0001543);; Molecular Function: transcription corepressor activity (GO:0003714);; Biological Process: lipid storage (GO:0019915);; Molecular Function: estrogen receptor binding (GO:003…	--
NRIP1	NC_019458.2	140353498	140353617	strongHyper	0.438	3.61e-09	Intron (rna3203/gene1771, intron 2 of 3)	Cellular Component: histone deacetylase complex (GO:0000118);; Biological Process: negative regulation of transcription from RNA polymerase II promoter (GO:0000122);; Biological Process: ovarian follicle rupture (GO:0001543);; Molecular Function: transcription corepressor activity (GO:0003714);; Biological Process: lipid storage (GO:0019915);; Molecular Function: estrogen receptor binding (GO:003…	--
TP63	NC_019458.2	195486746	195486795	strongHypo	-0.484	2.23e-14	Distal Intergenic	Biological Process: negative regulation of transcription from RNA polymerase II promoter (GO:0000122);; Cellular Component: nuclear chromatin (GO:0000790);; Molecular Function: RNA polymerase II core promoter proximal region sequence-specific DNA binding transcription factor activity involved in positive regulation of transcription (GO:0001077);; Biological Process: skeletal system development (G…	MicroRNAs in cancer (ko05206)
TP63	NC_019458.2	195925088	195925233	strongHyper	0.393	3.34e-05	Distal Intergenic	Biological Process: negative regulation of transcription from RNA polymerase II promoter (GO:0000122);; Cellular Component: nuclear chromatin (GO:0000790);; Molecular Function: RNA polymerase II core promoter proximal region sequence-specific DNA binding transcription factor activity involved in positive regulation of transcription (GO:0001077);; Biological Process: skeletal system development (G…	MicroRNAs in cancer (ko05206)
SCHIP1	NC_019458.2	225517645	225518028	strongHyper	0.338	2.96e-11	Intron (rna4477/gene2378, intron 7 of 7)	Biological Process: luteinization (GO:0001553);; Biological Process: kidney development (GO:0001822);; Cellular Component: cytoplasm (GO:0005737);; Biological Process: nitrogen compound metabolic process (GO:0006807);; Biological Process: estrogen metabolic process (GO:0008210);; Biological Process: post-embryonic development (GO:0009791);; Biological Process: fibroblast migration (GO:0010761);; …	--
IQCJ	NC_019458.2	226421344	226421414	strongHyper	0.418	3.9e-09	Distal Intergenic	Biological Process: luteinization (GO:0001553);; Biological Process: kidney development (GO:0001822);; Cellular Component: cytoplasm (GO:0005737);; Biological Process: nitrogen compound metabolic process (GO:0006807);; Biological Process: estrogen metabolic process (GO:0008210);; Biological Process: post-embryonic development (GO:0009791);; Biological Process: fibroblast migration (GO:0010761);; …	--
IQCJ	NC_019458.2	226493762	226493784	strongHyper	0.307	4.67e-07	Distal Intergenic	Biological Process: luteinization (GO:0001553);; Biological Process: kidney development (GO:0001822);; Cellular Component: cytoplasm (GO:0005737);; Biological Process: nitrogen compound metabolic process (GO:0006807);; Biological Process: estrogen metabolic process (GO:0008210);; Biological Process: post-embryonic development (GO:0009791);; Biological Process: fibroblast migration (GO:0010761);; …	--
TIPARP	NC_019458.2	228890496	228890767	strongHypo	-0.357	0.00024	Intron (rna4516/gene2402, intron 4 of 5)	Biological Process: vasculogenesis (GO:0001570);; Biological Process: kidney development (GO:0001822);; Molecular Function: NAD+ ADP-ribosyltransferase activity (GO:0003950);; Biological Process: protein ADP-ribosylation (GO:0006471);; Biological Process: nitrogen compound metabolic process (GO:0006807);; Biological Process: androgen metabolic process (GO:0008209);; Biological Process: estrogen m…	--
RUNX1	NC_019458.2	264966287	264966477	strongHypo	-0.464	1.03e-06	Intron (rna5130/gene2736, intron 14 of 15)	Molecular Function: regulatory region DNA binding (GO:0000975);; Biological Process: skeletal system development (GO:0001501);; Biological Process: in utero embryonic development (GO:0001701);; Biological Process: liver development (GO:0001889);; Biological Process: myeloid progenitor cell differentiation (GO:0002318);; Molecular Function: sequence-specific DNA binding transcription factor activi…	Pathways in cancer (ko05200);; Transcriptional misregulation in cancer (ko05202);; Chronic myeloid leukemia (ko05220);; Acute myeloid leukemia (ko05221)
RUNX1	NC_019458.2	265089221	265089522	strongHyper	0.318	1.39e-09	Intron (rna5130/gene2736, intron 14 of 15)	Molecular Function: regulatory region DNA binding (GO:0000975);; Biological Process: skeletal system development (GO:0001501);; Biological Process: in utero embryonic development (GO:0001701);; Biological Process: liver development (GO:0001889);; Biological Process: myeloid progenitor cell differentiation (GO:0002318);; Molecular Function: sequence-specific DNA binding transcription factor activi…	Pathways in cancer (ko05200);; Transcriptional misregulation in cancer (ko05202);; Chronic myeloid leukemia (ko05220);; Acute myeloid leukemia (ko05221)
RUNX1	NC_019458.2	265184558	265184691	strongHyper	0.355	4.43e-07	Distal Intergenic	Molecular Function: regulatory region DNA binding (GO:0000975);; Biological Process: skeletal system development (GO:0001501);; Biological Process: in utero embryonic development (GO:0001701);; Biological Process: liver development (GO:0001889);; Biological Process: myeloid progenitor cell differentiation (GO:0002318);; Molecular Function: sequence-specific DNA binding transcription factor activi…	Pathways in cancer (ko05200);; Transcriptional misregulation in cancer (ko05202);; Chronic myeloid leukemia (ko05220);; Acute myeloid leukemia (ko05221)
RUNX1	NC_019458.2	265237840	265237887	strongHyper	0.524	8.9e-06	Distal Intergenic	Molecular Function: regulatory region DNA binding (GO:0000975);; Biological Process: skeletal system development (GO:0001501);; Biological Process: in utero embryonic development (GO:0001701);; Biological Process: liver development (GO:0001889);; Biological Process: myeloid progenitor cell differentiation (GO:0002318);; Molecular Function: sequence-specific DNA binding transcription factor activi…	Pathways in cancer (ko05200);; Transcriptional misregulation in cancer (ko05202);; Chronic myeloid leukemia (ko05220);; Acute myeloid leukemia (ko05221)
RUNX1	NC_019458.2	265273560	265273805	strongHyper	0.382	1.33e-10	Distal Intergenic	Molecular Function: regulatory region DNA binding (GO:0000975);; Biological Process: skeletal system development (GO:0001501);; Biological Process: in utero embryonic development (GO:0001701);; Biological Process: liver development (GO:0001889);; Biological Process: myeloid progenitor cell differentiation (GO:0002318);; Molecular Function: sequence-specific DNA binding transcription factor activi…	Pathways in cancer (ko05200);; Transcriptional misregulation in cancer (ko05202);; Chronic myeloid leukemia (ko05220);; Acute myeloid leukemia (ko05221)
RUNX1	NC_019458.2	265276174	265276286	strongHyper	0.389	4e-06	Distal Intergenic	Molecular Function: regulatory region DNA binding (GO:0000975);; Biological Process: skeletal system development (GO:0001501);; Biological Process: in utero embryonic development (GO:0001701);; Biological Process: liver development (GO:0001889);; Biological Process: myeloid progenitor cell differentiation (GO:0002318);; Molecular Function: sequence-specific DNA binding transcription factor activi…	Pathways in cancer (ko05200);; Transcriptional misregulation in cancer (ko05202);; Chronic myeloid leukemia (ko05220);; Acute myeloid leukemia (ko05221)
RUNX1	NC_019458.2	265311720	265311982	strongHyper	0.377	8.45e-07	Distal Intergenic	Molecular Function: regulatory region DNA binding (GO:0000975);; Biological Process: skeletal system development (GO:0001501);; Biological Process: in utero embryonic development (GO:0001701);; Biological Process: liver development (GO:0001889);; Biological Process: myeloid progenitor cell differentiation (GO:0002318);; Molecular Function: sequence-specific DNA binding transcription factor activi…	Pathways in cancer (ko05200);; Transcriptional misregulation in cancer (ko05202);; Chronic myeloid leukemia (ko05220);; Acute myeloid leukemia (ko05221)
RUNX1	NC_019458.2	265544547	265544622	strongHyper	0.574	9.02e-13	Distal Intergenic	Molecular Function: regulatory region DNA binding (GO:0000975);; Biological Process: skeletal system development (GO:0001501);; Biological Process: in utero embryonic development (GO:0001701);; Biological Process: liver development (GO:0001889);; Biological Process: myeloid progenitor cell differentiation (GO:0002318);; Molecular Function: sequence-specific DNA binding transcription factor activi…	Pathways in cancer (ko05200);; Transcriptional misregulation in cancer (ko05202);; Chronic myeloid leukemia (ko05220);; Acute myeloid leukemia (ko05221)
GNRH1	NC_019459.2	40081869	40081884	strongHypo	-0.41	6.33e-08	Intron (rna6028/gene3198, intron 11 of 50)	Molecular Function: gonadotropin hormone-releasing hormone activity (GO:0005183);; Cellular Component: extracellular region (GO:0005576);; Biological Process: regulation of gene expression (GO:0010468);; Biological Process: response to ethanol (GO:0045471);; Biological Process: response to steroid hormone (GO:0048545);; Biological Process: regulation of ovarian follicle development (GO:2000354);;	GnRH signaling pathway (ko04912)
GNRH1	NC_019459.2	40115432	40115440	strongHyper	0.428	2.11e-06	Intron (rna6028/gene3198, intron 24 of 50)	Molecular Function: gonadotropin hormone-releasing hormone activity (GO:0005183);; Cellular Component: extracellular region (GO:0005576);; Biological Process: regulation of gene expression (GO:0010468);; Biological Process: response to ethanol (GO:0045471);; Biological Process: response to steroid hormone (GO:0048545);; Biological Process: regulation of ovarian follicle development (GO:2000354);;	GnRH signaling pathway (ko04912)
TGFBR1	NC_019459.2	48443208	48443253	strongHyper	0.431	3.9e-06	Intron (rna6165/gene3277, intron 3 of 8)	Biological Process: activation of MAPKK activity (GO:0000186);; Biological Process: angiogenesis (GO:0001525);; Biological Process: kidney development (GO:0001822);; Biological Process: blastocyst development (GO:0001824);; Biological Process: epithelial to mesenchymal transition (GO:0001837);; Biological Process: negative regulation of endothelial cell proliferation (GO:0001937);; Biological Pro…	MAPK signaling pathway (ko04010);; Cytokine-cytokine receptor interaction (ko04060);; FoxO signaling pathway (ko04068);; Endocytosis (ko04144);; TGF-beta signaling pathway (ko04350);; Osteoclast differentiation (ko04380);; Hippo signaling pathway (ko04390);; Adherens junction (ko04520);; Chagas disease (American trypanosomiasis) (ko05142);; Hepatitis B (ko05161);; HTLV-I infection (ko05166);; Pat…
COL3A1	NC_019459.2	119301327	119301465	strongHypo	-0.427	1.81e-12	Distal Intergenic	Biological Process: blood vessel development (GO:0001568);; Molecular Function: extracellular matrix structural constituent (GO:0005201);; Cellular Component: collagen type III trimer (GO:0005586);; Biological Process: cell-matrix adhesion (GO:0007160);; Biological Process: transforming growth factor beta receptor signaling pathway (GO:0007179);; Biological Process: integrin-mediated signaling pa…	PI3K-Akt signaling pathway (ko04151);; Focal adhesion (ko04510);; ECM-receptor interaction (ko04512);; Platelet activation (ko04611);; Protein digestion and absorption (ko04974);; Amoebiasis (ko05146)
COL3A1	NC_019459.2	119451469	119451591	strongHypo	-0.48	2.91e-12	Distal Intergenic	Biological Process: blood vessel development (GO:0001568);; Molecular Function: extracellular matrix structural constituent (GO:0005201);; Cellular Component: collagen type III trimer (GO:0005586);; Biological Process: cell-matrix adhesion (GO:0007160);; Biological Process: transforming growth factor beta receptor signaling pathway (GO:0007179);; Biological Process: integrin-mediated signaling pa…	PI3K-Akt signaling pathway (ko04151);; Focal adhesion (ko04510);; ECM-receptor interaction (ko04512);; Platelet activation (ko04611);; Protein digestion and absorption (ko04974);; Amoebiasis (ko05146)
COL3A1	NC_019459.2	119486177	119486182	strongHypo	-0.841	2.18e-20	Distal Intergenic	Biological Process: blood vessel development (GO:0001568);; Molecular Function: extracellular matrix structural constituent (GO:0005201);; Cellular Component: collagen type III trimer (GO:0005586);; Biological Process: cell-matrix adhesion (GO:0007160);; Biological Process: transforming growth factor beta receptor signaling pathway (GO:0007179);; Biological Process: integrin-mediated signaling pa…	PI3K-Akt signaling pathway (ko04151);; Focal adhesion (ko04510);; ECM-receptor interaction (ko04512);; Platelet activation (ko04611);; Protein digestion and absorption (ko04974);; Amoebiasis (ko05146)
COL3A1	NC_019459.2	119487212	119487298	strongHypo	-0.663	2e-11	Distal Intergenic	Biological Process: blood vessel development (GO:0001568);; Molecular Function: extracellular matrix structural constituent (GO:0005201);; Cellular Component: collagen type III trimer (GO:0005586);; Biological Process: cell-matrix adhesion (GO:0007160);; Biological Process: transforming growth factor beta receptor signaling pathway (GO:0007179);; Biological Process: integrin-mediated signaling pa…	PI3K-Akt signaling pathway (ko04151);; Focal adhesion (ko04510);; ECM-receptor interaction (ko04512);; Platelet activation (ko04611);; Protein digestion and absorption (ko04974);; Amoebiasis (ko05146)
COL3A1	NC_019459.2	119503740	119503842	strongHypo	-0.375	3.77e-21	Distal Intergenic	Biological Process: blood vessel development (GO:0001568);; Molecular Function: extracellular matrix structural constituent (GO:0005201);; Cellular Component: collagen type III trimer (GO:0005586);; Biological Process: cell-matrix adhesion (GO:0007160);; Biological Process: transforming growth factor beta receptor signaling pathway (GO:0007179);; Biological Process: integrin-mediated signaling pa…	PI3K-Akt signaling pathway (ko04151);; Focal adhesion (ko04510);; ECM-receptor interaction (ko04512);; Platelet activation (ko04611);; Protein digestion and absorption (ko04974);; Amoebiasis (ko05146)
COL3A1	NC_019459.2	119539763	119539880	strongHypo	-0.333	7.62e-07	Distal Intergenic	Biological Process: blood vessel development (GO:0001568);; Molecular Function: extracellular matrix structural constituent (GO:0005201);; Cellular Component: collagen type III trimer (GO:0005586);; Biological Process: cell-matrix adhesion (GO:0007160);; Biological Process: transforming growth factor beta receptor signaling pathway (GO:0007179);; Biological Process: integrin-mediated signaling pa…	PI3K-Akt signaling pathway (ko04151);; Focal adhesion (ko04510);; ECM-receptor interaction (ko04512);; Platelet activation (ko04611);; Protein digestion and absorption (ko04974);; Amoebiasis (ko05146)
ACVR1	NC_019459.2	150870962	150870980	strongHypo	-0.512	2.57e-11	Distal Intergenic	Biological Process: G1/S transition of mitotic cell cycle (GO:0000082);; Biological Process: patterning of blood vessels (GO:0001569);; Biological Process: urogenital system development (GO:0001655);; Biological Process: in utero embryonic development (GO:0001701);; Biological Process: gastrulation with mouth forming second (GO:0001702);; Biological Process: mesoderm formation (GO:0001707);; Biol…	Cytokine-cytokine receptor interaction (ko04060);; TGF-beta signaling pathway (ko04350);; Signaling pathways regulating pluripotency of stem cells (ko04550)
INHBB	NC_019459.2	184823302	184823512	strongHyper	0.383	1.1e-05	Distal Intergenic	Molecular Function: hormone activity (GO:0005179);; Cellular Component: extracellular region (GO:0005576);; Molecular Function: growth factor activity (GO:0008083);; Biological Process: cellular response to starvation (GO:0009267);; Biological Process: cellular response to insulin stimulus (GO:0032869);; Biological Process: activin receptor signaling pathway (GO:0032924);; Biological Process: gro…	TGF-beta signaling pathway (ko04350);; Signaling pathways regulating pluripotency of stem cells (ko04550)
BMPR2	NC_019459.2	203613343	203613507	strongHypo	-0.439	1.01e-10	Intron (rna8368/gene4356, intron 1 of 12)	Biological Process: mesoderm formation (GO:0001707);; Biological Process: positive regulation of endothelial cell proliferation (GO:0001938);; Biological Process: lymphangiogenesis (GO:0001946);; Biological Process: blood vessel remodeling (GO:0001974);; Biological Process: negative regulation of systemic arterial blood pressure (GO:0003085);; Molecular Function: transforming growth factor beta-a…	Cytokine-cytokine receptor interaction (ko04060);; TGF-beta signaling pathway (ko04350);; Hippo signaling pathway (ko04390);; Signaling pathways regulating pluripotency of stem cells (ko04550);; MicroRNAs in cancer (ko05206)
VWC2L	NC_019459.2	215424688	215424975	strongHyper	0.333	1.49e-10	Intron (rna8640/gene4439, intron 3 of 3)	Cellular Component: extracellular space (GO:0005615);; Biological Process: negative regulation of BMP signaling pathway (GO:0030514);; Cellular Component: alpha-amino-3-hydroxy-5-methyl-4-isoxazolepropionic acid selective glutamate receptor complex (GO:0032281);; Biological Process: positive regulation of neuron differentiation (GO:0045666);;	--
VWC2L	NC_019459.2	215458333	215458820	strongHyper	0.401	1.03e-08	Intron (rna8640/gene4439, intron 3 of 3)	Cellular Component: extracellular space (GO:0005615);; Biological Process: negative regulation of BMP signaling pathway (GO:0030514);; Cellular Component: alpha-amino-3-hydroxy-5-methyl-4-isoxazolepropionic acid selective glutamate receptor complex (GO:0032281);; Biological Process: positive regulation of neuron differentiation (GO:0045666);;	--
VWC2L	NC_019459.2	215493863	215494897	strongHyper	0.41	9.3e-22	Intron (rna8640/gene4439, intron 3 of 3)	Cellular Component: extracellular space (GO:0005615);; Biological Process: negative regulation of BMP signaling pathway (GO:0030514);; Cellular Component: alpha-amino-3-hydroxy-5-methyl-4-isoxazolepropionic acid selective glutamate receptor complex (GO:0032281);; Biological Process: positive regulation of neuron differentiation (GO:0045666);;	--
VWC2L	NC_019459.2	215495365	215495405	strongHyper	0.641	5.33e-10	Intron (rna8640/gene4439, intron 3 of 3)	Cellular Component: extracellular space (GO:0005615);; Biological Process: negative regulation of BMP signaling pathway (GO:0030514);; Cellular Component: alpha-amino-3-hydroxy-5-methyl-4-isoxazolepropionic acid selective glutamate receptor complex (GO:0032281);; Biological Process: positive regulation of neuron differentiation (GO:0045666);;	--
FSHR	NC_019460.2	74350430	74350521	strongHyper	0.392	1.91e-05	Distal Intergenic	Biological Process: primary ovarian follicle growth (GO:0001545);; Biological Process: regulation of protein phosphorylation (GO:0001932);; Biological Process: regulation of systemic arterial blood pressure (GO:0003073);; Molecular Function: follicle-stimulating hormone receptor activity (GO:0004963);; Cellular Component: plasma membrane (GO:0005886);; Biological Process: adenylate cyclase-inhibi…	cAMP signaling pathway (ko04024);; Neuroactive ligand-receptor interaction (ko04080);; Ovarian steroidogenesis (ko04913)
FSHR	NC_019460.2	74407841	74407973	strongHypo	-0.506	5.06e-08	Distal Intergenic	Biological Process: primary ovarian follicle growth (GO:0001545);; Biological Process: regulation of protein phosphorylation (GO:0001932);; Biological Process: regulation of systemic arterial blood pressure (GO:0003073);; Molecular Function: follicle-stimulating hormone receptor activity (GO:0004963);; Cellular Component: plasma membrane (GO:0005886);; Biological Process: adenylate cyclase-inhibi…	cAMP signaling pathway (ko04024);; Neuroactive ligand-receptor interaction (ko04080);; Ovarian steroidogenesis (ko04913)
FSHR	NC_019460.2	74981076	74981106	strongHyper	0.457	4.16e-10	Distal Intergenic	Biological Process: primary ovarian follicle growth (GO:0001545);; Biological Process: regulation of protein phosphorylation (GO:0001932);; Biological Process: regulation of systemic arterial blood pressure (GO:0003073);; Molecular Function: follicle-stimulating hormone receptor activity (GO:0004963);; Cellular Component: plasma membrane (GO:0005886);; Biological Process: adenylate cyclase-inhibi…	cAMP signaling pathway (ko04024);; Neuroactive ligand-receptor interaction (ko04080);; Ovarian steroidogenesis (ko04913)
FSHR	NC_019460.2	75147039	75147094	strongHyper	0.581	1.37e-10	Intron (rna11011/gene5782, intron 1 of 9)	Biological Process: primary ovarian follicle growth (GO:0001545);; Biological Process: regulation of protein phosphorylation (GO:0001932);; Biological Process: regulation of systemic arterial blood pressure (GO:0003073);; Molecular Function: follicle-stimulating hormone receptor activity (GO:0004963);; Cellular Component: plasma membrane (GO:0005886);; Biological Process: adenylate cyclase-inhibi…	cAMP signaling pathway (ko04024);; Neuroactive ligand-receptor interaction (ko04080);; Ovarian steroidogenesis (ko04913)
FSHR	NC_019460.2	75154606	75154644	strongHyper	0.411	9.38e-06	Intron (rna11011/gene5782, intron 1 of 9)	Biological Process: primary ovarian follicle growth (GO:0001545);; Biological Process: regulation of protein phosphorylation (GO:0001932);; Biological Process: regulation of systemic arterial blood pressure (GO:0003073);; Molecular Function: follicle-stimulating hormone receptor activity (GO:0004963);; Cellular Component: plasma membrane (GO:0005886);; Biological Process: adenylate cyclase-inhibi…	cAMP signaling pathway (ko04024);; Neuroactive ligand-receptor interaction (ko04080);; Ovarian steroidogenesis (ko04913)
FSHR	NC_019460.2	75235380	75235441	strongHypo	-0.391	3.14e-07	Intron (rna11011/gene5782, intron 2 of 9)	Biological Process: primary ovarian follicle growth (GO:0001545);; Biological Process: regulation of protein phosphorylation (GO:0001932);; Biological Process: regulation of systemic arterial blood pressure (GO:0003073);; Molecular Function: follicle-stimulating hormone receptor activity (GO:0004963);; Cellular Component: plasma membrane (GO:0005886);; Biological Process: adenylate cyclase-inhibi…	cAMP signaling pathway (ko04024);; Neuroactive ligand-receptor interaction (ko04080);; Ovarian steroidogenesis (ko04913)
USP15	NC_019460.2	156980020	156980220	strongHypo	-0.416	9.24e-06	Distal Intergenic	Molecular Function: cysteine-type endopeptidase activity (GO:0004197);; Molecular Function: ubiquitin thiolesterase activity (GO:0004221);; Molecular Function: ubiquitin-specific protease activity (GO:0004843);; Molecular Function: transforming growth factor beta receptor binding (GO:0005160);; Cellular Component: nucleus (GO:0005634);; Cellular Component: cytoplasm (GO:0005737);; Biological Proc…	--
VWC2	NC_019461.2	5915559	5915736	strongHyper	0.526	2.89e-11	Intron (rna14599/gene7716, intron 1 of 4)	Cellular Component: basement membrane (GO:0005604);; Cellular Component: interstitial matrix (GO:0005614);; Cellular Component: extracellular space (GO:0005615);; Biological Process: positive regulation of cell-substrate adhesion (GO:0010811);; Biological Process: negative regulation of BMP signaling pathway (GO:0030514);; Cellular Component: alpha-amino-3-hydroxy-5-methyl-4-isoxazolepropionic ac…	--
VWC2	NC_019461.2	6023489	6023771	strongHypo	-0.533	1.21e-09	Intron (rna14599/gene7716, intron 2 of 4)	Cellular Component: basement membrane (GO:0005604);; Cellular Component: interstitial matrix (GO:0005614);; Cellular Component: extracellular space (GO:0005615);; Biological Process: positive regulation of cell-substrate adhesion (GO:0010811);; Biological Process: negative regulation of BMP signaling pathway (GO:0030514);; Cellular Component: alpha-amino-3-hydroxy-5-methyl-4-isoxazolepropionic ac…	--
VWC2	NC_019461.2	6195371	6195410	strongHyper	0.413	1.27e-06	Distal Intergenic	Cellular Component: basement membrane (GO:0005604);; Cellular Component: interstitial matrix (GO:0005614);; Cellular Component: extracellular space (GO:0005615);; Biological Process: positive regulation of cell-substrate adhesion (GO:0010811);; Biological Process: negative regulation of BMP signaling pathway (GO:0030514);; Cellular Component: alpha-amino-3-hydroxy-5-methyl-4-isoxazolepropionic ac…	--
VWC2	NC_019461.2	6690860	6690966	strongHypo	-0.445	4.99e-07	Distal Intergenic	Cellular Component: basement membrane (GO:0005604);; Cellular Component: interstitial matrix (GO:0005614);; Cellular Component: extracellular space (GO:0005615);; Biological Process: positive regulation of cell-substrate adhesion (GO:0010811);; Biological Process: negative regulation of BMP signaling pathway (GO:0030514);; Cellular Component: alpha-amino-3-hydroxy-5-methyl-4-isoxazolepropionic ac…	--
VWC2	NC_019461.2	6784961	6784980	strongHypo	-0.367	8.39e-06	Distal Intergenic	Cellular Component: basement membrane (GO:0005604);; Cellular Component: interstitial matrix (GO:0005614);; Cellular Component: extracellular space (GO:0005615);; Biological Process: positive regulation of cell-substrate adhesion (GO:0010811);; Biological Process: negative regulation of BMP signaling pathway (GO:0030514);; Cellular Component: alpha-amino-3-hydroxy-5-methyl-4-isoxazolepropionic ac…	--
FZD1	NC_019461.2	8536799	8537030	strongHypo	-0.491	3.11e-08	Intron (rna14614/gene7724, intron 14 of 14)	Biological Process: positive regulation of protein phosphorylation (GO:0001934);; Biological Process: vasculature development (GO:0001944);; Biological Process: membranous septum morphogenesis (GO:0003149);; Biological Process: muscular septum morphogenesis (GO:0003150);; Biological Process: outflow tract morphogenesis (GO:0003151);; Molecular Function: G-protein coupled receptor activity (GO:000…	Wnt signaling pathway (ko04310);; Hippo signaling pathway (ko04390);; Signaling pathways regulating pluripotency of stem cells (ko04550);; Melanogenesis (ko04916);; HTLV-I infection (ko05166);; Pathways in cancer (ko05200);; Proteoglycans in cancer (ko05205);; Basal cell carcinoma (ko05217)
FZD1	NC_019461.2	8580498	8580516	strongHypo	-0.412	1.04e-08	Distal Intergenic	Biological Process: positive regulation of protein phosphorylation (GO:0001934);; Biological Process: vasculature development (GO:0001944);; Biological Process: membranous septum morphogenesis (GO:0003149);; Biological Process: muscular septum morphogenesis (GO:0003150);; Biological Process: outflow tract morphogenesis (GO:0003151);; Molecular Function: G-protein coupled receptor activity (GO:000…	Wnt signaling pathway (ko04310);; Hippo signaling pathway (ko04390);; Signaling pathways regulating pluripotency of stem cells (ko04550);; Melanogenesis (ko04916);; HTLV-I infection (ko05166);; Pathways in cancer (ko05200);; Proteoglycans in cancer (ko05205);; Basal cell carcinoma (ko05217)
COL1A2	NC_019461.2	11436373	11436412	strongHyper	0.439	6.72e-05	Distal Intergenic	Biological Process: skeletal system development (GO:0001501);; Biological Process: blood vessel development (GO:0001568);; Molecular Function: extracellular matrix structural constituent (GO:0005201);; Cellular Component: collagen type I trimer (GO:0005584);; Cellular Component: extracellular space (GO:0005615);; Biological Process: transforming growth factor beta receptor signaling pathway (GO:0…	PI3K-Akt signaling pathway (ko04151);; Focal adhesion (ko04510);; ECM-receptor interaction (ko04512);; Platelet activation (ko04611);; Protein digestion and absorption (ko04974);; Amoebiasis (ko05146)
COL1A2	NC_019461.2	11500307	11500542	strongHyper	0.308	4.56e-09	Distal Intergenic	Biological Process: skeletal system development (GO:0001501);; Biological Process: blood vessel development (GO:0001568);; Molecular Function: extracellular matrix structural constituent (GO:0005201);; Cellular Component: collagen type I trimer (GO:0005584);; Cellular Component: extracellular space (GO:0005615);; Biological Process: transforming growth factor beta receptor signaling pathway (GO:0…	PI3K-Akt signaling pathway (ko04151);; Focal adhesion (ko04510);; ECM-receptor interaction (ko04512);; Platelet activation (ko04611);; Protein digestion and absorption (ko04974);; Amoebiasis (ko05146)
CAV1	NC_019461.2	51743506	51743679	strongHyper	0.469	6.37e-12	Distal Intergenic	Biological Process: negative regulation of transcription from RNA polymerase II promoter (GO:0000122);; Cellular Component: Golgi membrane (GO:0000139);; Biological Process: inactivation of MAPK activity (GO:0000188);; Biological Process: angiogenesis (GO:0001525);; Biological Process: vasculogenesis (GO:0001570);; Biological Process: response to hypoxia (GO:0001666);; Biological Process: negativ…	Endocytosis (ko04144);; Focal adhesion (ko04510);; Bacterial invasion of epithelial cells (ko05100);; Proteoglycans in cancer (ko05205);; Viral myocarditis (ko05416)
IMMP2L	NC_019461.2	56468031	56468071	strongHypo	-0.4	8.18e-09	Intron (rna15296/gene8034, intron 22 of 51)	Biological Process: ovarian follicle development (GO:0001541);; Cellular Component: nucleus (GO:0005634);; Biological Process: proteolysis (GO:0006508);; Biological Process: protein processing involved in protein targeting to mitochondrion (GO:0006627);; Biological Process: spermatogenesis (GO:0007283);; Molecular Function: serine-type peptidase activity (GO:0008236);; Cellular Component: integra…	Protein export (ko03060)
IMMP2L	NC_019461.2	57031422	57031537	strongHyper	0.428	7.07e-11	Intron (rna15298/gene8036, intron 3 of 5)	Biological Process: ovarian follicle development (GO:0001541);; Cellular Component: nucleus (GO:0005634);; Biological Process: proteolysis (GO:0006508);; Biological Process: protein processing involved in protein targeting to mitochondrion (GO:0006627);; Biological Process: spermatogenesis (GO:0007283);; Molecular Function: serine-type peptidase activity (GO:0008236);; Cellular Component: integra…	Protein export (ko03060)
INHBA	NC_019461.2	79123548	79123626	strongHypo	-0.487	2.01e-09	Distal Intergenic	Biological Process: G1/S transition of mitotic cell cycle (GO:0000082);; Biological Process: ovarian follicle development (GO:0001541);; Biological Process: hair follicle development (GO:0001942);; Biological Process: hematopoietic progenitor cell differentiation (GO:0002244);; Molecular Function: cytokine activity (GO:0005125);; Molecular Function: hormone activity (GO:0005179);; Biological Proc…	TGF-beta signaling pathway (ko04350);; Signaling pathways regulating pluripotency of stem cells (ko04550)
INHBA	NC_019461.2	79785460	79785668	strongHyper	0.381	4.34e-05	Distal Intergenic	Biological Process: G1/S transition of mitotic cell cycle (GO:0000082);; Biological Process: ovarian follicle development (GO:0001541);; Biological Process: hair follicle development (GO:0001942);; Biological Process: hematopoietic progenitor cell differentiation (GO:0002244);; Molecular Function: cytokine activity (GO:0005125);; Molecular Function: hormone activity (GO:0005179);; Biological Proc…	TGF-beta signaling pathway (ko04350);; Signaling pathways regulating pluripotency of stem cells (ko04550)
INHBA	NC_019461.2	80012159	80012463	strongHypo	-0.308	3.02e-08	Distal Intergenic	Biological Process: G1/S transition of mitotic cell cycle (GO:0000082);; Biological Process: ovarian follicle development (GO:0001541);; Biological Process: hair follicle development (GO:0001942);; Biological Process: hematopoietic progenitor cell differentiation (GO:0002244);; Molecular Function: cytokine activity (GO:0005125);; Molecular Function: hormone activity (GO:0005179);; Biological Proc…	TGF-beta signaling pathway (ko04350);; Signaling pathways regulating pluripotency of stem cells (ko04550)
INHBA	NC_019461.2	80119681	80119823	strongHyper	0.474	5.77e-10	Distal Intergenic	Biological Process: G1/S transition of mitotic cell cycle (GO:0000082);; Biological Process: ovarian follicle development (GO:0001541);; Biological Process: hair follicle development (GO:0001942);; Biological Process: hematopoietic progenitor cell differentiation (GO:0002244);; Molecular Function: cytokine activity (GO:0005125);; Molecular Function: hormone activity (GO:0005179);; Biological Proc…	TGF-beta signaling pathway (ko04350);; Signaling pathways regulating pluripotency of stem cells (ko04550)
NOBOX	NC_019461.2	107084251	107084351	strongHyper	0.488	2.33e-09	Intron (rna16099/gene8528, intron 1 of 8)	Biological Process: ovarian follicle development (GO:0001541);; Molecular Function: sequence-specific DNA binding transcription factor activity (GO:0003700);; Cellular Component: nucleus (GO:0005634);; Molecular Function: sequence-specific DNA binding (GO:0043565);; Biological Process: positive regulation of transcription from RNA polymerase II promoter (GO:0045944);;	--
NOBOX	NC_019461.2	107122512	107122534	strongHypo	-0.363	0.000255	Intron (rna16099/gene8528, intron 1 of 8)	Biological Process: ovarian follicle development (GO:0001541);; Molecular Function: sequence-specific DNA binding transcription factor activity (GO:0003700);; Cellular Component: nucleus (GO:0005634);; Molecular Function: sequence-specific DNA binding (GO:0043565);; Biological Process: positive regulation of transcription from RNA polymerase II promoter (GO:0045944);;	--
SMAD5	NC_019462.2	44877015	44877204	strongHyper	0.432	7.02e-10	Intron (rna17923/gene9772, intron 2 of 6)	Molecular Function: RNA polymerase II core promoter sequence-specific DNA binding (GO:0000979);; Biological Process: ureteric bud development (GO:0001657);; Biological Process: osteoblast fate commitment (GO:0002051);; Molecular Function: sequence-specific DNA binding transcription factor activity (GO:0003700);; Cellular Component: nucleus (GO:0005634);; Cellular Component: transcription factor c…	TGF-beta signaling pathway (ko04350);; Signaling pathways regulating pluripotency of stem cells (ko04550)
RBPJ	NC_019463.2	45394047	45394321	strongHypo	-0.348	3.38e-08	Distal Intergenic	Biological Process: negative regulation of transcription from RNA polymerase II promoter (GO:0000122);; Molecular Function: RNA polymerase II core promoter proximal region sequence-specific DNA binding (GO:0000978);; Molecular Function: RNA polymerase II core promoter sequence-specific DNA binding (GO:0000979);; Molecular Function: RNA polymerase II core promoter proximal region sequence-specific…	Notch signaling pathway (ko04330);; Epstein-Barr virus infection (ko05169);; Viral carcinogenesis (ko05203)
SMAD6	NC_019464.2	13285007	13285226	strongHyper	0.329	1.79e-07	Distal Intergenic	Biological Process: ureteric bud development (GO:0001657);; Molecular Function: chromatin binding (GO:0003682);; Molecular Function: sequence-specific DNA binding transcription factor activity (GO:0003700);; Cellular Component: nucleus (GO:0005634);; Cellular Component: transcription factor complex (GO:0005667);; Biological Process: immune response (GO:0006955);; Biological Process: zygotic speci…	Endocytosis (ko04144);; TGF-beta signaling pathway (ko04350)
SMAD6	NC_019464.2	13403818	13404075	strongHyper	0.425	2.14e-06	Intron (rna20705/gene11246, intron 3 of 3)	Biological Process: ureteric bud development (GO:0001657);; Molecular Function: chromatin binding (GO:0003682);; Molecular Function: sequence-specific DNA binding transcription factor activity (GO:0003700);; Cellular Component: nucleus (GO:0005634);; Cellular Component: transcription factor complex (GO:0005667);; Biological Process: immune response (GO:0006955);; Biological Process: zygotic speci…	Endocytosis (ko04144);; TGF-beta signaling pathway (ko04350)
GREM1	NC_019464.2	26882972	26883254	strongHyper	0.401	3.89e-06	3' UTR	Biological Process: cell migration involved in sprouting angiogenesis (GO:0002042);; Biological Process: positive regulation of receptor internalization (GO:0002092);; Biological Process: positive regulation of transcription from RNA polymerase II promoter involved in myocardial precursor cell differentiation (GO:0003257);; Biological Process: mesenchymal to epithelial transition involved in meta…	--
ESR2	NC_019464.2	73340285	73340566	strongHyper	0.338	8.21e-09	Distal Intergenic	Biological Process: negative regulation of transcription from RNA polymerase II promoter (GO:0000122);; Molecular Function: core promoter sequence-specific DNA binding (GO:0001046);; Biological Process: ovarian follicle development (GO:0001541);; Biological Process: neuron migration (GO:0001764);; Molecular Function: sequence-specific DNA binding transcription factor activity (GO:0003700);; Molec…	Estrogen signaling pathway (ko04915);; Prolactin signaling pathway (ko04917)
ESR2	NC_019464.2	73341359	73341714	strongHyper	0.456	1.23e-09	Distal Intergenic	Biological Process: negative regulation of transcription from RNA polymerase II promoter (GO:0000122);; Molecular Function: core promoter sequence-specific DNA binding (GO:0001046);; Biological Process: ovarian follicle development (GO:0001541);; Biological Process: neuron migration (GO:0001764);; Molecular Function: sequence-specific DNA binding transcription factor activity (GO:0003700);; Molec…	Estrogen signaling pathway (ko04915);; Prolactin signaling pathway (ko04917)
FOXO3	NC_019465.2	28706206	28706491	strongHypo	-0.357	1.52e-08	Distal Intergenic	Biological Process: negative regulation of transcription from RNA polymerase II promoter (GO:0000122);; Biological Process: ovulation from ovarian follicle (GO:0001542);; Biological Process: initiation of primordial ovarian follicle growth (GO:0001544);; Biological Process: antral ovarian follicle growth (GO:0001547);; Biological Process: oocyte maturation (GO:0001556);; Molecular Function: seque…	Chemokine signaling pathway (ko04062);; FoxO signaling pathway (ko04068);; PI3K-Akt signaling pathway (ko04151);; AMPK signaling pathway (ko04152);; Neurotrophin signaling pathway (ko04722);; Prolactin signaling pathway (ko04917);; Endometrial cancer (ko05213);; Non-small cell lung cancer (ko05223)
MAP3K7	NC_019465.2	46648294	46648312	strongHyper	0.424	1.31e-11	Distal Intergenic	Biological Process: activation of MAPKK activity (GO:0000186);; Biological Process: activation of MAPK activity (GO:0000187);; Molecular Function: magnesium ion binding (GO:0000287);; Biological Process: angiogenesis (GO:0001525);; Biological Process: neural tube formation (GO:0001841);; Biological Process: positive regulation of T cell cytokine production (GO:0002726);; Molecular Function: MAP k…	MAPK signaling pathway (ko04010);; NF-kappa B signaling pathway (ko04064);; AMPK signaling pathway (ko04152);; Wnt signaling pathway (ko04310);; Osteoclast differentiation (ko04380);; Adherens junction (ko04520);; Toll-like receptor signaling pathway (ko04620);; NOD-like receptor signaling pathway (ko04621);; RIG-I-like receptor signaling pathway (ko04622);; T cell receptor signaling pathway (ko0…
MAP3K7	NC_019465.2	46776695	46776707	strongHypo	-0.648	3.4e-18	Intron (rna23301/gene12586, intron 5 of 16)	Biological Process: activation of MAPKK activity (GO:0000186);; Biological Process: activation of MAPK activity (GO:0000187);; Molecular Function: magnesium ion binding (GO:0000287);; Biological Process: angiogenesis (GO:0001525);; Biological Process: neural tube formation (GO:0001841);; Biological Process: positive regulation of T cell cytokine production (GO:0002726);; Molecular Function: MAP k…	MAPK signaling pathway (ko04010);; NF-kappa B signaling pathway (ko04064);; AMPK signaling pathway (ko04152);; Wnt signaling pathway (ko04310);; Osteoclast differentiation (ko04380);; Adherens junction (ko04520);; Toll-like receptor signaling pathway (ko04620);; NOD-like receptor signaling pathway (ko04621);; RIG-I-like receptor signaling pathway (ko04622);; T cell receptor signaling pathway (ko0…
MAP3K7	NC_019465.2	46787283	46787431	strongHypo	-0.478	1.83e-09	Exon (rna23301/gene12586, exon 9 of 17)	Biological Process: activation of MAPKK activity (GO:0000186);; Biological Process: activation of MAPK activity (GO:0000187);; Molecular Function: magnesium ion binding (GO:0000287);; Biological Process: angiogenesis (GO:0001525);; Biological Process: neural tube formation (GO:0001841);; Biological Process: positive regulation of T cell cytokine production (GO:0002726);; Molecular Function: MAP k…	MAPK signaling pathway (ko04010);; NF-kappa B signaling pathway (ko04064);; AMPK signaling pathway (ko04152);; Wnt signaling pathway (ko04310);; Osteoclast differentiation (ko04380);; Adherens junction (ko04520);; Toll-like receptor signaling pathway (ko04620);; NOD-like receptor signaling pathway (ko04621);; RIG-I-like receptor signaling pathway (ko04622);; T cell receptor signaling pathway (ko0…
MAP3K7	NC_019465.2	46890712	46890800	strongHyper	0.315	3.12e-05	Distal Intergenic	Biological Process: activation of MAPKK activity (GO:0000186);; Biological Process: activation of MAPK activity (GO:0000187);; Molecular Function: magnesium ion binding (GO:0000287);; Biological Process: angiogenesis (GO:0001525);; Biological Process: neural tube formation (GO:0001841);; Biological Process: positive regulation of T cell cytokine production (GO:0002726);; Molecular Function: MAP k…	MAPK signaling pathway (ko04010);; NF-kappa B signaling pathway (ko04064);; AMPK signaling pathway (ko04152);; Wnt signaling pathway (ko04310);; Osteoclast differentiation (ko04380);; Adherens junction (ko04520);; Toll-like receptor signaling pathway (ko04620);; NOD-like receptor signaling pathway (ko04621);; RIG-I-like receptor signaling pathway (ko04622);; T cell receptor signaling pathway (ko0…
ESR1	NC_019465.2	75330608	75330613	strongHyper	0.471	5.84e-10	Distal Intergenic	Molecular Function: core promoter sequence-specific DNA binding (GO:0001046);; Biological Process: antral ovarian follicle growth (GO:0001547);; Biological Process: epithelial cell development (GO:0002064);; Molecular Function: chromatin binding (GO:0003682);; Molecular Function: steroid binding (GO:0005496);; Cellular Component: nucleus (GO:0005634);; Cellular Component: Golgi apparatus (GO:0005…	Estrogen signaling pathway (ko04915);; Prolactin signaling pathway (ko04917);; Thyroid hormone signaling pathway (ko04919);; Endocrine and other factor-regulated calcium reabsorption (ko04961);; Proteoglycans in cancer (ko05205)
ESR1	NC_019465.2	75499428	75499521	strongHyper	0.316	3.13e-10	Intron (rna23776/gene12822, intron 6 of 9)	Molecular Function: core promoter sequence-specific DNA binding (GO:0001046);; Biological Process: antral ovarian follicle growth (GO:0001547);; Biological Process: epithelial cell development (GO:0002064);; Molecular Function: chromatin binding (GO:0003682);; Molecular Function: steroid binding (GO:0005496);; Cellular Component: nucleus (GO:0005634);; Cellular Component: Golgi apparatus (GO:0005…	Estrogen signaling pathway (ko04915);; Prolactin signaling pathway (ko04917);; Thyroid hormone signaling pathway (ko04919);; Endocrine and other factor-regulated calcium reabsorption (ko04961);; Proteoglycans in cancer (ko05205)
ZFPM2	NC_019466.2	71412211	71412237	strongHyper	0.325	9.8e-05	Intron (rna24881/gene13448, intron 3 of 6)	Biological Process: negative regulation of transcription from RNA polymerase II promoter (GO:0000122);; Molecular Function: nucleic acid binding transcription factor activity (GO:0001071);; Biological Process: vasculogenesis (GO:0001570);; Biological Process: in utero embryonic development (GO:0001701);; Biological Process: outflow tract septum morphogenesis (GO:0003148);; Biological Process: rig…	MicroRNAs in cancer (ko05206)
ZFPM2	NC_019466.2	71732513	71732747	strongHypo	-0.528	6.2e-07	Intron (rna24881/gene13448, intron 6 of 6)	Biological Process: negative regulation of transcription from RNA polymerase II promoter (GO:0000122);; Molecular Function: nucleic acid binding transcription factor activity (GO:0001071);; Biological Process: vasculogenesis (GO:0001570);; Biological Process: in utero embryonic development (GO:0001701);; Biological Process: outflow tract septum morphogenesis (GO:0003148);; Biological Process: rig…	MicroRNAs in cancer (ko05206)
NOG	NC_019468.2	6892796	6892832	strongHyper	0.37	5.48e-11	Distal Intergenic	Biological Process: negative regulation of transcription from RNA polymerase II promoter (GO:0000122);; Biological Process: in utero embryonic development (GO:0001701);; Biological Process: endoderm formation (GO:0001706);; Biological Process: mesoderm formation (GO:0001707);; Biological Process: epithelial to mesenchymal transition (GO:0001837);; Biological Process: neural plate morphogenesis (G…	TGF-beta signaling pathway (ko04350)
TOB1	NC_019468.2	35351856	35351912	strongHyper	0.379	3.71e-07	Distal Intergenic	Molecular Function: transcription corepressor activity (GO:0003714);; Cellular Component: cytoplasm (GO:0005737);; Biological Process: SMAD protein import into nucleus (GO:0007184);; Biological Process: negative regulation of cell proliferation (GO:0008285);; Biological Process: negative regulation of translation (GO:0017148);; Biological Process: negative regulation of BMP signaling pathway (GO:…	RNA degradation (ko03018)
TOB1	NC_019468.2	35366816	35366834	strongHyper	0.515	8.78e-21	Distal Intergenic	Molecular Function: transcription corepressor activity (GO:0003714);; Cellular Component: cytoplasm (GO:0005737);; Biological Process: SMAD protein import into nucleus (GO:0007184);; Biological Process: negative regulation of cell proliferation (GO:0008285);; Biological Process: negative regulation of translation (GO:0017148);; Biological Process: negative regulation of BMP signaling pathway (GO:…	RNA degradation (ko03018)
LHX9	NC_019469.2	74849898	74849950	strongHyper	0.464	2.28e-07	Distal Intergenic	Molecular Function: sequence-specific DNA binding transcription factor activity (GO:0003700);; Molecular Function: transcription corepressor activity (GO:0003714);; Cellular Component: nucleus (GO:0005634);; Biological Process: motor neuron axon guidance (GO:0008045);; Molecular Function: zinc ion binding (GO:0008270);; Biological Process: cell proliferation (GO:0008283);; Biological Process: mal…	--
BMP2	NC_019470.2	47971148	47971366	strongHyper	0.35	1.61e-05	Distal Intergenic	Biological Process: negative regulation of transcription from RNA polymerase II promoter (GO:0000122);; Biological Process: activation of MAPK activity (GO:0000187);; Biological Process: branching involved in ureteric bud morphogenesis (GO:0001658);; Biological Process: response to hypoxia (GO:0001666);; Biological Process: in utero embryonic development (GO:0001701);; Biological Process: positiv…	Hedgehog signaling pathway (ko04340);; TGF-beta signaling pathway (ko04350);; Hippo signaling pathway (ko04390);; Signaling pathways regulating pluripotency of stem cells (ko04550);; Pathways in cancer (ko05200);; Basal cell carcinoma (ko05217)
TAF4	NC_019470.2	54371917	54372327	strongHypo	-0.395	7.27e-07	Intron (rna31239/gene17023, intron 17 of 17)	Biological Process: ovarian follicle development (GO:0001541);; Molecular Function: DNA binding (GO:0003677);; Molecular Function: sequence-specific DNA binding transcription factor activity (GO:0003700);; Cellular Component: transcription factor TFIID complex (GO:0005669);; Cellular Component: cytoplasm (GO:0005737);; Biological Process: regulation of transcription from RNA polymerase II promote…	Basal transcription factors (ko03022);; Huntington's disease (ko05016);; Herpes simplex infection (ko05168)
TAF4	NC_019470.2	54386288	54386302	strongHyper	0.465	2.89e-06	Distal Intergenic	Biological Process: ovarian follicle development (GO:0001541);; Molecular Function: DNA binding (GO:0003677);; Molecular Function: sequence-specific DNA binding transcription factor activity (GO:0003700);; Cellular Component: transcription factor TFIID complex (GO:0005669);; Cellular Component: cytoplasm (GO:0005737);; Biological Process: regulation of transcription from RNA polymerase II promote…	Basal transcription factors (ko03022);; Huntington's disease (ko05016);; Herpes simplex infection (ko05168)
BMP7	NC_019470.2	58130051	58130087	strongHypo	-0.343	7.47e-06	Intron (rna31309/gene17060, intron 5 of 9)	Biological Process: ureteric bud development (GO:0001657);; Biological Process: mesoderm formation (GO:0001707);; Biological Process: mesonephros development (GO:0001823);; Cellular Component: extracellular space (GO:0005615);; Biological Process: axon guidance (GO:0007411);; Molecular Function: growth factor activity (GO:0008083);; Biological Process: embryonic pattern specification (GO:0009880)…	Cytokine-cytokine receptor interaction (ko04060);; TGF-beta signaling pathway (ko04350);; Hippo signaling pathway (ko04390)
PGR	NC_019472.2	7263616	7263879	strongHyper	0.428	4.95e-08	Distal Intergenic	Biological Process: ovulation from ovarian follicle (GO:0001542);; Biological Process: epithelial cell maturation (GO:0002070);; Molecular Function: steroid hormone receptor activity (GO:0003707);; Molecular Function: ligand-activated sequence-specific DNA binding RNA polymerase II transcription factor activity (GO:0004879);; Molecular Function: receptor binding (GO:0005102);; Molecular Function:…	Oocyte meiosis (ko04114);; Progesterone-mediated oocyte maturation (ko04914)
PGR	NC_019472.2	7438790	7439041	strongHypo	-0.305	4.61e-06	Intron (rna34358/gene18958, intron 14 of 19)	Biological Process: ovulation from ovarian follicle (GO:0001542);; Biological Process: epithelial cell maturation (GO:0002070);; Molecular Function: steroid hormone receptor activity (GO:0003707);; Molecular Function: ligand-activated sequence-specific DNA binding RNA polymerase II transcription factor activity (GO:0004879);; Molecular Function: receptor binding (GO:0005102);; Molecular Function:…	Oocyte meiosis (ko04114);; Progesterone-mediated oocyte maturation (ko04914)
FGF10	NC_019473.2	30767294	30767367	strongHypo	-0.391	4.64e-08	Distal Intergenic	Biological Process: activation of MAPK activity (GO:0000187);; Biological Process: organ induction (GO:0001759);; Biological Process: mesonephros development (GO:0001823);; Biological Process: blood vessel remodeling (GO:0001974);; Biological Process: metanephros morphogenesis (GO:0003338);; Molecular Function: type 2 fibroblast growth factor receptor binding (GO:0005111);; Cellular Component: ex…	MAPK signaling pathway (ko04010);; Ras signaling pathway (ko04014);; Rap1 signaling pathway (ko04015);; PI3K-Akt signaling pathway (ko04151);; Regulation of actin cytoskeleton (ko04810);; Pathways in cancer (ko05200);; Melanoma (ko05218)
FGF10	NC_019473.2	30812664	30812677	strongHyper	0.361	8.76e-06	Distal Intergenic	Biological Process: activation of MAPK activity (GO:0000187);; Biological Process: organ induction (GO:0001759);; Biological Process: mesonephros development (GO:0001823);; Biological Process: blood vessel remodeling (GO:0001974);; Biological Process: metanephros morphogenesis (GO:0003338);; Molecular Function: type 2 fibroblast growth factor receptor binding (GO:0005111);; Cellular Component: ex…	MAPK signaling pathway (ko04010);; Ras signaling pathway (ko04014);; Rap1 signaling pathway (ko04015);; PI3K-Akt signaling pathway (ko04151);; Regulation of actin cytoskeleton (ko04810);; Pathways in cancer (ko05200);; Melanoma (ko05218)
SFRP2	NC_019474.2	3630715	3630721	strongHyper	0.439	8.67e-07	Distal Intergenic	Biological Process: patterning of blood vessels (GO:0001569);; Molecular Function: fibronectin binding (GO:0001968);; Biological Process: chondrocyte development (GO:0002063);; Biological Process: outflow tract morphogenesis (GO:0003151);; Biological Process: cardiac left ventricle morphogenesis (GO:0003214);; Molecular Function: integrin binding (GO:0005178);; Cellular Component: extracellular s…	Wnt signaling pathway (ko04310)
SMAD1	NC_019474.2	12486736	12486760	strongHypo	-0.462	4.47e-10	Intron (rna37119/gene20646, intron 5 of 6)	Biological Process: MAPK cascade (GO:0000165);; Molecular Function: RNA polymerase II core promoter sequence-specific DNA binding (GO:0000979);; Biological Process: ureteric bud development (GO:0001657);; Biological Process: mesodermal cell fate commitment (GO:0001710);; Biological Process: osteoblast fate commitment (GO:0002051);; Molecular Function: sequence-specific DNA binding transcription f…	TGF-beta signaling pathway (ko04350);; Hippo signaling pathway (ko04390);; Signaling pathways regulating pluripotency of stem cells (ko04550);; Transcriptional misregulation in cancer (ko05202)
SMAD1	NC_019474.2	12624633	12624772	strongHyper	0.479	9.3e-10	Distal Intergenic	Biological Process: MAPK cascade (GO:0000165);; Molecular Function: RNA polymerase II core promoter sequence-specific DNA binding (GO:0000979);; Biological Process: ureteric bud development (GO:0001657);; Biological Process: mesodermal cell fate commitment (GO:0001710);; Biological Process: osteoblast fate commitment (GO:0002051);; Molecular Function: sequence-specific DNA binding transcription f…	TGF-beta signaling pathway (ko04350);; Hippo signaling pathway (ko04390);; Signaling pathways regulating pluripotency of stem cells (ko04550);; Transcriptional misregulation in cancer (ko05202)
TBX3	NC_019474.2	59112544	59112591	strongHyper	0.416	1.46e-06	Distal Intergenic	Molecular Function: RNA polymerase II activating transcription factor binding (GO:0001102);; Biological Process: skeletal system development (GO:0001501);; Biological Process: blood vessel development (GO:0001568);; Biological Process: in utero embryonic development (GO:0001701);; Biological Process: heart looping (GO:0001947);; Biological Process: outflow tract morphogenesis (GO:0003151);; Biolo…	Signaling pathways regulating pluripotency of stem cells (ko04550)
TBX3	NC_019474.2	59338237	59338299	strongHyper	0.419	7.08e-16	Distal Intergenic	Molecular Function: RNA polymerase II activating transcription factor binding (GO:0001102);; Biological Process: skeletal system development (GO:0001501);; Biological Process: blood vessel development (GO:0001568);; Biological Process: in utero embryonic development (GO:0001701);; Biological Process: heart looping (GO:0001947);; Biological Process: outflow tract morphogenesis (GO:0003151);; Biolo…	Signaling pathways regulating pluripotency of stem cells (ko04550)
UBE3A	NC_019475.2	1321596	1321727	strongHyper	0.373	2.07e-08	Distal Intergenic	Biological Process: ovarian follicle development (GO:0001541);; Molecular Function: transcription coactivator activity (GO:0003713);; Molecular Function: ubiquitin-protein transferase activity (GO:0004842);; Cellular Component: nucleus (GO:0005634);; Cellular Component: cytosol (GO:0005829);; Biological Process: positive regulation of phosphatidylinositol 3-kinase signaling (GO:0014068);; Biologi…	Ubiquitin mediated proteolysis (ko04120);; Viral carcinogenesis (ko05203)
CHRNA7	NC_019475.2	28614147	28614312	strongHypo	-0.468	5.15e-13	Intron (rna38752/gene21559, intron 7 of 10)	Biological Process: activation of MAPK activity (GO:0000187);; Molecular Function: beta-amyloid binding (GO:0001540);; Biological Process: response to hypoxia (GO:0001666);; Biological Process: positive regulation of heart rate involved in baroreceptor response to decreased systemic arterial blood pressure (GO:0001988);; Molecular Function: acetylcholine-activated cation-selective channel activit…	Calcium signaling pathway (ko04020);; Neuroactive ligand-receptor interaction (ko04080);; Cholinergic synapse (ko04725);; Nicotine addiction (ko05033);; Chemical carcinogenesis (ko05204)
CHRNA7	NC_019475.2	28630652	28630935	strongHypo	-0.474	1.88e-13	Intron (rna38752/gene21559, intron 7 of 10)	Biological Process: activation of MAPK activity (GO:0000187);; Molecular Function: beta-amyloid binding (GO:0001540);; Biological Process: response to hypoxia (GO:0001666);; Biological Process: positive regulation of heart rate involved in baroreceptor response to decreased systemic arterial blood pressure (GO:0001988);; Molecular Function: acetylcholine-activated cation-selective channel activit…	Calcium signaling pathway (ko04020);; Neuroactive ligand-receptor interaction (ko04080);; Cholinergic synapse (ko04725);; Nicotine addiction (ko05033);; Chemical carcinogenesis (ko05204)
CHRNA7	NC_019475.2	28818447	28818748	strongHypo	-0.322	4.46e-07	Distal Intergenic	Biological Process: activation of MAPK activity (GO:0000187);; Molecular Function: beta-amyloid binding (GO:0001540);; Biological Process: response to hypoxia (GO:0001666);; Biological Process: positive regulation of heart rate involved in baroreceptor response to decreased systemic arterial blood pressure (GO:0001988);; Molecular Function: acetylcholine-activated cation-selective channel activit…	Calcium signaling pathway (ko04020);; Neuroactive ligand-receptor interaction (ko04080);; Cholinergic synapse (ko04725);; Nicotine addiction (ko05033);; Chemical carcinogenesis (ko05204)
DICER1	NC_019475.2	58497112	58497443	strongHyper	0.316	1.82e-05	Distal Intergenic	Biological Process: negative regulation of transcription from RNA polymerase II promoter (GO:0000122);; Biological Process: angiogenesis (GO:0001525);; Molecular Function: double-stranded RNA binding (GO:0003725);; Molecular Function: ribonuclease III activity (GO:0004525);; Molecular Function: ATP binding (GO:0005524);; Cellular Component: cytoplasm (GO:0005737);; Molecular Function: ATP-depende…	MicroRNAs in cancer (ko05206)
TGFBR2	NC_019476.2	4394318	4394395	strongHyper	0.364	2.86e-07	Intron (rna39716/gene22079, intron 7 of 15)	Biological Process: patterning of blood vessels (GO:0001569);; Biological Process: vasculogenesis (GO:0001570);; Biological Process: in utero embryonic development (GO:0001701);; Biological Process: positive regulation of mesenchymal cell proliferation (GO:0002053);; Biological Process: lens development in camera-type eye (GO:0002088);; Biological Process: positive regulation of tolerance inducti…	MAPK signaling pathway (ko04010);; Cytokine-cytokine receptor interaction (ko04060);; FoxO signaling pathway (ko04068);; Endocytosis (ko04144);; TGF-beta signaling pathway (ko04350);; Osteoclast differentiation (ko04380);; Hippo signaling pathway (ko04390);; Adherens junction (ko04520);; Chagas disease (American trypanosomiasis) (ko05142);; HTLV-I infection (ko05166);; Pathways in cancer (ko05200…
TGFBR2	NC_019476.2	4403900	4404076	strongHyper	0.703	6.24e-27	Intron (rna39716/gene22079, intron 8 of 15)	Biological Process: patterning of blood vessels (GO:0001569);; Biological Process: vasculogenesis (GO:0001570);; Biological Process: in utero embryonic development (GO:0001701);; Biological Process: positive regulation of mesenchymal cell proliferation (GO:0002053);; Biological Process: lens development in camera-type eye (GO:0002088);; Biological Process: positive regulation of tolerance inducti…	MAPK signaling pathway (ko04010);; Cytokine-cytokine receptor interaction (ko04060);; FoxO signaling pathway (ko04068);; Endocytosis (ko04144);; TGF-beta signaling pathway (ko04350);; Osteoclast differentiation (ko04380);; Hippo signaling pathway (ko04390);; Adherens junction (ko04520);; Chagas disease (American trypanosomiasis) (ko05142);; HTLV-I infection (ko05166);; Pathways in cancer (ko05200…
TGFBR2	NC_019476.2	4534926	4535046	strongHypo	-0.374	4.86e-16	Intron (rna39716/gene22079, intron 15 of 15)	Biological Process: patterning of blood vessels (GO:0001569);; Biological Process: vasculogenesis (GO:0001570);; Biological Process: in utero embryonic development (GO:0001701);; Biological Process: positive regulation of mesenchymal cell proliferation (GO:0002053);; Biological Process: lens development in camera-type eye (GO:0002088);; Biological Process: positive regulation of tolerance inducti…	MAPK signaling pathway (ko04010);; Cytokine-cytokine receptor interaction (ko04060);; FoxO signaling pathway (ko04068);; Endocytosis (ko04144);; TGF-beta signaling pathway (ko04350);; Osteoclast differentiation (ko04380);; Hippo signaling pathway (ko04390);; Adherens junction (ko04520);; Chagas disease (American trypanosomiasis) (ko05142);; HTLV-I infection (ko05166);; Pathways in cancer (ko05200…
TGFBR2	NC_019476.2	4644329	4644452	strongHyper	0.56	4.78e-17	Distal Intergenic	Biological Process: patterning of blood vessels (GO:0001569);; Biological Process: vasculogenesis (GO:0001570);; Biological Process: in utero embryonic development (GO:0001701);; Biological Process: positive regulation of mesenchymal cell proliferation (GO:0002053);; Biological Process: lens development in camera-type eye (GO:0002088);; Biological Process: positive regulation of tolerance inducti…	MAPK signaling pathway (ko04010);; Cytokine-cytokine receptor interaction (ko04060);; FoxO signaling pathway (ko04068);; Endocytosis (ko04144);; TGF-beta signaling pathway (ko04350);; Osteoclast differentiation (ko04380);; Hippo signaling pathway (ko04390);; Adherens junction (ko04520);; Chagas disease (American trypanosomiasis) (ko05142);; HTLV-I infection (ko05166);; Pathways in cancer (ko05200…
TGFBR2	NC_019476.2	4673977	4674078	strongHypo	-0.332	1.13e-12	Distal Intergenic	Biological Process: patterning of blood vessels (GO:0001569);; Biological Process: vasculogenesis (GO:0001570);; Biological Process: in utero embryonic development (GO:0001701);; Biological Process: positive regulation of mesenchymal cell proliferation (GO:0002053);; Biological Process: lens development in camera-type eye (GO:0002088);; Biological Process: positive regulation of tolerance inducti…	MAPK signaling pathway (ko04010);; Cytokine-cytokine receptor interaction (ko04060);; FoxO signaling pathway (ko04068);; Endocytosis (ko04144);; TGF-beta signaling pathway (ko04350);; Osteoclast differentiation (ko04380);; Hippo signaling pathway (ko04390);; Adherens junction (ko04520);; Chagas disease (American trypanosomiasis) (ko05142);; HTLV-I infection (ko05166);; Pathways in cancer (ko05200…
TGFBR2	NC_019476.2	4677903	4678116	strongHypo	-0.54	4.46e-10	Distal Intergenic	Biological Process: patterning of blood vessels (GO:0001569);; Biological Process: vasculogenesis (GO:0001570);; Biological Process: in utero embryonic development (GO:0001701);; Biological Process: positive regulation of mesenchymal cell proliferation (GO:0002053);; Biological Process: lens development in camera-type eye (GO:0002088);; Biological Process: positive regulation of tolerance inducti…	MAPK signaling pathway (ko04010);; Cytokine-cytokine receptor interaction (ko04060);; FoxO signaling pathway (ko04068);; Endocytosis (ko04144);; TGF-beta signaling pathway (ko04350);; Osteoclast differentiation (ko04380);; Hippo signaling pathway (ko04390);; Adherens junction (ko04520);; Chagas disease (American trypanosomiasis) (ko05142);; HTLV-I infection (ko05166);; Pathways in cancer (ko05200…
TGFBR2	NC_019476.2	4747911	4748040	strongHyper	0.315	3.79e-06	Distal Intergenic	Biological Process: patterning of blood vessels (GO:0001569);; Biological Process: vasculogenesis (GO:0001570);; Biological Process: in utero embryonic development (GO:0001701);; Biological Process: positive regulation of mesenchymal cell proliferation (GO:0002053);; Biological Process: lens development in camera-type eye (GO:0002088);; Biological Process: positive regulation of tolerance inducti…	MAPK signaling pathway (ko04010);; Cytokine-cytokine receptor interaction (ko04060);; FoxO signaling pathway (ko04068);; Endocytosis (ko04144);; TGF-beta signaling pathway (ko04350);; Osteoclast differentiation (ko04380);; Hippo signaling pathway (ko04390);; Adherens junction (ko04520);; Chagas disease (American trypanosomiasis) (ko05142);; HTLV-I infection (ko05166);; Pathways in cancer (ko05200…
TGFBR2	NC_019476.2	4807553	4807859	strongHyper	0.666	4.65e-21	Distal Intergenic	Biological Process: patterning of blood vessels (GO:0001569);; Biological Process: vasculogenesis (GO:0001570);; Biological Process: in utero embryonic development (GO:0001701);; Biological Process: positive regulation of mesenchymal cell proliferation (GO:0002053);; Biological Process: lens development in camera-type eye (GO:0002088);; Biological Process: positive regulation of tolerance inducti…	MAPK signaling pathway (ko04010);; Cytokine-cytokine receptor interaction (ko04060);; FoxO signaling pathway (ko04068);; Endocytosis (ko04144);; TGF-beta signaling pathway (ko04350);; Osteoclast differentiation (ko04380);; Hippo signaling pathway (ko04390);; Adherens junction (ko04520);; Chagas disease (American trypanosomiasis) (ko05142);; HTLV-I infection (ko05166);; Pathways in cancer (ko05200…
TGFBR2	NC_019476.2	4835753	4835978	strongHypo	-0.545	1.88e-14	Distal Intergenic	Biological Process: patterning of blood vessels (GO:0001569);; Biological Process: vasculogenesis (GO:0001570);; Biological Process: in utero embryonic development (GO:0001701);; Biological Process: positive regulation of mesenchymal cell proliferation (GO:0002053);; Biological Process: lens development in camera-type eye (GO:0002088);; Biological Process: positive regulation of tolerance inducti…	MAPK signaling pathway (ko04010);; Cytokine-cytokine receptor interaction (ko04060);; FoxO signaling pathway (ko04068);; Endocytosis (ko04144);; TGF-beta signaling pathway (ko04350);; Osteoclast differentiation (ko04380);; Hippo signaling pathway (ko04390);; Adherens junction (ko04520);; Chagas disease (American trypanosomiasis) (ko05142);; HTLV-I infection (ko05166);; Pathways in cancer (ko05200…
TGFBR2	NC_019476.2	4892485	4892624	strongHypo	-0.451	3.15e-14	Distal Intergenic	Biological Process: patterning of blood vessels (GO:0001569);; Biological Process: vasculogenesis (GO:0001570);; Biological Process: in utero embryonic development (GO:0001701);; Biological Process: positive regulation of mesenchymal cell proliferation (GO:0002053);; Biological Process: lens development in camera-type eye (GO:0002088);; Biological Process: positive regulation of tolerance inducti…	MAPK signaling pathway (ko04010);; Cytokine-cytokine receptor interaction (ko04060);; FoxO signaling pathway (ko04068);; Endocytosis (ko04144);; TGF-beta signaling pathway (ko04350);; Osteoclast differentiation (ko04380);; Hippo signaling pathway (ko04390);; Adherens junction (ko04520);; Chagas disease (American trypanosomiasis) (ko05142);; HTLV-I infection (ko05166);; Pathways in cancer (ko05200…
TGFBR2	NC_019476.2	4990460	4990470	strongHyper	0.412	8.3e-06	Distal Intergenic	Biological Process: patterning of blood vessels (GO:0001569);; Biological Process: vasculogenesis (GO:0001570);; Biological Process: in utero embryonic development (GO:0001701);; Biological Process: positive regulation of mesenchymal cell proliferation (GO:0002053);; Biological Process: lens development in camera-type eye (GO:0002088);; Biological Process: positive regulation of tolerance inducti…	MAPK signaling pathway (ko04010);; Cytokine-cytokine receptor interaction (ko04060);; FoxO signaling pathway (ko04068);; Endocytosis (ko04144);; TGF-beta signaling pathway (ko04350);; Osteoclast differentiation (ko04380);; Hippo signaling pathway (ko04390);; Adherens junction (ko04520);; Chagas disease (American trypanosomiasis) (ko05142);; HTLV-I infection (ko05166);; Pathways in cancer (ko05200…
TGFBR2	NC_019476.2	5005666	5005679	strongHypo	-0.613	1.38e-22	Distal Intergenic	Biological Process: patterning of blood vessels (GO:0001569);; Biological Process: vasculogenesis (GO:0001570);; Biological Process: in utero embryonic development (GO:0001701);; Biological Process: positive regulation of mesenchymal cell proliferation (GO:0002053);; Biological Process: lens development in camera-type eye (GO:0002088);; Biological Process: positive regulation of tolerance inducti…	MAPK signaling pathway (ko04010);; Cytokine-cytokine receptor interaction (ko04060);; FoxO signaling pathway (ko04068);; Endocytosis (ko04144);; TGF-beta signaling pathway (ko04350);; Osteoclast differentiation (ko04380);; Hippo signaling pathway (ko04390);; Adherens junction (ko04520);; Chagas disease (American trypanosomiasis) (ko05142);; HTLV-I infection (ko05166);; Pathways in cancer (ko05200…
CTNNB1	NC_019476.2	13639306	13639327	strongHyper	0.381	9.68e-06	Distal Intergenic	Biological Process: negative regulation of transcription from RNA polymerase II promoter (GO:0000122);; Biological Process: embryonic axis specification (GO:0000578);; Cellular Component: spindle pole (GO:0000922);; Molecular Function: RNA polymerase II activating transcription factor binding (GO:0001102);; Biological Process: patterning of blood vessels (GO:0001569);; Biological Process: branchi…	Rap1 signaling pathway (ko04015);; Wnt signaling pathway (ko04310);; Hippo signaling pathway (ko04390);; Focal adhesion (ko04510);; Adherens junction (ko04520);; Tight junction (ko04530);; Signaling pathways regulating pluripotency of stem cells (ko04550);; Leukocyte transendothelial migration (ko04670);; Melanogenesis (ko04916);; Thyroid hormone signaling pathway (ko04919);; Bacterial invasion o…
CTNNB1	NC_019476.2	13655569	13655739	strongHyper	0.381	1.48e-06	Distal Intergenic	Biological Process: negative regulation of transcription from RNA polymerase II promoter (GO:0000122);; Biological Process: embryonic axis specification (GO:0000578);; Cellular Component: spindle pole (GO:0000922);; Molecular Function: RNA polymerase II activating transcription factor binding (GO:0001102);; Biological Process: patterning of blood vessels (GO:0001569);; Biological Process: branchi…	Rap1 signaling pathway (ko04015);; Wnt signaling pathway (ko04310);; Hippo signaling pathway (ko04390);; Focal adhesion (ko04510);; Adherens junction (ko04520);; Tight junction (ko04530);; Signaling pathways regulating pluripotency of stem cells (ko04550);; Leukocyte transendothelial migration (ko04670);; Melanogenesis (ko04916);; Thyroid hormone signaling pathway (ko04919);; Bacterial invasion o…
CTNNB1	NC_019476.2	13728322	13728369	strongHyper	0.717	4.68e-20	Distal Intergenic	Biological Process: negative regulation of transcription from RNA polymerase II promoter (GO:0000122);; Biological Process: embryonic axis specification (GO:0000578);; Cellular Component: spindle pole (GO:0000922);; Molecular Function: RNA polymerase II activating transcription factor binding (GO:0001102);; Biological Process: patterning of blood vessels (GO:0001569);; Biological Process: branchi…	Rap1 signaling pathway (ko04015);; Wnt signaling pathway (ko04310);; Hippo signaling pathway (ko04390);; Focal adhesion (ko04510);; Adherens junction (ko04520);; Tight junction (ko04530);; Signaling pathways regulating pluripotency of stem cells (ko04550);; Leukocyte transendothelial migration (ko04670);; Melanogenesis (ko04916);; Thyroid hormone signaling pathway (ko04919);; Bacterial invasion o…
CTNNB1	NC_019476.2	13999150	13999299	strongHypo	-0.391	3.01e-13	Intron (rna39927/gene22172, intron 5 of 36)	Biological Process: negative regulation of transcription from RNA polymerase II promoter (GO:0000122);; Biological Process: embryonic axis specification (GO:0000578);; Cellular Component: spindle pole (GO:0000922);; Molecular Function: RNA polymerase II activating transcription factor binding (GO:0001102);; Biological Process: patterning of blood vessels (GO:0001569);; Biological Process: branchi…	Rap1 signaling pathway (ko04015);; Wnt signaling pathway (ko04310);; Hippo signaling pathway (ko04390);; Focal adhesion (ko04510);; Adherens junction (ko04520);; Tight junction (ko04530);; Signaling pathways regulating pluripotency of stem cells (ko04550);; Leukocyte transendothelial migration (ko04670);; Melanogenesis (ko04916);; Thyroid hormone signaling pathway (ko04919);; Bacterial invasion o…
BMP5	NC_019477.2	4747581	4747756	strongHypo	-0.355	1.05e-05	Distal Intergenic	Biological Process: skeletal system development (GO:0001501);; Biological Process: type B pancreatic cell development (GO:0003323);; Cellular Component: extracellular region (GO:0005576);; Biological Process: pattern specification process (GO:0007389);; Molecular Function: growth factor activity (GO:0008083);; Biological Process: negative regulation of cell proliferation (GO:0008285);; Biological…	TGF-beta signaling pathway (ko04350);; Hippo signaling pathway (ko04390)
DKK1	NC_019479.2	6408412	6408591	strongHypo	-0.781	7.1e-12	Distal Intergenic	Biological Process: negative regulation of transcription from RNA polymerase II promoter (GO:0000122);; Biological Process: cell morphogenesis involved in differentiation (GO:0000904);; Biological Process: hair follicle development (GO:0001942);; Biological Process: regulation of receptor internalization (GO:0002090);; Cellular Component: extracellular space (GO:0005615);; Cellular Component: pla…	Wnt signaling pathway (ko04310)
DKK1	NC_019479.2	6600121	6600348	strongHyper	0.356	1.57e-07	Distal Intergenic	Biological Process: negative regulation of transcription from RNA polymerase II promoter (GO:0000122);; Biological Process: cell morphogenesis involved in differentiation (GO:0000904);; Biological Process: hair follicle development (GO:0001942);; Biological Process: regulation of receptor internalization (GO:0002090);; Cellular Component: extracellular space (GO:0005615);; Cellular Component: pla…	Wnt signaling pathway (ko04310)
DKK1	NC_019479.2	6609487	6609632	strongHyper	0.493	7.83e-09	Distal Intergenic	Biological Process: negative regulation of transcription from RNA polymerase II promoter (GO:0000122);; Biological Process: cell morphogenesis involved in differentiation (GO:0000904);; Biological Process: hair follicle development (GO:0001942);; Biological Process: regulation of receptor internalization (GO:0002090);; Cellular Component: extracellular space (GO:0005615);; Cellular Component: pla…	Wnt signaling pathway (ko04310)
DKK1	NC_019479.2	6687516	6687642	strongHyper	0.321	2.02e-06	Distal Intergenic	Biological Process: negative regulation of transcription from RNA polymerase II promoter (GO:0000122);; Biological Process: cell morphogenesis involved in differentiation (GO:0000904);; Biological Process: hair follicle development (GO:0001942);; Biological Process: regulation of receptor internalization (GO:0002090);; Cellular Component: extracellular space (GO:0005615);; Cellular Component: pla…	Wnt signaling pathway (ko04310)
DKK1	NC_019479.2	6698624	6698737	strongHyper	0.301	9.21e-05	3' UTR	Biological Process: negative regulation of transcription from RNA polymerase II promoter (GO:0000122);; Biological Process: cell morphogenesis involved in differentiation (GO:0000904);; Biological Process: hair follicle development (GO:0001942);; Biological Process: regulation of receptor internalization (GO:0002090);; Cellular Component: extracellular space (GO:0005615);; Cellular Component: pla…	Wnt signaling pathway (ko04310)
DKK1	NC_019479.2	6711955	6711963	strongHyper	0.387	7.91e-11	Intron (rna43995/gene24611, intron 4 of 11)	Biological Process: negative regulation of transcription from RNA polymerase II promoter (GO:0000122);; Biological Process: cell morphogenesis involved in differentiation (GO:0000904);; Biological Process: hair follicle development (GO:0001942);; Biological Process: regulation of receptor internalization (GO:0002090);; Cellular Component: extracellular space (GO:0005615);; Cellular Component: pla…	Wnt signaling pathway (ko04310)
TCF7L2	NC_019479.2	32320441	32320522	strongHypo	-0.437	1.15e-06	Distal Intergenic	Biological Process: negative regulation of transcription from RNA polymerase II promoter (GO:0000122);; Cellular Component: nuclear chromatin (GO:0000790);; Molecular Function: RNA polymerase II core promoter proximal region sequence-specific DNA binding (GO:0000978);; Molecular Function: RNA polymerase II repressing transcription factor binding (GO:0001103);; Biological Process: blood vessel dev…	Wnt signaling pathway (ko04310);; Hippo signaling pathway (ko04390);; Adherens junction (ko04520);; Melanogenesis (ko04916);; Pathways in cancer (ko05200);; Colorectal cancer (ko05210);; Endometrial cancer (ko05213);; Prostate cancer (ko05215);; Thyroid cancer (ko05216);; Basal cell carcinoma (ko05217);; Acute myeloid leukemia (ko05221);; Arrhythmogenic right ventricular cardiomyopathy (ARVC) (ko…
TCF7L2	NC_019479.2	32359842	32359980	strongHypo	-0.637	9.06e-20	Distal Intergenic	Biological Process: negative regulation of transcription from RNA polymerase II promoter (GO:0000122);; Cellular Component: nuclear chromatin (GO:0000790);; Molecular Function: RNA polymerase II core promoter proximal region sequence-specific DNA binding (GO:0000978);; Molecular Function: RNA polymerase II repressing transcription factor binding (GO:0001103);; Biological Process: blood vessel dev…	Wnt signaling pathway (ko04310);; Hippo signaling pathway (ko04390);; Adherens junction (ko04520);; Melanogenesis (ko04916);; Pathways in cancer (ko05200);; Colorectal cancer (ko05210);; Endometrial cancer (ko05213);; Prostate cancer (ko05215);; Thyroid cancer (ko05216);; Basal cell carcinoma (ko05217);; Acute myeloid leukemia (ko05221);; Arrhythmogenic right ventricular cardiomyopathy (ARVC) (ko…
LOC106991721	NC_019479.2	43247696	43247703	strongHypo	-0.522	4.05e-08	Intron (rna44840/gene24994, intron 1 of 3)	Biological Process: negative regulation of transcription from RNA polymerase II promoter (GO:0000122);; Molecular Function: enhancer sequence-specific DNA binding (GO:0001158);; Biological Process: mesodermal cell fate commitment (GO:0001710);; Biological Process: endodermal cell fate specification (GO:0001714);; Molecular Function: chromatin binding (GO:0003682);; Molecular Function: sequence-sp…	Signaling pathways regulating pluripotency of stem cells (ko04550);; Proteoglycans in cancer (ko05205)
SMAD7	NC_019480.2	48981102	48981139	strongHyper	0.431	1.72e-07	Intron (rna45535/gene25365, intron 3 of 16)	Biological Process: negative regulation of transcription from RNA polymerase II promoter (GO:0000122);; Biological Process: ureteric bud development (GO:0001657);; Molecular Function: sequence-specific DNA binding transcription factor activity (GO:0003700);; Molecular Function: collagen binding (GO:0005518);; Cellular Component: nucleus (GO:0005634);; Cellular Component: transcription factor comp…	Endocytosis (ko04144);; TGF-beta signaling pathway (ko04350)
BCL2	NC_019480.2	61801549	61801671	strongHypo	-0.39	4.31e-13	Intron (rna45758/gene25468, intron 2 of 8)	Biological Process: G1/S transition of mitotic cell cycle (GO:0000082);; Biological Process: protein polyubiquitination (GO:0000209);; Biological Process: response to acid chemical (GO:0001101);; Biological Process: ovarian follicle development (GO:0001541);; Biological Process: metanephros development (GO:0001656);; Biological Process: branching involved in ureteric bud morphogenesis (GO:0001658…	NF-kappa B signaling pathway (ko04064);; HIF-1 signaling pathway (ko04066);; Sphingolipid signaling pathway (ko04071);; Protein processing in endoplasmic reticulum (ko04141);; PI3K-Akt signaling pathway (ko04151);; Apoptosis (ko04210);; Adrenergic signaling in cardiomyocytes (ko04261);; Focal adhesion (ko04510);; Neurotrophin signaling pathway (ko04722);; Cholinergic synapse (ko04725);; Amyotroph…
ARID5B	NC_019482.2	17752969	17753014	strongHypo	-0.33	5.77e-07	Intron (rna47408/gene26548, intron 3 of 9)	Biological Process: kidney development (GO:0001822);; Molecular Function: transcription coactivator activity (GO:0003713);; Cellular Component: nucleus (GO:0005634);; Biological Process: male gonad development (GO:0008584);; Biological Process: female gonad development (GO:0008585);; Biological Process: post-embryonic development (GO:0009791);; Biological Process: fibroblast migration (GO:0010761…	--
ARID5B	NC_019482.2	17805885	17806161	strongHyper	0.308	1.15e-06	Intron (rna47408/gene26548, intron 4 of 9)	Biological Process: kidney development (GO:0001822);; Molecular Function: transcription coactivator activity (GO:0003713);; Cellular Component: nucleus (GO:0005634);; Biological Process: male gonad development (GO:0008584);; Biological Process: female gonad development (GO:0008585);; Biological Process: post-embryonic development (GO:0009791);; Biological Process: fibroblast migration (GO:0010761…	--
SGPL1	NC_019482.2	26705343	26705583	strongHypo	-0.36	1.5e-10	Intron (rna47550/gene26625, intron 2 of 14)	Biological Process: luteinization (GO:0001553);; Biological Process: vasculogenesis (GO:0001570);; Biological Process: kidney development (GO:0001822);; Cellular Component: endoplasmic reticulum (GO:0005783);; Biological Process: ceramide metabolic process (GO:0006672);; Biological Process: apoptotic process (GO:0006915);; Biological Process: spermatogenesis (GO:0007283);; Biological Process: and…	Sphingolipid metabolism (ko00600);; Sphingolipid signaling pathway (ko04071)
SGPL1	NC_019482.2	26711659	26711771	strongHypo	-0.419	2.18e-07	Intron (rna47550/gene26625, intron 2 of 14)	Biological Process: luteinization (GO:0001553);; Biological Process: vasculogenesis (GO:0001570);; Biological Process: kidney development (GO:0001822);; Cellular Component: endoplasmic reticulum (GO:0005783);; Biological Process: ceramide metabolic process (GO:0006672);; Biological Process: apoptotic process (GO:0006915);; Biological Process: spermatogenesis (GO:0007283);; Biological Process: and…	Sphingolipid metabolism (ko00600);; Sphingolipid signaling pathway (ko04071)
BMPR1A	NC_019482.2	40844503	40844697	strongHyper	0.365	1.15e-05	Intron (rna47870/gene26755, intron 12 of 13)	Molecular Function: sequence-specific DNA binding RNA polymerase II transcription factor activity (GO:0000981);; Biological Process: in utero embryonic development (GO:0001701);; Biological Process: somitogenesis (GO:0001756);; Biological Process: Mullerian duct regression (GO:0001880);; Biological Process: positive regulation of mesenchymal cell proliferation (GO:0002053);; Biological Process: e…	Cytokine-cytokine receptor interaction (ko04060);; TGF-beta signaling pathway (ko04350);; Hippo signaling pathway (ko04390);; Signaling pathways regulating pluripotency of stem cells (ko04550)
BMPR1A	NC_019482.2	40986481	40986711	strongHyper	0.359	1.17e-09	Intron (rna47872/gene26757, intron 3 of 12)	Molecular Function: sequence-specific DNA binding RNA polymerase II transcription factor activity (GO:0000981);; Biological Process: in utero embryonic development (GO:0001701);; Biological Process: somitogenesis (GO:0001756);; Biological Process: Mullerian duct regression (GO:0001880);; Biological Process: positive regulation of mesenchymal cell proliferation (GO:0002053);; Biological Process: e…	Cytokine-cytokine receptor interaction (ko04060);; TGF-beta signaling pathway (ko04350);; Hippo signaling pathway (ko04390);; Signaling pathways regulating pluripotency of stem cells (ko04550)
BMPR1A	NC_019482.2	40988391	40988545	strongHyper	0.459	9.44e-11	Intron (rna47872/gene26757, intron 3 of 12)	Molecular Function: sequence-specific DNA binding RNA polymerase II transcription factor activity (GO:0000981);; Biological Process: in utero embryonic development (GO:0001701);; Biological Process: somitogenesis (GO:0001756);; Biological Process: Mullerian duct regression (GO:0001880);; Biological Process: positive regulation of mesenchymal cell proliferation (GO:0002053);; Biological Process: e…	Cytokine-cytokine receptor interaction (ko04060);; TGF-beta signaling pathway (ko04350);; Hippo signaling pathway (ko04390);; Signaling pathways regulating pluripotency of stem cells (ko04550)
GDF2	NC_019482.2	41713843	41713996	strongHyper	0.319	2.91e-05	5' UTR	Biological Process: patterning of blood vessels (GO:0001569);; Biological Process: vasculogenesis (GO:0001570);; Biological Process: negative regulation of endothelial cell proliferation (GO:0001937);; Biological Process: positive regulation of endothelial cell proliferation (GO:0001938);; Cellular Component: extracellular region (GO:0005576);; Molecular Function: growth factor activity (GO:00080…	--
ZFP42	NC_019483.2	15820366	15820430	strongHypo	-0.475	2.23e-09	Distal Intergenic	Biological Process: in utero embryonic development (GO:0001701);; Molecular Function: nucleic acid binding (GO:0003676);; Cellular Component: cytoplasm (GO:0005737);; Biological Process: spermatid development (GO:0007286);; Biological Process: male gonad development (GO:0008584);; Biological Process: female gonad development (GO:0008585);; Molecular Function: metal ion binding (GO:0046872);; Biol…	--
ZFP42	NC_019483.2	15852116	15852206	strongHyper	0.366	0.000127	Distal Intergenic	Biological Process: in utero embryonic development (GO:0001701);; Molecular Function: nucleic acid binding (GO:0003676);; Cellular Component: cytoplasm (GO:0005737);; Biological Process: spermatid development (GO:0007286);; Biological Process: male gonad development (GO:0008584);; Biological Process: female gonad development (GO:0008585);; Molecular Function: metal ion binding (GO:0046872);; Biol…	--
ZFP42	NC_019483.2	15885931	15886076	strongHypo	-0.312	1.15e-10	Distal Intergenic	Biological Process: in utero embryonic development (GO:0001701);; Molecular Function: nucleic acid binding (GO:0003676);; Cellular Component: cytoplasm (GO:0005737);; Biological Process: spermatid development (GO:0007286);; Biological Process: male gonad development (GO:0008584);; Biological Process: female gonad development (GO:0008585);; Molecular Function: metal ion binding (GO:0046872);; Biol…	--
ZFP42	NC_019483.2	15905892	15906011	strongHyper	0.346	3.61e-08	Distal Intergenic	Biological Process: in utero embryonic development (GO:0001701);; Molecular Function: nucleic acid binding (GO:0003676);; Cellular Component: cytoplasm (GO:0005737);; Biological Process: spermatid development (GO:0007286);; Biological Process: male gonad development (GO:0008584);; Biological Process: female gonad development (GO:0008585);; Molecular Function: metal ion binding (GO:0046872);; Biol…	--
ZFP42	NC_019483.2	16152550	16153017	strongHyper	0.31	3.74e-18	Distal Intergenic	Biological Process: in utero embryonic development (GO:0001701);; Molecular Function: nucleic acid binding (GO:0003676);; Cellular Component: cytoplasm (GO:0005737);; Biological Process: spermatid development (GO:0007286);; Biological Process: male gonad development (GO:0008584);; Biological Process: female gonad development (GO:0008585);; Molecular Function: metal ion binding (GO:0046872);; Biol…	--
RBPMS	NC_019483.2	25278442	25279030	strongHypo	-0.571	8.5e-20	Intron (rna48319/gene27002, intron 5 of 6)	Molecular Function: nucleotide binding (GO:0000166);; Molecular Function: transcription coactivator activity (GO:0003713);; Molecular Function: poly(A) binding (GO:0008143);; Biological Process: positive regulation of pathway-restricted SMAD protein phosphorylation (GO:0010862);; Biological Process: positive regulation of SMAD protein import into nucleus (GO:0060391);;	--
SFRP1	NC_019483.2	34597952	34598408	strongHypo	-0.372	2.99e-08	Distal Intergenic	Biological Process: ureteric bud development (GO:0001657);; Biological Process: hematopoietic progenitor cell differentiation (GO:0002244);; Molecular Function: cysteine-type endopeptidase activity (GO:0004197);; Molecular Function: frizzled binding (GO:0005109);; Cellular Component: proteinaceous extracellular matrix (GO:0005578);; Cellular Component: extracellular space (GO:0005615);; Cellular …	Wnt signaling pathway (ko04310)
SFRP1	NC_019483.2	34634424	34634526	strongHyper	0.326	2.85e-08	Distal Intergenic	Biological Process: ureteric bud development (GO:0001657);; Biological Process: hematopoietic progenitor cell differentiation (GO:0002244);; Molecular Function: cysteine-type endopeptidase activity (GO:0004197);; Molecular Function: frizzled binding (GO:0005109);; Cellular Component: proteinaceous extracellular matrix (GO:0005578);; Cellular Component: extracellular space (GO:0005615);; Cellular …	Wnt signaling pathway (ko04310)
SFRP1	NC_019483.2	34763910	34764133	strongHyper	0.434	2.32e-10	Distal Intergenic	Biological Process: ureteric bud development (GO:0001657);; Biological Process: hematopoietic progenitor cell differentiation (GO:0002244);; Molecular Function: cysteine-type endopeptidase activity (GO:0004197);; Molecular Function: frizzled binding (GO:0005109);; Cellular Component: proteinaceous extracellular matrix (GO:0005578);; Cellular Component: extracellular space (GO:0005615);; Cellular …	Wnt signaling pathway (ko04310)
SFRP1	NC_019483.2	34783068	34783195	strongHyper	0.372	0.000159	Distal Intergenic	Biological Process: ureteric bud development (GO:0001657);; Biological Process: hematopoietic progenitor cell differentiation (GO:0002244);; Molecular Function: cysteine-type endopeptidase activity (GO:0004197);; Molecular Function: frizzled binding (GO:0005109);; Cellular Component: proteinaceous extracellular matrix (GO:0005578);; Cellular Component: extracellular space (GO:0005615);; Cellular …	Wnt signaling pathway (ko04310)
SFRP1	NC_019483.2	34795457	34795539	strongHyper	0.419	1.78e-09	Distal Intergenic	Biological Process: ureteric bud development (GO:0001657);; Biological Process: hematopoietic progenitor cell differentiation (GO:0002244);; Molecular Function: cysteine-type endopeptidase activity (GO:0004197);; Molecular Function: frizzled binding (GO:0005109);; Cellular Component: proteinaceous extracellular matrix (GO:0005578);; Cellular Component: extracellular space (GO:0005615);; Cellular …	Wnt signaling pathway (ko04310)
USP9X	NC_019484.2	38241528	38241935	strongHyper	0.336	4.01e-06	Distal Intergenic	Molecular Function: ubiquitin thiolesterase activity (GO:0004221);; Cellular Component: cytoplasm (GO:0005737);; Biological Process: ubiquitin-dependent protein catabolic process (GO:0006511);; Biological Process: transforming growth factor beta receptor signaling pathway (GO:0007179);; Molecular Function: cysteine-type peptidase activity (GO:0008234);; Biological Process: protein deubiquitinatio…	--
BMP15	NC_019484.2	50973917	50973944	strongHypo	-0.411	9.98e-10	Distal Intergenic	Biological Process: ovarian follicle development (GO:0001541);; Molecular Function: cytokine activity (GO:0005125);; Cellular Component: extracellular space (GO:0005615);; Molecular Function: growth factor activity (GO:0008083);; Biological Process: granulosa cell development (GO:0060016);;	Ovarian steroidogenesis (ko04913)
